# Supplementary material for: Cellular Exposure to Chloroacetanilide Herbicides Induces Distinct Protein Destabilization Profiles
Source: ACS Chem Biol. 2023 Jul 10;18(7):1661–76. doi: 10.1021/acschembio.3c00338 (PMC10367052; doi:10.1021/acschembio.3c00338)
Supplement: Supplementary file 2 — cb3c00338_si_002.xlsx [file cb3c00338_si_002.xlsx]

## Sheet: Definitions
Definitions
Avg. Intensity: The Average of the summed transitions for a given precursor ion among ten technical replicates.
CV: The Coefficient of Variance of summed transitions for a given precursor ion.
Median CV: The median CV of calculated CV for peptides.
Average CV: The average CV of calculated CV for peptides.
Avg Int. Zero PK Controls, Biological Replicate #1 (Propachlor): Average of summed MS2 Transtions among three Zero PK controls from biological Replicate #1 (No Propachlor).
Avg Int. Zero PK Controls, Biological Replicate #2 (Propachlor): Average of summed MS2 Transtions among three Zero PK controls from biological Replicate #2 (No Propachlor).
Avg Int. Zero PK Controls, Biological Replicate #3 (Propachlor): Average of summed MS2 Transtions among three Zero PK controls from biological Replicate #3 (No Propachlor).
CV Zero PK controls #1 (No Propachlor): Correlation of Variance calculated from three Zero PK controls from from control biological replicate #1.
CV Zero PK controls #2 (No Propachlor): Correlation of Variance calculated from three Zero PK controls from from control biological replicate #2.
CV Zero PK controls #3 (No Propachlor): Correlation of Variance calculated from three Zero PK controls from from control biological replicate #3.
Avg Int. Zero PK Controls, Biological Replicate #1 (Propachlor): Average of summed MS2 Transtions among three Zero PK controls from biological Replicate #1 (Propachlor).
Avg Int. Zero PK Controls, Biological Replicate #2 (Propachlor): Average of summed MS2 Transtions among three Zero PK controls from biological Replicate #2 (Propachlor).
Avg Int. Zero PK Controls, Biological Replicate #3 (Propachlor): Average of summed MS2 Transtions among three Zero PK controls from biological Replicate #3 (Propachlor).
CV Zero PK controls #1 (Propachlor): Correlation of Variance calculated from three Zero PK controls from from control biological replicate #1 (Propachlor).
CV Zero PK controls #2 (Propachlor): Correlation of Variance calculated from three Zero PK controls from from control biological replicate #2 (Propachlor).
CV Zero PK controls #3 (Propachlor): Correlation of Variance calculated from three Zero PK controls from from control biological replicate #3 (Propachlor).
Median CV: Median CV among calculated CV for peptides from three digestion replicates for zero PK control in one biological replicate.
Combined Average Median CV: Average median CV among three biological replicates.

## Sheet: 7500 Resolution
Coefficient of Variance after Ten Technical Replicates, 7500 resolution
Protein Gene	Peptide Sequence	Precursor Mass m/z	Activation Energy	Retention Time Average	Avg. Intensity	CV
GAPDH	LISWYDNEFGYSNR	882.405	35	53.79	850875	6
GAPDH	IISNASCTTNCLAPLAK	917.463	35	39.83	115006	5
GAPDH	LVINGNPITIFQER	807.454	35	58.77	1.3758e+06	3
GAPDH	VPTANVSVVDLTCR	765.901	35	39.17	361652	34
GAPDH	GALQNIIPASTGAAK	706.399	35	36.82	479887	9
GAPDH	VVDLMAHMASK	601.307	35	30.3	671822	14
GAPDH	VGVNGFGR	403.219	35	22.86	74866.1	14
PARK7	GAEEMETVIPVDVMR	838.405	35	52.76	70138.6	13
PARK7	DVVICPDASLEDAK	766.369	35	52.32	201124	16
PARK7	VTVAGLAGK	408.253	35	30.87	85292.1	10
					Median CV	11.5
					Average CV	12.4

## Sheet: 60000 Resolution
Coefficient of Variance after 6 Technical Replicates, 60000 resolution
Protein Gene	Peptide Sequence	Precursor Mass m/z	Activation Energy	Retention Time Average	Avg. Intensity	CV
GAPDH	LISWYDNEFGYSNR	882.405	35	54.16	1.82387e+06	3
GAPDH	VVDLMAHMASK	601.307	35	34.04	2.99102e+06	6.7
GAPDH	VGVNGFGR	403.219	35	22.84	3.73029e+06	19.9
					Median CV	6.7
					Average CV	9.9

## Sheet: GAPDH LiP
Coefficient of Variance Between Three Biological Replicates, GAPDH LiP
Protein Gene	Peptide Sequence	Precursor Mass m/z	Activation Energy	Retention Time Average	Avg Int. Zero PK Controls, Biological Replicate #1 (No Proachlor)	Avg Int. Zero PK Controls, Biological Replicate #2 (No Propachlor)	Avg Int. Zero PK Controls, Biological Replicate #3 (No Propachlor)	CV Zero PK controls #1 (No Propachlor)	CV Zero PK controls #2 (No Propachlor)	CV Zero PK controls #3 (No Propachlor)	Avg Int. Zero PK Controls, Biological Replicate #1 (Propachlor)	Avg Int. Zero PK Controls, Biological Replicate #2 (Propachlor)	Avg Int. Zero PK Controls, Biological Replicate #3 (Propachlor)	CV Zero PK controls #1 (Propachlor)	CV Zero PK controls #2 (Propachlor)	CV Zero PK controls #3 (Propachlor)
GAPDH	LISWYDNEFGYSNR	882.405	35	51.85	1.40516e+06	274209	118610	2.7	3	4.2	1.31719e+06	253089	116128	1.9	10.3	6.7
GAPDH	IISNASCTTNCLAPLAK	917.463	35	40.74	195452	23021.4	24089.2	12.6	6.1	6	241129	23724.8	24028.6	9.1	9.8	9.1
GAPDH	LVINGNPITIFQER	807.454	35	56.45	2.12566e+06	497126	170226	4.2	8.2	7.1	2.3239e+06	472574	166786	7.1	13.7	3.1
GAPDH	VPTANVSVVDLTCR	765.901	35	42.03	46109.8	86132.3	121893	9.4	24.6	10.3	46109.8	126670	130958	27.6	32.8	22.5
GAPDH	GALQNIIPASTGAAK	706.399	35	35.49	1.11081e+06	379189	57100.8	21.7	2.3	6.1	1.11132e+06	365010	46383.3	13.5	3	16.8
GAPDH	VVDLMAHMASK	601.307	35	29.33	659214	109552	15718.9	16.7	13.3	12.4	792750	117278	23324.5	20.7	31.5	8.6
GAPDH	VGVNGFGR	403.219	35	20.2	214313	69400.6	14815	17.4	8.9	7.7	238296	65061.3	15639.2	7.6	28	17
PARK7	GAEEMETVIPVDVMR	838.405	35	50.57	208682	29643.7	7713.45	3.2	25.1	8.4	231320	33378.1	7215.08	5.3	14	3.8
PARK7	DVVICPDASLEDAK	766.369	35	41.91	148029	7670.17	21301.1	4.5	20.2	4.9	84364.2	12653.7	26147.1	17.1	25.8	3.7
PARK7	VTVAGLAGK	408.253	35	30.07	141032	20403.8	141032	18.2	11.5	18.2	94318.2	19683.1	3464.94	20.4	25.7	21.3
							Median CV	11	10.2	7.4			Median CV	11.3	19.85	8.85
							Combined Average Median CV (No Propachlor)	9.5					Combined Average Median CV (Propachlor)	13.3
							Average CV	11.06	12.32	8.53			Average CV	13.03	19.46	11.26
							Combined Average CV (No Propachlor)	10.6					Combined Average CV (Propachlor)	14.6

## Sheet: AUC p-values for LiP
Measurement of Significance in Proteolytic Suspectibility Curves
Protein Gene	Peptide Sequence	Precursor Mass m/z	Experiment	P value
GAPDH	LISWYDNEFGYSNR	882.405	GAPDH LiP	0.1
GAPDH	IISNASCTTNCLAPLAK	917.463	GAPDH LiP	0.324531
GAPDH	LVINGNPITIFQER	807.454	GAPDH LiP	0.0629856
GAPDH	VPTANVSVVDLTCR	765.901	GAPDH LiP	0.0782378
GAPDH	GALQNIIPASTGAAK	706.399	GAPDH LiP	0.49
GAPDH	VVDLMAHMASK	601.307	GAPDH LiP	0.01
GAPDH	VGVNGFGR	403.219	GAPDH LiP	0.23
PARK7	GAEEMETVIPVDVMR	838.405	GAPDH LiP	0.308355
PARK7	DVVICPDASLEDAK	766.369	GAPDH LiP	0.274306
PARK7	VTVAGLAGK	408.253	GAPDH LiP	0.312092
