# Supplementary material for: Cellular Exposure to Chloroacetanilide Herbicides Induces Distinct Protein Destabilization Profiles
Source: ACS Chem Biol. 2023 Jul 10;18(7):1661–76. doi: 10.1021/acschembio.3c00338 (PMC10367052; doi:10.1021/acschembio.3c00338)
Supplement: Supplementary file 3 — cb3c00338_si_003.xlsx [file cb3c00338_si_003.xlsx]

## Sheet: AC IP #1
Accession	Spectral Count	TMT Channel 126	TMT Channel 127	TMT Channel 128	TMT Channel 129	TMT Channel 130	TMT Channel 131	Description	Gene	Norm. AC Rep. #1	Norm. AC Rep. #2	Norm. AC Rep. #3	Norm. Ctrl. Rep. #1	Norm. Ctrl. Rep. #2	Norm. Ctrl. Rep. #3	Norm. Ctrl. Avg.	Scaled AC #1	Scaled AC #2	Scaled AC #3	Scaled Control #1	Scaled Control #2	Scaled Control #3	Fold Change	P Value	Fold Change Std. Dev.	Avg AC Norm
P61604	2	1444.01	1372.27	2370.07	390.516	1129.08	908.386	10 kDa heat shock protein, mitochondrial	HSPE1	0.00160822	0.000787298	0.000745834	0.000876896	0.00110292	0.000585512	0.00085511	1.88071	0.920698	0.872208	1.02548	1.2898	0.684721	1.22454	0.578831	0.679331	0.00104712
P31946	1	284.699	271.596	524.086	95.2857	360.519	192.489	14-3-3 protein beta/alpha	YWHAB	0.000318294	0.0001921	0.000158044	0.000172888	0.000243886	0.000186957	0.000201244	1.58163	0.954566	0.785334	0.859099	1.21189	0.929006	1.10718	0.706716	0.467727	0.000222813
P27348	2	9159.71	6896.08	12963.9	3381.66	10666.8	7204.68	14-3-3 protein theta	YWHAQ	0.0080818	0.00681758	0.00591543	0.00556238	0.00603281	0.00553152	0.00570891	1.41565	1.1942	1.03618	0.974334	1.05674	0.968929	1.21534	0.131054	0.199779	0.00693827
P63104	2	1042.92	851.58	2239.3	448.974	1448.94	888.74	14-3-3 protein zeta/delta	YWHAZ	0.000998002	0.000905152	0.000729704	0.000633328	0.00104207	0.000751386	0.000808928	1.23373	1.11895	0.902062	0.782923	1.28821	0.928866	1.08492	0.659751	0.328583	0.000877619
P09543	1	1392.6	715.138	1742.55	447.799	1405.7	742.585	2',3'-cyclic-nucleotide 3'-phosphodiesterase	CNP	0.000838099	0.000902784	0.000609702	0.000845682	0.000810904	0.000728961	0.000795182	1.05397	1.13532	0.766745	1.06351	1.01977	0.916722	0.985344	0.908658	0.207383	0.000783529
Q13200	3	1968.25	1627.11	2419.73	1329.5	1958.07	2358.38	26S proteasome non-ATPase regulatory subunit 2	PSMD2	0.00190688	0.00268034	0.00193636	0.00119525	0.00112603	0.00101541	0.00111223	1.71446	2.40987	1.74096	1.07465	1.01241	0.912947	1.9551	0.0147221	0.425108	0.00217453
O43242	47	51545.8	32659.5	70820.2	19539	58226.5	38651	26S proteasome non-ATPase regulatory subunit 3	PSMD3	0.038275	0.0393916	0.0317345	0.031302	0.0329565	0.0301949	0.0314845	1.21568	1.25114	1.00794	0.994205	1.04675	0.95904	1.15825	0.119108	0.140975	0.0364671
P55036	1	232.091	220.156	342.169	155.81	303.462	256.625	26S proteasome non-ATPase regulatory subunit 4	PSMD4	0.00025801	0.000314121	0.000210703	0.000140941	0.00015923	0.000157368	0.000152513	1.69172	2.05963	1.38154	0.924123	1.04404	1.03184	1.71097	0.0235655	0.357743	0.000260944
Q15008	2	1263.5	716.085	1635.13	248.952	1505.36	867.912	26S proteasome non-ATPase regulatory subunit 6	PSMD6	0.000839209	0.000501899	0.000712603	0.000767282	0.000760917	0.000780645	0.000769614	1.09043	0.652143	0.925922	0.996969	0.988699	1.01433	0.889498	0.436825	0.221707	0.00068457
P62191	2	1642.07	1616.9	2464.24	832.46	1950.89	1498.67	26S proteasome regulatory subunit 4	PSMC1	0.00189491	0.00167828	0.00123049	0.000997172	0.00114674	0.00101169	0.00105187	1.80148	1.59552	1.16981	0.948001	1.0902	0.9618	1.52227	0.0525289	0.343547	0.00160123
P82912	2	685.896	342.012	1010.75	268.021	827.708	434.582	28S ribosomal protein S11, mitochondrial	MRPS11	0.000400818	0.000540343	0.000356815	0.000416521	0.000470356	0.000429229	0.000438702	0.913644	1.23169	0.813343	0.94944	1.07215	0.978407	0.986224	0.921566	0.227388	0.000432659
P82914	0	294.623	197.033	406.625	91.3612	345.157	173.964	28S ribosomal protein S15, mitochondrial	MRPS15	0.000230911	0.000184188	0.000142834	0.000178915	0.000189225	0.00017899	0.000182377	1.26612	1.00993	0.783183	0.981019	1.03755	0.981432	1.01975	0.895214	0.243884	0.000185978
Q9Y399	3	3729.62	2550.27	4388.82	1931.4	3878.51	3146.82	28S ribosomal protein S2, mitochondrial	MRPS2	0.00298877	0.00389379	0.00258371	0.00226487	0.00204236	0.0020113	0.00210618	1.41905	1.84875	1.22673	1.07535	0.969699	0.954954	1.49818	0.056768	0.333318	0.00315542
P82675	1	788.137	474.173	1004.96	269.11	851.861	648.597	28S ribosomal protein S5, mitochondrial	MRPS5	0.000555703	0.000542538	0.000532534	0.000478609	0.000467661	0.000441755	0.000462675	1.20106	1.17261	1.15099	1.03444	1.01078	0.954784	1.17489	0.00322448	0.0542273	0.000543591
A1L0T0	3	1970.44	1152.92	2470.32	834.919	1901.17	1270.28	2-hydroxyacyl-CoA lyase 2	ILVBL	0.00135116	0.00168324	0.00104297	0.00119658	0.00114958	0.000985901	0.00111069	1.21651	1.51549	0.939034	1.07733	1.03502	0.887651	1.22368	0.272869	0.312986	0.00135912
P12694	2	517.237	301.836	787.582	242.789	558.199	389.473	2-oxoisovalerate dehydrogenase subunit alpha, mitochondrial	BCKDHA	0.000353734	0.000489473	0.000319778	0.000314101	0.000366505	0.000289469	0.000323358	1.09394	1.51372	0.988928	0.971371	1.13343	0.895195	1.19886	0.319355	0.313664	0.000387662
P21953	2	906.798	389.647	1209.76	188.204	982.877	429.126	2-oxoisovalerate dehydrogenase subunit beta, mitochondrial	BCKDHB	0.000456644	0.000379428	0.000352336	0.000550668	0.000562969	0.000509696	0.000541111	0.8439	0.701201	0.651134	1.01766	1.04039	0.941944	0.732078	0.0145645	0.106905	0.000396136
Q9NX20	2	924.383	403.621	1236.63	249.574	958.945	465.142	39S ribosomal protein L16, mitochondrial	MRPL16	0.00047302	0.000503152	0.000381907	0.000561346	0.000575471	0.000497286	0.000544701	0.868403	0.923722	0.701131	1.03056	1.05649	0.912951	0.831085	0.102847	0.132184	0.000452693
Q7Z2W9	1	185.78	140.854	282.197	107.563	184.168	171.256	39S ribosomal protein L21, mitochondrial	MRPL21	0.000165073	0.000216851	0.00014061	0.000112818	0.000131322	9.55051e-05	0.000113215	1.45805	1.91539	1.24197	0.996496	1.15993	0.843573	1.53847	0.0693803	0.421269	0.000174178
Q96A35	1	409.8	187.922	556.178	124.968	453.493	206.351	39S ribosomal protein L24, mitochondrial	MRPL24	0.000220234	0.000251941	0.000169425	0.000248858	0.00025882	0.000235171	0.000247616	0.889415	1.01746	0.684224	1.00501	1.04525	0.949738	0.863701	0.248205	0.173128	0.000213866
Q9BRJ2	1	277.01	257.604	542.109	200.639	303.938	371.138	39S ribosomal protein L45, mitochondrial	MRPL45	0.000301897	0.000404497	0.000304724	0.000168219	0.000252273	0.000157615	0.000192702	1.56665	2.09908	1.58132	0.872947	1.30913	0.81792	1.74902	0.0329093	0.559936	0.00033704
Q99714	13	10429.6	5225.05	14262.1	3324.63	10965.9	5873.02	3-hydroxyacyl-CoA dehydrogenase type-2	HSD17B10	0.00612346	0.00670261	0.00482207	0.00633354	0.00663695	0.00568666	0.00621905	0.984629	1.07775	0.775371	1.01841	1.0672	0.914393	0.945918	0.617762	0.171561	0.00588271
P46783	2	1511.9	1731.36	2030.13	1321.38	1676.18	2023.19	40S ribosomal protein S10	RPS10	0.00202905	0.00266397	0.00166115	0.000918125	0.000944733	0.000869229	0.000910695	2.22803	2.9252	1.82405	1.00816	1.03738	0.954467	2.32576	0.0147254	0.565565	0.00211806
P62280	27	35453	17264.2	48941.6	7193.65	39396.4	17312.1	40S ribosomal protein S11	RPS11	0.0202326	0.0145027	0.0142142	0.0215294	0.0227752	0.02043	0.0215782	0.93764	0.6721	0.658729	0.997738	1.05547	0.94679	0.756156	0.0641526	0.162596	0.0163165
P25398	4	2376.77	1677.34	3417.5	1194.28	2998.21	1575.38	40S ribosomal protein S12	RPS12	0.00196575	0.00240772	0.00129347	0.00144333	0.00159035	0.0015548	0.00152949	1.28523	1.57419	0.845686	0.943668	1.03979	1.01654	1.23504	0.333274	0.372031	0.00188898
P62277	4	1111.14	745.618	1673.03	491.19	1462.71	634.842	40S ribosomal protein S13	RPS13	0.000873821	0.000990262	0.00052124	0.000674755	0.000778552	0.000758527	0.000737278	1.1852	1.34313	0.706978	0.915198	1.05598	1.02882	1.07844	0.709531	0.340895	0.000795108
P62263	9	10355.4	7522.21	14184.9	4654.87	12835.8	9109.82	40S ribosomal protein S14	RPS14	0.00881558	0.00938443	0.00747966	0.00628846	0.00660103	0.00665633	0.00651527	1.35306	1.44037	1.14802	0.965187	1.01316	1.02165	1.31382	0.023809	0.155316	0.00855989
P62244	12	16657	6778.13	24267.9	3194.76	19073.3	7013.04	40S ribosomal protein S15a	RPS15A	0.00794358	0.00644078	0.00575809	0.0101152	0.0112932	0.00989097	0.0104331	0.761381	0.61734	0.551905	0.969528	1.08244	0.948035	0.643542	0.00878832	0.116806	0.00671415
P62249	13	19827.3	11253.2	23886.5	8397.87	22815.2	13037.4	40S ribosomal protein S16	RPS16	0.0131881	0.0169305	0.0107044	0.0120405	0.0111157	0.0118314	0.0116625	1.13081	1.4517	0.917847	1.03241	0.953112	1.01448	1.16679	0.347975	0.273084	0.0136077
P62269	5	3455.58	2250.36	4538.26	1321.19	3824.29	2054.01	40S ribosomal protein S18	RPS18	0.00263729	0.00266358	0.00168645	0.00209846	0.0021119	0.00198318	0.00206451	1.27744	1.29017	0.816876	1.01644	1.02295	0.960606	1.12816	0.459981	0.272414	0.0023291
P39019	1	604.466	593.158	910.35	338.719	661.281	451.068	40S ribosomal protein S19	RPS19	0.000695147	0.000682873	0.000370352	0.000367072	0.000423636	0.000342925	0.000377877	1.83961	1.80713	0.980084	0.971405	1.12109	0.907502	1.54227	0.133122	0.515649	0.00058279
P15880	8	6680.61	2943.02	10162.4	1811.13	8099.2	3184.92	40S ribosomal protein S2	RPS2	0.00344904	0.00365132	0.00261499	0.00405691	0.0047291	0.00420005	0.00432868	0.796788	0.843518	0.604107	0.937215	1.0925	0.970283	0.748138	0.0445921	0.140888	0.00323845
P60866	14	6751.04	3488.89	8528.1	2441.57	7325.34	4390.55	40S ribosomal protein S20	RPS20	0.00408878	0.00492231	0.00360488	0.00409968	0.00396859	0.00379875	0.00395567	1.03365	1.24437	0.911318	1.03641	1.00327	0.960329	1.06311	0.561207	0.17328	0.00420532
P63220	2	1358.32	869.886	1897.35	396.19	1430.09	1022.36	40S ribosomal protein S21	RPS21	0.00101945	0.000798736	0.000839413	0.000824862	0.000882942	0.000741612	0.000816472	1.24861	0.978278	1.0281	1.01028	1.08141	0.908313	1.085	0.430676	0.172074	0.000885868
P62266	7	3548.18	2320.29	5326.21	1590.86	4222.11	2548.25	40S ribosomal protein S23	RPS23	0.00271924	0.00320725	0.00209225	0.00215469	0.00247858	0.00218948	0.00227425	1.19567	1.41024	0.919975	0.947428	1.08984	0.962728	1.1753	0.304358	0.262384	0.00267291
P62847	6	2356.02	1129.3	2918.6	586.298	2198.48	892.707	40S ribosomal protein S24	RPS24	0.00132348	0.001182	0.000732961	0.00143073	0.00135818	0.00114008	0.00130966	1.01055	0.902524	0.559656	1.09244	1.03705	0.870511	0.824243	0.310246	0.253942	0.00107948
P62854	0	2503.21	1325.24	3753.5	801.225	3078.16	1304.6	40S ribosomal protein S26	RPS26	0.00155311	0.00161531	0.00107115	0.00152012	0.00174671	0.00159626	0.00162103	0.958099	0.99647	0.660784	0.937748	1.07753	0.984722	0.871784	0.322718	0.193919	0.00141319
Q71UM5	2	6169.3	3539.93	7680.25	2597.48	6685.2	4223.9	40S ribosomal protein S27-like	RPS27L	0.00414859	0.00523663	0.00346805	0.00374641	0.00357404	0.00346678	0.00359574	1.15375	1.45634	0.964488	1.0419	0.993964	0.964135	1.19153	0.257088	0.252459	0.00428443
P62857	6	9876.23	7444.43	11628.8	5750.61	11258.4	9586.85	40S ribosomal protein S28	RPS28	0.00872443	0.0115935	0.00787132	0.0059975	0.0054115	0.00583831	0.0057491	1.51753	2.01658	1.36914	1.04321	0.941277	1.01552	1.63441	0.0328597	0.349944	0.00939642
P23396	48	70356	30551.7	88007.1	17564.6	77450.1	39259.9	40S ribosomal protein S3	RPS3	0.0358048	0.035411	0.0322345	0.0427248	0.0409545	0.0401637	0.041281	0.867343	0.857803	0.780854	1.03497	0.992091	0.972935	0.835333	0.00750689	0.0543403	0.0344834
P62861	8	6440.57	3801.97	10169.5	1892.06	11346	5075.5	40S ribosomal protein S30	FAU	0.00445569	0.00381448	0.00416726	0.00391114	0.00473245	0.00588375	0.00484245	0.920131	0.787716	0.860568	0.807678	0.977284	1.21504	0.856139	0.311157	0.187322	0.00414581
P61247	19	18790.4	12078.5	26405.6	5559.01	21311.3	10840.4	40S ribosomal protein S3a	RPS3A	0.0141553	0.0112072	0.00890052	0.0114108	0.012288	0.0110515	0.0115834	1.22203	0.967522	0.768383	0.985094	1.06082	0.954081	0.985978	0.922305	0.233742	0.011421
P62701	2	2173.97	1063.99	2813.74	509.885	2084.01	1039.48	40S ribosomal protein S4, X isoform	RPS4X	0.00124693	0.00102795	0.000853471	0.00132018	0.00130939	0.00108072	0.00123676	1.00822	0.831164	0.690085	1.06745	1.05872	0.873828	0.843157	0.23264	0.184153	0.00104279
P62753	17	11428.1	7329.21	16626	3969.35	13715.2	9076.79	40S ribosomal protein S6	RPS6	0.0085894	0.00800238	0.00745254	0.00693988	0.00773699	0.00711239	0.00726309	1.18261	1.10179	1.02608	0.9555	1.06525	0.979252	1.10349	0.139131	0.100931	0.00801477
P62081	6	10095.7	5831.72	14099	3374.78	10685.8	6535.43	40S ribosomal protein S7	RPS7	0.00683444	0.0068037	0.00536594	0.00613077	0.00656105	0.00554142	0.00607775	1.1245	1.11945	0.882884	1.00872	1.07952	0.911756	1.04228	0.674175	0.163606	0.00633469
P62241	7	13962.6	7310.78	17770.2	4123.86	15561.2	8564.79	40S ribosomal protein S8	RPS8	0.00856781	0.0083139	0.00703215	0.00847902	0.00826943	0.00806965	0.0082727	1.03567	1.00498	0.850043	1.02494	0.999605	0.975455	0.963565	0.571538	0.10232	0.00797129
P46781	27	24973.5	13255.2	33584.2	7741.07	26752.7	15242.5	40S ribosomal protein S9	RPS9	0.0155343	0.0156063	0.0125149	0.0151656	0.0156286	0.0138733	0.0148891	1.04333	1.04817	0.840537	1.01856	1.04966	0.931774	0.977346	0.783173	0.132699	0.0145519
P08865	3	1266.63	925.157	1689.75	503.787	1137.62	767.521	40S ribosomal protein SA	RPSA	0.00108423	0.00101566	0.000630177	0.000769183	0.000786333	0.000589943	0.000715153	1.51608	1.4202	0.881177	1.07555	1.09953	0.824919	1.27249	0.276127	0.39319	0.000910022
P08195	8	7693.31	5217.74	11000.5	3201.02	8840.74	5848.45	4F2 cell-surface antigen heavy chain	SLC3A2	0.00611489	0.0064534	0.0048019	0.00467189	0.00511915	0.00458459	0.00479188	1.27609	1.34674	1.00209	0.97496	1.0683	0.956743	1.20831	0.132855	0.195884	0.00579006
Q8IV08	1	668.431	368.143	753.026	175.182	579.776	390.79	5'-3' exonuclease PLD3	PLD3	0.000431442	0.000353175	0.00032086	0.000405915	0.000350424	0.000300658	0.000352332	1.22453	1.00239	0.910673	1.15208	0.994584	0.853335	1.04587	0.736237	0.224664	0.000368492
Q9H0D6	3	1297.43	1045.5	1618.57	576.451	1342.14	1174.22	5'-3' exoribonuclease 2	XRN2	0.00122526	0.00116215	0.000964099	0.000787886	0.000753211	0.000696001	0.000745699	1.64311	1.55847	1.29288	1.05657	1.01007	0.933353	1.49815	0.0110781	0.205144	0.00111717
Q7Z4H3	2	482.702	373.524	685.431	194.794	563.45	353.826	5'-deoxynucleotidase HDDC2	HDDC2	0.000437748	0.000392714	0.00029051	0.000293129	0.000318969	0.000292192	0.00030143	1.45224	1.30284	0.963775	0.972461	1.05819	0.969353	1.23962	0.179377	0.257978	0.000373658
P10809	6	9464.71	6593.93	13306.2	4005.77	11022.4	7381.12	60 kDa heat shock protein, mitochondrial	HSPD1	0.0077277	0.00807582	0.0060603	0.0057476	0.00619209	0.00571594	0.00588521	1.31307	1.37222	1.02975	0.976618	1.05214	0.971238	1.23835	0.0937597	0.191436	0.00728794
Q96D46	1	502.428	325.747	660.667	157.11	459.905	263.235	60S ribosomal export protein NMD3	NMD3	0.000381756	0.000316741	0.00021613	0.000305108	0.000307444	0.000238496	0.000283683	1.34571	1.11653	0.761873	1.07552	1.08376	0.840713	1.07471	0.710797	0.329436	0.000304876
P27635	4	6841.22	5108.01	8759.29	3797.12	6884.88	6621.39	60S ribosomal protein L10	RPL10	0.00598629	0.00765517	0.00543652	0.00415445	0.00407618	0.00357033	0.00393365	1.52181	1.94607	1.38205	1.05613	1.03623	0.907638	1.61665	0.0247472	0.321332	0.00635933
P62913	8	19305.7	9712.32	28559	5403.02	26406.2	11285.7	60S ribosomal protein L11	RPL11	0.0113823	0.0108927	0.00926621	0.0117237	0.0132901	0.0136936	0.0129025	0.882178	0.844238	0.718174	0.90864	1.03004	1.06132	0.814863	0.0528668	0.108123	0.0105137
P30050	1	372.681	331.784	579.682	110.583	402.822	253.742	60S ribosomal protein L12	RPL12	0.000388832	0.00022294	0.000208336	0.000226316	0.000269758	0.000208894	0.000234989	1.65468	0.948724	0.886575	0.963092	1.14796	0.888951	1.16333	0.561217	0.454	0.000273369
P26373	10	14198.2	10627.6	18337.2	6709.49	13983.8	12142.8	60S ribosomal protein L13	RPL13	0.012455	0.0135266	0.00996994	0.0086221	0.00853332	0.00725165	0.00813569	1.53091	1.66263	1.22546	1.05979	1.04887	0.891338	1.473	0.0281042	0.263768	0.0119838
P40429	3	2124.05	1139.12	2971.06	530.326	2364.08	1188.04	60S ribosomal protein L13a	RPL13A	0.00133498	0.00106916	0.000975446	0.00128987	0.0013826	0.00122595	0.00129947	1.02733	0.822766	0.750648	0.992607	1.06397	0.943424	0.866914	0.213092	0.152843	0.00112653
P50914	1	719.321	193.815	985.297	102.05	637.856	206.306	60S ribosomal protein L14	RPL14	0.00022714	0.000205738	0.000169389	0.00043682	0.000458513	0.000330777	0.000408703	0.555757	0.503392	0.414454	1.06879	1.12187	0.809333	0.491201	0.00836442	0.108865	0.000200755
P61313	13	12021.9	8970.26	15962.6	7570.36	13231.1	13621.6	60S ribosomal protein L15	RPL15	0.0105126	0.0152622	0.0111841	0.00730047	0.00742827	0.00686134	0.00719669	1.46076	2.12072	1.55406	1.01442	1.03218	0.953401	1.71185	0.0265538	0.364095	0.0123196
P18621	5	7613.17	5098.41	11196.7	3185.54	9101.92	5419.07	60S ribosomal protein L17	RPL17	0.00597503	0.00642219	0.00444935	0.00462322	0.00521043	0.00472004	0.00485123	1.23165	1.32383	0.91716	0.953	1.07404	0.972957	1.15755	0.288001	0.226067	0.00561552
Q07020	4	3173.13	2472.63	3984.68	1990.8	3488.55	3024.68	60S ribosomal protein L18	RPL18	0.00289778	0.00401354	0.00248343	0.00192693	0.00185429	0.00180908	0.00186343	1.55508	2.15384	1.33272	1.03408	0.995093	0.970831	1.68054	0.0504514	0.42807	0.00313158
Q02543	10	6484.16	3459.9	7927.69	2497.01	6321.82	4560.15	60S ribosomal protein L18a	RPL18A	0.0040548	0.00503408	0.00374413	0.00393761	0.00368919	0.00327835	0.00363505	1.11547	1.38487	1.03001	1.08323	1.01489	0.901871	1.17678	0.212483	0.214289	0.00427767
P46778	19	26383.8	14965.5	36979.6	9098.21	32190.4	19747.7	60S ribosomal protein L21	RPL21	0.0175387	0.0183424	0.0162139	0.016022	0.0172087	0.0166931	0.0166413	1.05393	1.10222	0.97432	0.962786	1.0341	1.00312	1.04349	0.365251	0.0745908	0.017365
P35268	18	10143.9	5808.79	12634.1	3978.06	10063.9	8188.3	60S ribosomal protein L22	RPL22	0.00680756	0.00801996	0.00672304	0.00616007	0.00587932	0.00521891	0.00575276	1.18335	1.3941	1.16866	1.0708	1.022	0.9072	1.24871	0.0467403	0.164039	0.00718352
P62829	9	27231.4	12454.7	36868.9	7184.84	31948.3	15888.9	60S ribosomal protein L23	RPL23	0.0145961	0.014485	0.0130456	0.0165367	0.0171571	0.0165676	0.0167538	0.871214	0.864578	0.778666	0.987041	1.02407	0.988886	0.838153	0.00731046	0.054506	0.0140422
P62750	2	1858.7	834.647	3158.76	457.721	3119.87	1040.35	60S ribosomal protein L23a	RPL23A	0.000978157	0.000922786	0.000854185	0.00112872	0.00146995	0.00161789	0.00140552	0.69594	0.656545	0.607736	0.803065	1.04584	1.1511	0.653407	0.0309397	0.124714	0.000918376
P83731	19	23844.6	12608.1	29936.4	6936.95	24651.7	13491.7	60S ribosomal protein L24	RPL24	0.0147759	0.0139852	0.0110774	0.01448	0.013931	0.0127838	0.0137316	1.07605	1.01847	0.806708	1.0545	1.01452	0.930975	0.967077	0.731936	0.15438	0.0132795
P61254	0	27400.2	17696.1	36704.9	10045.4	30396.1	18640.8	60S ribosomal protein L26	RPL26	0.0207387	0.020252	0.0153051	0.0166392	0.0170808	0.0157627	0.0164942	1.25733	1.22782	0.927905	1.00879	1.03556	0.955648	1.13769	0.270711	0.188057	0.0187653
P61353	2	372.81	228.315	542.351	110.136	486.722	256.239	60S ribosomal protein L27	RPL27	0.000267572	0.00022204	0.000210386	0.000226395	0.000252386	0.000252403	0.000243728	1.09783	0.911016	0.863203	0.928885	1.03552	1.03559	0.95735	0.62189	0.137292	0.000233333
P46776	3	5795.25	3859.95	8393.52	2391.96	7955.71	5101.55	60S ribosomal protein L27a	RPL27A	0.00452363	0.0048223	0.00418865	0.00351926	0.00390597	0.00412564	0.00385029	1.17488	1.25245	1.08788	0.914025	1.01446	1.07151	1.17174	0.0603441	0.124528	0.00451153
P46779	25	54856.4	28840.4	66708.7	16791.8	61472.7	34206.8	60S ribosomal protein L28	RPL28	0.0337992	0.0338531	0.0280857	0.0333124	0.0310432	0.0318783	0.032078	1.05366	1.05534	0.875544	1.03848	0.967743	0.993774	0.994847	0.938859	0.109282	0.0319127
P47914	3	2554.9	2044.94	2765.35	1305.1	2146.63	2480.11	60S ribosomal protein L29	RPL29	0.00239655	0.00263114	0.00203631	0.0015515	0.00128687	0.00111319	0.00131719	1.81944	1.99754	1.54595	1.17789	0.976983	0.845127	1.78764	0.00846952	0.376135	0.00235467
P39023	25	39362.6	24822.1	48689.8	16855.7	40204.3	34653.7	60S ribosomal protein L3	RPL3	0.0290901	0.0339819	0.0284525	0.0239036	0.022658	0.020849	0.0224702	1.29461	1.51231	1.26623	1.06379	1.00836	0.92785	1.35772	0.0148105	0.163519	0.0305082
P62899	5	6447.32	4386.11	8213.75	3170.11	6990.2	5960.73	60S ribosomal protein L31	RPL31	0.00514026	0.00639108	0.00489408	0.00391524	0.00382231	0.00362495	0.0037875	1.35717	1.68741	1.29217	1.03373	1.00919	0.957083	1.44558	0.0231486	0.219361	0.00547514
P49207	1	739.336	511.555	916.926	224.643	712.636	641.947	60S ribosomal protein L34	RPL34	0.000599512	0.00045289	0.000527073	0.000448974	0.000426696	0.000369556	0.000415075	1.44435	1.0911	1.26983	1.08167	1.028	0.890334	1.26842	0.0831335	0.216489	0.000526492
P42766	3	2481.37	1403.17	3493.72	652.456	2810.85	1280.35	60S ribosomal protein L35	RPL35	0.00164444	0.00131538	0.00105123	0.00150685	0.00162582	0.00145764	0.0015301	1.07472	0.859668	0.687035	0.984804	1.06256	0.952639	0.873809	0.340712	0.200409	0.00133702
P18077	4	7569.53	4845.61	8793.4	3054.11	8030.78	5510.38	60S ribosomal protein L35a	RPL35A	0.00567877	0.00615723	0.00452432	0.00459672	0.00409205	0.00416457	0.00428445	1.32544	1.43711	1.05599	1.07289	0.955095	0.97202	1.27285	0.0835004	0.212036	0.00545344
P83881	2	14948.4	10238.3	16815.5	7043.36	15969.5	14989.9	60S ribosomal protein L36a	RPL36A	0.0119986	0.0141997	0.0123075	0.00907765	0.00782516	0.00828142	0.00839474	1.4293	1.6915	1.4661	1.08135	0.93215	0.9865	1.52897	0.00468744	0.182979	0.0128353
P61927	2	4915.87	3696.91	6371.96	2038.93	6113.31	3974.11	60S ribosomal protein L37	RPL37	0.00433256	0.00411058	0.00326296	0.00298524	0.00296522	0.00317022	0.00304023	1.42508	1.35206	1.07326	0.981915	0.975329	1.04276	1.28347	0.0604961	0.1917	0.00390203
P62891	0	830.967	976.047	1296.13	682.907	1066.96	912.514	60S ribosomal protein L39	RPL39	0.00114387	0.00137677	0.000749223	0.000504619	0.000603161	0.0005533	0.000553693	2.06589	2.48653	1.35314	0.911369	1.08934	0.99929	1.96852	0.0444172	0.599116	0.00108996
P36578	5	1092.79	687.772	1160.78	376.62	782.736	654.367	60S ribosomal protein L4	RPL4	0.000806028	0.000759284	0.000537271	0.000663616	0.000540177	0.000405908	0.000536567	1.5022	1.41508	1.00131	1.23678	1.00673	0.756491	1.3062	0.214288	0.412387	0.000700861
P46777	10	5525.68	3600.25	7658.53	1836.28	7018.34	3624.2	60S ribosomal protein L5	RPL5	0.00421929	0.00370202	0.00297566	0.00335556	0.00356393	0.00363954	0.00351968	1.19877	1.05181	0.845436	0.953371	1.01257	1.03405	1.032	0.776293	0.182661	0.00363232
Q02878	2	1948.43	1528.24	3288.13	1025.91	2908.52	1619.76	60S ribosomal protein L6	RPL6	0.001791	0.00206829	0.00132991	0.00118322	0.00153015	0.00150829	0.00140722	1.27272	1.46977	0.945063	0.84082	1.08736	1.07182	1.22919	0.254808	0.314731	0.00172973
P18124	11	9805.92	5906.57	12661.7	3810.16	10681	7204.3	60S ribosomal protein L7	RPL7	0.00692215	0.00768145	0.00591512	0.00595481	0.00589219	0.0055389	0.0057953	1.19444	1.32546	1.02068	1.02752	1.01672	0.955757	1.18019	0.118945	0.159566	0.00683957
P62424	1	1654.39	923.723	2574.9	338.624	2552.3	819.267	60S ribosomal protein L7a	RPL7A	0.00108255	0.000682681	0.000672663	0.00100465	0.00119824	0.00132356	0.00117549	0.920938	0.580765	0.572242	0.854672	1.01936	1.12597	0.691315	0.0910791	0.220207	0.000812631
P62917	11	10660.4	7461.24	14103.6	4286.46	11909.9	7492.51	60S ribosomal protein L8	RPL8	0.00874414	0.0086417	0.00615176	0.00647369	0.00656316	0.00617616	0.00640434	1.36535	1.34935	0.960561	1.01083	1.0248	0.964372	1.22509	0.167309	0.232478	0.00784587
P32969	13	5894.07	2436.73	7803.22	1151.18	6246.42	2693.2	60S ribosomal protein L9	RPL9	0.0028557	0.00232083	0.00221126	0.00357927	0.00363127	0.00323924	0.00348326	0.819836	0.666283	0.634826	1.02756	1.04249	0.929945	0.706981	0.0120408	0.108014	0.0024626
P36639	1	267.906	190.057	379.163	101.097	342.779	191.192	7,8-dihydro-8-oxoguanine triphosphatase	NUDT1	0.000222735	0.000203816	0.000156979	0.00016269	0.000176445	0.000177757	0.000172297	1.29274	1.18293	0.911093	0.94424	1.02407	1.03169	1.12892	0.331731	0.20394	0.00019451
Q9UBM7	5	4967.46	2831.61	7107.31	2196.88	5432.53	3304.92	7-dehydrocholesterol reductase	DHCR7	0.00331848	0.00442901	0.00271352	0.00301657	0.00330742	0.00281718	0.00304706	1.08908	1.45354	0.890538	0.989995	1.08545	0.924557	1.14438	0.446874	0.300183	0.003487
Q9BWD1	1	435.862	442.347	531.018	298.997	351.728	445.824	Acetyl-CoA acetyltransferase, cytosolic	ACAT2	0.000518405	0.000602792	0.000366046	0.000264685	0.000247112	0.000182398	0.000231398	2.24032	2.605	1.58189	1.14385	1.06791	0.788243	2.1424	0.0229819	0.655636	0.000495747
P24752	2	516.293	588.518	856.22	297.877	607.68	523.113	Acetyl-CoA acetyltransferase, mitochondrial	ACAT1	0.000689708	0.000600534	0.000429504	0.000313528	0.000398446	0.000315128	0.000342367	2.01453	1.75406	1.25451	0.915764	1.1638	0.920439	1.67437	0.046925	0.453428	0.000573249
P60709	0	48658	41818.7	56283	45973.4	60243.4	45993	Actin, cytoplasmic 1	ACTB	0.049009	0.0926845	0.0377628	0.0295484	0.0261916	0.0312408	0.0289936	1.69034	3.19672	1.30245	1.01914	0.903358	1.07751	2.06317	0.140724	1.01723	0.0598187
O15145	1	853.931	404.161	1076.75	250.487	803.08	430.24	Actin-related protein 2/3 complex subunit 3	ARPC3	0.000473652	0.000504993	0.00035325	0.000518564	0.000501069	0.000416458	0.000478697	0.989462	1.05493	0.737942	1.08328	1.04674	0.869983	0.927445	0.568533	0.197984	0.000443965
O95433	13	9895.92	8589.81	13998.4	5981.2	12395.6	11848.1	Activator of 90 kDa heat shock protein ATPase homolog 1	AHSA1	0.0100667	0.0120584	0.00972795	0.00600946	0.00651422	0.00642807	0.00631725	1.59353	1.9088	1.5399	0.951278	1.03118	1.01754	1.68075	0.00443845	0.211865	0.0106177
O14734	3	923.695	400.764	1104.15	341.742	787.324	520.818	Acyl-coenzyme A thioesterase 8	ACOT8	0.000469672	0.000688968	0.00042762	0.000560929	0.000513822	0.000408287	0.000494346	0.950087	1.3937	0.865021	1.13469	1.0394	0.825914	1.0696	0.729451	0.330436	0.000528753
Q9Y305	2	656.959	409.413	867.728	283.234	607.307	510	Acyl-coenzyme A thioesterase 9, mitochondrial	ACOT9	0.000479808	0.000571013	0.000418738	0.000398949	0.000403801	0.000314935	0.000372562	1.28786	1.53267	1.12394	1.07083	1.08385	0.845323	1.31482	0.0905446	0.270931	0.000489853
Q8TB61	3	1391.3	917.865	1865.54	637.47	1564.53	1312.72	Adenosine 3'-phospho 5'-phosphosulfate transporter 1	SLC35B2	0.00107568	0.00128517	0.00107781	0.00084489	0.00086814	0.000811328	0.000841453	1.27836	1.52732	1.28089	1.00408	1.03172	0.9642	1.36219	0.01297	0.1503	0.00114622
P05141	8	170343	78881.6	237546	46369.1	208522	120912	ADP/ATP translocase 2	SLC25A5	0.0924446	0.0934823	0.0992754	0.103444	0.110543	0.108134	0.107374	0.860961	0.870625	0.924578	0.9634	1.02952	1.00708	0.885388	0.014445	0.0454031	0.0950674
P12236	1	8867.21	2343.05	10592.9	1396.56	8013.35	2679.75	ADP/ATP translocase 3	SLC25A6	0.00274591	0.00281552	0.00220022	0.00538476	0.00492944	0.00415553	0.00482325	0.569308	0.58374	0.456171	1.11642	1.02202	0.861564	0.536406	0.00540384	0.0982705	0.00258722
P61204	0	5193.47	1731.52	5915.92	1161.41	4571.07	2122.23	ADP-ribosylation factor 3	ARF3	0.00202924	0.00234146	0.00174247	0.00315382	0.002753	0.00237045	0.00275909	0.735473	0.848635	0.631536	1.14307	0.997793	0.859141	0.738548	0.0644178	0.150946	0.00203772
P18085	2	1806.02	1167.16	2723.09	791.619	2263.76	1291.08	ADP-ribosylation factor 4	ARF4	0.00136784	0.00159594	0.00106005	0.00109674	0.0012672	0.00117393	0.00117929	1.15988	1.35331	0.898889	0.929997	1.07455	0.995457	1.13736	0.376317	0.242449	0.00134128
P40616	1	1	1	1	1	1	1	ADP-ribosylation factor-like protein 1	ARL1	1.17194e-06	2.01605e-06	8.21054e-07	6.07266e-07	4.65355e-07	5.18576e-07	5.30399e-07	2.20955	3.801	1.54799	1.14492	0.877367	0.977709	2.51951	0.0869337	1.20708	1.33635e-06
P36404	2	958.158	539.822	1119.78	357.75	884.082	583.72	ADP-ribosylation factor-like protein 2	ARL2	0.00063264	0.000721241	0.000479266	0.000581857	0.000521097	0.000458464	0.000520473	1.21551	1.38574	0.920828	1.11794	1.0012	0.88086	1.17403	0.316302	0.273307	0.000611049
P30837	6	2698.12	1517.51	4183.39	889.705	3114.49	1657.3	Aldehyde dehydrogenase X, mitochondrial	ALDH1B1	0.00177843	0.00179369	0.00136073	0.00163848	0.00194676	0.0016151	0.00173345	1.02595	1.03475	0.784987	0.945213	1.12306	0.931729	0.948562	0.642003	0.174204	0.00164428
O00116	1	557.445	441.079	711.835	306.602	562.268	642.612	Alkyldihydroxyacetonephosphate synthase, peroxisomal	AGPS	0.000516919	0.000618123	0.000527619	0.000338518	0.000331256	0.000291579	0.000320451	1.6131	1.92892	1.64649	1.05638	1.03372	0.909901	1.7295	0.00268497	0.220678	0.000554221
Q9H553	1	562.443	365.417	892.444	204.149	690.255	411.616	Alpha-1,3/1,6-mannosyltransferase ALG2	ALG2	0.000428247	0.000411573	0.000337959	0.000341553	0.000415303	0.00035795	0.000371602	1.15244	1.10756	0.909464	0.919137	1.1176	0.963261	1.05649	0.587398	0.169813	0.000392593
P04745	0	855.632	564.583	1312.05	436.734	1119.45	662.813	Alpha-amylase 1	AMY1A	0.000661658	0.000880476	0.000544206	0.000519597	0.000610569	0.000580521	0.000570229	1.16034	1.54408	0.954363	0.911207	1.07074	1.01805	1.21959	0.287303	0.31528	0.000695447
P06733	16	14491.3	9914.35	20805.5	5706.7	21909.8	10559.7	Alpha-enolase	ENO1	0.011619	0.011505	0.00867012	0.00880007	0.00968195	0.0113619	0.00994798	1.16798	1.15651	0.871546	0.884609	0.973258	1.14213	1.06535	0.623107	0.218238	0.010598
P06280	1	1	1	1	1	1	1	Alpha-galactosidase A	GLA	1.17194e-06	2.01605e-06	8.21054e-07	6.07266e-07	4.65355e-07	5.18576e-07	5.30399e-07	2.20955	3.801	1.54799	1.14492	0.877367	0.977709	2.51951	0.0869337	1.20708	1.33635e-06
Q9NWX5	2	852.365	630.219	968.553	446.566	750.451	841.002	Ankyrin repeat and SOCS box protein 6	ASB6	0.00073858	0.000900297	0.000690509	0.000517612	0.000450721	0.000389166	0.0004525	1.63222	1.98961	1.52599	1.1439	0.996069	0.860035	1.71594	0.0116211	0.344006	0.000776462
P07355	2	1580.07	891.173	1714.21	611.087	1694.92	1291.01	Annexin A2	ANXA2	0.0010444	0.00123198	0.00105999	0.000959522	0.000797717	0.000878942	0.000878727	1.18854	1.40201	1.20628	1.09195	0.90781	1.00024	1.26561	0.0374228	0.16616	0.00111213
O94973	1	2484.82	1183.82	3334.68	518.115	2896.3	1223.57	AP-2 complex subunit alpha-2	AP2A2	0.00138737	0.00104454	0.00100461	0.00150894	0.00155181	0.00150195	0.0015209	0.912199	0.686793	0.660539	0.992138	1.02032	0.987539	0.753177	0.0374707	0.138986	0.00114551
Q96CW1	2	1601.09	956.063	1730.35	543.238	1417.16	1135.67	AP-2 complex subunit mu	AP2M1	0.00112045	0.00109519	0.000932446	0.000972286	0.000805227	0.000734905	0.000837472	1.33789	1.30774	1.11341	1.16098	0.961496	0.877527	1.25301	0.0821848	0.219377	0.00104936
P53680	4	5321.39	2711.28	7068.72	2114.29	5064.84	3425.92	AP-2 complex subunit sigma	AP2S1	0.00317746	0.0042625	0.00281287	0.0032315	0.00328946	0.0026265	0.00304915	1.04208	1.39793	0.922507	1.0598	1.07881	0.861387	1.12084	0.489095	0.281736	0.00341761
O00203	1	98.2762	64.0582	137.692	22.1739	102.661	38.6406	AP-3 complex subunit beta-1	AP3B1	7.50724e-05	4.47036e-05	3.1726e-05	5.96798e-05	6.40755e-05	5.32376e-05	5.89976e-05	1.27247	0.757719	0.537751	1.01156	1.08607	0.902368	0.855978	0.555509	0.385289	5.05007e-05
O95831	11	10404.3	5901.54	12240.7	3600.36	9850.19	7581.25	Apoptosis-inducing factor 1, mitochondrial	AIFM1	0.00691626	0.00725849	0.00622461	0.0063182	0.00569629	0.00510807	0.00570752	1.21178	1.27174	1.0906	1.107	0.998032	0.894972	1.19137	0.0778145	0.156433	0.00679979
Q96P47	1	259.66	166.189	356.144	116.107	255.192	200.574	Arf-GAP with GTPase, ANK repeat and PH domain-containing protein 3	AGAP3	0.000194764	0.000234076	0.000164682	0.000157683	0.000165734	0.000132337	0.000151918	1.28204	1.54081	1.08402	1.03795	1.09094	0.871107	1.30229	0.110477	0.273485	0.000197841
P05089	3	3708.89	3068.8	4662.33	2764.89	4811.17	3783.03	Arginase-1	ARG1	0.00359645	0.00557415	0.00310608	0.00225228	0.00216964	0.00249496	0.00230563	1.55986	2.41763	1.34717	0.976863	0.941019	1.08212	1.77489	0.0786211	0.581456	0.00409223
P00966	1	275.841	162.368	370.474	90.5618	312.854	199.309	Argininosuccinate synthase	ASS1	0.000190285	0.000182577	0.000163644	0.000167509	0.000172402	0.000162238	0.000167383	1.13683	1.09077	0.97766	1.00075	1.02998	0.969264	1.06842	0.24641	0.0880955	0.000178835
P08243	3	1448.76	815.111	2092.33	425.23	1622.39	875.305	Asparagine synthetase [glutamine-hydrolyzing]	ASNS	0.000955262	0.000857283	0.000718673	0.000879785	0.000973674	0.000841334	0.000898264	1.06345	0.954378	0.800069	0.979428	1.08395	0.936622	0.9393	0.52848	0.15027	0.00084374
Q9NWL6	2	736.89	554.429	940	428.101	835.443	860.695	Asparagine synthetase domain-containing protein 1	ASNSD1	0.000649759	0.000863071	0.000706678	0.000447488	0.000437433	0.00043324	0.000439387	1.47878	1.96426	1.60832	1.01844	0.995553	0.98601	1.68379	0.00930112	0.252944	0.000739836
P14868	1	536.013	469.774	707.318	309.02	581.302	571.486	Aspartate--tRNA ligase, cytoplasmic	DARS1	0.000550548	0.000622998	0.000469221	0.000325503	0.000329154	0.000301449	0.000318702	1.72747	1.9548	1.47229	1.02134	1.0328	0.945865	1.71819	0.00719389	0.254664	0.000547589
Q96GX2	4	210.884	133.984	265.171	57.2077	243.342	149.068	Ataxin-7-like protein 3B	ATXN7L3B	0.000157022	0.000115333	0.000122393	0.000128063	0.000123399	0.000126191	0.000125884	1.24735	0.916186	0.972265	1.01731	0.980255	1.00244	1.04527	0.682708	0.17831	0.000131583
Q6SPF0	1	374.36	224.21	492.097	164.161	403.232	214.721	Atherin	SAMD1	0.000262761	0.000330956	0.000176297	0.000227336	0.000229	0.000209106	0.000221814	1.1846	1.49204	0.794798	1.02489	1.0324	0.94271	1.15715	0.483637	0.354142	0.000256671
P24539	1	605.139	288.382	694.032	142.862	540.033	282.928	ATP synthase F(0) complex subunit B1, mitochondrial	ATP5PB	0.000337967	0.000288017	0.000232299	0.00036748	0.000322971	0.000280048	0.0003235	1.04472	0.890315	0.718081	1.13595	0.998366	0.865682	0.884372	0.398404	0.202445	0.000286094
P05496	0	2579.22	1241.65	3279.51	643.953	2630.48	1530.53	ATP synthase F(0) complex subunit C1, mitochondrial	ATP5MC1	0.00145515	0.00129824	0.00125665	0.00156628	0.00152613	0.0013641	0.0014855	0.979563	0.873938	0.845943	1.05437	1.02735	0.918276	0.899815	0.16022	0.0957565	0.00133668
Q96IX5	1	417.431	226.95	723.364	145.654	420.365	178.656	ATP synthase membrane subunit K, mitochondrial	ATP5MK	0.000265972	0.000293646	0.000146687	0.000253492	0.000336621	0.000217991	0.000269368	0.987392	1.09013	0.544559	0.941061	1.24967	0.809268	0.874027	0.584764	0.350831	0.000235435
P25705	75	104480	58107.9	129990	34270.1	112711	67931.1	ATP synthase subunit alpha, mitochondrial	ATP5F1A	0.0680991	0.0690902	0.0557751	0.0634471	0.0604915	0.058449	0.0607959	1.12013	1.13643	0.917416	1.04361	0.994993	0.961398	1.05799	0.479133	0.129614	0.0643215
P06576	70	42616.4	22205.3	52408.3	12745.5	41607.2	26339.9	ATP synthase subunit beta, mitochondrial	ATP5F1B	0.0260233	0.0256955	0.0216264	0.0258795	0.0243885	0.0215765	0.0239481	1.08665	1.07296	0.903053	1.08065	1.01839	0.900967	1.02089	0.804836	0.138337	0.0244484
P30049	1	1045.86	853.262	1416.9	850.482	1259.74	2334.7	ATP synthase subunit delta, mitochondrial	ATP5F1D	0.000999973	0.00171461	0.00191692	0.000635115	0.000659363	0.000653273	0.00064925	1.5402	2.64091	2.95251	0.978228	1.01558	1.0062	2.37787	0.0324246	0.743425	0.00154383
P56134	1	185.346	99.4063	220.331	43.7162	134.808	68.5234	ATP synthase subunit f, mitochondrial	ATP5MF	0.000116498	8.81339e-05	5.62614e-05	0.000112554	0.000102532	6.99082e-05	9.49981e-05	1.22632	0.927743	0.592237	1.1848	1.07931	0.735891	0.915434	0.729334	0.383148	8.69645e-05
P36542	21	21910.1	8885.62	26396.5	3771.79	21795.2	10919.4	ATP synthase subunit gamma, mitochondrial	ATP5F1C	0.0104134	0.00760411	0.00896543	0.0133053	0.0122837	0.0113024	0.0122972	0.846816	0.618363	0.729065	1.08198	0.998909	0.91911	0.731415	0.0294954	0.128841	0.00899432
P48047	2	658.741	374.089	1167.04	218.711	985.824	395.437	ATP synthase subunit O, mitochondrial	ATP5PO	0.00043841	0.000440931	0.000324675	0.000400032	0.000543086	0.000511225	0.000484781	0.904347	0.909547	0.669736	0.82518	1.12027	1.05455	0.827877	0.222853	0.187652	0.000401339
Q9NVI7	2	491.469	398.995	701.561	339.341	522.409	566.436	ATPase family AAA domain-containing protein 3A	ATAD3A	0.000467599	0.000684126	0.000465074	0.000298453	0.000326475	0.000270909	0.000298612	1.56591	2.29102	1.55745	0.999466	1.09331	0.907226	1.80479	0.0319074	0.453351	0.000538933
Q9UII2	2	759.195	751.056	1069.02	508.818	993.142	887.942	ATPase inhibitor, mitochondrial	ATP5IF1	0.000880194	0.0010258	0.000729049	0.000461034	0.000497472	0.00051502	0.000491175	1.79202	2.08846	1.48429	0.938634	1.01282	1.04855	1.78826	0.0113036	0.318304	0.000878348
Q9NRK6	2	920.645	783.345	1171.59	609.861	1158.58	1129.9	ATP-binding cassette sub-family B member 10, mitochondrial	ABCB10	0.000918034	0.00122951	0.000927711	0.000559077	0.000545206	0.00060081	0.000568365	1.61522	2.16324	1.63225	0.983659	0.959255	1.05709	1.80357	0.0116165	0.324851	0.00102508
P28288	1	495.555	263.507	596.478	172.816	498.127	390.876	ATP-binding cassette sub-family D member 3	ABCD3	0.000308815	0.000348406	0.000320931	0.000300934	0.000277574	0.000258317	0.000278942	1.1071	1.24903	1.15053	1.07884	0.995097	0.92606	1.16888	0.0502721	0.115268	0.00032605
Q9UG63	5	4002.36	2804.05	5399.29	1893.74	4352.19	3800.67	ATP-binding cassette sub-family F member 2	ABCF2	0.00328618	0.00381786	0.00312056	0.0024305	0.00251259	0.00225694	0.00240001	1.36923	1.59077	1.30023	1.0127	1.04691	0.940389	1.42008	0.0107206	0.170313	0.0034082
Q9NUQ8	2	1471.28	1138.93	2289.48	595.539	2053.18	1194.73	ATP-binding cassette sub-family F member 3	ABCF3	0.00133476	0.00120063	0.000980939	0.00089346	0.00106542	0.00106473	0.00100787	1.32433	1.19126	0.973278	0.886483	1.0571	1.05642	1.16296	0.236144	0.210907	0.00117211
P17858	3	711.865	518.018	999.896	216.676	1111.07	504.635	ATP-dependent 6-phosphofructokinase, liver type	PFKL	0.000607087	0.000436829	0.000414333	0.000432292	0.000465306	0.000576175	0.000491258	1.23578	0.889205	0.843413	0.879969	0.947174	1.17286	0.989466	0.948172	0.262817	0.000486083
P08237	2	726.535	449.204	985.391	271.719	838.24	534.861	ATP-dependent 6-phosphofructokinase, muscle type	PFKM	0.000526441	0.000547799	0.00043915	0.000441201	0.000458557	0.000434691	0.000444816	1.1835	1.23152	0.987262	0.991872	1.03089	0.977238	1.13409	0.154124	0.133174	0.000504463
O76031	1	339.594	285.002	513.443	201.375	435.797	320.964	ATP-dependent Clp protease ATP-binding subunit clpX-like, mitochondrial	CLPX	0.000334005	0.000405982	0.000263529	0.000206224	0.000238933	0.000225994	0.000223717	1.49298	1.81471	1.17796	0.921808	1.06802	1.01018	1.49522	0.0585065	0.336883	0.000334505
Q08211	10	5489.34	4311.78	7663.02	2980.36	6119.84	5953.97	ATP-dependent RNA helicase A	DHX9	0.00505315	0.00600854	0.00488853	0.00333349	0.00356603	0.0031736	0.00335771	1.50494	1.78948	1.45591	0.992789	1.06204	0.945169	1.58344	0.00594884	0.202726	0.00531674
Q92499	3	2489.15	1105.05	2932.82	495.829	2253.92	1225.82	ATP-dependent RNA helicase DDX1	DDX1	0.00129505	0.000999615	0.00100647	0.00151158	0.0013648	0.00116883	0.0013484	0.960434	0.741333	0.746416	1.12101	1.01216	0.866824	0.816061	0.149044	0.162697	0.00110038
Q9NUU7	1	14859	9905.49	21277.9	5238.68	18167.8	12017.6	ATP-dependent RNA helicase DDX19A	DDX19A	0.0116087	0.0105614	0.00986713	0.0090234	0.0099018	0.00942138	0.00944886	1.22858	1.11775	1.04427	0.954972	1.04794	0.997092	1.1302	0.0955548	0.106662	0.0106791
O00148	8	16022.9	8323.49	20718.8	5333.25	17108.1	9711.09	ATP-dependent RNA helicase DDX39A	DDX39A	0.00975465	0.0107521	0.00797333	0.00973019	0.0096416	0.00887187	0.00941455	1.03612	1.14207	0.846916	1.03353	1.02412	0.942357	1.00837	0.931173	0.15784	0.00949335
O00571	2	1515.84	1336.32	1701.08	895.513	1513.32	1397.71	ATP-dependent RNA helicase DDX3X	DDX3X	0.00156609	0.0018054	0.0011476	0.000920519	0.000791607	0.000784771	0.000832299	1.88164	2.16917	1.37883	1.106	0.951109	0.942895	1.80988	0.026838	0.433217	0.00150636
Q9BQ39	3	172.429	92.6627	195.974	28.6091	148.774	163.887	ATP-dependent RNA helicase DDX50	DDX50	0.000108595	5.76773e-05	0.00013456	0.000104711	9.11973e-05	7.71508e-05	9.10196e-05	1.1931	0.63368	1.47836	1.15042	1.00195	0.847628	1.10171	0.718674	0.460932	0.000100277
Q8NHQ9	1	302.011	169.679	446.346	91.0549	340.052	219.469	ATP-dependent RNA helicase DDX55	DDX55	0.000198853	0.000183571	0.000180196	0.000183401	0.000207709	0.000176343	0.000189151	1.05129	0.970499	0.952655	0.969602	1.09811	0.932285	0.991483	0.891615	0.101005	0.00018754
Q96TA2	1	130.726	87.0299	239.452	68.9375	193.938	88.0682	ATP-dependent zinc metalloprotease YME1L1	YME1L1	0.000101994	0.000138981	7.23088e-05	7.93853e-05	0.00011143	0.000100571	9.71289e-05	1.05009	1.43089	0.744462	0.817318	1.14724	1.03544	1.07515	0.750855	0.388346	0.000104428
Q8NI60	2	705.929	467.15	1050.23	369.405	783.204	613.364	Atypical kinase COQ8A, mitochondrial	COQ8A	0.000547472	0.000744737	0.000503605	0.000428687	0.000488729	0.000406151	0.000441189	1.2409	1.68802	1.14147	0.971664	1.10775	0.920582	1.3568	0.114217	0.319351	0.000598605
Q96GD4	1	102.812	65.1049	116.025	45.5912	118.885	105.815	Aurora kinase B	AURKB	7.62991e-05	9.1914e-05	8.688e-05	6.24344e-05	5.39928e-05	6.16508e-05	5.93593e-05	1.28538	1.54843	1.46363	1.0518	0.909592	1.0386	1.43248	0.00855327	0.175203	8.5031e-05
P35613	1	1	1	1	1	1	1	Basigin	BSG	1.17194e-06	2.01605e-06	8.21054e-07	6.07266e-07	4.65355e-07	5.18576e-07	5.30399e-07	2.20955	3.801	1.54799	1.14492	0.877367	0.977709	2.51951	0.0869337	1.20708	1.33635e-06
Q9NYF8	2	842.887	518.369	1030.62	523.078	483.045	500.252	Bcl-2-associated transcription factor 1	BCLAF1	0.000607498	0.00105455	0.000410734	0.000511857	0.000479603	0.000250496	0.000413985	1.46744	2.54731	0.992147	1.23641	1.1585	0.605083	1.66897	0.252865	0.982411	0.000690927
P08588	1	99.0693	49.3315	183.961	41.8989	165.97	88.1111	Beta-1 adrenergic receptor	ADRB1	5.78136e-05	8.44701e-05	7.2344e-05	6.01615e-05	8.56071e-05	8.6068e-05	7.72789e-05	0.748117	1.09306	0.936142	0.778498	1.10777	1.11373	0.925772	0.644576	0.247732	7.15426e-05
Q9Y223	1	990.972	759.129	1670.52	779.995	2193.78	1040.78	Bifunctional UDP-N-acetylglucosamine 2-epimerase/N-acetylmannosamine kinase	GNE	0.000889654	0.00157251	0.000854539	0.000601784	0.000777386	0.00113764	0.000838937	1.06045	1.8744	1.0186	0.717318	0.926632	1.35605	1.31782	0.397843	0.645692	0.00110557
P53004	4	4263.5	3432.59	5713.58	2802.94	4649.45	5231.38	Biliverdin reductase A	BLVRA	0.00402279	0.00565085	0.00429525	0.00258908	0.00265884	0.00241109	0.002553	1.57571	2.21341	1.68243	1.01413	1.04146	0.944414	1.82385	0.0144519	0.353547	0.0046563
Q9H3K6	9	9644.55	6130.89	12686.6	4583.15	10124.3	7152.29	BolA-like protein 2	BOLA2	0.00718504	0.00923983	0.00587242	0.00585681	0.00590376	0.00525023	0.00567027	1.26714	1.62952	1.03565	1.0329	1.04118	0.925923	1.31077	0.153545	0.310965	0.00743243
Q9NWV8	1	353.621	251.621	417.479	213.378	365.896	308.397	BRISC and BRCA1-A complex member 1	BABAM1	0.000294885	0.00043018	0.000253211	0.000214742	0.000194276	0.000189745	0.000199588	1.47747	2.15534	1.26867	1.07593	0.973387	0.950685	1.63383	0.0790224	0.476202	0.000326092
Q15018	1	409.327	322.919	489.462	273.291	552.161	428.756	BRISC complex subunit Abraxas 2	ABRAXAS2	0.000378442	0.000550968	0.000352032	0.000248571	0.000227773	0.000286337	0.000254227	1.4886	2.16723	1.38471	0.97775	0.895945	1.12631	1.68018	0.0556289	0.46809	0.000427147
Q96CX2	3	875.474	661.171	1077.03	492.146	815.118	856.728	BTB/POZ domain-containing protein KCTD12	KCTD12	0.000774854	0.00099219	0.00070342	0.000531646	0.000501199	0.0004227	0.000485182	1.59704	2.04498	1.44981	1.09577	1.03301	0.871221	1.69728	0.0217826	0.367099	0.000823488
Q99653	3	1329.9	890.657	1799.41	486.517	1467.65	997.591	Calcineurin B homologous protein 1	CHP1	0.0010438	0.00098084	0.000819076	0.000807606	0.000837365	0.000761086	0.000802019	1.30146	1.22296	1.02127	1.00697	1.04407	0.948963	1.1819	0.107363	0.155247	0.000947905
Q8NE86	1	746.943	456.497	998.475	357.787	811.585	560.889	Calcium uniporter protein, mitochondrial	MCU	0.000534987	0.000721316	0.000460521	0.000453593	0.000464645	0.000420869	0.000446369	1.19853	1.61596	1.0317	1.01618	1.04094	0.942872	1.28207	0.184734	0.307975	0.000572275
Q8N5S9	1	196.14	140.542	210.665	121.48	159.872	189.803	Calcium/calmodulin-dependent protein kinase kinase 1	CAMKK1	0.000164707	0.000244908	0.000155838	0.000119109	9.80341e-05	8.29056e-05	0.000100016	1.6468	2.44868	1.55813	1.1909	0.980182	0.828921	1.88454	0.0428824	0.598366	0.000188484
O75746	2	599.098	305.138	950.961	175.458	837.866	288.157	Calcium-binding mitochondrial carrier protein Aralar1	SLC25A12	0.000357603	0.000353731	0.000236592	0.000363812	0.000442534	0.000434497	0.000413614	0.864582	0.855219	0.572012	0.879592	1.06992	1.05049	0.763937	0.105943	0.184525	0.000315976
Q9UJS0	12	14082.1	6675.85	19858.7	4739.24	16342.6	8365.55	Calcium-binding mitochondrial carrier protein Aralar2	SLC25A13	0.0078237	0.00955452	0.00686857	0.00855158	0.00924134	0.00847487	0.00875593	0.893532	1.09121	0.784447	0.976661	1.05544	0.9679	0.923062	0.458997	0.161739	0.00808226
P98194	1	345.776	236.854	414.774	166.258	411.403	299.077	Calcium-transporting ATPase type 2C member 1	ATP2C1	0.000277579	0.000335184	0.000245558	0.000209978	0.000193017	0.000213344	0.000205446	1.3511	1.63149	1.19524	1.02206	0.939502	1.03844	1.39261	0.0402885	0.233075	0.000286107
Q7Z624	1	342.8	237.817	449.875	164.147	400.87	288.439	Calmodulin-lysine N-methyltransferase	CAMKMT	0.000278707	0.000330928	0.000236824	0.000208171	0.000209352	0.000207881	0.000208468	1.33693	1.58743	1.13602	0.998575	1.00424	0.997187	1.35346	0.0537235	0.226213	0.000282153
P27824	1	446.733	408.719	550.785	301.761	365.346	389.132	Calnexin	CANX	0.000478995	0.000608364	0.000319499	0.000271286	0.000256311	0.00018946	0.000239019	2.004	2.54525	1.33671	1.135	1.07235	0.792656	1.96199	0.0578507	0.703111	0.000468952
P07384	1	332.267	207.168	431.332	122.042	407.084	199.16	Calpain-1 catalytic subunit	CAPN1	0.000242788	0.000246042	0.000163521	0.000201774	0.000200722	0.000211104	0.000204533	1.18703	1.20294	0.799482	0.98651	0.981367	1.03212	1.06315	0.65943	0.230407	0.00021745
Q15417	1	1880.35	1265.51	2498.18	676.813	1767.64	1272.63	Calponin-3	CNN3	0.00148311	0.00136449	0.0010449	0.00114188	0.00116254	0.000916653	0.00107369	1.38132	1.27084	0.973186	1.06351	1.08275	0.853741	1.20845	0.216673	0.261012	0.0012975
P17612	0	1956.14	1058.68	2210.64	575.855	1870.78	1087.03	cAMP-dependent protein kinase catalytic subunit alpha	PRKACA	0.00124071	0.00116095	0.000892509	0.0011879	0.00102873	0.000970143	0.00106226	1.168	1.09291	0.8402	1.11828	0.968437	0.913284	1.0337	0.786811	0.203754	0.00109806
P13861	2	605.309	481.744	948.331	345.398	748.731	508.529	cAMP-dependent protein kinase type II-alpha regulatory subunit	PRKAR2A	0.000564576	0.000696338	0.00041753	0.000367584	0.000441311	0.000388274	0.000399056	1.41478	1.74496	1.04629	0.921133	1.10589	0.972981	1.40201	0.126968	0.374175	0.000559481
Q14444	3	2550.99	2321.5	4109.01	1460.85	3351.21	2416.33	Caprin-1	CAPRIN1	0.00272066	0.00294514	0.00198394	0.00154913	0.00191215	0.00173786	0.00173304	1.56987	1.6994	1.14477	0.893877	1.10334	1.00278	1.47135	0.057188	0.328548	0.00254991
Q96DG6	1	312.106	199.461	463.561	145.338	341.717	247.623	Carboxymethylenebutenolidase homolog	CMBL	0.000233756	0.000293009	0.000203312	0.000189531	0.00021572	0.000177206	0.000194153	1.20398	1.50917	1.04717	0.976198	1.11109	0.912716	1.25344	0.161345	0.267053	0.000243359
P49674	1	105.223	96.0175	109.96	90.8954	162.406	110.111	Casein kinase I isoform epsilon	CSNK1E	0.000112527	0.000183249	9.04072e-05	6.38982e-05	5.11705e-05	8.42198e-05	6.64295e-05	1.69393	2.75855	1.36095	0.961895	0.770298	1.26781	1.93781	0.103162	0.877145	0.000128728
P68400	0	44.4258	1	68.9823	1	36.7798	38.0695	Casein kinase II subunit alpha	CSNK2A1	1.17194e-06	2.01605e-06	3.12571e-05	2.69783e-05	3.21012e-05	1.90731e-05	2.60509e-05	0.0449866	0.0773888	1.19985	1.0356	1.23225	0.732148	0.440741	0.240974	0.666915	1.14817e-05
P04040	2	1	1	32.6308	33.6303	57.6851	35.3123	Catalase	CAT	1.17194e-06	6.78002e-05	2.89933e-05	6.07266e-07	1.51849e-05	2.99141e-05	1.52354e-05	0.0769221	4.45017	1.90302	0.0398588	0.996684	1.96346	2.14337	0.455276	3.01238	3.26552e-05
Q00587	2	659.041	613.379	971.834	411.703	787.43	672.883	Cdc42 effector protein 1	CDC42EP1	0.000718845	0.000830012	0.000552473	0.000400214	0.000452248	0.000408342	0.000420268	1.71044	1.97496	1.31457	0.952282	1.07609	0.971624	1.66666	0.0271158	0.350411	0.000700443
O14735	3	4547.5	2626.73	5875.88	2388.86	4273.73	3519.38	CDP-diacylglycerol--inositol 3-phosphatidyltransferase	CDIPT	0.00307837	0.00481606	0.0028896	0.00276155	0.00273437	0.00221625	0.00257072	1.19747	1.87342	1.12404	1.07423	1.06366	0.862113	1.39831	0.183922	0.445626	0.00359468
O75794	1	627.013	278.291	751.316	120.377	601.677	340.082	Cell division cycle protein 123 homolog	CDC123	0.000326141	0.000242687	0.000279226	0.000380764	0.000349628	0.000312015	0.000347469	0.93862	0.698441	0.803598	1.09582	1.00621	0.897965	0.813553	0.107092	0.144888	0.000282684
Q12834	3	748.911	513.824	1070.4	271.609	887.931	709.573	Cell division cycle protein 20 homolog	CDC20	0.000602171	0.000547576	0.000582598	0.000454788	0.000498116	0.000460459	0.000471121	1.27817	1.16228	1.23662	0.965332	1.0573	0.977369	1.22569	0.0071321	0.0848562	0.000577449
P30260	2	1092.31	593.577	1324.89	333.06	1371.1	737.305	Cell division cycle protein 27 homolog	CDC27	0.000695638	0.000671465	0.000605367	0.000663324	0.000616543	0.000711021	0.000663629	1.04823	1.01181	0.912207	0.999539	0.929048	1.07141	0.990749	0.880612	0.09966	0.00065749
Q8TCT0	1	195.934	132.717	350.048	120.988	288.738	169.278	Ceramide kinase	CERK	0.000155536	0.000243918	0.000138987	0.000118984	0.000162897	0.000149732	0.000143871	1.08108	1.69539	0.966051	0.827018	1.13224	1.04074	1.24751	0.367394	0.438112	0.00017948
Q16630	2	432.898	313.767	548.734	236.259	506.59	266.142	Cleavage and polyadenylation specificity factor subunit 6	CPSF6	0.000367717	0.000476308	0.000218517	0.000262885	0.000255356	0.000262705	0.000260315	1.41258	1.82974	0.839434	1.00987	0.980949	1.00918	1.36058	0.277651	0.497702	0.000354181
Q8N684	3	1779.08	1369.24	2689.19	1002.17	2301.63	1817.84	Cleavage and polyadenylation specificity factor subunit 7	CPSF7	0.00160467	0.00202042	0.00149255	0.00108037	0.00125143	0.00119357	0.00117512	1.36553	1.71932	1.27012	0.91937	1.06493	1.0157	1.45166	0.0343572	0.259927	0.00170588
Q9H0L4	4	3355.44	3071.17	4692.56	2243.33	4092.66	3626.97	Cleavage stimulation factor subunit 2 tau variant	CSTF2T	0.00359923	0.00452266	0.00297794	0.00203764	0.0021837	0.00212236	0.00211457	1.70211	2.13881	1.4083	0.963622	1.0327	1.00368	1.74974	0.0245121	0.372555	0.00369994
O96005	7	4227.06	2755.46	5083.62	1796.06	4386.25	3493.43	Cleft lip and palate transmembrane protein 1	CLPTM1	0.00322924	0.00362094	0.0028683	0.00256695	0.00236569	0.0022746	0.00240242	1.34416	1.50721	1.19392	1.06849	0.984713	0.946798	1.34843	0.0231813	0.177767	0.00323949
O75122	1	427.175	319.51	603.19	217.147	454.551	355.57	CLIP-associating protein 2	CLASP2	0.000374447	0.000437778	0.000291942	0.000259409	0.000280697	0.000235719	0.000258609	1.44793	1.69282	1.1289	1.0031	1.08541	0.911491	1.42321	0.0683819	0.308695	0.000368056
Q14019	1	1006.71	619.56	1527.55	232.936	1599.73	519.06	Coactosin-like protein	COTL1	0.000726088	0.00046961	0.000426176	0.000611341	0.000710852	0.000829583	0.000717259	1.01231	0.654728	0.594174	0.85233	0.991068	1.1566	0.753737	0.192595	0.253466	0.000540625
P53618	4	1348	791.419	1824.49	623.483	1500.45	1054.01	Coatomer subunit beta	COPB1	0.000927496	0.00125697	0.000865398	0.000818595	0.000849034	0.000778095	0.000815241	1.13769	1.54184	1.06152	1.00411	1.04145	0.954435	1.24702	0.177557	0.263823	0.00101662
P48444	3	958.079	552.066	1616.86	369.74	1075.08	793.456	Coatomer subunit delta	ARCN1	0.000646989	0.000745413	0.00065147	0.000581809	0.000752412	0.000557511	0.000630577	1.02603	1.18211	1.03313	0.922661	1.19321	0.884128	1.08042	0.504326	0.202197	0.000681291
Q9Y678	5	2778.16	2188	3841.53	1512.43	3289.26	3100.53	Coatomer subunit gamma-1	COPG1	0.00256421	0.00304913	0.0025457	0.00168709	0.00178767	0.00170573	0.00172683	1.48492	1.76574	1.47421	0.976984	1.03523	0.987782	1.57495	0.00407546	0.172362	0.00271968
P23528	4	6962.33	4638.41	9025.67	2390.75	7588.22	4523.1	Cofilin-1	CFL1	0.00543595	0.00481986	0.00371371	0.00422799	0.00420014	0.00393507	0.00412106	1.31906	1.16957	0.901152	1.02595	1.01919	0.954867	1.12993	0.355034	0.216347	0.00465651
Q14011	3	1592.19	1656.35	2638.69	942.55	2384.78	1948.38	Cold-inducible RNA-binding protein	CIRBP	0.00194114	0.00190022	0.00159972	0.000966886	0.00122793	0.00123669	0.00114383	1.69705	1.66128	1.39856	0.845303	1.07352	1.08118	1.58563	0.00860465	0.267821	0.0018137
Q07021	3	1047.84	435.958	1505.45	71.7251	1143.23	352.442	Complement component 1 Q subcomponent-binding protein, mitochondrial	C1QBP	0.000510917	0.000144601	0.000289374	0.00063632	0.000700567	0.000592853	0.000643247	0.794279	0.224799	0.449864	0.989232	1.08911	0.921657	0.489647	0.0416769	0.289768	0.000314964
Q8IUX1	2	1165.69	627.99	1389.85	359.159	1183.17	802.359	Complex I assembly factor TMEM126B, mitochondrial	TMEM126B	0.000735967	0.000724081	0.00065878	0.000707884	0.000646775	0.000613563	0.000656074	1.12177	1.10366	1.00413	1.07897	0.985827	0.935204	1.07652	0.241958	0.100874	0.000706276
Q15003	6	3199.93	2531.67	4599.63	1712.04	4049.24	3073.01	Condensin complex subunit 2	NCAPH	0.00296697	0.00345156	0.0025231	0.00194321	0.00214046	0.00209984	0.00206117	1.43946	1.67456	1.22411	0.94277	1.03847	1.01876	1.44604	0.0286754	0.236851	0.00298054
Q9BPX3	1	622.204	453.071	819.844	348.54	560.666	606.091	Condensin complex subunit 3	NCAPG	0.000530972	0.000702673	0.000497634	0.000377844	0.000381518	0.000290748	0.000350037	1.51691	2.00743	1.42166	1.07944	1.08994	0.830621	1.64867	0.031714	0.396688	0.000577093
P12277	1	288.542	436.546	469.493	148.403	176.756	335.274	Creatine kinase B-type	CKB	0.000511607	0.000299187	0.000275278	0.000175222	0.000218481	9.16616e-05	0.000161788	3.1622	1.84925	1.70147	1.08303	1.35041	0.566553	2.23764	0.0752728	1.20066	0.000362024
Q9BZJ0	2	665.5	548.077	843.025	355.835	589.115	622.097	Crooked neck-like protein 1	CRNKL1	0.000642314	0.00071738	0.000510775	0.000404136	0.000392306	0.000305501	0.000367314	1.74868	1.95304	1.39057	1.10025	1.06804	0.831715	1.69743	0.0195716	0.378165	0.00062349
P56545	19	34058.7	19756.6	41414.5	13243.9	37124.1	22384.5	C-terminal-binding protein 2	CTBP2	0.0231535	0.0267003	0.0183789	0.0206827	0.0192724	0.0192517	0.0197356	1.17319	1.3529	0.931255	1.04799	0.976531	0.975479	1.15245	0.287936	0.216941	0.0227442
P17812	4	5090.51	3888.48	6687.59	2675.77	5842.78	5902.87	CTP synthase 1	CTPS1	0.00455707	0.00539447	0.00484658	0.0030913	0.0031121	0.00302992	0.00307777	1.48064	1.75272	1.5747	1.00439	1.01115	0.984453	1.60269	0.0016768	0.139961	0.0049327
Q13620	2	2505.94	1839.02	3360.45	1220.9	2852.98	2384.12	Cullin-4B	CUL4B	0.00215522	0.00246139	0.00195749	0.00152178	0.0015638	0.00147949	0.00152169	1.41634	1.61754	1.2864	1.00006	1.02768	0.972266	1.44009	0.0107652	0.171549	0.00219137
Q9Y4U1	1	204.662	196.847	270.135	115.262	191.287	184.385	Cyanocobalamin reductase / alkylcobalamin dealkylase	MMACHC	0.000230693	0.000232373	0.00015139	0.000124285	0.000125709	9.91969e-05	0.000116397	1.98195	1.99639	1.30064	1.06777	1.08	0.852231	1.75966	0.0345184	0.457058	0.000204819
P06493	8	7684.86	5355.65	10013.6	3333.24	8275.14	6757.7	Cyclin-dependent kinase 1	CDK1	0.00627651	0.00671996	0.00554844	0.00466676	0.00465989	0.00429129	0.00453931	1.3827	1.48039	1.22231	1.02808	1.02656	0.945361	1.3618	0.0106561	0.145371	0.00618164
P24941	1	659.371	337.494	936.715	232.471	680.521	422.126	Cyclin-dependent kinase 2	CDK2	0.000395523	0.000468672	0.000346589	0.000400414	0.000435905	0.000352902	0.000396407	0.99777	1.1823	0.874326	1.01011	1.09964	0.890252	1.01813	0.874939	0.18832	0.000403594
P50750	1	150.099	140.696	237.611	87.9128	161.601	183.899	Cyclin-dependent kinase 9	CDK9	0.000164888	0.000177236	0.000150991	9.11502e-05	0.000110573	8.38025e-05	9.51754e-05	1.73246	1.86221	1.58645	0.957708	1.16179	0.880506	1.72704	0.00327446	0.286408	0.000164372
Q00535	2	950.688	527.171	1263.7	438.578	978.027	776.036	Cyclin-dependent-like kinase 5	CDK5	0.000617814	0.000884193	0.000637168	0.000577321	0.000588068	0.000507181	0.000557523	1.10814	1.58593	1.14285	1.03551	1.05479	0.909704	1.27897	0.156958	0.28482	0.000713058
P0DN79	0	2530.85	1821.09	3346.32	1108.38	2816.92	2636.34	Cystathionine beta-synthase-like protein	CBSL	0.00213421	0.00223454	0.00216458	0.0015369	0.00155723	0.00146079	0.00151831	1.40565	1.47173	1.42565	1.01225	1.02563	0.962117	1.43435	9.39549e-05	0.058779	0.00217778
P01036	0	283.412	192.81	397.294	130.57	1317.79	164.896	Cystatin-S	CST4	0.000225962	0.000263236	0.000135389	0.000172107	0.000184883	0.000683376	0.000346789	0.651583	0.759066	0.390407	0.496287	0.533128	1.97058	0.600352	0.466897	0.539181	0.000208195
Q9UHD1	4	1714.85	1634.63	2085.62	1396.57	1753.59	2054.21	Cysteine and histidine-rich domain-containing protein 1	CHORDC1	0.00191569	0.00281555	0.00168662	0.00104137	0.000970552	0.000909368	0.000973764	1.9673	2.89141	1.73206	1.06943	0.996702	0.933869	2.19692	0.0282437	0.630695	0.00213928
Q9BQA9	1	1037.7	790.769	1268.65	664.953	963.354	1135.2	Cytochrome b-245 chaperone 1	CYBC1	0.000926735	0.00134058	0.00093206	0.000630158	0.000590373	0.000499572	0.000573368	1.6163	2.33808	1.62559	1.09905	1.02966	0.871295	1.85999	0.0257607	0.467538	0.00106646
P13498	3	309.905	224.34	414.206	92.3974	356.917	263.846	Cytochrome b-245 light chain	CYBA	0.000262913	0.000186277	0.000216632	0.000188195	0.000192753	0.000185088	0.000188679	1.39344	0.987273	1.14815	0.997436	1.02159	0.980971	1.17629	0.211615	0.205949	0.000221941
P31930	2	1277.55	1035.09	1585.37	721.424	1481.65	1407.16	Cytochrome b-c1 complex subunit 1, mitochondrial	UQCRC1	0.00121306	0.00145442	0.00115535	0.000775813	0.000737762	0.000768346	0.00076064	1.59479	1.91211	1.51892	1.01995	0.969922	1.01013	1.67527	0.0051145	0.213257	0.00127428
P22695	13	8341.32	4441.95	11574.2	2546.32	9571.09	4883.14	Cytochrome b-c1 complex subunit 2, mitochondrial	UQCRC2	0.0052057	0.00513351	0.00400932	0.0050654	0.00538613	0.00496334	0.00513829	1.01312	0.999069	0.780283	0.985815	1.04823	0.965951	0.930824	0.432533	0.136541	0.00478284
O14949	2	1097.27	702.987	1458.82	459.865	1192.8	725.898	Cytochrome b-c1 complex subunit 8	UQCRQ	0.00082386	0.00092711	0.000596002	0.000666338	0.000678869	0.000618555	0.000654587	1.25859	1.41633	0.9105	1.01795	1.03709	0.944955	1.19514	0.268636	0.265258	0.000782324
Q9UDW1	1	865.004	562.166	1100.53	288.151	796.96	934.527	Cytochrome b-c1 complex subunit 9	UQCR10	0.000658825	0.000580925	0.000767297	0.000525288	0.000512137	0.000413284	0.00048357	1.36242	1.20133	1.58674	1.08627	1.05908	0.854653	1.38349	0.0453867	0.261054	0.000669016
P47985	1	6283.41	3879.93	8776.8	1907.18	8054.09	3653.89	Cytochrome b-c1 complex subunit Rieske, mitochondrial	UQCRFS1	0.00454705	0.00384495	0.00300004	0.0038157	0.00408433	0.00417666	0.00402556	1.12955	0.955134	0.745248	0.947868	1.0146	1.03753	0.943309	0.645931	0.197374	0.00379735
P00403	5	3591.51	2452.35	5239.49	1535.09	4152.42	2478.18	Cytochrome c oxidase subunit 2	MT-CO2	0.00287402	0.00309482	0.00203472	0.00218101	0.00243822	0.00215335	0.00225752	1.27308	1.37089	0.901304	0.966105	1.08004	0.953852	1.18176	0.288343	0.261048	0.00266785
P10606	2	1203.62	850.694	1508.74	290.386	1503.84	467.404	Cytochrome c oxidase subunit 5B, mitochondrial	COX5B	0.000996964	0.000585431	0.000383764	0.000730921	0.000702102	0.000779856	0.000737626	1.35158	0.793669	0.520269	0.99091	0.951839	1.05725	0.888507	0.674552	0.426332	0.000655386
O00483	5	7666.12	3018.64	9447.71	1539.28	7444.05	3752.62	Cytochrome c oxidase subunit NDUFA4	NDUFA4	0.00353767	0.00310326	0.00308111	0.00465538	0.00439654	0.00386031	0.00430407	0.821935	0.721006	0.715858	1.08162	1.02148	0.896896	0.752933	0.018546	0.0927899	0.00324068
Q7Z7A3	1	198.027	192.279	320.726	152.522	258.732	256.656	Cytoplasmic tRNA 2-thiolation protein 1	CTU1	0.000225339	0.000307492	0.000210728	0.000120255	0.000149252	0.000134172	0.00013456	1.67464	2.28517	1.56606	0.893695	1.10919	0.99712	1.84196	0.0222696	0.435527	0.000247853
Q07065	1	997.437	645.303	1843.59	436.844	1725.42	695.396	Cytoskeleton-associated protein 4	CKAP4	0.000756257	0.000880698	0.000570958	0.00060571	0.000857923	0.000894759	0.000786131	0.962	1.12029	0.726289	0.770495	1.09132	1.13818	0.936194	0.714846	0.27279	0.000735971
Q14008	0	919.961	353.562	1319.71	153.699	1129.59	401.609	Cytoskeleton-associated protein 5	CKAP5	0.000414354	0.000309865	0.000329743	0.000558661	0.000614132	0.000585776	0.00058619	0.70686	0.528608	0.562519	0.953038	1.04767	0.999294	0.599329	0.00279641	0.0988126	0.000351321
O00154	2	1088.34	734.313	1309.54	545.378	957.672	1063.76	Cytosolic acyl coenzyme A thioester hydrolase	ACOT7	0.000860572	0.00109951	0.000873402	0.00066091	0.000609399	0.000496626	0.000588978	1.46113	1.86681	1.48291	1.12213	1.03467	0.843199	1.60362	0.0177669	0.323123	0.000944494
Q9Y5Y2	1	919.753	797.589	1273.58	556.566	1081.47	1026.55	Cytosolic Fe-S cluster assembly factor NUBP2	NUBP2	0.000934727	0.00112206	0.000842855	0.000558535	0.000592669	0.000560827	0.000570677	1.63793	1.9662	1.47694	0.978724	1.03854	0.982739	1.69369	0.0088026	0.255699	0.000966548
O43175	4	3220.26	2985.34	5133.14	1633.07	3864.06	3072.17	D-3-phosphoglycerate dehydrogenase	PHGDH	0.00349864	0.00329235	0.00252242	0.00195556	0.00238873	0.00200381	0.00211603	1.6534	1.55591	1.19205	0.924162	1.12887	0.946964	1.46712	0.0391113	0.293622	0.00310447
Q5BKZ1	1	325.17	285.323	476.374	181.631	448.116	261.936	DBIRD complex subunit ZNF326	ZNF326	0.000334382	0.000366176	0.000215063	0.000197465	0.000221683	0.000232382	0.000217177	1.53968	1.68607	0.990269	0.909236	1.02075	1.07001	1.40534	0.135248	0.384671	0.000305207
P61962	1	1	1	1	1	1	1	DDB1- and CUL4-associated factor 7	DCAF7	1.17194e-06	2.01605e-06	8.21054e-07	6.07266e-07	4.65355e-07	5.18576e-07	5.30399e-07	2.20955	3.801	1.54799	1.14492	0.877367	0.977709	2.51951	0.0869337	1.20708	1.33635e-06
Q96N67	2	2749.25	1286.73	3287.57	554.466	2573.41	1336.05	Dedicator of cytokinesis protein 7	DOCK7	0.00150797	0.00111783	0.00109697	0.00166953	0.00152989	0.00133451	0.00151131	0.997792	0.739644	0.725843	1.10469	1.0123	0.883015	0.821093	0.177116	0.178391	0.00124092
Q14739	3	4037.91	2586.64	5318.12	1906.86	3940.03	3640.96	Delta(14)-sterol reductase LBR	LBR	0.00303139	0.00384432	0.00298943	0.00245209	0.00247481	0.0020432	0.00232337	1.30474	1.65463	1.28668	1.0554	1.06518	0.879414	1.41535	0.0363207	0.254791	0.00328838
P54886	33	26137.4	16883.4	36118.7	12225.9	29190.5	21281.3	Delta-1-pyrroline-5-carboxylate synthase	ALDH18A1	0.0197863	0.0246481	0.0174731	0.0158724	0.016808	0.0151375	0.0159393	1.24136	1.54637	1.09623	0.9958	1.0545	0.949698	1.29465	0.0963055	0.23961	0.0206358
A4D1U4	1	151.375	147.035	175.936	84.0391	144.362	193.472	DENN domain-containing protein 11	DENND11	0.000172316	0.000169427	0.000158851	9.19248e-05	8.18725e-05	7.48626e-05	8.28867e-05	2.07894	2.04408	1.91648	1.10904	0.987765	0.903192	2.01316	0.000197681	0.225174	0.000166864
P81605	3	11469	7591.17	10298.9	5255.61	13911.1	6552.38	Dermcidin	DCD	0.0088964	0.0105956	0.00537986	0.00696473	0.00479262	0.00721395	0.00632377	1.40682	1.67551	0.850737	1.10136	0.757875	1.14077	1.31102	0.31601	0.503177	0.00829061
Q08554	2	682.638	439.219	950.015	364.848	870.095	552.328	Desmocollin-1	DSC1	0.000514739	0.000735551	0.000453492	0.000414543	0.000442094	0.00045121	0.000435949	1.18073	1.68724	1.04024	0.950898	1.0141	1.03501	1.30274	0.20119	0.345066	0.000567927
Q02413	7	5443.54	5161.85	6394.68	3091.16	6138.3	6820.48	Desmoglein-1	DSG1	0.00604938	0.00623192	0.00559998	0.00330568	0.0029758	0.00318317	0.00315488	1.91747	1.97533	1.77502	1.0478	0.943236	1.00897	1.88927	0.000184971	0.143521	0.00596043
P15924	7	10307.4	5929.43	8513.19	4877.15	9784.53	5310.33	Desmoplakin	DSP	0.00694894	0.00983257	0.00436007	0.00625932	0.00396166	0.00507402	0.00509833	1.36298	1.92859	0.855196	1.22772	0.777049	0.995232	1.38225	0.319048	0.620778	0.00704719
P55039	1	151.43	159.237	234.03	127.159	197.492	174.089	Developmentally-regulated GTP-binding protein 2	DRG2	0.000186616	0.000256358	0.000142936	9.19587e-05	0.000108907	0.000102415	0.000101093	1.84597	2.53585	1.4139	0.90964	1.07729	1.01307	1.93191	0.0477796	0.589014	0.000195304
Q9NR28	1	207.128	138.184	347.411	86.1846	265.538	237.591	Diablo homolog, mitochondrial	DIABLO	0.000161943	0.000173752	0.000195075	0.000125782	0.000161669	0.000137702	0.000141718	1.14272	1.22605	1.3765	0.887551	1.14079	0.971663	1.24842	0.0699333	0.199912	0.000176923
P00374	2	5260.87	2864.2	6765.97	1709.88	5662.02	3111.91	Dihydrofolate reductase	DHFR	0.00335668	0.0034472	0.00255505	0.00319475	0.00314858	0.00293619	0.00309317	1.08519	1.11445	0.826028	1.03284	1.01791	0.949249	1.00856	0.932696	0.164995	0.00311964
P09622	13	14353.6	9757.7	18692	5921.78	15637.1	11778.5	Dihydrolipoyl dehydrogenase, mitochondrial	DLD	0.0114355	0.0119386	0.00967076	0.00871644	0.00869841	0.00810902	0.00850796	1.34409	1.40322	1.13667	1.0245	1.02239	0.95311	1.29466	0.024862	0.149535	0.0110149
Q9BPU6	1	6737.87	3984.42	7810.85	9515.08	3083.43	2533.93	Dihydropyrimidinase-related protein 5	DPYSL5	0.0046695	0.0191828	0.0020805	0.00409168	0.00363482	0.00159899	0.0031085	1.50217	6.1711	0.669294	1.31629	1.16932	0.514394	2.78086	0.361401	3.19424	0.00864428
Q8WVM0	1	605.384	471.249	707.301	384.404	661.301	661.065	Dimethyladenosine transferase 1, mitochondrial	TFB1M	0.000552276	0.000774976	0.00054277	0.000367629	0.000329146	0.000342935	0.00034657	1.59355	2.23613	1.56612	1.06077	0.949725	0.98951	1.7986	0.022585	0.392431	0.000623341
P43246	13	12413	8144.43	18166.7	4950.27	15317.1	10404.7	DNA mismatch repair protein Msh2	MSH2	0.00954479	0.00997998	0.00854282	0.00753798	0.00845397	0.00794309	0.00797835	1.19634	1.25088	1.07075	0.944805	1.05961	0.995581	1.17266	0.0514777	0.114386	0.00935587
P28340	3	440.628	461.432	753.172	240.381	545.308	454.269	DNA polymerase delta catalytic subunit	POLD1	0.000540771	0.00048462	0.00037298	0.000267578	0.000350492	0.000282784	0.000300285	1.80086	1.61387	1.24209	0.891082	1.1672	0.941718	1.55227	0.040432	0.364648	0.000466124
Q15054	3	1317.48	900.311	1740.67	464.018	1372.83	988.29	DNA polymerase delta subunit 3	POLD3	0.00105511	0.000935482	0.00081144	0.000800059	0.000810029	0.000711917	0.000774001	1.36319	1.20863	1.04837	1.03367	1.04655	0.919788	1.20673	0.106077	0.178516	0.000934011
Q06609	7	5539.32	3699.48	6566.2	2430.64	5502.12	5268.85	DNA repair protein RAD51 homolog 1	RAD51	0.00433558	0.00490028	0.00432601	0.00336384	0.00305561	0.00285327	0.00309091	1.40269	1.58539	1.39959	1.0883	0.988582	0.923116	1.46256	0.00404653	0.161613	0.00452062
P49736	7	2984.26	2112.9	4816.22	1115.92	3767.16	3275.53	DNA replication licensing factor MCM2	MCM2	0.00247619	0.00224975	0.00268939	0.00181224	0.00224125	0.00195356	0.00200235	1.23664	1.12355	1.34312	0.905057	1.11931	0.975632	1.23444	0.0586538	0.173844	0.00247178
P25205	21	18899.6	17132.3	26219.9	11063.5	23256.3	20775.2	DNA replication licensing factor MCM3	MCM3	0.0200781	0.0223046	0.0170576	0.0114771	0.0122015	0.0120601	0.0119129	1.6854	1.8723	1.43186	0.963416	1.02423	1.01236	1.66319	0.00678281	0.227469	0.0198134
P33991	26	9267.28	5344.32	15031.9	2422.84	11600.5	6217.1	DNA replication licensing factor MCM4	MCM4	0.00626322	0.00488455	0.00510457	0.00562771	0.00699519	0.00601571	0.00621287	1.0081	0.786198	0.821613	0.905814	1.12592	0.968267	0.871972	0.24907	0.154906	0.00541745
P33992	16	10782.8	7598.14	15012	4967.16	11931.5	9230.47	DNA replication licensing factor MCM5	MCM5	0.00890457	0.010014	0.00757871	0.00654802	0.00698592	0.00618737	0.00657377	1.35456	1.52333	1.15287	0.996084	1.0627	0.941221	1.34359	0.0380723	0.202683	0.00883244
Q14566	9	8901.77	5808.85	11730.7	3304.32	9078.29	7711.28	DNA replication licensing factor MCM6	MCM6	0.00680763	0.00666166	0.00633138	0.00540575	0.00545892	0.00470778	0.00519082	1.31148	1.28335	1.21973	1.04141	1.05165	0.906944	1.27152	0.00731683	0.112925	0.00660022
P33993	49	38022.3	26429.5	52783.7	18106.2	41252.5	35717.5	DNA replication licensing factor MCM7	MCM7	0.0309739	0.0365029	0.029326	0.0230896	0.0245632	0.0213926	0.0230151	1.34581	1.58604	1.2742	1.00324	1.06726	0.9295	1.40202	0.0171394	0.189795	0.0322676
O15160	3	534.604	457.51	733.227	521.414	624.25	547.857	DNA-directed RNA polymerases I and III subunit RPAC1	POLR1C	0.000536174	0.00105119	0.00044982	0.000324647	0.000341211	0.000323721	0.00032986	1.62546	3.18679	1.36367	0.984198	1.03441	0.98139	2.05864	0.136511	0.987648	0.000679063
P52434	11	7876.34	4511.47	9821.54	2919.85	8023.05	5417.23	DNA-directed RNA polymerases I, II, and III subunit RPABC3	POLR2H	0.00528718	0.00588655	0.00444784	0.00478304	0.0045705	0.00416056	0.0045047	1.1737	1.30676	0.987378	1.06179	1.01461	0.923604	1.15595	0.197862	0.179805	0.00520719
P31689	2	2164.7	1553.99	2903.41	1073.17	2274.44	1750.18	DnaJ homolog subfamily A member 1	DNAJA1	0.00182119	0.00216356	0.001437	0.00131455	0.00135112	0.00117947	0.00128171	1.4209	1.68802	1.12115	1.02562	1.05415	0.920231	1.41003	0.0719651	0.300528	0.00180725
O60884	4	2072.87	1125.98	2488.26	697.134	2056.45	1119.77	DnaJ homolog subfamily A member 2	DNAJA2	0.00131959	0.00140545	0.000919394	0.00125879	0.00115793	0.00106643	0.00116105	1.13655	1.21051	0.791867	1.08418	0.997313	0.918505	1.04631	0.753356	0.239668	0.00121481
Q9UBS4	4	5660.09	3629.95	6667.8	2837.67	6013.28	4682.05	DnaJ homolog subfamily B member 11	DNAJB11	0.00425409	0.00572088	0.00384421	0.00343718	0.00310289	0.00311834	0.00321947	1.32136	1.77696	1.19405	1.06762	0.963789	0.968588	1.43079	0.0750631	0.317743	0.00460639
O75190	5	8832.48	5327.88	11648.4	2982.18	10417.7	7464.49	DnaJ homolog subfamily B member 6	DNAJB6	0.00624397	0.00601221	0.00612875	0.00536367	0.00542065	0.00540238	0.00539557	1.15724	1.11429	1.13589	0.994088	1.00465	1.00126	1.1358	0.000444638	0.0223332	0.00612831
Q9NVH1	8	3908.51	2612.1	5110.09	2077.3	4223.7	3419.9	DnaJ homolog subfamily C member 11	DNAJC11	0.00306122	0.00418793	0.00280793	0.00237351	0.00237801	0.00219031	0.00231394	1.32295	1.80987	1.21348	1.02574	1.02769	0.946571	1.44877	0.0725506	0.324481	0.00335236
O60762	4	5659.46	3412.3	7134.9	2270.39	6468.18	4141.52	Dolichol-phosphate mannosyltransferase subunit 1	DPM1	0.00399901	0.0045772	0.00340041	0.0034368	0.00332026	0.00335424	0.00337044	1.1865	1.35804	1.00889	1.01969	0.985113	0.995196	1.18448	0.142747	0.175851	0.00399221
Q9Y672	0	1081.75	618.91	1221.23	498.232	910.001	748.36	Dolichyl pyrophosphate Man9GlcNAc2 alpha-1,3-glucosyltransferase	ALG6	0.000725327	0.00100446	0.000614444	0.000656912	0.000568305	0.000471905	0.000565707	1.28216	1.77558	1.08615	1.16122	1.00459	0.834185	1.3813	0.166553	0.421006	0.00078141
Q86YN1	1	101.481	55.0789	77.5363	55.8563	78.7202	62.76	Dolichyldiphosphatase 1	DOLPP1	6.45492e-05	0.000112609	5.15294e-05	6.16259e-05	3.60819e-05	4.08224e-05	4.61767e-05	1.39787	2.43865	1.11592	1.33457	0.781387	0.884047	1.65081	0.210351	0.849324	7.62292e-05
P39656	2	1134.16	1006.98	1341.41	448.965	996.749	809.048	Dolichyl-diphosphooligosaccharide--protein glycosyltransferase 48 kDa subunit	DDOST	0.00118012	0.000905133	0.000664272	0.000688738	0.000624229	0.00051689	0.000609952	1.93478	1.48394	1.08906	1.12917	1.02341	0.847426	1.50259	0.122984	0.474134	0.000916509
P04843	19	16957.2	12826.2	20899.1	8464.93	16952.2	17440.8	Dolichyl-diphosphooligosaccharide--protein glycosyltransferase subunit 1	RPN1	0.0150315	0.0170657	0.0143198	0.0102975	0.00972549	0.008791	0.00960467	1.56502	1.77681	1.49092	1.07214	1.01258	0.915284	1.61092	0.00325984	0.195659	0.0154723
P04844	1	73.0873	62.3209	106.676	46.8114	108.445	90.1551	Dolichyl-diphosphooligosaccharide--protein glycosyltransferase subunit 2	RPN2	7.30364e-05	9.43739e-05	7.40222e-05	4.43835e-05	4.96421e-05	5.6237e-05	5.00875e-05	1.45818	1.88418	1.47786	0.886119	0.991107	1.12277	1.60674	0.0172547	0.306802	8.04775e-05
P46977	15	10535.5	4218.1	14694.7	2225.95	11783.4	5083.39	Dolichyl-diphosphooligosaccharide--protein glycosyltransferase subunit STT3A	STT3A	0.00494336	0.00448762	0.00417374	0.00639788	0.00683825	0.0061106	0.00644891	0.766542	0.695873	0.647201	0.992086	1.06037	0.94754	0.703206	0.00340141	0.0720976	0.00453491
Q8TCJ2	2	856.149	580.267	1029.74	289.474	978.601	545.116	Dolichyl-diphosphooligosaccharide--protein glycosyltransferase subunit STT3B	STT3B	0.000680039	0.000583594	0.00044757	0.000519911	0.000479195	0.000507479	0.000502195	1.35413	1.16209	0.891228	1.03528	0.954201	1.01052	1.13582	0.37574	0.237308	0.000570401
Q9Y673	1	564.642	349.705	676.343	249.697	591.779	480.466	Dolichyl-phosphate beta-glucosyltransferase	ALG5	0.000409834	0.000503401	0.000394488	0.000342888	0.000314739	0.000306882	0.000321503	1.27474	1.56577	1.22701	1.06652	0.978962	0.954523	1.35584	0.0328916	0.199992	0.000435908
Q16643	2	585.544	369.444	608.719	182.15	633.368	421.685	Drebrin	DBN1	0.000432967	0.000367222	0.000346226	0.000355581	0.00028327	0.000328449	0.000322434	1.34281	1.13891	1.07379	1.1028	0.878539	1.01866	1.18517	0.150008	0.194231	0.000382138
P36507	1	1814.38	1090.32	2399.22	519.888	1712.59	1259.62	Dual specificity mitogen-activated protein kinase kinase 2	MAP2K2	0.00127779	0.00104812	0.00103421	0.00110181	0.00111649	0.000888106	0.00103547	1.23402	1.01222	0.998786	1.06407	1.07824	0.857684	1.08167	0.477718	0.187838	0.00112004
P46734	0	467.415	267.831	771.312	155.704	620.882	354.948	Dual specificity mitogen-activated protein kinase kinase 3	MAP2K3	0.000313882	0.000313907	0.000291431	0.000283845	0.000358934	0.000321974	0.000321584	0.976048	0.976127	0.906236	0.882646	1.11614	1.00121	0.952804	0.544278	0.118327	0.000306407
O14733	1	421.249	309.282	583.195	149.974	553.707	342.31	Dual specificity mitogen-activated protein kinase kinase 7	MAP2K7	0.000362461	0.000302355	0.000281055	0.00025581	0.000271393	0.000287139	0.000271447	1.33529	1.11386	1.03539	0.942393	0.999799	1.05781	1.16152	0.16699	0.169352	0.00031529
P50570	0	1227.02	715.194	1849.15	436.024	1227.62	715.516	Dynamin-2	DNM2	0.000838165	0.000879044	0.000587477	0.000745129	0.000860512	0.000636613	0.000747418	1.12141	1.17611	0.786009	0.996937	1.15131	0.85175	1.02784	0.86132	0.26138	0.000768229
P63167	1	313.036	243.22	424.248	97.8367	309.644	163.56	Dynein light chain 1, cytoplasmic	DYNLL1	0.000285039	0.000197243	0.000134292	0.000190096	0.000197426	0.000160574	0.000182699	1.56016	1.07961	0.735044	1.04049	1.08061	0.878901	1.12494	0.639691	0.431477	0.000205525
P63172	1	401.948	233.654	513.603	114.01	401.051	295.236	Dynein light chain Tctex-type 1	DYNLT1	0.000273829	0.00022985	0.000242405	0.00024409	0.000239008	0.000207975	0.000230358	1.18871	0.997795	1.0523	1.05961	1.03755	0.902838	1.0796	0.348341	0.134409	0.000248695
Q99942	1	571.337	305.515	788.297	222.544	628.207	351.554	E3 ubiquitin-protein ligase RNF5	RNF5	0.000358045	0.000448658	0.000288645	0.000346954	0.000366838	0.000325773	0.000346522	1.03326	1.29475	0.832978	1.00125	1.05863	0.940124	1.05366	0.717203	0.239832	0.000365116
P19474	8	6819.35	5488.63	9137.54	4079.31	8019.91	7483.29	E3 ubiquitin-protein ligase TRIM21	TRIM21	0.00643235	0.00822407	0.00614419	0.00414116	0.0042522	0.00415893	0.0041841	1.53733	1.96556	1.46846	0.989738	1.01628	0.993985	1.65712	0.0134771	0.27036	0.00693353
O94874	2	2293.36	2065.66	5586.52	1389.28	2851.06	2718.68	E3 UFM1-protein ligase 1	UFL1	0.00242084	0.00280086	0.00223219	0.00139268	0.00259971	0.00147849	0.00182363	1.32748	1.53587	1.22404	0.763686	1.42557	0.810742	1.36246	0.193397	0.527641	0.00248463
Q96C19	1	523.838	441.562	689.825	344.394	653.84	614.559	EF-hand domain-containing protein D2	EFHD2	0.000517485	0.000694315	0.000504586	0.000318109	0.000321013	0.000339065	0.000326063	1.58707	2.12939	1.54751	0.975608	0.984514	1.03988	1.75466	0.0161651	0.330821	0.000572128
Q15717	1	8199.53	5600.49	9161.7	3897.37	7684.58	6108.95	ELAV-like protein 1	ELAVL1	0.00656345	0.00785727	0.00501578	0.0049793	0.00426344	0.00398504	0.00440926	1.48856	1.78199	1.13756	1.12928	0.966929	0.903788	1.46937	0.0767922	0.365127	0.00647884
P38117	1	99.059	60.6653	166.706	38.2004	128.721	72.3518	Electron transfer flavoprotein subunit beta	ETFB	7.10962e-05	7.70138e-05	5.94048e-05	6.01552e-05	7.75775e-05	6.67517e-05	6.81615e-05	1.04306	1.12987	0.87153	0.88254	1.13814	0.979317	1.01482	0.895923	0.185566	6.91716e-05
P68104	0	31595.3	19784.1	47567.7	9052.27	40939.2	20521	Elongation factor 1-alpha 1	EEF1A1	0.0231858	0.0182498	0.0168489	0.0191868	0.0221359	0.0212301	0.0208509	1.11198	0.875251	0.808064	0.920188	1.06163	1.01819	0.931765	0.537182	0.173332	0.0194282
P24534	1	590.224	356.552	913.342	120.911	566.158	376.982	Elongation factor 1-beta	EEF1B2	0.000417858	0.000243763	0.000309522	0.000358423	0.000425028	0.000293596	0.000359016	1.1639	0.678975	0.862141	0.998349	1.18387	0.81778	0.901671	0.607177	0.2953	0.000323714
P29692	3	397.024	344.477	598.714	161.243	451.602	273.787	Elongation factor 1-delta	EEF1D	0.000403706	0.000325073	0.000224794	0.000241099	0.000278614	0.00023419	0.000251301	1.60646	1.29356	0.89452	0.959403	1.10869	0.93191	1.26485	0.282031	0.376578	0.000317858
P26641	10	10299.7	5189.24	14922.1	2927.43	11779.5	6102.73	Elongation factor 1-gamma	EEF1G	0.00608148	0.00590184	0.00501068	0.00625464	0.00694406	0.00610856	0.00643576	0.944952	0.917039	0.778568	0.971859	1.07898	0.94916	0.880187	0.139909	0.107999	0.00566467
P13639	13	16692.5	13177.2	23212.2	8569.7	16478.8	14893.8	Elongation factor 2	EEF2	0.015443	0.0172769	0.0122286	0.0101368	0.0108019	0.00854552	0.00982807	1.57131	1.75792	1.24425	1.03141	1.09909	0.869501	1.52449	0.0334805	0.31615	0.0149828
Q96RP9	3	1722.34	945.627	2094.03	512.159	1755.9	1175.96	Elongation factor G, mitochondrial	GFM1	0.00110822	0.00103254	0.000965529	0.00104592	0.000974466	0.000910568	0.000976984	1.13433	1.05686	0.988275	1.07056	0.997423	0.93202	1.05982	0.3617	0.103607	0.00103543
P43897	6	5771.94	3895.9	6742.28	2516.22	5654.54	4853.9	Elongation factor Ts, mitochondrial	TSFM	0.00456576	0.00507281	0.00398532	0.0035051	0.00313755	0.00293231	0.00319165	1.43053	1.5894	1.24867	1.09821	0.983049	0.918742	1.42287	0.0192601	0.214025	0.0045413
P49411	31	26528	15634.1	33905.6	10608.6	29179.5	20438.1	Elongation factor Tu, mitochondrial	TUFM	0.0183223	0.0213875	0.0167808	0.0161096	0.0157781	0.0151318	0.0156731	1.16902	1.36459	1.07067	1.02784	1.0067	0.965458	1.20143	0.0846772	0.154394	0.0188302
Q9BW60	3	940.257	594.241	1291.43	294.133	1071.28	800.789	Elongation of very long chain fatty acids protein 1	ELOVL1	0.000696415	0.000592985	0.000657492	0.000570986	0.000600972	0.000555539	0.000575833	1.20941	1.02979	1.14181	0.991584	1.04366	0.964758	1.127	0.0908552	0.101362	0.000648964
P50402	5	6464.04	5157.09	8160.36	3680.22	6708.12	6566.18	Emerin	EMD	0.0060438	0.0074195	0.00539119	0.00392539	0.00379746	0.00347867	0.00373384	1.61866	1.9871	1.44387	1.0513	1.01704	0.931659	1.68321	0.0140798	0.296065	0.00628483
P11021	13	9892.42	6912.27	12921.5	3812.72	10014.1	8084.77	Endoplasmic reticulum chaperone BiP	HSPA5	0.00810078	0.00768662	0.00663804	0.00600734	0.00601307	0.00519305	0.00573782	1.41182	1.33964	1.15689	1.04697	1.04797	0.905056	1.30278	0.0277001	0.169532	0.00747515
Q9HD20	1	90.3278	63.4462	145.666	40.4989	101.267	61.6684	Endoplasmic reticulum transmembrane helix translocase	ATP13A1	7.43552e-05	8.16476e-05	5.06331e-05	5.4853e-05	6.77862e-05	5.25147e-05	5.83847e-05	1.27354	1.39844	0.867233	0.939511	1.16103	0.899461	1.17974	0.374069	0.323682	6.88787e-05
Q96RQ1	1	498.599	254.789	633.72	116.179	584.839	288.363	Endoplasmic reticulum-Golgi intermediate compartment protein 2	ERGIC2	0.000298598	0.000234222	0.000236761	0.000302782	0.000294905	0.000303283	0.000300323	0.994254	0.779899	0.788355	1.00819	0.981957	1.00986	0.854169	0.107999	0.122124	0.000256527
P14625	4	3489.91	2714.73	5765.13	1362.87	4026.45	2635.67	Endoplasmin	HSP90B1	0.00318151	0.0027476	0.00216403	0.0021193	0.00268283	0.00208802	0.00229672	1.38524	1.19632	0.942225	0.922753	1.16812	0.909131	1.17459	0.3188	0.280586	0.00269771
O60869	1	1452.13	1296.52	2251.21	671.343	1935.83	1334.53	Endothelial differentiation-related factor 1	EDF1	0.00151945	0.00135346	0.00109572	0.000881831	0.00104761	0.00100388	0.000977772	1.55399	1.38423	1.12063	0.901878	1.07142	1.0267	1.35295	0.0602289	0.248631	0.00132287
Q8N766	3	345.93	248.933	469.772	191.859	425.175	264.008	ER membrane protein complex subunit 1	EMC1	0.000291735	0.000386797	0.000216765	0.000210071	0.000218611	0.000220486	0.000216389	1.34819	1.78751	1.00174	0.970803	1.01027	1.01893	1.37915	0.171429	0.395384	0.000298432
O94905	0	479.682	307.977	655.178	98.9282	553.984	301.799	Erlin-2	ERLIN2	0.00036093	0.000199444	0.000247793	0.000291295	0.00030489	0.000287283	0.000294489	1.22561	0.677253	0.841434	0.989152	1.03532	0.975529	0.914767	0.629675	0.282896	0.000269389
Q4G0M1	2	482.734	246.036	1216.61	183.721	675.329	318.824	Erythroferrone	ERFE	0.00028834	0.00037039	0.000261772	0.000293148	0.000566155	0.000350209	0.000403171	0.715181	0.918693	0.649282	0.727107	1.40426	0.868638	0.761052	0.341561	0.305965	0.000306834
P60842	20	75664.6	54616	98096.8	37199.7	77991.3	79260.9	Eukaryotic initiation factor 4A-I	EIF4A1	0.0640067	0.0749964	0.0650775	0.0459486	0.0456498	0.0404444	0.0440143	1.45423	1.70391	1.47855	1.04395	1.03716	0.918893	1.54556	0.00362657	0.175404	0.0680269
P38919	6	2021.94	1621.67	2497.16	1049.94	1915.1	1955.07	Eukaryotic initiation factor 4A-III	EIF4A3	0.0019005	0.00211672	0.00160522	0.00122785	0.00116207	0.000993123	0.00112768	1.68532	1.87706	1.42347	1.08883	1.03049	0.880677	1.66195	0.0103834	0.289293	0.00187415
P62495	3	4598.45	3499.1	6789.94	2845.07	5899.38	4256.86	Eukaryotic peptide chain release factor subunit 1	ETF1	0.00410074	0.0057358	0.00349511	0.00279248	0.00315973	0.00305927	0.00300383	1.36517	1.9095	1.16355	0.929641	1.0519	1.01846	1.47941	0.100929	0.397031	0.00444389
P05198	1	635.428	709.895	917.06	420.999	707.148	739.679	Eukaryotic translation initiation factor 2 subunit 1	EIF2S1	0.000831955	0.000848753	0.000607317	0.000385874	0.000426758	0.00036671	0.000393114	2.11632	2.15905	1.54489	0.981583	1.08558	0.932833	1.94009	0.00980757	0.374843	0.000762675
P41091	2	16295.8	8843.2	20425.9	5074.33	16269.2	12782.9	Eukaryotic translation initiation factor 2 subunit 3	EIF2S3	0.0103637	0.0102301	0.0104954	0.00989592	0.00950531	0.00843683	0.00927935	1.11686	1.10246	1.13105	1.06644	1.02435	0.909205	1.11679	0.0706276	0.0920233	0.0103631
P55884	1	1	1	1	1	1	1	Eukaryotic translation initiation factor 3 subunit B	EIF3B	1.17194e-06	2.01605e-06	8.21054e-07	6.07266e-07	4.65355e-07	5.18576e-07	5.30399e-07	2.20955	3.801	1.54799	1.14492	0.877367	0.977709	2.51951	0.0869337	1.20708	1.33635e-06
Q99613	1	5459.54	5919.98	7124.58	3871.69	6187.13	6988.41	Eukaryotic translation initiation factor 3 subunit C	EIF3C	0.00693786	0.0078055	0.00573786	0.00331539	0.00331546	0.0032085	0.00327978	2.11534	2.37988	1.74946	1.01086	1.01088	0.978265	2.08156	0.00411043	0.31898	0.00682708
O15371	2	370.918	253.012	443.277	145.999	381.996	326.066	Eukaryotic translation initiation factor 3 subunit D	EIF3D	0.000296515	0.000294341	0.000267718	0.000225246	0.000206281	0.000198094	0.000209874	1.41283	1.40247	1.27561	1.07325	0.982883	0.943872	1.36364	0.00339406	0.118437	0.000286191
P60228	1	543.863	536.189	686.499	368.048	545.168	640.845	Eukaryotic translation initiation factor 3 subunit E	EIF3E	0.000628382	0.000742003	0.000526168	0.00033027	0.000319466	0.000282711	0.000310816	2.02172	2.38728	1.69286	1.06259	1.02783	0.909579	2.03395	0.0073681	0.383774	0.000632184
O00303	1	637.599	680.52	837.299	463.399	674.177	786.885	Eukaryotic translation initiation factor 3 subunit F	EIF3F	0.000797529	0.000934235	0.000646075	0.000387192	0.000389641	0.000349612	0.000375482	2.12402	2.4881	1.72066	1.03119	1.03771	0.931102	2.11092	0.00774627	0.40408	0.000792613
O75821	7	3681.9	3377.47	4495.08	2380.08	3663.04	3946.65	Eukaryotic translation initiation factor 3 subunit G	EIF3G	0.00395819	0.00479836	0.00324041	0.0022359	0.00209181	0.00189957	0.00207576	1.90687	2.31162	1.56108	1.07715	1.00773	0.91512	1.92652	0.0139714	0.406995	0.00399899
Q13347	7	1407.55	1412.44	1876.27	1014.74	1598.52	1815.59	Eukaryotic translation initiation factor 3 subunit I	EIF3I	0.00165529	0.00204576	0.0014907	0.000854755	0.000873132	0.000828955	0.000852281	1.94219	2.40034	1.74907	1.0029	1.02447	0.972632	2.03054	0.0060054	0.338653	0.00173059
Q04637	3	995.852	853.887	1565.47	552.465	1262.09	810.279	Eukaryotic translation initiation factor 4 gamma 1	EIF4G1	0.00100071	0.00111379	0.000665283	0.000604747	0.0007285	0.00065449	0.000662579	1.51032	1.681	1.00408	0.912717	1.09949	0.987791	1.39847	0.13113	0.375782	0.000926594
P23588	3	1556.83	1506.06	2345.32	952.764	2047.79	1615.16	Eukaryotic translation initiation factor 4B	EIF4B	0.00176502	0.00192082	0.00132613	0.000945409	0.00109141	0.00106194	0.00103292	1.70877	1.8596	1.28387	0.91528	1.05663	1.02809	1.61741	0.0254719	0.322089	0.00167065
P63241	1	1183.49	949.489	1832.45	328.632	973.174	779.452	Eukaryotic translation initiation factor 5A-1	EIF5A	0.00111274	0.000662538	0.000639972	0.000718693	0.000852741	0.000504665	0.000692033	1.60794	0.957379	0.924771	1.03852	1.23223	0.729249	1.16336	0.572844	0.485392	0.000805085
Q5RKV6	1	93.8022	105.465	137.589	56.0978	112.713	107.967	Exosome complex component MTR3	EXOSC6	0.000123599	0.000113096	8.86469e-05	5.69629e-05	6.40278e-05	5.84504e-05	5.98137e-05	2.0664	1.8908	1.48205	0.952339	1.07045	0.977207	1.81308	0.0100389	0.320376	0.000108447
Q13868	2	1	1	28.1351	1	1	31.9119	Exosome complex component RRP4	EXOSC2	1.17194e-06	2.01605e-06	2.62014e-05	6.07266e-07	1.30928e-05	5.18576e-07	4.73955e-06	0.247269	0.425367	5.52825	0.128127	2.76246	0.109415	2.06696	0.61209	4.3528	9.79646e-06
Q9Y2L1	7	5921.39	4620.73	8225.68	2951.08	6542.87	5745.03	Exosome complex exonuclease RRP44	DIS3	0.00541522	0.00594952	0.00471698	0.00359586	0.00382786	0.00339298	0.00360557	1.50191	1.65009	1.30825	0.997309	1.06165	0.941038	1.48675	0.0097417	0.193488	0.00536058
P55060	2	371.82	307.932	486.002	172.975	297.326	311.034	Exportin-2	CSE1L	0.000360878	0.000348725	0.000255376	0.000225794	0.000226163	0.000154186	0.000202048	1.7861	1.72595	1.26394	1.11753	1.11936	0.763118	1.592	0.0434472	0.433919	0.00032166
A0FGR8	3	788.301	478.505	1096.19	341.543	839.032	631.176	Extended synaptotagmin-2	ESYT2	0.000560779	0.000688567	0.000518229	0.000478709	0.000510119	0.000435102	0.000474643	1.18148	1.45071	1.09183	1.00857	1.07474	0.916693	1.24134	0.108484	0.211171	0.000589192
Q8NFF5	1	1	1	1	1	1	1	FAD synthase	FLAD1	1.17194e-06	2.01605e-06	8.21054e-07	6.07266e-07	4.65355e-07	5.18576e-07	5.30399e-07	2.20955	3.801	1.54799	1.14492	0.877367	0.977709	2.51951	0.0869337	1.20708	1.33635e-06
Q8IWF2	1	1	1	37.099	1	26.223	1	FAD-dependent oxidoreductase domain-containing protein 2	FOXRED2	1.17194e-06	2.01605e-06	8.21054e-07	6.07266e-07	1.72642e-05	1.35986e-05	1.049e-05	0.11172	0.192187	0.07827	0.0578899	1.64577	1.29634	0.127392	0.145062	0.121355	1.33635e-06
Q96AE4	3	4360.55	2992.1	6069.66	1936.92	4603.91	3255.97	Far upstream element-binding protein 1	FUBP1	0.00350657	0.00390491	0.00267333	0.00264801	0.00282454	0.00238748	0.00262001	1.33838	1.49042	1.02035	1.01069	1.07807	0.911247	1.28305	0.125933	0.262928	0.0033616
Q96I24	1	441.546	323.452	623.262	221.156	609.755	313.241	Far upstream element-binding protein 3	FUBP3	0.000379067	0.00044586	0.000257188	0.000268136	0.000290038	0.000316204	0.000291459	1.30058	1.52975	0.882414	0.919977	0.995123	1.0849	1.23758	0.290902	0.343773	0.000360705
P14324	1	286.03	210.024	408.76	177.126	297.834	215.515	Farnesyl pyrophosphate synthase	FDPS	0.000246136	0.000357095	0.000176949	0.000173696	0.000190218	0.00015445	0.000172788	1.4245	2.06666	1.02408	1.00526	1.10088	0.893868	1.50508	0.178017	0.54857	0.00026006
Q96CS3	2	1193.92	767.584	1462.19	609.625	1218.48	1119.51	FAS-associated factor 2	FAF2	0.000899564	0.00122903	0.000919177	0.000725026	0.000680436	0.000631877	0.000679113	1.32462	1.80976	1.3535	1.06761	1.00195	0.930444	1.49596	0.0376314	0.290853	0.00101592
Q16658	2	1887.77	1722	3093.36	1315.11	2207.39	2922.51	Fascin	FSCN1	0.00201808	0.00265133	0.00239954	0.00114638	0.00143951	0.0011447	0.00124353	1.62287	2.1321	1.92963	0.921875	1.1576	0.920525	1.89487	0.00594012	0.364175	0.00235632
Q969Z0	3	5832.74	3721.71	7274.1	2593.72	6095.85	5724.17	FAST kinase domain-containing protein 4	TBRG4	0.00436162	0.00522906	0.00469985	0.00354203	0.00338504	0.00316116	0.00336274	1.29704	1.555	1.39763	1.05332	1.00663	0.940054	1.41656	0.00706365	0.152989	0.00476351
P49327	6	839.794	665.08	1471.82	354.328	1058.75	646.977	Fatty acid synthase	FASN	0.000779435	0.000714341	0.000531203	0.000509979	0.000684918	0.000549044	0.000581313	1.34082	1.22884	0.913798	0.877287	1.17822	0.944488	1.16115	0.362779	0.287515	0.000674993
Q9UK99	1	35.7969	38.8133	57.0962	1	44.1387	1	F-box only protein 3	FBXO3	4.54869e-05	2.01605e-06	8.21054e-07	2.17383e-05	2.657e-05	2.28893e-05	2.37325e-05	1.91665	0.0849487	0.0345962	0.91597	1.11956	0.964469	0.678732	0.63283	1.07479	1.6108e-05
Q9Y5Y0	1	117.774	117.094	277.365	89.8999	186.117	138.972	Feline leukemia virus subgroup C receptor-related protein 1	FLVCR1	0.000137227	0.000181242	0.000114104	7.15204e-05	0.000129073	9.65157e-05	9.90365e-05	1.38562	1.83006	1.15214	0.722163	1.30329	0.974547	1.45594	0.154921	0.54644	0.000144191
Q8N612	2	2259.62	1486.68	4480.15	896.239	2707.52	1993.74	FHF complex subunit HOOK interacting protein 1B	FHIP1B	0.0017423	0.00180686	0.00163697	0.00137219	0.00208486	0.00140405	0.00162037	1.07525	1.11509	1.01025	0.846839	1.28666	0.866502	1.06686	0.672112	0.270292	0.00172871
P20930	3	683.939	485.741	788.894	307.768	778.986	253.43	Filaggrin	FLG	0.00056926	0.000620474	0.000208079	0.000415333	0.000367116	0.000403963	0.000395471	1.43945	1.56895	0.526156	1.05023	0.928301	1.02147	1.17819	0.618099	0.573313	0.000465938
Q5D862	4	1160.43	1033.46	1075.26	744.573	1254.46	1110.13	Filaggrin-2	FLG2	0.00121115	0.00150109	0.000911474	0.000704689	0.000500379	0.000650535	0.000618534	1.9581	2.42685	1.4736	1.13929	0.808976	1.05174	1.95285	0.0311149	0.582126	0.00120791
P21333	1	1	1	1	1	1	1	Filamin-A	FLNA	1.17194e-06	2.01605e-06	8.21054e-07	6.07266e-07	4.65355e-07	5.18576e-07	5.30399e-07	2.20955	3.801	1.54799	1.14492	0.877367	0.977709	2.51951	0.0869337	1.20708	1.33635e-06
P39748	1	617.44	336.281	804.197	121.766	649.095	237.106	Flap endonuclease 1	FEN1	0.000394102	0.000245485	0.000194677	0.00037495	0.000374237	0.000336605	0.000361931	1.08889	0.678265	0.537883	1.03597	1.034	0.930026	0.768345	0.242289	0.290096	0.000278088
O75955	1	468.768	413.819	689.714	187.772	784.054	331.33	Flotillin-1	FLOT1	0.000484971	0.000378556	0.00027204	0.000284667	0.000320962	0.000406591	0.000337407	1.43735	1.12196	0.806267	0.843691	0.951261	1.20505	1.12186	0.595103	0.378014	0.000378522
P85037	1	188.625	149.472	260.218	126.844	232.476	216.78	Forkhead box protein K1	FOXK1	0.000175173	0.000255722	0.000177989	0.000114546	0.000121094	0.000120556	0.000118732	1.47536	2.15378	1.49908	0.964742	1.01989	1.01537	1.70941	0.0334937	0.388562	0.000202961
Q96BI3	1	541.61	524.489	853.994	427.587	649.942	776.426	Gamma-secretase subunit APH-1A	APH1A	0.000614671	0.000862036	0.000637488	0.000328902	0.00039741	0.000337044	0.000354452	1.73414	2.43202	1.79852	0.927916	1.1212	0.950888	1.98823	0.0128428	0.439115	0.000704731
O60547	3	2687.27	1957.37	3693.64	1237.96	2935.39	2727.98	GDP-mannose 4,6 dehydratase	GMDS	0.00229392	0.00249577	0.00223982	0.00163189	0.00171885	0.00152222	0.00162432	1.41224	1.5365	1.37893	1.00466	1.0582	0.937143	1.44256	0.00173122	0.120643	0.00234317
P18074	1	353.758	182.916	502.57	65.1924	373.671	182.375	General transcription and DNA repair factor IIH helicase subunit XPD	ERCC2	0.000214367	0.000131431	0.00014974	0.000214825	0.000233873	0.000193777	0.000214159	1.00097	0.613708	0.699202	1.00311	1.09206	0.904828	0.771295	0.151674	0.215892	0.000165179
Q13888	0	1791.84	1249.06	2261.49	851.278	1839.75	1658.5	General transcription factor IIH subunit 2	GTF2H2	0.00146382	0.00171622	0.00136172	0.00108812	0.00105239	0.000954049	0.00103152	1.41909	1.66377	1.32011	1.05487	1.02023	0.924895	1.46765	0.0128534	0.202619	0.00151392
Q13889	2	309.759	230.261	487.613	136.104	350.026	305.095	General transcription factor IIH subunit 3	GTF2H3	0.000269853	0.000274392	0.000250499	0.000188106	0.000226913	0.000181515	0.000198845	1.3571	1.37993	1.25977	0.945995	1.14116	0.912847	1.33227	0.0143348	0.176308	0.000264915
O43826	1	834.496	358.907	864.472	312.44	724.817	510.14	Glucose-6-phosphate exchanger SLC37A4	SLC37A4	0.000420618	0.000629893	0.000418853	0.000506761	0.000402286	0.000375873	0.000428307	0.982049	1.47066	0.977927	1.18317	0.939248	0.877578	1.14354	0.488345	0.338241	0.000489788
P48507	1	1022.06	722.839	1171.52	515.405	903.971	1082.61	Glutamate--cysteine ligase regulatory subunit	GCLM	0.000847125	0.00103908	0.000888881	0.000620665	0.000545172	0.000468778	0.000544871	1.55472	1.90702	1.63136	1.1391	1.00055	0.860345	1.6977	0.00646202	0.300533	0.000925029
Q92947	8	3843.87	2745.63	5033.08	1725.95	4180.2	3220.86	Glutaryl-CoA dehydrogenase, mitochondrial	GCDH	0.00321772	0.00347959	0.0026445	0.00233425	0.00234217	0.00216775	0.00228139	1.41042	1.5252	1.15916	1.02317	1.02664	0.950189	1.36493	0.0302194	0.196269	0.00311394
P04406	3	8395.87	7237.75	10971.8	4032.03	9813.47	8148.62	Glyceraldehyde-3-phosphate dehydrogenase	GAPDH	0.00848222	0.00812876	0.00669045	0.00509853	0.00510577	0.00508903	0.00509778	1.66391	1.59457	1.31243	1.00015	1.00157	0.998284	1.52363	0.00821049	0.186184	0.00776714
P41250	3	4525.04	2486.95	5486.02	1469.29	5120.87	3085.87	Glycine--tRNA ligase	GARS1	0.00291456	0.00296215	0.00253367	0.0027479	0.00255294	0.00265556	0.00265214	1.09895	1.11689	0.955331	1.03611	0.962599	1.00129	1.05706	0.360933	0.0967086	0.00280346
P11216	1	1258.01	1019.15	1659.93	1372.1	1558.58	1165.52	Glycogen phosphorylase, brain form	PYGB	0.00119439	0.00276622	0.000956952	0.000763948	0.000772454	0.000808244	0.000781549	1.52823	3.53941	1.22443	0.97748	0.988363	1.03416	2.09736	0.205467	1.25964	0.00163919
P06737	2	615.094	459.721	951.814	283.288	765.262	335.759	Glycogen phosphorylase, liver form	PYGL	0.000538766	0.000571122	0.000275677	0.000373526	0.000442931	0.000396846	0.000404434	1.33215	1.41215	0.681635	0.923576	1.09519	0.981238	1.14198	0.581038	0.412895	0.000461855
Q9UHW5	2	58.3613	43.0641	89.5557	26.3292	27.5354	116.73	GPN-loop GTPase 3	GPN3	5.04686e-05	5.30809e-05	9.58412e-05	3.54409e-05	4.16752e-05	1.42792e-05	3.04651e-05	1.6566	1.74235	3.14594	1.16333	1.36797	0.468707	2.18163	0.0999689	1.3254	6.64636e-05
Q86YR5	1	359.476	296.343	512.615	156.651	405.592	295.245	G-protein-signaling modulator 1	GPSM1	0.000347296	0.000315815	0.000242412	0.000218298	0.000238548	0.00021033	0.000222392	1.56164	1.42009	1.09002	0.98159	1.07265	0.945764	1.35725	0.069074	0.257777	0.000301841
P62826	15	23052.5	12889.9	29528.3	7575.04	24853.9	19932.9	GTP-binding nuclear protein Ran	RAN	0.0151062	0.0152716	0.016366	0.013999	0.0137412	0.0128886	0.0135429	1.11543	1.12765	1.20845	1.03368	1.01464	0.951686	1.15051	0.017081	0.070659	0.0155813
O00178	1	1	1	1	1	1	1	GTP-binding protein 1	GTPBP1	1.17194e-06	2.01605e-06	8.21054e-07	6.07266e-07	4.65355e-07	5.18576e-07	5.30399e-07	2.20955	3.801	1.54799	1.14492	0.877367	0.977709	2.51951	0.0869337	1.20708	1.33635e-06
O95057	1	313.296	150.231	402.686	95.2352	319.052	179.916	GTP-binding protein Di-Ras1	DIRAS1	0.000176062	0.000191999	0.000147721	0.000190254	0.000187392	0.000165452	0.000181033	0.97254	1.06057	0.815989	1.05094	1.03513	0.913936	0.9497	0.57981	0.142875	0.000171927
Q15382	7	8459.62	4415.18	10287.1	2796.51	8545.78	5163.31	GTP-binding protein Rheb	RHEB	0.00517433	0.0056379	0.00423935	0.00513724	0.00478715	0.00443163	0.00478534	1.08129	1.17816	0.885904	1.07354	1.00038	0.926085	1.04845	0.640016	0.167742	0.0050172
P62873	0	207.875	158.269	269.122	109.792	253.887	156.117	Guanine nucleotide-binding protein G(I)/G(S)/G(T) subunit beta-1	GNB1	0.000185482	0.000221346	0.000128181	0.000126236	0.000125237	0.00013166	0.000127711	1.45236	1.73318	1.00368	0.988449	0.980632	1.03092	1.39641	0.13625	0.36989	0.000178336
P63092	0	14418	9154.34	18476.5	5209.14	15383.6	9660.55	Guanine nucleotide-binding protein G(s) subunit alpha isoforms short	GNAS	0.0107284	0.0105019	0.00793183	0.00875554	0.00859813	0.00797755	0.00844374	1.27057	1.24375	0.939374	1.03693	1.01828	0.944789	1.15123	0.240716	0.19232	0.00972068
Q9BYB4	2	726.503	572.096	982.166	387.467	814.242	747.771	Guanine nucleotide-binding protein subunit beta-like protein 1	GNB1L	0.000670463	0.000781152	0.00061396	0.000441181	0.000457056	0.000422247	0.000440161	1.52322	1.7747	1.39485	1.00232	1.03838	0.9593	1.56426	0.00773258	0.2029	0.000688525
Q9BVP2	1	200.069	71.5724	327.235	1	250.726	65.2069	Guanine nucleotide-binding protein-like 3	GNL3	8.38786e-05	2.01605e-06	5.35384e-05	0.000121495	0.00015228	0.00013002	0.000134599	0.623176	0.0149782	0.397763	0.902649	1.13137	0.965985	0.345306	0.0262262	0.310166	4.64777e-05
P51798	1	221.133	140.219	201.376	93.0264	183.698	172.253	H(+)/Cl(-) exchange transporter 7	CLCN7	0.000164329	0.000187546	0.000141429	0.000134287	9.37113e-05	9.52616e-05	0.000107753	1.52505	1.74051	1.31253	1.24624	0.869685	0.884073	1.52603	0.0393564	0.389637	0.000164435
P0DMV8	0	8705.5	5861.91	12888.9	3114.84	10567	6393.12	Heat shock 70 kDa protein 1A	HSPA1A	0.00686981	0.00627966	0.0052491	0.00528655	0.0059979	0.00547977	0.00558808	1.22937	1.12376	0.939338	0.946042	1.07334	0.980619	1.09749	0.35312	0.163603	0.00613286
P11142	14	50982.4	35259.9	68425.1	19818.5	55196.7	40312.3	Heat shock cognate 71 kDa protein	HSPA8	0.0413225	0.039955	0.0330986	0.0309599	0.031842	0.0286237	0.0304752	1.35594	1.31107	1.08608	1.01591	1.04485	0.939246	1.25103	0.0481574	0.159904	0.0381254
Q12931	39	25532.8	14048.9	35023.8	7545.82	30949	16650.3	Heat shock protein 75 kDa, mitochondrial	TRAP1	0.0164645	0.0152127	0.0136708	0.0155052	0.0162985	0.0160494	0.015951	1.03219	0.953713	0.857048	0.972051	1.02178	1.00617	0.94765	0.377044	0.0909779	0.015116
P04792	6	5476.02	3676.49	6743.96	2273.57	6326.14	3915.76	Heat shock protein beta-1	HSPB1	0.00430863	0.00458362	0.00321506	0.0033254	0.00313833	0.00328058	0.00324811	1.32651	1.41117	0.989825	1.0238	0.966205	1.01	1.2425	0.135205	0.225989	0.00403577
P07900	9	16829.9	10829.4	20979.2	6473.99	16419	12621.4	Heat shock protein HSP 90-alpha	HSP90AA1	0.0126914	0.0130519	0.0103628	0.0102203	0.00976279	0.00851452	0.00949919	1.33605	1.374	1.09092	1.07591	1.02775	0.896342	1.26699	0.0616459	0.193592	0.0120354
P08238	10	49261.1	32363.5	65507.7	17090.9	55249.6	37381.4	Heat shock protein HSP 90-beta	HSP90AB1	0.0379281	0.034456	0.0306921	0.0299146	0.0304843	0.0286511	0.0296833	1.27776	1.16079	1.03399	1.00779	1.02698	0.965225	1.15751	0.0962338	0.12729	0.0343587
Q13151	8	17544.7	7311.37	21769.3	3339.95	16608.6	7759.76	Heterogeneous nuclear ribonucleoprotein A0	HNRNPA0	0.00856849	0.00673349	0.00637119	0.0106543	0.0101304	0.00861282	0.00979918	0.874409	0.687149	0.650176	1.08726	1.0338	0.878933	0.737244	0.0481296	0.144276	0.00722439
P09651	5	2042.74	2020.75	3009.81	1430.72	2437.8	2689.34	Heterogeneous nuclear ribonucleoprotein A1	HNRNPA1	0.0023682	0.0028844	0.00220809	0.00124049	0.00140063	0.00126419	0.00130177	1.81922	2.21575	1.69623	0.952926	1.07594	0.97113	1.9104	0.00485977	0.299669	0.0024869
O14979	0	767.676	418.305	1165.97	169.23	826.291	403.044	Heterogeneous nuclear ribonucleoprotein D-like	HNRNPDL	0.000490228	0.000341175	0.000330921	0.000466184	0.00054259	0.000428495	0.00047909	1.02325	0.712132	0.690728	0.973062	1.13254	0.894394	0.808703	0.210138	0.210395	0.000387441
P52597	5	661.726	335.343	901.725	224.243	646.356	405.379	Heterogeneous nuclear ribonucleoprotein F	HNRNPF	0.000393002	0.000452084	0.000332838	0.000401844	0.000419622	0.000335185	0.00038555	1.01933	1.17257	0.86328	1.04226	1.08837	0.869367	1.01839	0.876898	0.194269	0.000392641
P31943	5	15955.5	7863.44	19832.7	4667.22	15873.4	9241.58	Heterogeneous nuclear ribonucleoprotein H	HNRNPH1	0.00921549	0.00940934	0.00758784	0.00968925	0.00922927	0.00823157	0.00905003	1.01828	1.0397	0.838433	1.07063	1.01981	0.909563	0.965473	0.686761	0.136158	0.00873756
P55795	3	177.624	81.8716	166.942	1	172.338	41.4381	Heterogeneous nuclear ribonucleoprotein H2	HNRNPH2	9.59487e-05	2.01605e-06	3.40229e-05	0.000107865	7.76872e-05	8.93705e-05	9.16409e-05	1.04701	0.0219994	0.371264	1.17704	0.847735	0.975226	0.48009	0.174999	0.52716	4.39959e-05
P61978	4	2807.34	1882.43	3798.94	1124.4	2622.37	1845.22	Heterogeneous nuclear ribonucleoprotein K	HNRNPK	0.0022061	0.00226685	0.00151503	0.00170481	0.00176785	0.0013599	0.00161085	1.36952	1.40724	0.940514	1.05833	1.09747	0.844209	1.23909	0.230325	0.30944	0.00199599
P52272	36	32623.1	29871.6	42587.8	18819.5	34484.5	32764.4	Heterogeneous nuclear ribonucleoprotein M	HNRNPM	0.0350077	0.037941	0.0269013	0.0198109	0.0198184	0.0178828	0.0191707	1.8261	1.97911	1.40325	1.03339	1.03379	0.932819	1.73615	0.0137442	0.31492	0.0332834
Q00839	14	5422.05	4260.9	7027.46	3085.97	5300.02	5229.31	Heterogeneous nuclear ribonucleoprotein U	HNRNPU	0.00499353	0.00622147	0.00429355	0.00329263	0.00327026	0.00274846	0.00310378	1.60885	2.00448	1.38333	1.06084	1.05364	0.885519	1.66555	0.0249802	0.355207	0.00516951
P22626	6	5373.82	6759.06	8494.29	4003.59	5932.2	6433.98	Heterogeneous nuclear ribonucleoproteins A2/B1	HNRNPA2B1	0.00792122	0.00807141	0.00528264	0.00326334	0.00395286	0.0030763	0.00343083	2.30883	2.35261	1.53976	0.951181	1.15216	0.896662	2.06707	0.0178704	0.535153	0.00709176
P07910	2	1778.05	1158.34	2594.92	701.687	2011.96	1179.13	Heterogeneous nuclear ribonucleoproteins C1/C2	HNRNPC	0.0013575	0.00141463	0.000968131	0.00107975	0.00120756	0.00104336	0.00111022	1.22273	1.27419	0.872017	0.972554	1.08767	0.939773	1.12298	0.41093	0.235601	0.00124676
P19367	0	1030.13	848.748	1335.67	582.394	1044.19	1105.61	Hexokinase-1	HK1	0.000994682	0.00117413	0.000907769	0.000625564	0.000621559	0.000541491	0.000596205	1.66836	1.96934	1.52258	1.04924	1.04253	0.90823	1.72009	0.00665917	0.26576	0.00102553
A8MV81	0	1406.09	848.697	1532.11	780.718	1114.09	1173.02	HIG1 domain family member 1C	HIGD1C	0.000994623	0.00157396	0.000963115	0.000853873	0.000712973	0.000577742	0.000714863	1.39135	2.20177	1.34727	1.19446	0.997356	0.808186	1.6468	0.0967976	0.576762	0.00117723
P10412	0	9233.19	7529.98	13538.1	3208.75	9717.28	7106.29	Histone H1.4	H1-4	0.00882469	0.00646899	0.00583465	0.00560701	0.00630004	0.00503915	0.00564873	1.56224	1.14521	1.03291	0.992614	1.1153	0.892085	1.24679	0.227928	0.31179	0.00704278
P04908	0	1579.33	981.995	2208.1	2205.66	731.037	496.031	Histone H2A type 1-B/E	H2AC4	0.00115084	0.00444671	0.000407269	0.000959076	0.00102755	0.000379098	0.000788575	1.45939	5.63892	0.516461	1.21621	1.30305	0.480738	2.53826	0.389584	2.95768	0.00200161
O60814	0	2493.62	1312.16	3382.31	2416.07	1137.66	602.611	Histone H2B type 1-K	H2BC12	0.00153777	0.00487092	0.000494776	0.00151429	0.00157398	0.000589961	0.00122608	1.25422	3.97277	0.403545	1.23507	1.28375	0.481178	1.87685	0.47273	2.04666	0.00230115
P68431	0	17384.2	8415.6	22098.5	16555.9	7327.01	4622.57	Histone H3.1	H3C1	0.00986259	0.0333775	0.00379538	0.0105569	0.0102836	0.00379961	0.00821337	1.2008	4.0638	0.462098	1.28533	1.25206	0.462613	1.9089	0.466574	2.09985	0.0156785
P62805	2	563.205	302.49	737.218	316.937	272.98	131.467	Histone H4	H4C1	0.000354501	0.000638959	0.000107941	0.000342016	0.000343068	0.000141561	0.000275548	1.28653	2.31887	0.391733	1.24122	1.24504	0.513742	1.33238	0.61342	1.11573	0.000367134
Q9NWY4	1	922.407	768.231	1264.21	505.541	1042.07	823.408	Histone PARylation factor 1	HPF1	0.000900321	0.00101919	0.000676063	0.000560147	0.000588308	0.00054039	0.000562948	1.5993	1.81046	1.20093	0.995023	1.04505	0.959928	1.5369	0.0408936	0.316422	0.000865192
Q86YZ3	20	2349.57	1454.52	2358.97	1265.22	2382.91	1183.83	Hornerin	HRNR	0.00170461	0.00255073	0.00097199	0.00142682	0.00109776	0.00123572	0.00125343	1.35995	2.035	0.775464	1.13833	0.875802	0.985868	1.39014	0.353225	0.656413	0.00174244
Q6YN16	1	862.045	428.313	1433.51	185.907	911.531	440.574	Hydroxysteroid dehydrogenase-like protein 2	HSDL2	0.000501958	0.000374796	0.000361735	0.000523491	0.000667091	0.000472698	0.000554427	0.905365	0.676007	0.652448	0.944203	1.20321	0.852589	0.744607	0.125968	0.194565	0.00041283
P52292	2	1996.38	1921.23	2530.42	1213.32	2090.7	2460.43	Importin subunit alpha-1	KPNA2	0.00225157	0.0024461	0.00202015	0.00121234	0.00117755	0.00108419	0.00115802	1.94432	2.11231	1.74448	1.0469	1.01686	0.93624	1.9337	0.00110583	0.214833	0.00223927
P52294	1	1065.67	774.813	1852.17	611.519	1316.55	939.637	Importin subunit alpha-5	KPNA1	0.000908035	0.00123285	0.000771493	0.000647144	0.000861915	0.000682729	0.000730596	1.24287	1.68746	1.05598	0.885776	1.17974	0.934483	1.32877	0.189469	0.386077	0.000970793
Q3SXM5	3	1043.15	397.268	1531.19	283.135	1161.26	455.249	Inactive hydroxysteroid dehydrogenase-like protein 1	HSDL1	0.000465574	0.000570813	0.000373784	0.000633473	0.000712548	0.0006022	0.000649407	0.716923	0.878976	0.575578	0.975464	1.09723	0.927307	0.723826	0.0524824	0.16452	0.000470057
P29218	1	184.131	200.534	233.977	134.187	178.401	226.022	Inositol monophosphatase 1	IMPA1	0.000235014	0.000270527	0.000185576	0.000111816	0.000108882	9.25146e-05	0.000104404	2.251	2.59115	1.77748	1.07099	1.04289	0.886118	2.20654	0.0076605	0.464023	0.000230373
O14654	7	4058.13	3143.32	5526.69	2091.13	5006.11	3493.7	Insulin receptor substrate 4	IRS4	0.00368378	0.00421582	0.00286851	0.00246436	0.00257187	0.00259605	0.0025441	1.44797	1.6571	1.12752	0.96866	1.01092	1.02042	1.41086	0.0567534	0.269552	0.00358937
Q9NZI8	3	2375.28	1562.58	3174.96	897.092	2873.47	1981.77	Insulin-like growth factor 2 mRNA-binding protein 1	IGF2BP1	0.00183125	0.00180858	0.00162714	0.00144243	0.00147748	0.00149011	0.00147001	1.24574	1.23032	1.10689	0.981238	1.00509	1.01368	1.19432	0.0124633	0.0787069	0.00175566
O00425	2	277.016	245.549	401.25	136.261	301.674	349.09	Insulin-like growth factor 2 mRNA-binding protein 3	IGF2BP3	0.00028777	0.000274708	0.000286621	0.000168222	0.000186724	0.000156441	0.000170462	1.68817	1.61155	1.68144	0.98686	1.0954	0.917745	1.66039	0.000321718	0.154625	0.000283033
Q5TA45	1	408.45	295.611	657.683	209.182	385.401	476.304	Integrator complex subunit 11	INTS11	0.000346438	0.00042172	0.000391072	0.000248038	0.000306056	0.000199859	0.000251318	1.37849	1.67804	1.55608	0.986949	1.21781	0.795246	1.53754	0.0230705	0.358497	0.00038641
Q9NVH2	3	275.749	300.671	291.517	58.7931	260.904	218.834	Integrator complex subunit 7	INTS7	0.000352369	0.00011853	0.000179674	0.000167453	0.000135659	0.000135299	0.000146137	2.41123	0.811087	1.22949	1.14586	0.928299	0.925836	1.48394	0.374525	0.850772	0.000216858
O75027	10	4953.95	2643.57	6069.15	1528.33	4861.39	3384.5	Iron-sulfur clusters transporter ABCB7, mitochondrial	ABCB7	0.00309811	0.00308118	0.00277886	0.00300837	0.00282431	0.002521	0.00278456	1.1126	1.10652	0.997953	1.08038	1.01428	0.905349	1.07236	0.315913	0.114648	0.00298605
O43837	5	3430.5	1915.26	4628.86	1458.94	3649.58	2279.79	Isocitrate dehydrogenase [NAD] subunit beta, mitochondrial	IDH3B	0.00224458	0.00294129	0.00187183	0.00208323	0.00215406	0.00189258	0.00204329	1.09851	1.43949	0.916087	1.01954	1.05421	0.926244	1.15136	0.39252	0.276385	0.00235257
Q9NSE4	1	877.015	498.792	1167.16	275.964	884.775	658.335	Isoleucine--tRNA ligase, mitochondrial	IARS2	0.000584554	0.000556356	0.000540528	0.000532582	0.000543144	0.000458823	0.000511516	1.14279	1.08766	1.05672	1.04118	1.06183	0.896986	1.09572	0.1721	0.10763	0.000560479
Q13907	1	98.8897	49.0376	112.261	1	54.0932	68.1135	Isopentenyl-diphosphate Delta-isomerase 1	IDI1	5.74692e-05	2.01605e-06	5.59249e-05	6.00524e-05	5.22414e-05	2.80514e-05	4.67818e-05	1.22845	0.0430947	1.19544	1.28367	1.11671	0.599623	0.82233	0.707507	0.735997	3.847e-05
P14923	9	3717.33	1928.07	3999.14	1413.55	4059.31	1670.04	Junction plakoglobin	JUP	0.00225958	0.00284978	0.00137119	0.00225741	0.00186102	0.00210506	0.0020745	1.08922	1.37372	0.660975	1.08817	0.897095	1.01473	1.0413	0.856673	0.372554	0.00216018
Q53HC5	2	2282.29	562.526	1808.47	229.121	1663.98	340.145	Kelch-like protein 26	KLHL26	0.000659247	0.000461918	0.000279277	0.00138596	0.000841579	0.000862902	0.00103015	0.639955	0.4484	0.271105	1.3454	0.816951	0.83765	0.453153	0.0544324	0.228965	0.000466814
Q8N239	3	5069	3111.01	6345.12	2566.44	4481.22	4104.15	Kelch-like protein 34	KLHL34	0.00364593	0.00517405	0.00336973	0.00307823	0.00295273	0.00232385	0.00278494	1.30916	1.85787	1.20998	1.10531	1.06025	0.834435	1.459	0.103245	0.408195	0.00406323
Q9HA64	3	1935.21	1218.76	2426.77	859.474	1781.57	1393.58	Ketosamine-3-kinase	FN3KRP	0.00142831	0.00173274	0.0011442	0.00117519	0.00112931	0.00092388	0.00107612	1.32728	1.61017	1.06326	1.09206	1.04942	0.858525	1.33357	0.12684	0.31986	0.00143508
Q07666	2	904.1	743.843	1275.82	551.184	1091.03	700.076	KH domain-containing, RNA-binding, signal transduction-associated protein 1	KHDRBS1	0.000871741	0.00111121	0.0005748	0.000549029	0.000593707	0.00056578	0.000569505	1.5307	1.95119	1.0093	0.964046	1.0425	0.993459	1.49706	0.143175	0.475562	0.000852585
Q96EK5	10	2790.39	2320.63	4064.47	1388.63	3644.57	2630.52	KIF-binding protein	KIFBP	0.00271964	0.00279955	0.0021598	0.00169451	0.00189142	0.00188998	0.00182531	1.48996	1.53374	1.18325	0.928344	1.03622	1.03543	1.40232	0.025579	0.20987	0.00255966
P42166	0	411.815	370.309	661.749	196.878	468.991	288.971	Lamina-associated polypeptide 2, isoform alpha	TMPO	0.00043398	0.000396915	0.000237261	0.000250081	0.000307948	0.000243207	0.000267079	1.62491	1.48613	0.888356	0.936357	1.15302	0.910621	1.33313	0.235293	0.429758	0.000356052
P20700	1	381.86	390.95	472.159	186.598	372.159	344.655	Lamin-B1	LMNB1	0.000458171	0.00037619	0.000282981	0.000231891	0.000219721	0.000192993	0.000214868	2.13233	1.75079	1.317	1.07922	1.02259	0.89819	1.73337	0.0385348	0.438393	0.000372447
Q9NRN7	3	1192.97	971.525	1453.82	704.669	1070.52	1401.28	L-aminoadipate-semialdehyde dehydrogenase-phosphopantetheinyl transferase	AASDHPPT	0.00113857	0.00142065	0.00115052	0.00072445	0.000676542	0.000555146	0.000652046	1.74615	2.17875	1.76448	1.11104	1.03757	0.851391	1.89646	0.0050964	0.352526	0.00123658
Q01650	2	4834.48	2722.3	6137.21	2052.57	4774.08	3462.86	Large neutral amino acids transporter small subunit 1	SLC7A5	0.00319038	0.00413807	0.0028432	0.00293582	0.00285598	0.00247573	0.00275584	1.15768	1.50156	1.0317	1.06531	1.03634	0.898355	1.23031	0.198428	0.266827	0.00339055
P46379	1	213.975	321.646	329.236	220.019	314.342	256.385	Large proline-rich protein BAG6	BAG6	0.00037695	0.000443569	0.000210506	0.00012994	0.000153211	0.00016301	0.00014872	2.53462	2.98257	1.41545	0.873718	1.0302	1.09608	2.31088	0.0495543	0.849222	0.000343675
Q99538	1	525.493	250.853	619.48	134.873	557.251	276.879	Legumain	LGMN	0.000293985	0.00027191	0.000227333	0.000319114	0.000288278	0.000288977	0.00029879	0.983919	0.910037	0.760845	1.06802	0.964819	0.967158	0.884934	0.194464	0.125028	0.000264409
Q9H9A6	1	351.176	238.046	473.106	151.755	449.108	295.94	Leucine-rich repeat-containing protein 40	LRRC40	0.000278975	0.000305945	0.000242983	0.000213258	0.000220162	0.000232897	0.000222106	1.25605	1.37747	1.094	0.960163	0.991251	1.04859	1.24251	0.0479954	0.152754	0.000275968
Q9UNZ5	3	3768.26	2159.65	5210.44	1206.79	5612.84	2637.57	Leydig cell tumor 10 kDa protein homolog	C19orf53	0.00253098	0.00243294	0.00216559	0.00228834	0.0024247	0.00291068	0.00254124	0.995961	0.957384	0.852178	0.900481	0.954142	1.14538	0.935174	0.492198	0.141529	0.0023765
Q9BU23	1	578.203	485.37	930.014	507.841	676.201	701.138	Lipase maturation factor 2	LMF2	0.000568826	0.00102383	0.000575672	0.000351123	0.000432787	0.000350661	0.000378191	1.50407	2.70718	1.52218	0.92843	1.14436	0.927209	1.91114	0.0874258	0.729679	0.000722776
P31025	0	459.114	339.59	423.906	367.108	513.867	380.118	Lipocalin-1	LCN1	0.00039798	0.000740106	0.000312098	0.000278805	0.000197267	0.000266479	0.000247517	1.60789	2.99013	1.26092	1.12641	0.796984	1.07661	1.95298	0.151214	0.978326	0.000483395
P00338	3	21740.2	21335.1	32024.1	12653.7	24523.7	26146.2	L-lactate dehydrogenase A chain	LDHA	0.0250035	0.0255104	0.0214675	0.0132021	0.0149026	0.0127174	0.0136074	1.8375	1.87475	1.57764	0.970218	1.09519	0.934596	1.7633	0.00192779	0.219802	0.0239938
P07195	3	2498.85	2667.57	3293.38	1633.33	2177.94	3200.95	L-lactate dehydrogenase B chain	LDHB	0.00312624	0.00329287	0.00262815	0.00151747	0.00153259	0.00112942	0.00139316	2.24399	2.3636	1.88647	1.08923	1.10008	0.810693	2.16468	0.00247075	0.433261	0.00301575
Q6P1M0	8	5590.46	2812.66	6463.85	1975.48	4926.6	4184.06	Long-chain fatty acid transport protein 4	SLC27A4	0.00329628	0.00398265	0.00343534	0.0033949	0.00300798	0.00255481	0.0029859	1.10395	1.33382	1.15052	1.13698	1.0074	0.855626	1.1961	0.141885	0.207699	0.00357142
P23490	3	1442.92	699.505	1639.79	441.592	2064.15	1299.56	Loricrin	LORICRIN	0.000819779	0.00089027	0.00106701	0.000876235	0.000763083	0.00107042	0.000903246	0.907592	0.985634	1.18131	0.970096	0.844823	1.18508	1.02484	0.856058	0.225803	0.000925686
P46736	3	878.399	535.446	1115.96	330.428	1073.34	603.769	Lys-63-specific deubiquitinase BRCC36	BRCC3	0.000627512	0.000666157	0.000495727	0.000533422	0.000519316	0.00055661	0.00053645	1.16975	1.24179	0.924089	0.994356	0.968062	1.03758	1.11188	0.318536	0.171081	0.000596465
Q8NF37	1	118.874	69.4065	149.919	29.1273	101.746	67.0457	Lysophosphatidylcholine acyltransferase 1	LPCAT1	8.13403e-05	5.8722e-05	5.50482e-05	7.2188e-05	6.97656e-05	5.27629e-05	6.49055e-05	1.25321	0.90473	0.848128	1.1122	1.07488	0.812919	1.00202	0.990385	0.273547	6.50368e-05
Q8WWC4	5	4851.6	3322.16	6407.17	2868.26	4523.42	5488.44	m-AAA protease-interacting protein 1, mitochondrial	MAIP1	0.00389338	0.00578254	0.00450631	0.00294622	0.00298161	0.00234574	0.00275785	1.41174	2.09675	1.63399	1.0683	1.08113	0.850566	1.71416	0.0294128	0.414081	0.00472741
Q9H0U3	2	3165.24	1476.12	4211.68	1064.32	3260.04	1773.53	Magnesium transporter protein 1	MAGT1	0.00172993	0.00214572	0.00145616	0.00192214	0.00195992	0.00169058	0.00185755	0.931298	1.15514	0.783917	1.03477	1.05511	0.910113	0.956784	0.73068	0.201445	0.00177727
Q9H3U5	1	742.518	588.491	933.669	411.565	807.312	756.431	Major facilitator superfamily domain-containing protein 1	MFSD1	0.000689677	0.000829733	0.00062107	0.000450906	0.000434488	0.000418652	0.000434682	1.58662	1.90883	1.42879	1.03732	0.999553	0.963123	1.64142	0.0109104	0.252129	0.000713494
P43243	3	563.523	542.723	770.861	296.036	603.185	540.867	Matrin-3	MATR3	0.00063604	0.000596822	0.000444081	0.000342208	0.000358724	0.000312797	0.00033791	1.88228	1.76622	1.3142	1.01272	1.0616	0.925682	1.65423	0.021206	0.321019	0.000558981
Q9UNF1	7	4341.06	3240.11	6491.39	1919.02	5171.68	3429.94	Melanoma-associated antigen D2	MAGED2	0.00379722	0.00386883	0.00281617	0.00263618	0.0030208	0.00268191	0.00277963	1.36609	1.39185	1.01315	0.948392	1.08676	0.964844	1.25703	0.118628	0.231956	0.00349407
O00255	1	805.033	561.495	1117.23	414.066	1001.99	540.419	Menin	MEN1	0.000658039	0.000834776	0.000443713	0.000488869	0.000519908	0.00051961	0.000509462	1.29164	1.63854	0.870944	0.959579	1.0205	1.01992	1.26704	0.296937	0.386941	0.000645509
Q8NFT2	1	852.412	594.773	1482.64	444.515	1097.44	720.018	Metalloreductase STEAP2	STEAP2	0.000697039	0.000896162	0.000591174	0.000517641	0.000689953	0.000569106	0.000592233	1.17697	1.51319	0.998211	0.87405	1.165	0.960949	1.22946	0.257359	0.319509	0.000728125
P56192	1	90.3814	66.3729	86.3378	50.6415	279.354	61.0594	Methionine--tRNA ligase, cytoplasmic	MARS1	7.77851e-05	0.000102096	5.01331e-05	5.48856e-05	4.01777e-05	0.000144866	7.99766e-05	0.972599	1.27657	0.626847	0.686271	0.502368	1.81136	0.958671	0.93126	0.753136	7.66713e-05
Q9HCC0	2	492.887	396.912	672.432	305.967	499.443	488.811	Methylcrotonoyl-CoA carboxylase beta chain, mitochondrial	MCCC2	0.000465158	0.000616843	0.00040134	0.000299314	0.00031292	0.000258999	0.000290411	1.60172	2.12404	1.38197	1.03066	1.07751	0.891838	1.70258	0.0364053	0.415112	0.000494447
Q9BQA1	12	7448.22	8077.68	9140.57	7431.58	9193.33	9486.51	Methylosome protein 50	WDR77	0.00946656	0.0149824	0.00778894	0.00452305	0.00425361	0.00476744	0.0045147	2.09683	3.31858	1.72524	1.00185	0.942169	1.05598	2.38022	0.045879	0.844557	0.010746
P54105	4	447.371	517.263	673.966	345.762	538.932	478.31	Methylosome subunit pICln	CLNS1A	0.000606202	0.000697072	0.000392719	0.000271673	0.000313633	0.000279477	0.000288261	2.10296	2.4182	1.36237	0.942455	1.08802	0.969527	1.96118	0.0383755	0.562869	0.000565331
Q9BV20	4	938.416	729.816	1347.12	446.805	1124.27	951.311	Methylthioribose-1-phosphate isomerase	MRI1	0.000855302	0.00090078	0.000781078	0.000569868	0.000626889	0.000583021	0.000593259	1.4417	1.51836	1.31659	0.960572	1.05669	0.982743	1.42555	0.00290994	0.124582	0.00084572
Q16891	3	1116.23	841.076	1533.89	328.774	1439.45	848.199	MIC	IMMT	0.000985691	0.000662823	0.000696417	0.000677849	0.000713805	0.000746463	0.000712706	1.38303	0.930009	0.977145	0.951092	1.00154	1.04737	1.09673	0.545066	0.254598	0.000781644
Q9NX63	2	1214.15	883.61	1689.16	511.781	1497.12	931.33	MIC	CHCHD3	0.00103554	0.00103177	0.000764672	0.000737311	0.00078606	0.00077637	0.000766581	1.35085	1.34594	0.99751	0.961818	1.02541	1.01277	1.23144	0.122702	0.206798	0.000943995
Q5XKP0	0	2431.04	1010.91	2782.58	514.827	2420.43	1098.9	MIC	MICOS13	0.00118473	0.00103791	0.000902253	0.00147629	0.00129489	0.00125518	0.00134212	0.88273	0.773341	0.672261	1.09997	0.96481	0.935221	0.776111	0.0474096	0.125406	0.00104163
Q6UXV4	1	55.4807	28.6476	86.2176	1	82.4555	56.5647	MIC	APOOL	3.35733e-05	2.01605e-06	4.64427e-05	3.36916e-05	4.01218e-05	4.27594e-05	3.88576e-05	0.864009	0.0518829	1.1952	0.867052	1.03253	1.10041	0.703698	0.440846	0.59431	2.7344e-05
P55081	1	935.586	812.115	1209.47	462.927	1156.81	752.923	Microfibrillar-associated protein 1	MFAP1	0.000951751	0.000933282	0.000618191	0.00056815	0.000562833	0.000599895	0.000576959	1.6496	1.61759	1.07146	0.984731	0.975516	1.03975	1.44622	0.0772387	0.3288	0.000834408
P10620	1	52.6232	29.9563	84.8642	32.9505	61.4982	52.4998	Microsomal glutathione S-transferase 1	MGST1	3.5107e-05	6.64297e-05	4.31052e-05	3.19563e-05	3.9492e-05	3.18915e-05	3.44466e-05	1.01917	1.92849	1.25136	0.927706	1.14647	0.925824	1.39967	0.229952	0.504711	4.8214e-05
P27816	1	817.96	640.763	963.082	372.765	831.086	667.438	Microtubule-associated protein 4	MAP4	0.000750936	0.000751512	0.000548003	0.000496719	0.000448175	0.000430981	0.000458625	1.63736	1.63862	1.19488	1.08306	0.977214	0.939724	1.49029	0.0332933	0.278786	0.000683484
Q15555	2	1537.92	1019.85	2077.18	549.699	2045.81	1043.8	Microtubule-associated protein RP/EB family member 2	MAPRE2	0.00119521	0.00110822	0.000857019	0.000933928	0.000966624	0.00106091	0.000987154	1.21076	1.12264	0.868171	0.946082	0.979203	1.07471	1.06719	0.57335	0.191647	0.00105348
Q8TCT9	1	1571.7	1009.28	1956.3	416.159	1672.64	1227.79	Minor histocompatibility antigen H13	HM13	0.00118282	0.000838996	0.00100808	0.000954442	0.000910376	0.000867393	0.000910737	1.29875	0.921228	1.10689	1.04799	0.999603	0.952408	1.10895	0.387358	0.196066	0.00100996
Q3SY69	1	98.7842	47.655	179.941	29.3613	131.908	45.231	Mitochondrial 10-formyltetrahydrofolate dehydrogenase	ALDH1L2	5.58489e-05	5.91937e-05	3.71371e-05	5.99883e-05	8.37362e-05	6.84045e-05	7.07097e-05	0.789833	0.837137	0.525205	0.848375	1.18423	0.967399	0.717392	0.110234	0.207808	5.07266e-05
Q02978	8	7319.57	3718.14	8523.55	2948.01	6490.2	5161.88	Mitochondrial 2-oxoglutarate/malate carrier protein	SLC25A11	0.00435745	0.00594332	0.00423818	0.00444493	0.00396648	0.00336566	0.00392569	1.10998	1.51396	1.0796	1.13227	1.01039	0.857342	1.23451	0.218972	0.296172	0.00484632
Q96EH3	1	188.94	112.01	166.887	58.2013	133.474	105.453	Mitochondrial assembly of ribosomal large subunit protein 1	MALSU1	0.00013127	0.000117336	8.65823e-05	0.000114737	7.76618e-05	6.92166e-05	8.72052e-05	1.5053	1.34552	0.992857	1.31571	0.890564	0.793721	1.28123	0.271191	0.441944	0.000111729
Q8N8R3	1	379.519	224.716	532.934	110.749	409.866	231.79	Mitochondrial basic amino acids transporter	SLC25A29	0.000263355	0.000223274	0.000190312	0.000230469	0.000248003	0.000212547	0.00023034	1.14333	0.969326	0.826225	1.00056	1.07669	0.922754	0.979627	0.851269	0.175794	0.000225647
O43772	10	19191.5	10541.2	23501.8	8090.95	20744	13894.9	Mitochondrial carnitine/acylcarnitine carrier protein	SLC25A20	0.0123536	0.0163117	0.0114084	0.0116544	0.0109367	0.0107573	0.0111161	1.11133	1.46739	1.0263	1.04842	0.983858	0.967722	1.20167	0.215909	0.239576	0.0133579
Q9NZJ7	1	1463.92	951.475	1705.07	710.025	1415.06	1176.59	Mitochondrial carrier homolog 1	MTCH1	0.00111507	0.00143144	0.000966045	0.000888992	0.000793464	0.000733817	0.000805424	1.38445	1.77725	1.19942	1.10376	0.98515	0.911093	1.45371	0.0646953	0.327153	0.00117085
Q9UBX3	5	4886.24	2274.81	5735.71	2112.1	4248.96	2825.81	Mitochondrial dicarboxylate carrier	SLC25A10	0.00266595	0.0042581	0.00232014	0.00296725	0.00266914	0.00220341	0.00261327	1.02016	1.62942	0.887831	1.13546	1.02138	0.843164	1.17914	0.503041	0.43199	0.00308139
Q9Y3D6	1	530.495	353.946	813.36	180.894	566.748	385.526	Mitochondrial fission 1 protein	FIS1	0.000414804	0.000364692	0.000316538	0.000322152	0.000378501	0.000293902	0.000331518	1.25122	1.10007	0.954812	0.971747	1.14172	0.886533	1.10203	0.420587	0.206075	0.000365344
Q9UDX5	3	1171.76	689.048	1657.16	359.502	1351.79	803.325	Mitochondrial fission process protein 1	MTFP1	0.000807523	0.000724772	0.000659574	0.000711573	0.000771166	0.000701007	0.000727915	1.10936	0.995681	0.906113	0.977549	1.05942	0.963033	1.00372	0.957775	0.114442	0.000730623
Q9H936	4	8750.93	4286.53	11727.2	3317.06	10700.9	6020.62	Mitochondrial glutamate carrier 1	SLC25A22	0.00502356	0.00668734	0.00494326	0.00531414	0.00545729	0.00554923	0.00544022	0.923411	1.22924	0.90865	0.976825	1.00314	1.02004	1.02043	0.855517	0.182341	0.00555138
Q99595	1	163.108	67.2207	177.094	32.2736	114.055	76.835	Mitochondrial import inner membrane translocase subunit Tim17-A	TIMM17A	7.87787e-05	6.50651e-05	6.30857e-05	9.90499e-05	8.24115e-05	5.91464e-05	8.02026e-05	0.982246	0.811259	0.786579	1.235	1.02754	0.737462	0.860028	0.422627	0.239894	6.89765e-05
Q9BVV7	1	464.166	266.863	597.086	158.078	513.943	326.758	Mitochondrial import inner membrane translocase subunit Tim21	TIMM21	0.000312748	0.000318693	0.000268286	0.000281872	0.000277857	0.000266519	0.000275416	1.13555	1.15713	0.974113	1.02344	1.00886	0.967695	1.08893	0.213106	0.104858	0.000299909
O14925	0	5257.55	2751.21	5776.27	2223.72	4600.88	4308.85	Mitochondrial import inner membrane translocase subunit Tim23	TIMM23	0.00322425	0.00448312	0.0035378	0.00319273	0.00268801	0.00238591	0.00275555	1.17009	1.62694	1.28388	1.15865	0.975491	0.865855	1.3603	0.0897884	0.311531	0.00374839
Q9BSF4	6	1503.65	903.888	1846.34	606.767	1539.22	1071.37	Mitochondrial import inner membrane translocase subunit Tim29	TIMM29	0.0010593	0.00122327	0.000879649	0.000913113	0.000859203	0.000798204	0.00085684	1.23629	1.42765	1.02662	1.06567	1.00276	0.931567	1.23019	0.132515	0.216906	0.00105407
O43615	2	2095.5	1452.97	2816.21	929.271	2602.05	1496.56	Mitochondrial import inner membrane translocase subunit TIM44	TIMM44	0.0017028	0.00187345	0.00122876	0.00127252	0.00131054	0.00134936	0.00131081	1.29904	1.42924	0.937404	0.970794	0.999795	1.02941	1.22189	0.208416	0.257335	0.00160167
Q3ZCQ8	1	265.24	146.928	262.068	115.485	210.837	184.392	Mitochondrial import inner membrane translocase subunit TIM50	TIMM50	0.000172191	0.000232823	0.000151396	0.000161072	0.000121955	0.000109335	0.000130787	1.31657	1.78017	1.15757	1.23156	0.932467	0.835977	1.4181	0.132108	0.436107	0.00018547
Q9NS69	10	5515.01	3891.95	6570.97	2316.96	5569.63	5113.61	Mitochondrial import receptor subunit TOM22 homolog	TOMM22	0.00456114	0.00467111	0.00419855	0.00334908	0.00305783	0.00288827	0.0030984	1.4721	1.50759	1.35507	1.08091	0.986908	0.932183	1.44492	0.00216105	0.134843	0.00447693
O96008	10	5213.8	3002.82	5822.03	2363.8	4642.67	3689.15	Mitochondrial import receptor subunit TOM40 homolog	TOMM40	0.00351913	0.00476552	0.003029	0.00316617	0.00270931	0.00240758	0.00276102	1.27458	1.726	1.09706	1.14674	0.981272	0.87199	1.36588	0.146644	0.375291	0.00377122
Q15070	2	730.559	391.146	862.092	217.305	634.9	579.408	Mitochondrial inner membrane protein OXA1L	OXA1L	0.0004584	0.000438098	0.000475726	0.000443644	0.000401179	0.000329244	0.000391355	1.17132	1.11944	1.21558	1.13361	1.0251	0.841291	1.16878	0.133111	0.179285	0.000457408
Q9Y619	4	7844.98	3869.7	9971.77	3129.58	7889.36	5571.5	Mitochondrial ornithine transporter 1	SLC25A15	0.00453506	0.00630938	0.00457451	0.00476399	0.00464041	0.00409123	0.00449855	1.00812	1.40254	1.01689	1.05901	1.03154	0.909456	1.14251	0.35984	0.242901	0.00513965
Q96CM3	1	561.787	462.699	812.751	372.471	714.516	668.856	Mitochondrial RNA pseudouridine synthase RPUSD4	RPUSD4	0.000542256	0.000750919	0.000549167	0.000341154	0.000378218	0.000370531	0.000363301	1.49258	2.06693	1.5116	0.939041	1.04106	1.0199	1.69037	0.0224318	0.338707	0.000614114
Q9HC21	3	2417.66	1206.6	3030.67	918.23	2512.73	1472.42	Mitochondrial thiamine pyrophosphate carrier	SLC25A19	0.00141407	0.00185119	0.00120894	0.00146816	0.00141034	0.00130304	0.00139385	1.01451	1.32812	0.867339	1.05332	1.01183	0.934851	1.06999	0.643935	0.243979	0.0014914
O75648	1	522.947	341.033	769.683	195.189	598.818	343.712	Mitochondrial tRNA-specific 2-thiouridylase 1	TRMU	0.000399671	0.00039351	0.000282206	0.000317568	0.000358176	0.000310532	0.000328759	1.2157	1.19696	0.858398	0.965961	1.08948	0.94456	1.09035	0.508453	0.218435	0.000358462
Q96A46	1	133.314	135.452	301.91	81.5535	206.863	110.289	Mitoferrin-2	SLC25A28	0.000158742	0.000164416	9.05536e-05	8.09569e-05	0.000140495	0.000107274	0.000109575	1.4487	1.50048	0.826404	0.738824	1.28218	0.978999	1.25853	0.388732	0.508081	0.000137904
Q8IWA4	2	430.968	331.924	534.434	237.098	459.899	521.888	Mitofusin-1	MFN1	0.000388996	0.000478001	0.000428498	0.000261712	0.000248701	0.000238492	0.000249635	1.55826	1.9148	1.7165	1.04838	0.996259	0.955363	1.72985	0.00238121	0.196004	0.000431832
O95140	1	1	1	1	1	1	1	Mitofusin-2	MFN2	1.17194e-06	2.01605e-06	8.21054e-07	6.07266e-07	4.65355e-07	5.18576e-07	5.30399e-07	2.20955	3.801	1.54799	1.14492	0.877367	0.977709	2.51951	0.0869337	1.20708	1.33635e-06
O43684	2	512.528	362.684	617.639	288.209	416.02	394.797	Mitotic checkpoint protein BUB3	BUB3	0.000425045	0.000581043	0.00032415	0.000311241	0.000287421	0.000215738	0.000271467	1.56573	2.14039	1.19407	1.14652	1.05877	0.794712	1.6334	0.0981958	0.562829	0.000443413
Q13257	1	393.769	259.588	450.477	247.718	334.664	307.748	Mitotic spindle assembly checkpoint protein MAD2A	MAD2L1	0.000304222	0.000499411	0.000252678	0.000239123	0.000209631	0.000173549	0.000207434	1.4666	2.40756	1.21811	1.15276	1.01059	0.836643	1.69742	0.135336	0.682558	0.000352104
Q70IA6	12	17125.2	10738.4	22042.1	6562.13	22544.8	11060.7	MOB kinase activator 2	MOB2	0.0125848	0.0132295	0.0090814	0.0103995	0.0102574	0.0116912	0.0107827	1.16713	1.22692	0.84222	0.964465	0.951282	1.08425	1.07876	0.568126	0.221591	0.0116319
P53985	9	3316.15	1776.42	4568.28	870.83	4275.95	1828.16	Monocarboxylate transporter 1	SLC16A1	0.00208186	0.00175563	0.00150102	0.00201379	0.00212587	0.0022174	0.00211902	0.982464	0.828512	0.708354	0.950339	1.00323	1.04643	0.839777	0.129313	0.143222	0.0017795
Q8TF71	1	790.135	534.06	997.818	381.796	1026.18	696.443	Monocarboxylate transporter 10	SLC16A10	0.000625887	0.000769718	0.000571818	0.000479822	0.00046434	0.000532155	0.000492106	1.27186	1.56413	1.16198	0.97504	0.943577	1.08138	1.33266	0.0588929	0.229053	0.000655808
Q6UB35	1	336.585	168.8	470.255	91.8179	355.565	192.718	Monofunctional C1-tetrahydrofolate synthase, mitochondrial	MTHFD1L	0.000197824	0.000185109	0.000158232	0.000204397	0.000218835	0.000184388	0.00020254	0.976717	0.913939	0.781237	1.00917	1.08045	0.910377	0.890631	0.222733	0.125486	0.000180388
Q15014	3	5546.8	4088.12	7573.21	3117.23	7656.36	5276.6	Mortality factor 4-like protein 2	MORF4L2	0.00479103	0.00628448	0.00433238	0.00336838	0.00352423	0.0039704	0.00362101	1.32312	1.73556	1.19646	0.930234	0.973274	1.09649	1.41838	0.0698355	0.307318	0.00513596
Q96DR8	1	315.87	204.667	244.679	126.822	342.873	171.236	Mucin-like protein 1	MUCL1	0.000239857	0.00025568	0.000140594	0.000191817	0.000113863	0.000177806	0.000161162	1.4883	1.58648	0.872378	1.19022	0.706512	1.10327	1.31572	0.304893	0.514711	0.000212044
P33527	1	343.234	256.925	503.373	135.942	432.056	265.214	Multidrug resistance-associated protein 1	ABCC1	0.000301101	0.000274066	0.000217755	0.000208434	0.000234247	0.000224054	0.000222245	1.35482	1.23317	0.979796	0.937858	1.054	1.00814	1.18926	0.176666	0.203583	0.000264307
P22234	1	161.063	152.071	184.032	85.3941	141.515	152.173	Multifunctional protein ADE2	PAICS	0.000178218	0.000172158	0.000124942	9.78083e-05	8.56402e-05	7.33865e-05	8.56117e-05	2.08171	2.01092	1.45941	1.14246	1.00033	0.857202	1.85068	0.0162749	0.430988	0.00015844
Q9BQG0	1	19.8389	1	1	1	1	1	Myb-binding protein 1A	MYBBP1A	1.17194e-06	2.01605e-06	8.21054e-07	1.20475e-05	4.65355e-07	5.18576e-07	4.34381e-06	0.269796	0.464119	0.189017	2.77349	0.107131	0.119383	0.307644	0.480289	0.493214	1.33635e-06
P58340	14	14808.4	8345.99	19116	5013.63	17861.2	10448.4	Myeloid leukemia factor 1	MLF1	0.00978101	0.0101077	0.00857868	0.00899266	0.00889572	0.0092624	0.00905026	1.08074	1.11684	0.947893	0.993636	0.982924	1.02344	1.04849	0.410195	0.0916551	0.00948914
Q15773	30	19530.6	14388.7	25654	11038.8	23890.6	19412.3	Myeloid leukemia factor 2	MLF2	0.0168627	0.0222547	0.0159385	0.0118603	0.0119382	0.0123891	0.0120625	1.39794	1.84495	1.32133	0.983232	0.989695	1.02707	1.52141	0.0334624	0.285086	0.018352
P60660	5	3822.23	2279.97	5877.72	3478.69	8208.07	1447.73	Myosin light polypeptide 6	MYL6	0.00267199	0.0070132	0.00118866	0.00232111	0.00273522	0.00425651	0.00310428	0.860742	2.2592	0.38291	0.747713	0.881114	1.37117	1.16762	0.791801	1.0477	0.00362462
P35580	26	17933.2	14269.8	28029.7	28542	32985.2	11453.3	Myosin-10	MYH10	0.0167234	0.0575419	0.00940381	0.0108902	0.0130437	0.0171053	0.0136798	1.22249	4.20636	0.687425	0.796082	0.953507	1.25041	2.03876	0.399571	1.95363	0.0278897
P35579	56	30730	23468.9	46790.1	47582.5	57596	17108.6	Myosin-9	MYH9	0.0275041	0.0959285	0.0140471	0.0186613	0.021774	0.0298679	0.0234344	1.17367	4.09349	0.599422	0.79632	0.929147	1.27453	1.95553	0.430611	1.93485	0.0458266
Q8WUY8	1	327.147	243.752	377.953	178.831	390.934	262.031	N-acetyltransferase 14	NAT14	0.000285663	0.000360532	0.000215142	0.000198665	0.000175882	0.000202729	0.000192426	1.48454	1.87362	1.11805	1.03243	0.914028	1.05355	1.49207	0.0913913	0.394146	0.000287112
Q13423	6	1891.38	1608.08	2544.96	964.35	2299.67	1936.56	NAD(P) transhydrogenase, mitochondrial	NNT	0.00188458	0.00194417	0.00159002	0.00114857	0.00118431	0.00119255	0.00117515	1.6037	1.65441	1.35304	0.977388	1.0078	1.01481	1.53705	0.00461851	0.164233	0.00180626
O95299	4	311.437	58.3186	619.76	82.7295	555.16	137.111	NADH dehydrogenase [ubiquinone] 1 alpha subcomplex subunit 10, mitochondrial	NDUFA10	6.8346e-05	0.000166786	0.000112576	0.000189125	0.000288409	0.000287893	0.000255142	0.267874	0.6537	0.441227	0.741255	1.13038	1.12836	0.454267	0.0330748	0.218414	0.000115903
Q9P0J0	2	603.597	279.919	905.318	142.18	648.499	257.178	NADH dehydrogenase [ubiquinone] 1 alpha subcomplex subunit 13	NDUFA13	0.000328049	0.000286642	0.000211157	0.000366544	0.000421294	0.000336296	0.000374711	0.87547	0.764968	0.56352	0.978204	1.12432	0.89748	0.734652	0.0784859	0.179311	0.000275283
O95168	1	784.092	326.154	552.972	221.062	556.354	341.764	NADH dehydrogenase [ubiquinone] 1 beta subcomplex subunit 4	NDUFB4	0.000382233	0.000445671	0.000280607	0.000476153	0.000257328	0.000288512	0.000340664	1.12202	1.30824	0.823704	1.39772	0.755371	0.84691	1.08466	0.747363	0.449197	0.000369504
P49821	5	2407.65	1541.32	3264.75	820.177	2724.22	1774.6	NADH dehydrogenase [ubiquinone] flavoprotein 1, mitochondrial	NDUFV1	0.00180634	0.00165351	0.00145704	0.00146208	0.00151927	0.00141271	0.00146469	1.23326	1.12892	0.994779	0.998222	1.03726	0.964516	1.11899	0.174469	0.126299	0.00163896
O75306	1	529.815	325.691	638.683	300.025	633.461	381.986	NADH dehydrogenase [ubiquinone] iron-sulfur protein 2, mitochondrial	NDUFS2	0.00038169	0.000604863	0.000313631	0.000321739	0.000297214	0.000328497	0.000315817	1.20858	1.91523	0.99308	1.01875	0.941097	1.04015	1.3723	0.254575	0.487659	0.000433395
P28331	1	511.871	411.657	713.141	229.487	616.935	429.676	NADH-ubiquinone oxidoreductase 75 kDa subunit, mitochondrial	NDUFS1	0.000482438	0.000462657	0.000352788	0.000310842	0.000331864	0.000319928	0.000320878	1.50349	1.44185	1.09945	0.968724	1.03424	0.997039	1.34826	0.0519003	0.222137	0.000432627
P41227	1	583.375	390.992	684.287	206.037	523.254	622.179	N-alpha-acetyltransferase 10	NAA10	0.000458219	0.000415381	0.000510843	0.000354264	0.000318436	0.000271347	0.000314683	1.45613	1.32	1.62336	1.12578	1.01193	0.862288	1.4665	0.0159644	0.246264	0.000461481
E9PAV3	0	2202.07	1995.65	2998.14	1240.99	2438.08	2396.25	Nascent polypeptide-associated complex subunit alpha, muscle-specific form	NACA	0.00233878	0.0025019	0.00196745	0.00133724	0.0013952	0.00126433	0.00133226	1.7555	1.87794	1.47678	1.00374	1.04725	0.949014	1.70341	0.00449808	0.222034	0.00226938
P61081	1	211.091	278.291	314.623	163.616	242	264.885	NEDD8-conjugating enzyme Ubc12	UBE2M	0.000326141	0.000329857	0.000217485	0.000128188	0.000146411	0.000125496	0.000133365	2.44547	2.47334	1.63075	0.961183	1.09782	0.940993	2.18319	0.013529	0.513594	0.000291161
O95158	1	479.761	301.048	605.565	164.487	505.8	344.848	Neurexophilin-4	NXPH4	0.00035281	0.000331613	0.000283139	0.000291343	0.000281803	0.000262296	0.00027848	1.26691	1.19079	1.01673	1.04619	1.01193	0.941882	1.15815	0.119755	0.142263	0.000322521
Q15758	6	9895.68	5614	13034.5	2610.22	11924.8	5866.76	Neutral amino acid transporter B(0)	SLC1A5	0.00657928	0.00526233	0.00481693	0.00600931	0.00606567	0.00618392	0.0060863	1.081	0.864619	0.791437	0.987351	0.99661	1.01604	0.912351	0.372382	0.151157	0.00555285
O15226	3	934.538	623.432	1312.9	381.136	1034.15	723.251	NF-kappa-B-repressing factor	NKRF	0.000730625	0.000768387	0.000593828	0.000567514	0.000610962	0.000536286	0.000571587	1.27824	1.3443	1.03891	0.992874	1.06889	0.938239	1.22048	0.0926183	0.17953	0.000697613
Q969V3	2	697.886	472.67	946.56	334.555	688.975	618.864	Nicalin	NCLN	0.000553941	0.000674478	0.000508121	0.000423803	0.000440486	0.000357286	0.000407192	1.3604	1.65641	1.24787	1.0408	1.08177	0.877439	1.42156	0.0369506	0.261052	0.000578847
P43490	7	1748.26	1397.54	2305.34	1001.86	1803.88	1804.6	Nicotinamide phosphoribosyltransferase	NAMPT	0.00163783	0.0020198	0.00148168	0.00106166	0.0010728	0.00093545	0.0010233	1.60054	1.9738	1.44794	1.03748	1.04837	0.914147	1.67409	0.0141385	0.29794	0.0017131
Q15233	25	32057.6	19566.7	41989.3	12444	33099	23980.8	Non-POU domain-containing octamer-binding protein	NONO	0.0229311	0.0250876	0.0196895	0.0194675	0.0195399	0.0171643	0.0187239	1.22469	1.33987	1.05157	1.03971	1.04358	0.916706	1.20538	0.0931796	0.169188	0.0225694
Q8N1F7	21	20930.3	12071.1	28294.1	8306.86	23278.7	16602.2	Nuclear pore complex protein Nup93	NUP93	0.0141466	0.016747	0.0136313	0.0127103	0.0131668	0.0120718	0.0126496	1.11834	1.32391	1.0776	1.0048	1.04088	0.954321	1.17329	0.0969718	0.141541	0.0148416
Q9UBU9	2	1028.96	628.734	1518.56	405.879	1343.8	794.88	Nuclear RNA export factor 1	NXF1	0.000736839	0.000818271	0.00065264	0.000624856	0.000706668	0.000696861	0.000676128	1.08979	1.21023	0.965261	0.924168	1.04517	1.03066	1.08843	0.332889	0.142041	0.000735917
Q86WB0	4	1805.56	956.237	2543.35	467.684	2126.56	1147.11	Nuclear-interacting partner of ALK	ZC3HC1	0.00112065	0.000942873	0.000941839	0.00109646	0.00118356	0.00110278	0.0011276	0.993839	0.836175	0.835259	0.972381	1.04963	0.977991	0.888424	0.12808	0.0989876	0.00100179
Q14978	1	999.25	603.234	1310.91	331.639	870.246	706.273	Nucleolar and coiled-body phosphoprotein 1	NOLC1	0.000706955	0.000668599	0.000579889	0.000606811	0.000610038	0.000451288	0.000556046	1.2714	1.20242	1.04288	1.0913	1.0971	0.811603	1.17223	0.211775	0.224342	0.000651814
Q9Y3T9	1	1916.05	1915.86	2552.27	1593.02	2258.93	2511.32	Nucleolar complex protein 2 homolog	NOC2L	0.00224527	0.00321159	0.00206193	0.00116355	0.00118771	0.00117143	0.00117423	1.91212	2.73506	1.75599	0.990908	1.01148	0.997611	2.13439	0.0202174	0.526498	0.00250627
Q5C9Z4	3	404.654	305.972	569.892	174.117	522.937	384.193	Nucleolar MIF4G domain-containing protein 1	NOM1	0.000358581	0.000351027	0.000315443	0.000245733	0.000265202	0.000271182	0.000260706	1.37542	1.34645	1.20996	0.942567	1.01725	1.04019	1.31061	0.0062035	0.110831	0.000341684
Q9NR30	22	24329.4	14188.3	29634.2	9169.61	25559.6	16556	Nucleolar RNA helicase 2	DDX21	0.0166278	0.0184863	0.0135934	0.0147744	0.0137904	0.0132546	0.0139398	1.19283	1.32616	0.975149	1.05987	0.989284	0.950844	1.16471	0.199105	0.188528	0.0162358
P19338	6	4753.74	5859.93	9181.15	1626.7	3842.99	3672.05	Nucleolin	NCL	0.00686749	0.0032795	0.00301496	0.00288679	0.00427249	0.00199288	0.00305072	2.2511	1.07499	0.988276	0.946264	1.40049	0.65325	1.43812	0.396332	0.889249	0.00438732
P06748	8	8985.54	4346.48	13671.5	1516.17	8754.54	3358.67	Nucleophosmin	NPM1	0.00509382	0.00305667	0.00275765	0.00545661	0.00636212	0.00453989	0.00545287	0.934153	0.560562	0.505724	1.00069	1.16675	0.832569	0.666813	0.114543	0.258396	0.00363605
Q8NFH5	1	109.007	75.1068	140.122	38.1978	135.909	113.822	Nucleoporin NUP35	NUP35	8.80208e-05	7.70085e-05	9.34536e-05	6.61965e-05	6.52064e-05	7.04789e-05	6.72939e-05	1.308	1.14436	1.38874	0.983693	0.968978	1.04733	1.28037	0.0208579	0.135447	8.6161e-05
P04181	2	2341.62	2000.71	3136.96	1270.83	2706.18	2618.6	Ornithine aminotransferase, mitochondrial	OAT	0.00234471	0.00256205	0.00215001	0.00142198	0.0014598	0.00140336	0.00142838	1.64152	1.79368	1.50521	0.995522	1.02199	0.982483	1.6468	0.00153901	0.148065	0.00235226
Q6P1J9	1	122.401	60.5978	123.626	51.2502	106.112	95.5945	Parafibromin	CDC73	7.10171e-05	0.000103323	7.84883e-05	7.433e-05	5.753e-05	5.50273e-05	6.22958e-05	1.14	1.65858	1.25993	1.19318	0.923497	0.883323	1.35284	0.12836	0.354499	8.4276e-05
Q99497	3	3912.66	2883.19	5767.52	1052.1	3491.14	2887.35	Parkinson disease protein 7	PARK7	0.00337893	0.00212108	0.00237067	0.00237602	0.00268394	0.00181042	0.00229013	1.47543	0.926185	1.03517	1.03751	1.17196	0.790532	1.1456	0.51024	0.365627	0.00262356
Q96A33	1	443.291	275.575	640.787	199.02	573.959	270.67	PAT complex subunit CCDC47	CCDC47	0.000322957	0.000401233	0.000222235	0.000269196	0.000298193	0.000297641	0.000288343	1.12004	1.39151	0.770729	0.933594	1.03416	1.03225	1.09409	0.633721	0.317502	0.000315475
Q5JVF3	1	299.9	173.713	384.185	88.3556	288.597	183.94	PCI domain-containing protein 2	PCID2	0.000203581	0.000178129	0.000151025	0.000182119	0.000178782	0.00014966	0.000170187	1.19622	1.04667	0.887405	1.07011	1.0505	0.879384	1.04343	0.70762	0.189298	0.000177578
P23284	4	2070.71	1126.02	4680.41	487.818	3585.71	1003.21	Peptidyl-prolyl cis-trans isomerase B	PPIB	0.00131963	0.000983464	0.000823688	0.00125747	0.00217805	0.00185946	0.001765	0.74767	0.557205	0.46668	0.71245	1.23403	1.05352	0.590518	0.0781211	0.212218	0.00104226
Q9Y237	2	619.505	776.139	1009.98	507.454	880.667	835.488	Peptidyl-prolyl cis-trans isomerase NIMA-interacting 4	PIN4	0.00090959	0.00102305	0.000685981	0.000376205	0.00047	0.000456693	0.000434299	2.09439	2.35564	1.57951	0.866234	1.0822	1.05156	2.00985	0.0131885	0.459468	0.000872874
Q06830	3	8837.82	5805.39	12148.7	3089.82	8743.28	6276.65	Peroxiredoxin-1	PRDX1	0.00680358	0.00622922	0.00515347	0.00536691	0.00565345	0.00453406	0.0051848	1.31222	1.20144	0.993957	1.03512	1.09039	0.874489	1.1692	0.210437	0.208078	0.00606209
Q13162	2	1378.23	1007.95	1849.86	770.947	1798.9	1074.17	Peroxiredoxin-4	PRDX4	0.00118126	0.00155426	0.000881955	0.000836952	0.00086084	0.000932867	0.000876886	1.3471	1.77248	1.00578	0.954459	0.981701	1.06384	1.37512	0.169603	0.392016	0.00120582
P30044	1	234.699	203.543	415.23	164.48	302.022	232.89	Peroxiredoxin-5, mitochondrial	PRDX5	0.000238541	0.0003316	0.000191216	0.000142525	0.000193229	0.000156621	0.000164125	1.45341	2.02041	1.16506	0.868392	1.17733	0.954279	1.54629	0.110746	0.500174	0.000253785
P30041	5	2506.06	1841.29	3219.74	1328.67	2497.67	1874.48	Peroxiredoxin-6	PRDX6	0.00215788	0.00267867	0.00153905	0.00152184	0.00149832	0.00129523	0.00143847	1.50013	1.86217	1.06993	1.05796	1.04161	0.900427	1.47741	0.111336	0.416744	0.0021252
P51659	1	797.838	666.703	898.727	413.385	571.939	666.448	Peroxisomal multifunctional enzyme type 2	HSD17B4	0.000781336	0.000833402	0.00054719	0.0004845	0.000418227	0.000296594	0.000399774	1.95445	2.08468	1.36875	1.21194	1.04616	0.741904	1.80263	0.0365332	0.57454	0.000720643
O00541	1	1	1	1	1	1	1	Pescadillo homolog	PES1	1.17194e-06	2.01605e-06	8.21054e-07	6.07266e-07	4.65355e-07	5.18576e-07	5.30399e-07	2.20955	3.801	1.54799	1.14492	0.877367	0.977709	2.51951	0.0869337	1.20708	1.33635e-06
Q8WW12	2	675.033	509.998	980.021	357.485	789.649	675.876	PEST proteolytic signal-containing nuclear protein	PCNP	0.000597687	0.000720707	0.000554931	0.000409925	0.000456058	0.000409493	0.000425158	1.4058	1.69515	1.30523	0.964169	1.07268	0.963154	1.46873	0.0186232	0.222541	0.000624442
Q8IWS0	1	356.647	381.503	419.19	208.794	350.634	338.886	PHD finger protein 6	PHF6	0.000447099	0.000420938	0.000278244	0.00021658	0.000195072	0.00018183	0.000197827	2.26004	2.1278	1.4065	1.09479	0.986072	0.919136	1.93145	0.0260989	0.490277	0.000382094
Q9Y285	4	694.295	370.629	917.08	148.719	728.492	400.692	Phenylalanine--tRNA ligase alpha subunit	FARSA	0.000434355	0.000299824	0.00032899	0.000421622	0.000426768	0.000377778	0.000408723	1.06271	0.733564	0.804922	1.03156	1.04415	0.924291	0.867067	0.281798	0.182327	0.00035439
Q9NSD9	1	233.54	217.528	360.347	113.48	289.045	260.433	Phenylalanine--tRNA ligase beta subunit	FARSB	0.000254929	0.00022878	0.000213829	0.000141821	0.000167689	0.000149892	0.000153134	1.66475	1.49399	1.39636	0.926123	1.09505	0.978828	1.51837	0.00506963	0.188882	0.000232513
Q00325	25	35403.7	16562.6	51722.6	9835.81	42125.9	19247.6	Phosphate carrier protein, mitochondrial	SLC25A3	0.0194104	0.0198294	0.0158033	0.0214995	0.0240694	0.0218455	0.0224714	0.86378	0.882429	0.703263	0.956746	1.07111	0.972145	0.81649	0.0524355	0.110771	0.0183477
O95674	1	595.913	387.799	882.357	230.959	649.862	478.03	Phosphatidate cytidylyltransferase 2	CDS2	0.000454477	0.000465624	0.000392489	0.000361878	0.000410609	0.000337003	0.00036983	1.22888	1.25902	1.06127	0.978498	1.11026	0.911238	1.18306	0.0971833	0.160303	0.00043753
Q96BW9	1	905.372	540.3	1054.57	445.401	926.989	742.747	Phosphatidate cytidylyltransferase, mitochondrial	TAMM41	0.0006332	0.000897948	0.000609836	0.000549802	0.00049075	0.000480714	0.000507089	1.2487	1.77079	1.20262	1.08423	0.967779	0.947988	1.40737	0.0950183	0.332146	0.000713661
P30086	1	555.111	484.337	840.155	173.897	414.147	423.572	Phosphatidylethanolamine-binding protein 1	PEBP1	0.000567615	0.000350585	0.000347775	0.0003371	0.00039097	0.000214767	0.000314279	1.80608	1.11552	1.10658	1.07261	1.24402	0.683363	1.34273	0.295384	0.556647	0.000421992
Q8WUK0	1	593.67	314.083	753.473	232.979	625.141	413.181	Phosphatidylglycerophosphatase and protein-tyrosine phosphatase 1	PTPMT1	0.000368087	0.000469697	0.000339244	0.000360516	0.000350632	0.000324183	0.00034511	1.06658	1.361	0.983002	1.04464	1.016	0.93936	1.13686	0.313722	0.20798	0.000392342
O60331	1	183.226	152.642	208.25	167.506	234.588	226.004	Phosphatidylinositol 4-phosphate 5-kinase type-1 gamma	PIP5K1C	0.000178887	0.000337699	0.000185561	0.000111267	9.69099e-05	0.000121652	0.000109943	1.62709	3.07159	1.6878	1.01204	0.881456	1.1065	2.12883	0.0767791	0.8517	0.000234049
Q13492	1	607.641	449.001	953.31	307.543	798.388	464.798	Phosphatidylinositol-binding clathrin assembly protein	PICALM	0.000526203	0.000620022	0.000381624	0.000369	0.000443628	0.000414025	0.000408884	1.28692	1.51638	0.933331	0.902456	1.08497	1.01257	1.24554	0.239162	0.315235	0.000509283
Q96G03	0	449.91	271.493	697.495	140.545	579.406	411.888	Phosphoglucomutase-2	PGM2	0.000318174	0.000283346	0.000338182	0.000273215	0.000324583	0.000300466	0.000299421	1.06263	0.94631	1.12945	0.912477	1.08403	1.00349	1.04613	0.561397	0.129042	0.000313234
O60256	0	638.946	345.913	908.614	182.254	721.524	413.15	Phosphoribosyl pyrophosphate synthase-associated protein 2	PRPSAP2	0.00040539	0.000367432	0.000339218	0.00038801	0.000422828	0.000374165	0.000395001	1.0263	0.930206	0.858778	0.982302	1.07045	0.947251	0.938428	0.368602	0.103029	0.00037068
P20020	4	686.545	605.854	965.376	475.699	857.657	774.352	Plasma membrane calcium-transporting ATPase 1	ATP2B1	0.000710025	0.00095903	0.000635785	0.000416916	0.000449243	0.00044476	0.000436973	1.62487	2.19471	1.45498	0.9541	1.02808	1.01782	1.75819	0.0280118	0.393825	0.00076828
Q8NC51	2	1414.75	1417.31	1948.13	738.197	1513.36	1434.45	Plasminogen activator inhibitor 1 RNA-binding protein	SERBP1	0.001661	0.00148824	0.00117776	0.000859133	0.000906573	0.00078479	0.000850166	1.95374	1.75053	1.38533	1.01055	1.06635	0.923103	1.69653	0.0153117	0.31299	0.00144233
P09874	4	1359.9	1005.5	1793.91	375.469	1496.46	920.944	Poly [ADP-ribose] polymerase 1	PARP1	0.00117839	0.000756963	0.000756145	0.000825824	0.000834805	0.000776028	0.000812219	1.45083	0.931969	0.930962	1.01675	1.02781	0.955441	1.10459	0.581396	0.302933	0.000897167
Q15365	9	4718.99	4175.49	5851.87	2710.14	5054.94	5756.53	Poly(rC)-binding protein 1	PCBP1	0.00489342	0.00546376	0.00472642	0.00286568	0.00272319	0.00262137	0.00273675	1.78804	1.99644	1.72702	1.04711	0.995047	0.957841	1.83717	0.000611727	0.163534	0.00502787
Q15366	9	20008.1	10609.3	26076.5	6772.21	21053.1	13982.5	Poly(rC)-binding protein 2	PCBP2	0.0124335	0.0136531	0.0114804	0.0121503	0.0121348	0.0109176	0.0117342	1.05959	1.16352	0.978364	1.03545	1.03414	0.930409	1.06716	0.352505	0.112921	0.0125223
Q9Y2S7	2	347.659	244.048	472.82	204.758	428.268	326.296	Polymerase delta-interacting protein 2	POLDIP2	0.00028601	0.000412802	0.000267906	0.000211122	0.000220029	0.000222089	0.000217747	1.3135	1.89579	1.23036	0.969576	1.01048	1.01994	1.47988	0.0842099	0.364736	0.000322239
P0CG47	0	25997.9	19369.4	28381.3	15040.4	25583.6	18756.9	Polyubiquitin-B	UBB	0.0226998	0.0303222	0.0154004	0.0157876	0.0132074	0.013267	0.0140874	1.61136	2.15244	1.09321	1.1207	0.937535	0.941769	1.619	0.118002	0.556047	0.0228075
Q6UVM3	1	1	1	1	1	1	1	Potassium channel subfamily T member 2	KCNT2	1.17194e-06	2.01605e-06	8.21054e-07	6.07266e-07	4.65355e-07	5.18576e-07	5.30399e-07	2.20955	3.801	1.54799	1.14492	0.877367	0.977709	2.51951	0.0869337	1.20708	1.33635e-06
O60925	3	5691.66	3056.65	7244.92	1841.75	6202.93	3565.5	Prefoldin subunit 1	PFDN1	0.00358221	0.00371306	0.00292747	0.00345635	0.00337146	0.00321669	0.00334817	1.0699	1.10898	0.874349	1.03231	1.00696	0.960732	1.01774	0.825828	0.131026	0.00340758
Q9UHV9	3	5493.99	1480.9	8055.09	887.246	6694.63	1379.41	Prefoldin subunit 2	PFDN2	0.00173552	0.00178873	0.00113257	0.00333631	0.00374848	0.00347167	0.00351882	0.493211	0.508332	0.321862	0.948134	1.06526	0.986601	0.441135	0.00126447	0.106866	0.00155228
P61758	7	8884.32	3663.3	12281	1950.21	9539.67	3770.81	Prefoldin subunit 3	VBP1	0.00429317	0.00393172	0.00309604	0.00539515	0.00571501	0.00494704	0.0053524	0.802103	0.734571	0.578439	1.00799	1.06775	0.924266	0.705038	0.0195886	0.12547	0.00377364
Q9UMS4	1	758.927	842.115	1007.27	641.962	751.881	1025.39	Pre-mRNA-processing factor 19	PRPF19	0.000986909	0.00129422	0.000841898	0.000460871	0.00046874	0.000389907	0.000439839	2.24379	2.94249	1.9141	1.04782	1.06571	0.886477	2.3668	0.0114161	0.574749	0.00104101
Q9HCS7	1	715.764	604.112	1000.43	408.112	964.582	804.528	Pre-mRNA-splicing factor SYF1	XAB2	0.000707984	0.000822773	0.000660561	0.00043466	0.000465556	0.000500209	0.000466808	1.51665	1.76255	1.41506	0.931131	0.997317	1.07155	1.56475	0.00700656	0.209776	0.000730439
P46087	1	497.677	263.388	551.819	173.054	510.173	218.444	Probable 28S rRNA (cytosine(4447)-C(5))-methyltransferase	NOP2	0.000308675	0.000348884	0.000179355	0.000302223	0.000256792	0.000264563	0.000274526	1.12439	1.27086	0.653325	1.10089	0.9354	0.96371	1.01619	0.937223	0.334975	0.000278971
Q92841	4	968.869	779.422	1396.46	499.004	1036.05	776.874	Probable ATP-dependent RNA helicase DDX17	DDX17	0.000913436	0.00100601	0.000637856	0.000588361	0.000649847	0.000537268	0.000591826	1.54342	1.69985	1.07778	0.994146	1.09804	0.907815	1.44035	0.0865759	0.351472	0.000852436
P17844	18	37546.9	22174.2	50908.1	11987.1	42583	23699.2	Probable ATP-dependent RNA helicase DDX5	DDX5	0.0259869	0.0241665	0.0194584	0.022801	0.0236903	0.0220825	0.0228579	1.13689	1.05725	0.851274	0.997507	1.03642	0.966077	1.01514	0.871055	0.151668	0.0232039
P26196	1	63.6553	56.8482	108.455	24.6522	98.7433	65.0818	Probable ATP-dependent RNA helicase DDX6	DDX6	6.66228e-05	4.97e-05	5.34357e-05	3.86557e-05	5.04702e-05	5.12059e-05	4.67773e-05	1.42425	1.06248	1.14234	0.826378	1.07895	1.09467	1.20969	0.208516	0.263243	5.65861e-05
Q2PZI1	1	742.671	315.74	927.085	333.663	720.014	424.518	Probable C-mannosyltransferase DPY19L1	DPY19L1	0.000370028	0.00067268	0.000348552	0.000450999	0.000431424	0.000373382	0.000418602	0.883963	1.60697	0.832659	1.07739	1.03063	0.891975	1.10786	0.69529	0.445982	0.000463753
Q9UNQ2	1	62.2202	1	86.7516	21.9133	68.3111	34.324	Probable dimethyladenosine transferase	DIMT1	1.17194e-06	4.41782e-05	2.81819e-05	3.77842e-05	4.03703e-05	3.54245e-05	3.78597e-05	0.0309549	1.16689	0.744377	0.998008	1.06631	0.935679	0.647409	0.350178	0.5757	2.45107e-05
Q9H000	1	562.95	477.855	852.215	387.24	800.892	652.173	Probable E3 ubiquitin-protein ligase makorin-2	MKRN2	0.000560018	0.000780694	0.000535469	0.000341861	0.000396583	0.000415323	0.000384589	1.45615	2.02994	1.39232	0.888899	1.03119	1.07991	1.62614	0.0410671	0.386476	0.000625394
Q15031	2	583.789	370.987	722.736	226.701	572.058	453.986	Probable leucine--tRNA ligase, mitochondrial	LARS2	0.000434775	0.00045704	0.000372747	0.000354515	0.000336329	0.000296655	0.000329166	1.32084	1.38848	1.1324	1.07701	1.02176	0.901232	1.28057	0.0387065	0.175669	0.000421521
A0A075B6R9	1	5153.68	3669.75	9016.01	2557.04	7917.02	3369.42	Probable non-functional immunoglobulin kappa variable 2D-24	IGKV2D-24	0.00430073	0.0051551	0.00276648	0.00312966	0.00419564	0.00410558	0.00381029	1.12871	1.35294	0.726054	0.821369	1.10113	1.0775	1.06924	0.7515	0.358358	0.00407411
Q9H3G5	4	2609.91	1863.77	3248.61	1157.37	2703.1	2103.59	Probable serine carboxypeptidase CPVL	CPVL	0.00218423	0.00233331	0.00172716	0.00158491	0.00151176	0.00140176	0.00149948	1.45666	1.55608	1.15184	1.05698	1.00819	0.934834	1.3882	0.0375039	0.227273	0.00208157
Q9NPF4	1	603.946	446.307	690.428	252.101	635.098	578.95	Probable tRNA N6-adenosine threonylcarbamoyltransferase	OSGEP	0.000523045	0.000508246	0.00047535	0.000366756	0.000321294	0.000329347	0.000339132	1.5423	1.49867	1.40166	1.08145	0.9474	0.971145	1.48088	0.00120107	0.128078	0.000502214
Q93008	2	990.119	826.741	1202.71	664.479	850.577	1014.36	Probable ubiquitin carboxyl-terminal hydrolase FAF-X	USP9X	0.000968892	0.00133962	0.000832843	0.000601266	0.000559687	0.000441089	0.000534014	1.81436	2.50859	1.55959	1.12594	1.04808	0.825988	1.96084	0.0319742	0.578262	0.00104712
Q8WUM4	2	1453.56	942.472	2264.18	413.503	1872.06	942.365	Programmed cell death 6-interacting protein	PDCD6IP	0.00110452	0.000833642	0.000773733	0.000882696	0.00105365	0.000970804	0.000969049	1.1398	0.860268	0.798445	0.910889	1.0873	1.00181	0.932838	0.595798	0.199632	0.000903965
P35232	10	8631.08	6578.92	11865.2	3945.47	10020.4	8760.67	Prohibitin	PHB	0.00771011	0.00795424	0.00719298	0.00524137	0.00552151	0.00519631	0.00531973	1.44934	1.49523	1.35213	0.985269	1.03793	0.9768	1.43224	0.000734025	0.0871161	0.00761911
Q99623	53	101844	55335.7	117851	37741.4	101293	75996.5	Prohibitin-2	PHB2	0.0648502	0.0760885	0.0623973	0.0618462	0.0548425	0.0525282	0.0564056	1.14971	1.34895	1.10622	1.09645	0.972288	0.931258	1.20163	0.0879059	0.165631	0.0677787
P12004	15	13830.3	8781.18	19763.7	4689.75	15627.4	10531.7	Proliferating cell nuclear antigen	PCNA	0.010291	0.00945476	0.00864708	0.00839868	0.00919715	0.00810401	0.00856662	1.20129	1.10367	1.00939	0.980397	1.0736	0.945999	1.10479	0.194176	0.120531	0.00946429
Q8N4Q0	15	11567.1	5811.32	15437.2	3348.44	13074.7	6364.86	Prostaglandin reductase 3	ZADH2	0.00681052	0.00675061	0.0052259	0.00702429	0.00718379	0.00678024	0.00699611	0.973473	0.96491	0.746972	1.00403	1.02683	0.969144	0.895118	0.239637	0.130977	0.00626234
Q16186	1	139.238	168.798	157.694	96.421	139.084	187.673	Proteasomal ubiquitin receptor ADRM1	ADRM1	0.000197821	0.000194389	0.000154089	8.45547e-05	7.33839e-05	7.21254e-05	7.6688e-05	2.57956	2.53481	2.0093	1.10258	0.956915	0.940505	2.37456	0.00194432	0.381363	0.0001821
P25787	2	443.296	245.826	556.031	125.171	485.483	297.954	Proteasome subunit alpha type-2	PSMA2	0.000288094	0.000252351	0.000244636	0.000269199	0.000258752	0.00025176	0.000259904	1.10846	0.97094	0.941258	1.03576	0.995568	0.968667	1.00689	0.906509	0.0954708	0.000261694
P25788	2	3667.04	3066.95	5146.2	2534.3	5189.03	4701.78	Proteasome subunit alpha type-3	PSMA3	0.00359429	0.00510926	0.00386042	0.00222687	0.00239481	0.00269091	0.00243753	1.47456	2.09608	1.58374	0.913577	0.982474	1.10395	1.71813	0.0227671	0.370866	0.00418799
O14818	1	375.186	283.804	420.375	141.029	354.147	261.586	Proteasome subunit alpha type-7	PSMA7	0.000332602	0.000284321	0.000214776	0.000227838	0.000195624	0.000183652	0.000202371	1.64352	1.40495	1.0613	1.12584	0.966657	0.907501	1.36992	0.110646	0.331056	0.000277233
P20618	1	333.16	300.64	491.654	252.022	335.984	301.645	Proteasome subunit beta type-1	PSMB1	0.000352332	0.000508087	0.000247667	0.000202317	0.000228793	0.000174233	0.000201781	1.74611	2.51801	1.2274	1.00266	1.13387	0.863477	1.83051	0.0959719	0.694996	0.000369362
P28070	1	414.825	282.242	501.337	121.77	390.252	407.435	Proteasome subunit beta type-4	PSMB4	0.000330771	0.000245493	0.000334526	0.000251909	0.0002333	0.000202375	0.000229195	1.44319	1.07111	1.45957	1.09911	1.01791	0.882984	1.32462	0.0836827	0.26302	0.000303597
P28074	5	2227.16	1291.43	3492.62	759.127	2798.56	1505.23	Proteasome subunit beta type-5	PSMB5	0.00151348	0.00153044	0.00123587	0.00135248	0.00162531	0.00145127	0.00147635	1.02515	1.03663	0.837115	0.916095	1.10089	0.98301	0.966298	0.709644	0.143956	0.0014266
P28072	1	642.526	473.628	830.694	327.969	679.835	615.753	Proteasome subunit beta type-6	PSMB6	0.000555064	0.0006612	0.000505567	0.000390184	0.000386568	0.000352546	0.000376433	1.47454	1.75649	1.34305	1.03653	1.02692	0.936545	1.52469	0.0141145	0.227364	0.000573944
Q99436	2	734.058	722.37	1070.38	333.147	857.638	818.187	Proteasome subunit beta type-7	PSMB7	0.000846575	0.000671639	0.000671776	0.000445769	0.000498109	0.00044475	0.000462876	1.82894	1.45101	1.45131	0.963041	1.07612	0.960842	1.57709	0.0118132	0.241628	0.000729997
O14744	24	24296.8	18376.2	33419.6	16156.8	34930.9	21422.4	Protein arginine N-methyltransferase 5	PRMT5	0.0215359	0.0325728	0.0175889	0.0147546	0.015552	0.0181143	0.0161403	1.33429	2.0181	1.08975	0.914149	0.963549	1.1223	1.48071	0.166727	0.50742	0.0238992
P07237	1	319.729	251.141	512.394	137.929	269.694	244.867	Protein disulfide-isomerase	P4HB	0.000294322	0.000278071	0.000201049	0.000194161	0.000238445	0.000139857	0.000190821	1.5424	1.45724	1.0536	1.0175	1.24957	0.732923	1.35108	0.173448	0.436368	0.000257814
P30101	1	191.201	199.087	303.768	73.934	211.415	158.585	Protein disulfide-isomerase A3	PDIA3	0.000233318	0.000149054	0.000130207	0.00011611	0.00014136	0.000109635	0.000122368	1.90669	1.21808	1.06406	0.948856	1.1552	0.895942	1.39628	0.217282	0.487755	0.00017086
Q15084	3	3059.16	2246.44	4348.3	1363.32	3350.23	2293.83	Protein disulfide-isomerase A6	PDIA6	0.0026327	0.00274852	0.00188336	0.00185772	0.0020235	0.00173735	0.00187286	1.40571	1.46756	1.00561	0.991919	1.08044	0.927646	1.29296	0.125102	0.269672	0.00242153
Q52LJ0	0	213.827	123.515	627.454	81.6615	302.646	123.532	Protein FAM98B	FAM98B	0.000144752	0.000164633	0.000101427	0.00012985	0.000291989	0.000156945	0.000192928	0.750293	0.853342	0.525724	0.673048	1.51346	0.81349	0.709786	0.354409	0.360784	0.000136937
Q9UKS6	6	4037.73	2717.67	5221.66	1454.29	4399.86	2788.23	Protein kinase C and casein kinase substrate in neurons protein 3	PACSIN3	0.00318494	0.00293192	0.00228929	0.00245198	0.00242992	0.00228166	0.00238785	1.33381	1.22785	0.958722	1.02685	1.01762	0.955528	1.17346	0.202336	0.198653	0.00280205
Q3MHD2	1	196.276	135.415	303.465	77.7289	279.166	145.097	Protein LSM12 homolog	LSM12	0.000158699	0.000156705	0.000119133	0.000119192	0.000141219	0.000144769	0.00013506	1.17503	1.16026	0.882073	0.882511	1.0456	1.07189	1.07245	0.553597	0.198354	0.000144845
Q8TDB4	1	589.988	267.144	819.053	152.202	666.751	340.198	Protein MGARP	MGARP	0.000313077	0.000306846	0.000279321	0.00035828	0.00038115	0.000345761	0.000361731	0.865497	0.848274	0.772179	0.990461	1.05369	0.955853	0.82865	0.0133892	0.0644654	0.000299748
Q9BUK6	1	138.458	102.569	218.862	37.6896	176.233	129.382	Protein misato homolog 1	MSTO1	0.000120205	7.5984e-05	0.00010623	8.40809e-05	0.000101849	9.13902e-05	9.24399e-05	1.30036	0.821982	1.14918	0.909574	1.10178	0.988644	1.09051	0.583121	0.266254	0.000100806
Q9BPW8	1	361.295	305.519	611.2	208.236	448.492	381.403	Protein NipSnap homolog 1	NIPSNAP1	0.000358051	0.000419814	0.000313153	0.000219402	0.000284425	0.000232577	0.000245468	1.45864	1.71026	1.27574	0.893811	1.1587	0.947484	1.48155	0.0323628	0.301066	0.000363673
Q9BRX2	1	135.77	111.042	201.542	37.8645	107.643	126.109	Protein pelota homolog	PELO	0.000130135	7.63366e-05	0.000103542	8.24485e-05	9.37887e-05	5.58211e-05	7.73528e-05	1.68236	0.986863	1.33857	1.06588	1.21248	0.721643	1.33593	0.246916	0.483979	0.000103338
O75688	9	27371.8	20247.8	30701.3	21697	35505.6	24135.1	Protein phosphatase 1B	PPM1B	0.0237293	0.0437422	0.0198163	0.016622	0.014287	0.0184123	0.0164405	1.44335	2.66064	1.20534	1.01104	0.869016	1.11994	1.76978	0.167039	0.811779	0.0290959
P49593	14	8776.84	6183.92	12003.5	3854.83	9564.65	7818.12	Protein phosphatase 1F	PPM1F	0.00724719	0.00777152	0.0064191	0.00532988	0.0055859	0.00495999	0.00529192	1.36948	1.46856	1.213	1.00717	1.05555	0.937276	1.35035	0.0128877	0.151823	0.00714594
O15355	1	435.049	361.79	479.472	322.804	500.023	414.193	Protein phosphatase 1G	PPM1G	0.000423996	0.000650787	0.000340075	0.000264191	0.000223125	0.0002593	0.000248872	1.70367	2.61495	1.36647	1.06155	0.896545	1.0419	1.89503	0.0762197	0.668067	0.00047162
Q9P258	2	1340	905.243	1809.88	624.393	1375.88	1053.48	Protein RCC2	RCC2	0.00106089	0.0012588	0.000864966	0.000813736	0.000842234	0.0007135	0.000789823	1.3432	1.59378	1.09514	1.03028	1.06636	0.903366	1.34404	0.0866316	0.274592	0.00106155
O15258	1	242.917	136.906	262.074	96.0216	195.862	209.573	Protein RER1	RER1	0.000160446	0.000193584	0.000172071	0.000147515	0.000121958	0.000101569	0.000123681	1.29726	1.56519	1.39125	1.19271	0.986067	0.821223	1.4179	0.0348351	0.296873	0.000175367
Q96AA3	1	574.404	457.981	603.595	196.777	455.733	370.253	Protein RFT1 homolog	RFT1	0.000536727	0.000396711	0.000303998	0.000348816	0.000280886	0.000236332	0.000288678	1.85926	1.37423	1.05307	1.20832	0.973008	0.81867	1.42885	0.174759	0.493288	0.000412479
P06702	1	699.832	287.625	1081.87	138.828	1128.62	285.035	Protein S100-A9	S100A9	0.000337079	0.000279883	0.000234029	0.000424985	0.000503452	0.000585275	0.00050457	0.668052	0.554696	0.463819	0.84227	0.997783	1.15995	0.562189	0.0159537	0.135812	0.000283664
O43819	1	197.646	187.539	281.145	146.424	250.576	258.918	Protein SCO2 homolog, mitochondrial	SCO2	0.000219784	0.000295199	0.000212585	0.000120024	0.000130832	0.000129942	0.000126933	1.7315	2.32563	1.67479	0.945568	1.03072	1.02371	1.91064	0.0122722	0.371649	0.000242523
Q9H2V7	1	442.43	357.902	657.313	221.959	638.09	407.844	Protein spinster homolog 1	SPNS1	0.000419441	0.000447479	0.000334862	0.000268673	0.000305884	0.000330898	0.000301818	1.38971	1.48261	1.10948	0.890182	1.01347	1.09635	1.32727	0.0617107	0.238096	0.000400594
Q15436	1	1081.19	869.291	1382.65	631.687	1177.13	1148.1	Protein transport protein Sec23A	SEC23A	0.00101876	0.00127351	0.000942654	0.000656572	0.000643423	0.000610432	0.000636809	1.59979	1.99983	1.48028	1.03103	1.01039	0.958579	1.6933	0.0119481	0.279351	0.00107831
P53992	1	319.483	276.895	478.006	202.519	448.589	335.564	Protein transport protein Sec24C	SEC24C	0.000324505	0.000408287	0.000275516	0.000194011	0.000222443	0.000232627	0.00021636	1.49983	1.88707	1.27341	0.896704	1.02811	1.07518	1.55344	0.0415423	0.341976	0.000336103
P61619	0	955.654	508.95	1162.43	396.502	878.538	971.677	Protein transport protein Sec61 subunit alpha isoform 1	SEC61A1	0.000596459	0.000799366	0.000797799	0.000580336	0.000540941	0.000455589	0.000525622	1.13477	1.5208	1.51782	1.10409	1.02914	0.866761	1.39113	0.0553645	0.278886	0.000731208
P60468	1	576.375	379.726	752.348	224.179	472.574	372.381	Protein transport protein Sec61 subunit beta	SEC61B	0.000445017	0.000451956	0.000305745	0.000350013	0.000350109	0.000245065	0.000315062	1.41247	1.4345	0.970426	1.11093	1.11124	0.777831	1.27247	0.22001	0.358445	0.000400906
O95070	1	272.045	137.433	339.608	86.3905	225.609	246.14	Protein YIF1A	YIF1A	0.000161064	0.000174167	0.000202094	0.000165204	0.000158038	0.000116996	0.000146746	1.09757	1.18686	1.37717	1.12578	1.07695	0.797266	1.22053	0.168642	0.259237	0.000179108
Q969M3	2	1473.79	1239.99	1850.73	1005.67	1818.43	1667.34	Protein YIPF5	YIPF5	0.0014532	0.00202748	0.00136898	0.000894981	0.000861245	0.000942993	0.00089974	1.61513	2.25341	1.52153	0.994711	0.957216	1.04807	1.79669	0.0262449	0.40665	0.00161655
Q9Y5F3	1	2364.96	1828.89	2838.45	1434.79	2440.83	2849.64	Protocadherin beta-1	PCDHB1	0.00214336	0.0028926	0.00233971	0.00143616	0.00132089	0.00126576	0.00134093	1.5984	2.15715	1.74484	1.07101	0.985051	0.943935	1.83346	0.00826504	0.313169	0.00245855
Q96M42	1	705.916	406.732	899.514	893.314	343.685	263.917	Putative uncharacterized protein encoded by LINC00479	LINC00479	0.000476666	0.00180096	0.00021669	0.000428679	0.000418593	0.000178227	0.000341833	1.39444	5.26854	0.633907	1.25406	1.22455	0.521385	2.4323	0.380611	2.68244	0.000831439
P32322	4	2079.13	1625.1	2664.28	737.705	2665.55	1654.95	Pyrroline-5-carboxylate reductase 1, mitochondrial	PYCR1	0.00190453	0.00148725	0.0013588	0.00126259	0.00123983	0.00138229	0.0012949	1.47079	1.14854	1.04935	0.975044	0.957473	1.06748	1.22289	0.165844	0.231887	0.00158353
Q96C36	1	648.457	422.589	876.317	159.704	877.699	442.991	Pyrroline-5-carboxylate reductase 2	PYCR2	0.000495249	0.000321971	0.00036372	0.000393786	0.000407799	0.000455153	0.000418913	1.18222	0.768587	0.868246	0.94002	0.973469	1.08651	0.939686	0.67208	0.227607	0.000393647
Q53H96	1	663.393	289.994	925.287	171.621	701.222	288.128	Pyrroline-5-carboxylate reductase 3	PYCR3	0.000339856	0.000345997	0.000236568	0.000402856	0.000430587	0.000363637	0.000399027	0.851713	0.867102	0.592864	1.0096	1.07909	0.91131	0.77056	0.0864267	0.167215	0.000307474
P11498	2	1219.23	831.391	1771.91	544.744	1382.17	1154.33	Pyruvate carboxylase, mitochondrial	PC	0.000974341	0.00109823	0.000947771	0.000740398	0.000824568	0.000716759	0.000760575	1.28106	1.44395	1.24612	0.973471	1.08414	0.942391	1.32371	0.0122638	0.144478	0.00100678
P08559	3	2744.42	1515.34	3633.52	866.991	2875.32	1484.23	Pyruvate dehydrogenase E1 component subunit alpha, somatic form, mitochondrial	PDHA1	0.00177589	0.00174789	0.00121864	0.00166659	0.00169088	0.00149107	0.00161618	1.09882	1.0815	0.754022	1.03119	1.04622	0.92259	0.978113	0.862708	0.205162	0.00158081
P11177	7	4802.41	2659.49	6401.46	1265.13	5219.73	3045.45	Pyruvate dehydrogenase E1 component subunit beta, mitochondrial	PDHB	0.00311676	0.00255057	0.00250048	0.00291634	0.00297895	0.00270683	0.00286737	1.08697	0.889514	0.872044	1.01708	1.03891	0.944009	0.949511	0.535926	0.128358	0.0027226
O00330	1	124.407	99.9001	179.282	67.2064	153.215	94.7463	Pyruvate dehydrogenase protein X component, mitochondrial	PDHX	0.000117077	0.000135491	7.77918e-05	7.55485e-05	8.34299e-05	7.94536e-05	7.94773e-05	1.47309	1.70478	0.978793	0.950567	1.04973	0.999701	1.38555	0.148821	0.377134	0.00011012
P14618	57	42540.4	27425.3	61555.3	14949.2	46293	31929.6	Pyruvate kinase PKM	PKM	0.0321408	0.0301383	0.0262159	0.0258333	0.028645	0.0240065	0.0261616	1.22855	1.152	1.00208	0.987452	1.09493	0.917621	1.12754	0.204231	0.153014	0.0294983
Q9H6Z4	1	147.368	101.446	241.088	99.7421	197.617	124.294	Ran-binding protein 3	RANBP3	0.000118889	0.000201085	0.000102052	8.94916e-05	0.000112191	0.000102479	0.000101387	1.17262	1.98333	1.00655	0.88267	1.10656	1.01077	1.3875	0.277629	0.545386	0.000140675
P43487	0	385.973	251.893	417.603	111.279	385.741	251.964	Ran-specific GTPase-activating protein	RANBP1	0.000295204	0.000224345	0.000206876	0.000234388	0.000194333	0.000200036	0.000209586	1.40851	1.07042	0.987069	1.11834	0.927225	0.954435	1.15533	0.335484	0.253135	0.000242141
Q5VZM2	0	154.979	125.764	174.572	139.83	228.161	229.332	Ras-related GTP-binding protein B	RRAGB	0.000147388	0.000281904	0.000188294	9.41137e-05	8.1238e-05	0.000118319	9.78901e-05	1.50565	2.8798	1.92352	0.961422	0.82989	1.20869	2.10299	0.0590303	0.812286	0.000205862
P62491	0	1153.01	833.513	1340.46	683.359	1101.56	1056.22	Ras-related protein Rab-11A	RAB11A	0.000976828	0.00137768	0.000867213	0.000700185	0.000623792	0.000571243	0.00063174	1.54625	2.18078	1.37274	1.10834	0.987419	0.904237	1.69992	0.050307	0.459763	0.00107391
P51153	1	4026.89	2262.65	4317.18	1298.83	3768.84	2714.2	Ras-related protein Rab-13	RAB13	0.00265169	0.0026185	0.00222851	0.0024454	0.00200902	0.00195443	0.00213628	1.24126	1.22573	1.04317	1.1447	0.940428	0.914874	1.17005	0.153182	0.184001	0.00249957
Q9H0U4	0	8818.73	5155.54	11191.5	3722.26	10520	5962.25	Ras-related protein Rab-1B	RAB1B	0.00604199	0.00750424	0.00489533	0.00535532	0.00520803	0.0054554	0.00533958	1.13155	1.4054	0.9168	1.00295	0.975363	1.02169	1.15125	0.346927	0.24636	0.00614719
Q9UL25	1	1010.99	517.12	1199.92	336.464	1180.99	689.137	Ras-related protein Rab-21	RAB21	0.000606035	0.000678326	0.000565819	0.00061394	0.000558388	0.000612431	0.000594919	1.01868	1.1402	0.951085	1.03197	0.938594	1.02943	1.03666	0.593466	0.110562	0.000616727
P20339	4	5451.5	3178.59	5300.33	2730.46	5092.26	4026.65	Ras-related protein Rab-5A	RAB5A	0.00372512	0.00550474	0.0033061	0.00331051	0.00246654	0.00264072	0.00280592	1.32759	1.96183	1.17826	1.17983	0.879046	0.941125	1.48923	0.129814	0.478557	0.00417865
P51148	3	4025.48	2636.15	5077.39	2528.16	5084.01	2815.36	Ras-related protein Rab-5C	RAB5C	0.00308942	0.00509688	0.00231156	0.00244454	0.00236279	0.00263644	0.00248126	1.2451	2.05415	0.931608	0.985202	0.952255	1.06254	1.41029	0.289107	0.584694	0.00349929
P20340	0	1111.02	898.86	1666.81	767.237	1442.38	1089.8	Ras-related protein Rab-6A	RAB6A	0.00105341	0.00154678	0.000894787	0.000674684	0.000775657	0.000747982	0.000732775	1.43757	2.11086	1.22109	0.920726	1.05852	1.02075	1.58984	0.0951434	0.477625	0.00116499
O14966	0	1071.21	532.123	1435.29	373.89	1006.12	674.887	Ras-related protein Rab-7L1	RAB29	0.000623617	0.00075378	0.000554119	0.000650509	0.000667917	0.000521751	0.000613392	1.01667	1.22887	0.903367	1.06051	1.08889	0.8506	1.04964	0.703684	0.214403	0.000643838
Q96I51	3	1977.21	1663.08	2473.68	1176.47	2119.66	2288.29	RCC1-like G exchanging factor-like protein	RCC1L	0.00194904	0.00237182	0.00187881	0.00120069	0.00115114	0.0010992	0.00115034	1.69431	2.06184	1.63326	1.04377	1.00069	0.955544	1.79647	0.00427119	0.245009	0.00206656
P63244	28	49519.8	17297.9	57131.9	12046.1	51338	24599.3	Receptor of activated protein C kinase 1	RACK1	0.0202721	0.0242855	0.0201974	0.0300717	0.0265866	0.0266226	0.0277603	0.730254	0.874828	0.727562	1.08326	0.957719	0.959018	0.777548	0.0254854	0.101208	0.021585
P40937	3	760.372	539.823	804.998	294.433	844.615	589.481	Replication factor C subunit 5	RFC5	0.000632641	0.000593589	0.000483996	0.000461748	0.00037461	0.000437997	0.000424785	1.48932	1.39739	1.13939	1.08702	0.881881	1.0311	1.34203	0.0478658	0.230576	0.000570075
P27694	5	1822.77	1208.21	2262.75	799.006	1865.11	1581.34	Replication protein A 70 kDa DNA-binding subunit	RPA1	0.00141596	0.00161083	0.00129837	0.00110691	0.00105298	0.000967199	0.00104236	1.35841	1.54537	1.2456	1.06192	1.01019	0.927892	1.38313	0.0161001	0.177942	0.00144172
P78346	1	234.489	109.365	271.777	91.0782	238.788	206.959	Ribonuclease P protein subunit p30	RPP30	0.000128169	0.000183618	0.000169925	0.000142397	0.000126473	0.00012383	0.0001309	0.979136	1.40273	1.29813	1.08783	0.966178	0.945988	1.22667	0.168153	0.239893	0.00016057
O95478	2	413.687	270.512	405.716	174.861	372.418	327.978	Ribosome biogenesis protein NSA2 homolog	NSA2	0.000317024	0.000352528	0.000269288	0.000251218	0.000188802	0.000193127	0.000211049	1.50214	1.67036	1.27595	1.19033	0.894588	0.915081	1.48282	0.0315469	0.314864	0.000312947
Q9Y3A5	1	646.261	310.204	855.524	196.158	599.505	485.603	Ribosome maturation protein SBDS	SBDS	0.000363541	0.000395464	0.000398706	0.000392453	0.000398122	0.000310889	0.000367155	0.990157	1.0771	1.08594	1.0689	1.08434	0.846752	1.05107	0.56995	0.149419	0.000385904
Q9P2E9	3	1367.74	768.064	1557.31	328.182	1423.73	783.211	Ribosome-binding protein 1	RRBP1	0.000900126	0.00066163	0.000643059	0.000830583	0.0007247	0.000738314	0.000764532	1.17735	0.865404	0.841114	1.08639	0.9479	0.965707	0.961291	0.756715	0.201013	0.000734938
Q9BXT8	1	866.916	189.386	1172.85	93.9705	1136.22	298.5	RING finger protein 17	RNF17	0.000221949	0.000189449	0.000245084	0.000526449	0.000545791	0.000589218	0.00055382	0.400761	0.342077	0.442535	0.950579	0.985504	1.06392	0.395124	0.000168196	0.0554324	0.000218827
O00442	1	713.326	499.111	818.592	451.365	686.88	631.195	RNA 3'-terminal phosphate cyclase	RTCA	0.000584929	0.000909972	0.000518245	0.000433179	0.000380936	0.0003562	0.000390105	1.49942	2.33264	1.32848	1.11042	0.976496	0.913087	1.72018	0.0845972	0.564505	0.000671049
O43251	0	3159.67	1675.32	3975.06	1186.24	3123.21	2162.67	RNA binding protein fox-1 homolog 2	RBFOX2	0.00196337	0.00239152	0.00177567	0.00191876	0.00184981	0.00161962	0.00179607	1.09315	1.33153	0.988645	1.06832	1.02992	0.90176	1.13778	0.29073	0.201826	0.00204352
Q9Y5B0	1	366.724	335.696	514.818	203.348	462.706	386.116	RNA polymerase II subunit A C-terminal domain phosphatase	CTDP1	0.000393416	0.000409959	0.000317022	0.000222699	0.000239573	0.000239948	0.000234073	1.68074	1.75141	1.35437	0.951406	1.0235	1.0251	1.59551	0.00879785	0.22219	0.000373465
Q9Y224	1	902.804	637.167	1120.68	305.199	1062.17	691.908	RNA transcription, translation and transport factor protein	RTRAF	0.000746723	0.000615294	0.000568094	0.000548243	0.000521516	0.000550815	0.000540191	1.38233	1.13903	1.05165	1.0149	0.965428	1.01967	1.191	0.129988	0.175049	0.00064337
P38159	2	1423.77	1351.53	2042.83	918.138	1659.08	1166.5	RNA-binding motif protein, X chromosome	RBMX	0.00158392	0.00185101	0.000957762	0.000864607	0.000950639	0.000860359	0.000891868	1.77595	2.07543	1.07388	0.969434	1.0659	0.96467	1.64175	0.0980933	0.522564	0.00146423
P98175	7	1910.25	1855.55	2586	1459.08	2517.32	1588.68	RNA-binding protein 10	RBM10	0.00217459	0.00294158	0.00130439	0.00116003	0.00120341	0.00130542	0.00122295	1.77815	2.4053	1.06659	0.94855	0.984019	1.06743	1.75001	0.125601	0.67826	0.00214019
Q96PK6	35	29586.4	20670.5	35348.2	14850.4	29674.2	25756.7	RNA-binding protein 14	RBM14	0.0242246	0.0299391	0.0211477	0.0179668	0.0164495	0.0153883	0.0166015	1.45918	1.80339	1.27384	1.08224	0.990841	0.926921	1.51214	0.0338593	0.293504	0.0251038
Q96T37	1	476.038	301.529	594.686	188.735	573.393	358.594	RNA-binding protein 15	RBM15	0.000353374	0.000380498	0.000294425	0.000289082	0.00027674	0.000297348	0.000287723	1.22817	1.32244	1.02329	1.00472	0.961827	1.03345	1.1913	0.102645	0.158859	0.000342766
P49756	1	226.854	126.673	332.948	108.335	226.418	169.994	RNA-binding protein 25	RBM25	0.000148453	0.000218408	0.000139574	0.000137761	0.000154939	0.000117415	0.000136705	1.08594	1.59766	1.02099	1.00772	1.13338	0.858892	1.23486	0.303045	0.358558	0.000168812
P98179	10	4895.66	6173.88	7832.29	4674.69	7677.39	7278.56	RNA-binding protein 3	RBM3	0.00723542	0.0094244	0.00597609	0.00297297	0.0036448	0.00398131	0.00353302	2.04794	2.66751	1.69149	0.84148	1.03164	1.12688	2.13565	0.018766	0.58329	0.0075453
Q14498	2	1012.94	713.318	1575.92	594.828	1160.42	924.495	RNA-binding protein 39	RBM39	0.000835967	0.0011992	0.000759061	0.000615124	0.000733364	0.000601766	0.000650085	1.28594	1.84468	1.16763	0.946221	1.12811	0.925673	1.43275	0.118682	0.395283	0.000931409
Q01844	6	2487.9	2172.92	3673.52	1217.35	3492.74	2347.18	RNA-binding protein EWS	EWSR1	0.00254653	0.00245423	0.00192716	0.00151082	0.00170949	0.00181125	0.00167719	1.51834	1.46331	1.14905	0.900805	1.01926	1.07993	1.3769	0.0407459	0.235434	0.00230931
P35637	9	16969.5	10628.9	23881.8	7159.57	24628.5	11620	RNA-binding protein FUS	FUS	0.0124564	0.014434	0.00954068	0.010305	0.0111135	0.0127717	0.0113967	1.09298	1.2665	0.837141	0.904205	0.975147	1.12065	1.06554	0.664117	0.245919	0.0121437
Q9NRX1	1	181.297	105.949	223.851	81.2037	170.972	173.5	RNA-binding protein PNO1	PNO1	0.000124166	0.00016371	0.000142453	0.000110096	0.00010417	8.86619e-05	0.000100976	1.22966	1.62128	1.41076	1.09032	1.03163	0.878049	1.42057	0.0315594	0.25032	0.000143443
Q9Y3I0	2	2198.72	1344.09	2360.92	445.504	1830.82	1491.58	RNA-splicing ligase RtcB homolog	RTCB	0.00157519	0.000898157	0.00122467	0.00133521	0.00109867	0.000949419	0.00112777	1.39674	0.796404	1.08593	1.18394	0.974197	0.841859	1.09302	0.665906	0.354522	0.00123267
P22087	1	503.026	290.097	735.394	206.053	524.46	298.435	rRNA 2'-O-methyltransferase fibrillarin	FBL	0.000339977	0.000415411	0.000245031	0.000305471	0.000342219	0.000271972	0.000306554	1.10903	1.3551	0.799309	0.996466	1.11634	0.887192	1.08781	0.640098	0.305137	0.000333473
Q96GQ5	1	1053.72	344.689	1309.23	228.465	853.867	375.039	RUS family member 1	RUSF1	0.000403955	0.000460596	0.000307927	0.000639888	0.000609257	0.000442795	0.00056398	0.716258	0.816689	0.545989	1.13459	1.08028	0.785125	0.692979	0.0841854	0.18897	0.000390826
Q9Y230	2	2199.53	1807.82	2644.36	1406.38	2207.64	1980.89	RuvB-like 2	RUVBL2	0.00211866	0.00283533	0.00162642	0.0013357	0.00123057	0.00114483	0.00123703	1.71269	2.29205	1.31478	1.07976	0.994774	0.925464	1.77317	0.0545477	0.510182	0.00219347
P31153	9	5398.96	4315.13	7109.35	2802.67	5687.24	5995.41	S-adenosylmethionine synthase isoform type-2	MAT2A	0.00505708	0.00565031	0.00492256	0.00327861	0.00330837	0.00294927	0.00317875	1.5909	1.77753	1.54858	1.03141	1.04078	0.927808	1.639	0.00127555	0.159368	0.00520998
P16615	3	6617.34	4185.51	9025.83	3039.46	7793	5492.12	Sarcoplasmic/endoplasmic reticulum calcium ATPase 2	ATP2A2	0.00490517	0.00612769	0.00450933	0.00401849	0.00420022	0.00404126	0.00408666	1.20029	1.49944	1.10343	0.98332	1.02779	0.988892	1.26772	0.0895197	0.208709	0.00518073
Q6P3W7	13	10407	8126.65	14186	5971.21	14093.9	8564.56	SCY1-like protein 2	SCYL2	0.00952396	0.0120382	0.00703197	0.00631984	0.00660151	0.00730877	0.00674338	1.41234	1.7852	1.0428	0.937193	0.978963	1.08384	1.41345	0.131689	0.386257	0.00953139
O14828	5	2876.21	2492.9	3323.29	1780.2	2473.17	3213.25	Secretory carrier-associated membrane protein 3	SCAMP3	0.00292153	0.00358896	0.00263825	0.00174662	0.00154651	0.00128253	0.00152522	1.91548	2.35308	1.72975	1.14516	1.01396	0.84088	1.99943	0.00814716	0.442199	0.00304958
Q969E2	1	394.105	272.661	464.911	196.742	406.153	335.003	Secretory carrier-associated membrane protein 4	SCAMP4	0.000319543	0.000396641	0.000275056	0.000239327	0.000216349	0.000210621	0.000222099	1.43874	1.78588	1.23844	1.07757	0.97411	0.948322	1.48768	0.0415257	0.295083	0.000330413
Q9UHJ6	9	6448.71	4243.05	8200.14	2747.49	7518.81	5077.88	Sedoheptulokinase	SHPK	0.0049726	0.00553907	0.00416922	0.00391608	0.00381598	0.00389907	0.00387704	1.28258	1.42868	1.07536	1.01007	0.984249	1.00568	1.26221	0.0632844	0.178396	0.00489363
Q9H4L4	6	1847.34	1246.61	2484.51	883.32	2083.6	1984.08	Sentrin-specific protease 3	SENP3	0.00146096	0.00178081	0.00162904	0.00112182	0.00115618	0.00108051	0.0011195	1.305	1.59072	1.45514	1.00207	1.03276	0.965166	1.45029	0.00604522	0.151113	0.0016236
P34897	2	897.536	952.826	1350.92	377.372	868.339	835.552	Serine hydroxymethyltransferase, mitochondrial	SHMT2	0.00111666	0.0007608	0.000686033	0.000545043	0.000628658	0.0004503	0.000541334	2.06279	1.40542	1.2673	1.00685	1.16131	0.831834	1.5785	0.0928746	0.498375	0.000854496
O15269	12	3159.69	1503.08	4242.1	861.449	3161.1	2248.67	Serine palmitoyltransferase 1	SPTLC1	0.00176152	0.00173672	0.00184628	0.00191878	0.00197408	0.00163927	0.00184404	0.955248	0.941801	1.00121	1.04053	1.07052	0.888955	0.966088	0.59623	0.099056	0.00178151
P84103	2	1630.93	1392.06	2900	859.647	1625.41	1121.54	Serine/arginine-rich splicing factor 3	SRSF3	0.00163142	0.00173309	0.000920846	0.00099041	0.00134953	0.0008429	0.00106095	1.5377	1.63353	0.867948	0.933516	1.272	0.79448	1.34639	0.282917	0.532287	0.00142845
O95747	1	1287.25	1226.31	1784.29	858.568	1763.75	1567.95	Serine/threonine-protein kinase	OXSR1	0.00143717	0.00173091	0.00128737	0.000781703	0.000830327	0.000914636	0.000842222	1.7064	2.05517	1.52854	0.928144	0.985876	1.08598	1.76337	0.00910597	0.302658	0.00148515
Q15208	22	18604.7	13695.3	23768.3	10545.1	22905.4	18327.1	Serine/threonine-protein kinase 38	STK38	0.01605	0.0212594	0.0150476	0.011298	0.0110607	0.0118782	0.0114123	1.40638	1.86285	1.31854	0.989986	0.96919	1.04082	1.52926	0.0357894	0.297603	0.0174523
Q9Y2H1	10	14149.2	9571.43	19661.1	5876.71	19111	10456.2	Serine/threonine-protein kinase 38-like	STK38L	0.0112172	0.0118477	0.00858515	0.00859232	0.00914941	0.00991052	0.00921742	1.21695	1.28536	0.931405	0.932183	0.992622	1.0752	1.14457	0.280839	0.204945	0.01055
P10398	1	244.335	257.022	487.947	171.137	398.998	258.315	Serine/threonine-protein kinase A-Raf	ARAF	0.000301214	0.000345019	0.000212091	0.000148377	0.000227069	0.000206911	0.000194119	1.5517	1.77736	1.09258	0.764361	1.16974	1.0659	1.47388	0.114294	0.467005	0.000286108
Q7KZI7	4	684.026	579.552	1134.21	381.236	819.423	664.034	Serine/threonine-protein kinase MARK2	MARK2	0.000679201	0.00076859	0.000545208	0.000415386	0.000527812	0.000424933	0.000456044	1.48933	1.68534	1.19552	0.910847	1.15737	0.931781	1.45673	0.048498	0.316904	0.000664333
P53350	4	2014.06	1157.82	3006.1	629.889	2532.06	1383.54	Serine/threonine-protein kinase PLK1	PLK1	0.0013569	0.00126989	0.00113596	0.00122307	0.00139891	0.00131307	0.00131168	1.03447	0.968136	0.866035	0.932445	1.0665	1.00106	0.956215	0.521749	0.106339	0.00125425
Q96HS1	7	4275.88	2906.76	6093	1761.99	5075.5	3802.68	Serine/threonine-protein phosphatase PGAM5, mitochondrial	PGAM5	0.00340655	0.00355225	0.00312221	0.0025966	0.00283541	0.00263203	0.00268801	1.26731	1.32152	1.16153	0.965992	1.05483	0.979173	1.25012	0.0101282	0.101058	0.00336034
P49591	1	367.312	460.297	557.697	300.62	427.147	491.936	Serine--tRNA ligase, cytoplasmic	SARS1	0.000539441	0.000606064	0.000403906	0.000223056	0.000259527	0.000221508	0.000234697	2.29845	2.58233	1.72097	0.9504	1.1058	0.943804	2.20058	0.00975298	0.483087	0.00051647
Q9NP81	2	142.937	27.7117	152.7	1	150.799	43.9271	Serine--tRNA ligase, mitochondrial	SARS2	3.24765e-05	2.01605e-06	3.60665e-05	8.68007e-05	7.10597e-05	7.82005e-05	7.8687e-05	0.41273	0.0256211	0.458355	1.10311	0.903069	0.993818	0.298902	0.00926239	0.239643	2.35197e-05
Q96P63	1	839.379	426.662	890.633	290.003	936.241	437.364	Serpin B12	SERPINB12	0.000500023	0.00058466	0.0003591	0.000509727	0.000414461	0.000485512	0.0004699	1.06411	1.24422	0.764204	1.08476	0.882019	1.03323	1.02418	0.881825	0.265419	0.000481261
P50454	15	12805.7	9160.97	13955.9	7606.17	12333.7	10415.1	Serpin H1	SERPINH1	0.0107361	0.0153344	0.00855135	0.00777646	0.00649447	0.00639595	0.00688896	1.55845	2.22594	1.24131	1.12883	0.942736	0.928435	1.67523	0.0855865	0.536355	0.0115406
P45954	1	900.396	553.617	1269.02	312.409	969.087	442.171	Short/branched chain specific acyl-CoA dehydrogenase, mitochondrial	ACADSB	0.000648807	0.00062983	0.000363046	0.00054678	0.000590546	0.000502545	0.000546624	1.18694	1.15222	0.664161	1.00029	1.08035	0.919362	1.00111	0.995264	0.303222	0.000547228
Q9NRA2	1	478.457	264.114	583.915	149.117	493.602	262.161	Sialin	SLC17A5	0.000309526	0.000300627	0.000215248	0.000290551	0.000271727	0.00025597	0.000272749	1.13484	1.10221	0.78918	1.06527	0.996254	0.93848	1.00874	0.943599	0.2013	0.000275134
Q9H9B4	19	21765.9	12495.8	29267	7691.04	25109.6	13530.3	Sideroflexin-1	SFXN1	0.0146444	0.0155055	0.0111091	0.0132177	0.0136195	0.0130212	0.0132862	1.10223	1.16704	0.836141	0.994847	1.02509	0.980061	1.03514	0.748083	0.176958	0.013753
Q9BWM7	1	67.2305	54.5125	99.5084	31.3798	98.9435	47.0123	Sideroflexin-3	SFXN3	6.38854e-05	6.32631e-05	3.85996e-05	4.08268e-05	4.63067e-05	5.13097e-05	4.61478e-05	1.38437	1.37088	0.836436	0.884698	1.00344	1.11186	1.19723	0.362351	0.340848	5.52494e-05
P61009	1	1351.07	1047.15	1557.15	752.398	1292.75	1526.14	Signal peptidase complex subunit 3	SPCS3	0.00122719	0.00151687	0.00125305	0.000820459	0.000724629	0.00067039	0.000738493	1.66176	2.05401	1.69676	1.11099	0.981226	0.907782	1.80417	0.00439931	0.285625	0.00133237
P37108	1	737.702	596.369	1071.05	248.281	828.408	547.161	Signal recognition particle 14 kDa protein	SRP14	0.000698909	0.000500547	0.000449249	0.000447982	0.00049842	0.000429592	0.000458665	1.52379	1.09131	0.979471	0.976709	1.08668	0.936615	1.19819	0.313204	0.302167	0.000549568
Q9UHB9	3	2000.08	1383.67	2730.13	867.949	2070.23	1687.48	Signal recognition particle subunit SRP68	SRP68	0.00162158	0.00174982	0.00138551	0.00121458	0.00127048	0.00107357	0.00118621	1.36702	1.47514	1.16801	1.02392	1.07104	0.905041	1.33672	0.0304568	0.19325	0.00158564
Q04837	4	2081.12	1140.73	2912.45	598.647	2420.44	1207.51	Single-stranded DNA-binding protein, mitochondrial	SSBP1	0.00133687	0.0012069	0.000991434	0.0012638	0.00135533	0.00125518	0.00129143	1.03518	0.934542	0.767699	0.978599	1.04947	0.971929	0.912473	0.345147	0.140674	0.0011784
Q5T750	2	684.658	375.664	869.851	333.558	688.471	555.989	Skin-specific protein 32	XP32	0.000440256	0.000672468	0.000456497	0.00041577	0.00040479	0.000357025	0.000392528	1.12159	1.71317	1.16297	1.05921	1.03124	0.909552	1.33258	0.165182	0.346857	0.000523074
O00193	1	515.166	403.895	712.373	171.603	474.253	345.799	Small acidic protein	SMAP	0.000473342	0.000345961	0.00028392	0.000312843	0.000331506	0.000245936	0.000296762	1.59502	1.16579	0.956727	1.05419	1.11708	0.828732	1.23918	0.312777	0.375759	0.000367741
P84101	1	1	1	1	1	1	1	Small EDRK-rich factor 2	SERF2	1.17194e-06	2.01605e-06	8.21054e-07	6.07266e-07	4.65355e-07	5.18576e-07	5.30399e-07	2.20955	3.801	1.54799	1.14492	0.877367	0.977709	2.51951	0.0869337	1.20708	1.33635e-06
A0A096LP01	1	1023.24	813.934	1509.18	479.422	1381.14	1045.54	Small integral membrane protein 26	SMIM26	0.000953882	0.000966537	0.000858446	0.000621381	0.000702303	0.000716228	0.000679971	1.40283	1.42144	1.26248	0.913834	1.03284	1.05332	1.36225	0.00548548	0.134463	0.000926289
P62306	4	5070.34	4214.07	6196.49	3000.61	5386.74	6196.65	Small nuclear ribonucleoprotein F	SNRPF	0.00493865	0.00604937	0.00508778	0.00307905	0.00288357	0.00279343	0.00291868	1.69208	2.07264	1.74318	1.05494	0.987969	0.957087	1.83597	0.00242567	0.226049	0.0053586
P62314	2	404.527	265.015	555.292	134.923	435.898	289.942	Small nuclear ribonucleoprotein Sm D1	SNRPD1	0.000310582	0.000272011	0.000238058	0.000245655	0.000258408	0.000226046	0.00024337	1.27617	1.11769	0.978174	1.00939	1.06179	0.928818	1.12401	0.259111	0.167031	0.00027355
P62318	2	846.425	502.642	1094.1	316.366	831.836	510.72	Small nuclear ribonucleoprotein Sm D3	SNRPD3	0.000589067	0.000637808	0.000419329	0.000514006	0.000509144	0.00043137	0.00048484	1.21497	1.3155	0.864881	1.06016	1.05013	0.889717	1.13179	0.421564	0.260138	0.000548734
P14678	0	2697.97	682.302	4578.68	289.062	2761.5	667.294	Small nuclear ribonucleoprotein-associated proteins B and B'	SNRPB	0.000799618	0.000582761	0.000547885	0.00163839	0.00213071	0.00143205	0.00173372	0.461216	0.336134	0.316018	0.945016	1.22898	0.825999	0.371123	0.00794117	0.109968	0.000643421
P05023	9	15413.8	11029.7	18936.2	7422.11	14827.3	13128.8	Sodium/potassium-transporting ATPase subunit alpha-1	ATP1A1	0.0129262	0.0149633	0.0107795	0.00936029	0.00881204	0.00768908	0.00862047	1.49948	1.73579	1.25045	1.08582	1.02222	0.891956	1.49524	0.0306907	0.284141	0.0128897
P54709	2	724.614	436.624	896.668	416.541	682.148	382.451	Sodium/potassium-transporting ATPase subunit beta-3	ATP1B3	0.000511698	0.000839766	0.000314013	0.000440033	0.000417269	0.000353746	0.000403683	1.26757	2.08026	0.777871	1.09005	1.03366	0.876296	1.37524	0.385094	0.675247	0.000555159
Q9H2H9	1	927.161	510.144	941.442	319.729	788.382	549.097	Sodium-coupled neutral amino acid transporter 1	SLC38A1	0.000597859	0.000644588	0.000450838	0.000563033	0.000438104	0.000408836	0.000469991	1.27206	1.37149	0.959249	1.19797	0.932155	0.86988	1.20093	0.277106	0.300117	0.000564428
Q8WUM9	1	482.543	310.943	661.455	247.724	535.843	432.857	Sodium-dependent phosphate transporter 1	SLC20A1	0.000364408	0.000499423	0.000355399	0.000293032	0.000307811	0.000277875	0.000292906	1.24411	1.70506	1.21335	1.00043	1.05089	0.948683	1.38751	0.0746877	0.284417	0.00040641
Q8N697	1	401.677	232.386	512.394	165.582	412.356	275.305	Solute carrier family 15 member 4	SLC15A4	0.000272343	0.000333821	0.00022604	0.000243925	0.000238445	0.000213838	0.000232069	1.17354	1.43845	0.97402	1.05109	1.02747	0.92144	1.19534	0.236233	0.247172	0.000277402
P11166	2	3327.07	2277.51	4107.65	1446.84	3605.62	2882.09	Solute carrier family 2, facilitated glucose transporter member 1	SLC2A1	0.00266911	0.00291689	0.00236635	0.00202042	0.00191152	0.00186979	0.00193391	1.38016	1.50829	1.22361	1.04473	0.988422	0.966845	1.37069	0.0123095	0.152859	0.00265078
Q9BXS9	1	437.348	379.326	664.423	284.886	573.938	521.85	Solute carrier family 26 member 6	SLC26A6	0.000444548	0.000574342	0.000428467	0.000265587	0.000309192	0.00029763	0.000290803	1.52869	1.97502	1.47339	0.913287	1.06324	1.02348	1.65903	0.0162121	0.303743	0.000482452
Q8N357	1	1699.71	1485.48	2106.28	1148.74	1791.52	1874.49	Solute carrier family 35 member F6	SLC35F6	0.00174089	0.00231591	0.00153906	0.00103217	0.000980166	0.000929037	0.000980459	1.77559	2.36207	1.56973	1.05275	0.999702	0.947553	1.90246	0.0195824	0.423127	0.00186529
Q15036	2	302.28	242.056	373.318	153.494	318.639	287.882	Sorting nexin-17	SNX17	0.000283675	0.000309452	0.000236366	0.000183564	0.000173725	0.000165239	0.000174176	1.62867	1.77666	1.35705	1.0539	0.997411	0.948687	1.58746	0.009725	0.228643	0.000276498
O60749	1	398.708	445.96	533.509	267.045	421.122	467.925	Sorting nexin-2	SNX2	0.000522639	0.000538376	0.000384192	0.000242122	0.000248271	0.000218384	0.000236259	2.21214	2.27875	1.62615	1.02482	1.05084	0.92434	2.03901	0.00789009	0.384067	0.000481735
P19623	4	3410.42	2661.65	4008.28	2117.26	2869.43	3817.18	Spermidine synthase	SRM	0.00311929	0.0042685	0.00313411	0.00207103	0.00186527	0.00148802	0.00180811	1.72517	2.36076	1.73337	1.14541	1.03162	0.822969	1.93976	0.0151815	0.483286	0.0035073
Q9NXE4	1	79.4884	50.5511	182.021	51.2249	125.314	62.103	Sphingomyelin phosphodiesterase 4	SMPD4	5.92429e-05	0.000103272	5.09899e-05	4.82706e-05	8.47042e-05	6.49846e-05	6.59865e-05	0.897804	1.56504	0.772733	0.731523	1.28366	0.984817	1.07853	0.802047	0.519894	7.11682e-05
O75533	2	501.703	420.88	880.749	252.369	524.886	484.326	Splicing factor 3B subunit 1	SF3B1	0.000493247	0.000508787	0.000397658	0.000304667	0.000409861	0.000272193	0.000328907	1.49965	1.5469	1.20903	0.926302	1.24613	0.827568	1.41853	0.0638699	0.360284	0.000466564
Q13435	2	464.207	702.183	671.019	358.484	435.849	568.159	Splicing factor 3B subunit 2	SF3B2	0.000822917	0.00072272	0.000466489	0.000281897	0.000312262	0.000226021	0.000273393	3.01001	2.64352	1.70629	1.0311	1.14217	0.826724	2.45327	0.021925	0.778559	0.000670709
P26368	1	290.684	179.792	528.111	115.457	323.554	200.787	Splicing factor U2AF 65 kDa subunit	U2AF2	0.000210706	0.000232766	0.000164857	0.000176522	0.000245759	0.000167787	0.00019669	1.07126	1.18342	0.83816	0.897467	1.24948	0.853057	1.03095	0.857327	0.284879	0.000202776
P23246	1	219.668	241.431	335.498	175.935	228.479	249.439	Splicing factor, proline- and glutamine-rich	SFPQ	0.000282943	0.000354693	0.000204803	0.000133397	0.000156126	0.000118484	0.000136002	2.08043	2.608	1.50588	0.980845	1.14797	0.871189	2.06477	0.031566	0.621829	0.000280813
Q9GZT3	1	1	1	1	1	1	1	SRA stem-loop-interacting RNA-binding protein, mitochondrial	SLIRP	1.17194e-06	2.01605e-06	8.21054e-07	6.07266e-07	4.65355e-07	5.18576e-07	5.30399e-07	2.20955	3.801	1.54799	1.14492	0.877367	0.977709	2.51951	0.0869337	1.20708	1.33635e-06
Q7KZF4	2	1260.71	1307.54	1853.55	905.679	1565.47	1721.25	Staphylococcal nuclease domain-containing protein 1	SND1	0.00153236	0.00182589	0.00141324	0.000765589	0.000862557	0.000811815	0.00081332	1.88408	2.24498	1.73762	0.941313	1.06054	0.99815	1.95556	0.00348476	0.285984	0.0015905
O00767	1	610.466	421.053	812.663	229.891	767.954	406.993	Stearoyl-CoA desaturase	SCD	0.00049345	0.000463472	0.000334164	0.000370716	0.000378177	0.000398243	0.000382378	1.29048	1.21208	0.873908	0.9695	0.989012	1.04149	1.12549	0.387757	0.225303	0.000430362
Q86SK9	3	1038.68	832.771	1478.4	474.902	1229.2	962.779	Stearoyl-CoA desaturase 5	SCD5	0.000975959	0.000957424	0.000790494	0.000630756	0.000687982	0.000637436	0.000652058	1.49674	1.46831	1.21231	0.967331	1.05509	0.977576	1.39245	0.014274	0.170311	0.000907959
Q15738	4	1908.15	1221.41	2326.93	650.791	2135.45	1384.74	Sterol-4-alpha-carboxylate 3-dehydrogenase, decarboxylating	NSDHL	0.00143142	0.00131202	0.00113694	0.00115875	0.00108285	0.00110739	0.00111633	1.28225	1.1753	1.01846	1.038	0.970007	0.991993	1.15867	0.115588	0.138636	0.00129346
P27105	2	3124.96	2001.8	4366.99	1409.71	3940.34	2455.93	Stomatin	STOM	0.00234599	0.00284204	0.00201645	0.00189768	0.0020322	0.00204337	0.00199108	1.17825	1.42739	1.01274	0.953091	1.02065	1.02626	1.20612	0.168486	0.214425	0.00240149
P38646	10	6066.19	4515.43	8309.14	2570.51	6551.99	5203.3	Stress-70 protein, mitochondrial	HSPA9	0.00529181	0.00518227	0.00427219	0.00368379	0.0038667	0.0033977	0.0036494	1.45005	1.42003	1.17066	1.00942	1.05954	0.931031	1.34691	0.0225778	0.176456	0.00491543
Q9HCN8	3	604.546	231.286	771.204	105.904	567.566	314.918	Stromal cell-derived factor 2-like protein 1	SDF2L1	0.000271054	0.000213508	0.000258565	0.00036712	0.000358884	0.000294326	0.00034011	0.796959	0.62776	0.760239	1.07942	1.0552	0.865385	0.728319	0.0329813	0.123322	0.000247709
P53597	4	3880.55	1793.96	5258.94	715.973	4457.38	1560.91	Succinate--CoA ligase [ADP/GDP-forming] subunit alpha, mitochondrial	SUCLG1	0.00210241	0.00144343	0.00128159	0.00235653	0.00244727	0.00231149	0.00237176	0.886434	0.608591	0.540353	0.993577	1.03184	0.974586	0.678459	0.0399278	0.184379	0.00160914
Q9P2R7	1	962.46	383.443	1394.22	186.133	1155.13	359.83	Succinate--CoA ligase [ADP-forming] subunit beta, mitochondrial	SUCLA2	0.000449373	0.000375252	0.00029544	0.000584469	0.000648809	0.000599025	0.000610768	0.735751	0.614394	0.483719	0.956942	1.06228	0.980774	0.611288	0.00808862	0.13049	0.000373355
O15260	5	4053.1	3521.54	5193.12	3218.85	3998.04	4951.4	Surfeit locus protein 4	SURF4	0.00412704	0.00648936	0.00406537	0.00246131	0.00241664	0.00207328	0.00231708	1.78114	2.80066	1.75452	1.06225	1.04297	0.894783	2.11211	0.0331521	0.627065	0.00489392
O75683	1	174.242	388.175	296.676	260.026	927.229	136.958	Surfeit locus protein 6	SURF6	0.000454918	0.000524224	0.00011245	0.000105811	0.00013806	0.000480839	0.00024157	1.88318	2.17007	0.465496	0.438015	0.57151	1.99047	1.50625	0.523011	1.58505	0.000363864
Q12824	1	162.724	168.599	249.013	93.2535	220.195	196.294	SWI/SNF-related matrix-associated actin-dependent regulator of chromatin subfamily B member 1	SMARCB1	0.000197588	0.000188003	0.000161168	9.88167e-05	0.000115879	0.000114188	0.000109628	1.80235	1.71492	1.47013	0.901382	1.05702	1.04159	1.66247	0.00396794	0.223561	0.000182253
Q9NPQ8	1	102.108	42.3782	117.859	1	125.985	62.6579	Synembryn-A	RIC8A	4.96648e-05	2.01605e-06	5.14455e-05	6.20068e-05	5.48465e-05	6.53328e-05	6.07287e-05	0.817814	0.0331976	0.847137	1.02105	0.90314	1.07581	0.566049	0.185062	0.46439	3.43754e-05
O00186	1	743.225	629.286	1123.25	444.192	930.105	718.699	Syntaxin-binding protein 3	STXBP3	0.000737487	0.000895511	0.000590091	0.000451336	0.000522708	0.00048233	0.000485458	1.51916	1.84467	1.21553	0.929711	1.07673	0.993557	1.52645	0.0477453	0.334152	0.00074103
Q13148	3	1300.5	849.515	1613.55	423.391	1239.46	924.188	TAR DNA-binding protein 43	TARDBP	0.000995581	0.000853576	0.000758809	0.000789749	0.000750873	0.000642755	0.000727792	1.36795	1.17283	1.04262	1.08513	1.03171	0.883157	1.19446	0.158078	0.206003	0.000869322
Q96GM8	12	5790.02	3370.88	6985.56	1986.88	6069.11	4440.75	Target of EGR1 protein 1	TOE1	0.00395047	0.00400565	0.0036461	0.00351608	0.00325076	0.00314729	0.00330471	1.1954	1.2121	1.1033	1.06396	0.983675	0.952365	1.17027	0.0229499	0.0892786	0.00386741
Q9BVC4	1	169.775	103.485	209.306	39.8101	167.387	130.898	Target of rapamycin complex subunit LST8	MLST8	0.000121278	8.0259e-05	0.000107474	0.000103099	9.74016e-05	8.68027e-05	9.57677e-05	1.26638	0.838059	1.12224	1.07655	1.01706	0.906387	1.07556	0.606439	0.236909	0.000103004
Q8TC07	1	240.796	160.066	277.178	100.801	230.468	145.851	TBC1 domain family member 15	TBC1D15	0.000187588	0.000203219	0.000119752	0.000146227	0.000128986	0.000119515	0.000131576	1.4257	1.5445	0.910131	1.11135	0.980315	0.908335	1.29344	0.22289	0.362559	0.000170186
P17987	75	102604	56571.4	131225	35014.2	111533	73251.2	T-complex protein 1 subunit alpha	TCP1	0.0662984	0.0705902	0.0601432	0.062308	0.0610663	0.0578386	0.0604043	1.09758	1.16863	0.995677	1.03152	1.01096	0.957524	1.08729	0.186525	0.096343	0.0656772
P78371	4	1715.76	1180.08	2480.33	460.467	1752.41	1264.03	T-complex protein 1 subunit beta	CCT2	0.00138298	0.000928323	0.00103784	0.00104192	0.00115423	0.000908759	0.00103497	1.33625	0.896954	1.00277	1.00672	1.11523	0.878051	1.07866	0.625648	0.262615	0.00111638
P50991	17	11491.6	7449.28	15955.7	4609.81	12706.6	9858.69	T-complex protein 1 subunit delta	CCT4	0.00873012	0.00929359	0.00809452	0.00697849	0.00742508	0.00658935	0.00699764	1.24758	1.3281	1.15675	0.997263	1.06108	0.941653	1.24414	0.0155206	0.11348	0.00870608
P48643	8	1972.15	1493.7	2663.77	908.942	2094.66	1656.82	T-complex protein 1 subunit epsilon	CCT5	0.00175053	0.00183247	0.00136034	0.00119762	0.0012396	0.00108624	0.00117449	1.49046	1.56023	1.15824	1.0197	1.05544	0.924862	1.40298	0.0362179	0.234736	0.00164778
Q99832	0	378.518	309.062	709.935	146.197	557.383	276.747	T-complex protein 1 subunit eta	CCT7	0.000362203	0.000294741	0.000227224	0.000229861	0.000330372	0.000289045	0.000283093	1.27945	1.04114	0.802649	0.811964	1.16701	1.02103	1.04108	0.822897	0.302242	0.000294722
P49368	10	5096.48	4590.52	8141.69	3465	7155.43	5905.38	T-complex protein 1 subunit gamma	CCT3	0.00537981	0.0069856	0.00484864	0.00309492	0.00378877	0.00371063	0.00353144	1.5234	1.97812	1.37299	0.87639	1.07287	1.05074	1.62484	0.0313557	0.360331	0.00573802
P50990	2	582.102	303.528	936.758	145.716	805.373	353.878	T-complex protein 1 subunit theta	CCT8	0.000355717	0.000293769	0.000290553	0.000353491	0.000435925	0.000417647	0.000402354	0.88409	0.730126	0.722132	0.878557	1.08344	1.03801	0.778783	0.0532374	0.123915	0.000313347
P40227	17	35450.1	26267.4	48510.1	16696.1	43935.5	31397.4	T-complex protein 1 subunit zeta	CCT6A	0.0307839	0.03366	0.0257789	0.0215277	0.0225744	0.0227839	0.0222953	1.38073	1.50974	1.15625	0.965569	1.01252	1.02191	1.34891	0.0290713	0.183456	0.0300743
P10599	1	2563.45	1387	3281.67	543.789	2719.96	1243.26	Thioredoxin	TXN	0.00162548	0.0010963	0.00102078	0.0015567	0.00152714	0.0014105	0.00149811	1.08502	0.73179	0.681378	1.03911	1.01938	0.94152	0.832728	0.268949	0.224095	0.00124752
O95881	19	32830.2	9981.35	43406.6	6134.53	39699.1	9975.57	Thioredoxin domain-containing protein 12	TXNDC12	0.0116976	0.0123675	0.00819048	0.0199367	0.0201995	0.020587	0.0202411	0.577912	0.61101	0.404647	0.984963	0.997945	1.01709	0.53119	0.00192169	0.111164	0.0107518
Q8NBS9	2	693.472	343.454	1006.68	226.005	761.263	409.658	Thioredoxin domain-containing protein 5	TXNDC5	0.000402507	0.000455636	0.000336352	0.000421122	0.000468462	0.000394773	0.000428119	0.940177	1.06427	0.78565	0.983657	1.09423	0.92211	0.930034	0.502421	0.161446	0.000398165
Q86V81	28	19233	18373.6	24710.9	14737	24024.8	20662.5	THO complex subunit 4	ALYREF	0.0215327	0.0297106	0.0169651	0.0116796	0.0114993	0.0124587	0.0118792	1.81264	2.50106	1.42813	0.983195	0.968024	1.04878	1.91395	0.0439817	0.549762	0.0227361
P26639	3	10123.9	7297	13281.7	4648.65	13614.6	10269.7	Threonine--tRNA ligase 1, cytoplasmic	TARS1	0.00855165	0.0093719	0.008432	0.00614793	0.00618072	0.00706019	0.00646295	1.32318	1.4501	1.30467	0.951258	0.956332	1.09241	1.35932	0.00523365	0.134584	0.00878518
P04818	4	556.428	1015.72	683.759	658.465	610.737	1191.78	Thymidylate synthase	TYMS	0.00119036	0.0013275	0.000978517	0.0003379	0.000318191	0.000316713	0.000324268	3.67093	4.09382	3.01762	1.04204	0.981258	0.976702	3.59412	0.0011676	0.557824	0.00116546
Q9Y2W1	2	179.136	114.784	293.28	76.3029	170.228	105.264	Thyroid hormone receptor-associated protein 3	THRAP3	0.00013452	0.00015383	8.64276e-05	0.000108784	0.000136479	8.82762e-05	0.00011118	1.20994	1.38362	0.777369	0.978448	1.22756	0.793997	1.12364	0.603644	0.396537	0.000124926
O75663	5	2076.82	1085.44	2773.71	556.835	2063.51	1262.06	TIP41-like protein	TIPRL	0.00127207	0.00112261	0.00103622	0.00126119	0.00129076	0.00107009	0.00120734	1.05361	0.929815	0.858266	1.0446	1.06909	0.886314	0.947232	0.549591	0.136381	0.00114363
Q5JTV8	2	53.5376	69.588	149.809	27.8021	93.6179	98.2923	Torsin-1A-interacting protein 1	TOR1AIP1	8.1553e-05	5.60503e-05	8.07033e-05	3.25116e-05	6.97145e-05	4.8548e-05	5.0258e-05	1.62269	1.11525	1.60578	0.646893	1.38713	0.965975	1.44791	0.174176	0.609977	7.27689e-05
Q8NFQ8	1	480.634	346.697	642.244	184.077	589.57	363.824	Torsin-1A-interacting protein 2	TOR1AIP2	0.000406309	0.000371109	0.000298719	0.000291873	0.000298871	0.000305737	0.000298827	1.35968	1.24188	0.999639	0.976729	1.00015	1.02312	1.2004	0.133909	0.18567	0.000358712
Q9H4I3	1	580.767	398.562	723.401	297.811	690.229	550.595	TraB domain-containing protein	TRABD	0.000467091	0.000600401	0.000452068	0.00035268	0.000336638	0.000357936	0.000349085	1.33804	1.71993	1.29501	1.0103	0.964345	1.02536	1.45099	0.029674	0.238399	0.00050652
Q96CG3	1	444.879	186.423	645.605	104.76	528.817	241.422	TRAF-interacting protein with FHA domain-containing protein A	TIFA	0.000218477	0.0002112	0.000198221	0.00027016	0.000300436	0.000274232	0.000281609	0.775817	0.749977	0.703886	0.959344	1.06685	0.973803	0.743226	0.00294789	0.0566405	0.000209299
Q96EM0	2	1059.01	637.363	2000.3	355.1	1203.09	936.053	Trans-3-hydroxy-L-proline dehydratase	L3HYPDH	0.000746952	0.000715898	0.000768551	0.000643102	0.000930851	0.000623893	0.000732616	1.01957	0.977181	1.04905	0.877817	1.27059	0.851597	1.01527	0.9167	0.241007	0.0007438
Q13263	2	841.215	608.52	1261.65	232.471	912.498	658.298	Transcription intermediary factor 1-beta	TRIM28	0.00071315	0.000468673	0.000540498	0.000510841	0.000587114	0.000473199	0.000523718	1.36171	0.894895	1.03204	0.975412	1.12105	0.903538	1.09621	0.562567	0.268933	0.000574107
Q00577	1	1	1	1	1	1	1	Transcriptional activator protein Pur-alpha	PURA	1.17194e-06	2.01605e-06	8.21054e-07	6.07266e-07	4.65355e-07	5.18576e-07	5.30399e-07	2.20955	3.801	1.54799	1.14492	0.877367	0.977709	2.51951	0.0869337	1.20708	1.33635e-06
Q12788	7	4331.46	2723.2	6274.9	1726.12	5977.3	2974.62	Transducin beta-like protein 3	TBL3	0.00319143	0.00347994	0.00244232	0.00263035	0.00292006	0.00309968	0.00288336	1.10684	1.2069	0.847039	0.912251	1.01273	1.07502	1.05359	0.67134	0.204913	0.0030379
P37802	1	600.703	741.4	1184.86	392.296	622.407	556.316	Transgelin-2	TAGLN2	0.000868877	0.000790887	0.000456765	0.000364787	0.000551382	0.000322765	0.000412978	2.10393	1.91508	1.10603	0.883308	1.33514	0.781556	1.70835	0.113119	0.731029	0.00070551
P55072	5	2109.01	1788.47	2992.37	1155.29	2379.53	1705.08	Transitional endoplasmic reticulum ATPase	VCP	0.00209598	0.00232912	0.00139996	0.00128073	0.00139251	0.00123397	0.0013024	1.60932	1.78832	1.0749	0.983361	1.06919	0.947453	1.49085	0.0868079	0.382704	0.00194169
P29401	5	2302.32	1486.26	3309.23	688.496	2149.6	1760.09	Transketolase	TKT	0.00174181	0.00138804	0.00144513	0.00139812	0.00153997	0.00111473	0.00135094	1.28933	1.02746	1.06972	1.03493	1.13992	0.825152	1.12884	0.354299	0.229117	0.00152499
Q15629	1	1066.52	787.88	1218.26	490.444	1098.92	978.092	Translocating chain-associated membrane protein 1	TRAM1	0.000923349	0.000988758	0.000803066	0.000647659	0.000566923	0.000569873	0.000594818	1.55232	1.66229	1.3501	1.08884	0.953102	0.958062	1.52157	0.00683369	0.196954	0.000905058
Q9UGP8	5	8291.86	5415.72	10548	3653.97	9131.34	7321.34	Translocation protein SEC63 homolog	SEC63	0.00634691	0.00736657	0.00601121	0.00503537	0.00490856	0.0047353	0.00489307	1.29712	1.50551	1.22851	1.02908	1.00316	0.967755	1.34372	0.0156554	0.15007	0.0065749
P30536	1	201.032	113.007	400.724	71.6439	235.305	116.899	Translocator protein	TSPO	0.000132437	0.000144437	9.59802e-05	0.00012208	0.000186479	0.000122023	0.000143528	0.922731	1.00634	0.668723	0.85057	1.29926	0.850174	0.865931	0.499578	0.285095	0.000124285
P51571	8	10032.9	6591.96	12303.4	4988.51	10174.7	11038.1	Translocon-associated protein subunit delta	SSR4	0.00772539	0.0100571	0.00906285	0.00609267	0.00572544	0.00527633	0.00569815	1.35577	1.76497	1.59049	1.06924	1.00479	0.925973	1.57041	0.0104798	0.234223	0.00894844
Q9UNL2	3	1339.3	831.111	1481	559.389	1062.58	1018.38	Translocon-associated protein subunit gamma	SSR3	0.000974013	0.00112775	0.000836144	0.000813314	0.000689191	0.000551029	0.000684511	1.42293	1.64753	1.22152	1.18817	1.00684	0.804996	1.43066	0.0598963	0.347297	0.000979303
Q9HD45	2	1335.97	511.846	1644.24	393.384	1282.3	641.895	Transmembrane 9 superfamily member 3	TM9SF3	0.000599854	0.000793081	0.000527031	0.000811291	0.000765156	0.000664972	0.00074714	0.802867	1.06149	0.705398	1.08586	1.02411	0.890023	0.856585	0.301359	0.203027	0.000639988
Q9NX61	1	333.155	173.449	430.984	80.3861	340.768	170.685	Transmembrane protein 161A	TMEM161A	0.000203272	0.000162062	0.000140142	0.000202314	0.000200561	0.000176714	0.000193196	1.05215	0.838847	0.725386	1.04719	1.03812	0.914688	0.872128	0.289768	0.178024	0.000168492
Q53S58	1	810.655	455.493	1087.12	274.863	978.552	477.759	Transmembrane protein 177	TMEM177	0.000533811	0.000554137	0.000392266	0.000492284	0.000505896	0.000507453	0.000501878	1.06363	1.10413	0.781597	0.980884	1.00801	1.01111	0.983118	0.876437	0.176452	0.000493405
Q8WUH6	1	150.9	79.9396	205.159	76.8466	180.339	134.853	Transmembrane protein 263	TMEM263	9.36845e-05	0.000154926	0.000110722	9.16363e-05	9.54718e-05	9.35193e-05	9.35425e-05	1.00152	1.65621	1.18365	0.979623	1.02063	0.999752	1.28046	0.22463	0.338932	0.000119778
P57088	3	1214.15	944.646	1515.89	586.903	1126.41	1600.14	Transmembrane protein 33	TMEM33	0.00110707	0.00118322	0.0013138	0.00073731	0.000705427	0.000584129	0.000675622	1.63859	1.75131	1.94458	1.09131	1.04412	0.864579	1.77816	0.00232507	0.263051	0.00120136
Q5BJD5	1	33.6766	26.9779	42.6807	1	48.2979	51.7011	Transmembrane protein 41B	TMEM41B	3.16165e-05	2.01605e-06	4.24494e-05	2.04507e-05	1.98617e-05	2.50461e-05	2.17862e-05	1.45122	0.0925379	1.94846	0.9387	0.911665	1.14964	1.16407	0.784007	0.972601	2.53607e-05
Q9BUB7	1	675.131	496.722	752.342	429.049	507.305	806.044	Transmembrane protein 70, mitochondrial	TMEM70	0.000582129	0.000864983	0.000661806	0.000409984	0.000350106	0.000263076	0.000341056	1.70685	2.53619	1.94046	1.2021	1.02654	0.771359	2.06117	0.0185514	0.618214	0.000702972
P53007	4	3987.55	2119.95	5310.99	1776.16	4307.54	2969.41	Tricarboxylate transport protein, mitochondrial	SLC25A1	0.00248446	0.00358083	0.00243805	0.00242151	0.00247149	0.00223379	0.00237559	1.04583	1.50734	1.02629	1.01933	1.04037	0.940306	1.19315	0.294166	0.279451	0.00283445
P55084	2	2159.14	1689.89	3018.84	707.519	2409.56	1847.04	Trifunctional enzyme subunit beta, mitochondrial	HADHB	0.00198045	0.00142639	0.00151652	0.00131117	0.00140483	0.00124954	0.00132185	1.49824	1.07909	1.14727	0.991924	1.06278	0.945298	1.24154	0.146432	0.236603	0.00164112
P22102	24	10182.4	6439.62	14535.6	3552.06	11676.6	7062.88	Trifunctional purine biosynthetic protein adenosine-3	GART	0.00754686	0.00716111	0.00579901	0.00618344	0.00676422	0.00605522	0.00633429	1.19143	1.13053	0.915495	0.976184	1.06787	0.955942	1.07915	0.431174	0.158612	0.00683566
P60174	1	669.12	396.73	1029.89	138.527	471.179	402.419	Triosephosphate isomerase	TPI1	0.000464945	0.000279277	0.000330408	0.000406334	0.000479265	0.000244342	0.000376647	1.23443	0.741483	0.877236	1.07882	1.27245	0.64873	0.95105	0.845664	0.396256	0.00035821
Q7L0Y3	6	3453.68	1995.09	4475.13	1208.56	3694.9	2383.07	tRNA methyltransferase 10 homolog C	TRMT10C	0.00233812	0.00243651	0.00195663	0.00209731	0.00208253	0.00191608	0.00203197	1.15067	1.19909	0.962921	1.03215	1.02488	0.942968	1.10423	0.249816	0.136206	0.00224376
Q9NX07	2	1200.61	667.311	1581.15	305.707	1409.8	821.781	tRNA selenocysteine 1-associated protein 1	TRNAU1AP	0.000782049	0.000616319	0.000674727	0.000729087	0.000735798	0.000731088	0.000731991	1.06839	0.841976	0.92177	0.996033	1.0052	0.998766	0.944044	0.446558	0.114923	0.000691032
P09493	2	952.071	774.102	1476.63	954.063	1635.88	507.937	Tropomyosin alpha-1 chain	TPM1	0.000907202	0.00192343	0.000417044	0.00057816	0.000687159	0.000848327	0.000704549	1.28764	2.73002	0.591931	0.820611	0.975318	1.20407	1.53653	0.448634	1.13013	0.00108256
P06753	7	9400.6	8649.6	15326.1	9379.91	19656.4	5157.46	Tropomyosin alpha-3 chain	TPM3	0.0101368	0.0189103	0.00423455	0.00570867	0.00713207	0.0101933	0.00767803	1.32024	2.46292	0.551516	0.743508	0.928893	1.3276	1.44489	0.486808	1.05404	0.0110939
P67936	0	169.294	123.522	259.498	208.612	293.979	130.452	Tropomyosin alpha-4 chain	TPM4	0.000144761	0.000420571	0.000107108	0.000102807	0.000120759	0.000152451	0.000125339	1.15496	3.35548	0.85455	0.820231	0.963459	1.21631	1.78833	0.378499	1.41179	0.000224147
P68363	0	118181	66987.7	172501	31983	154998	87988	Tubulin alpha-1B chain	TUBA1B	0.0785056	0.0644791	0.0722429	0.0717676	0.0802742	0.0803784	0.0774734	1.01332	0.832274	0.932487	0.926352	1.03615	1.0375	0.926028	0.312207	0.108235	0.0717426
Q9BQE3	4	13166.4	6629.8	17602.1	4287.64	14396.2	9491.31	Tubulin alpha-1C chain	TUBA1C	0.00776973	0.00864408	0.00779288	0.00799554	0.00819123	0.00746555	0.00788411	0.985493	1.09639	0.988429	1.01413	1.03895	0.946911	1.02344	0.634966	0.0798081	0.0080689
P07437	21	44160.2	24231.3	64978.4	14499.3	50892.3	32141.6	Tubulin beta chain	TUBB	0.0283977	0.0292313	0.02639	0.026817	0.030238	0.0263915	0.0278155	1.02093	1.0509	0.94875	0.964102	1.08709	0.948806	1.00686	0.903705	0.0926471	0.0280063
Q13885	0	2169.62	947.964	3280.82	561.498	2414.61	1172.37	Tubulin beta-2A chain	TUBB2A	0.00111096	0.001132	0.000962579	0.00131754	0.00152674	0.00125216	0.00136548	0.813603	0.829017	0.704938	0.964889	1.1181	0.917011	0.782519	0.0393486	0.106442	0.00106851
P68371	3	10163.2	7304.47	14535	4571.73	12309.6	10188.3	Tubulin beta-4B chain	TUBB4B	0.00856042	0.00921681	0.00836516	0.00617177	0.00676391	0.00638347	0.00643972	1.32931	1.43124	1.299	0.958392	1.05034	0.991266	1.35318	0.00184657	0.0936753	0.00871413
Q9BUF5	1	108.866	40.7233	108.628	1	104.482	60.0199	Tubulin beta-6 chain	TUBB6	4.77253e-05	2.01605e-06	4.92796e-05	6.61106e-05	5.05505e-05	5.41819e-05	5.69477e-05	0.838056	0.0354017	0.865349	1.1609	0.887666	0.951433	0.579602	0.213495	0.478713	3.3007e-05
Q9UIG0	1	881.691	651.29	1333.08	619.741	678.419	454.322	Tyrosine-protein kinase BAZ1B	BAZ1B	0.000763273	0.00124943	0.000373023	0.000535421	0.000620356	0.000351812	0.00050253	1.51886	2.48628	0.74229	1.06545	1.23447	0.700081	1.58248	0.332278	0.9748	0.000795241
P41240	2	169.939	179.672	277.436	149.326	207.449	296.974	Tyrosine-protein kinase CSK	CSK	0.000210565	0.000301048	0.000243832	0.000103198	0.000129106	0.000107578	0.000113294	1.85857	2.65723	2.1522	0.910887	1.13957	0.949545	2.22267	0.00740049	0.487037	0.000251815
P17706	2	404.252	280.018	525.747	204.953	460.741	301.296	Tyrosine-protein phosphatase non-receptor type 2	PTPN2	0.000328165	0.000413195	0.00024738	0.000245488	0.000244659	0.000238929	0.000243025	1.35033	1.70021	1.01792	1.01013	1.00672	0.983144	1.35615	0.145159	0.341766	0.00032958
P54577	2	1331.31	1063.53	2002.23	651.873	1658.35	1291.56	Tyrosine--tRNA ligase, cytoplasmic	YARS1	0.00124639	0.00131421	0.00106044	0.00080846	0.000931749	0.000859978	0.000866729	1.43804	1.51628	1.2235	0.932771	1.07502	0.992211	1.39261	0.0153758	0.181321	0.00120701
Q8WWY3	3	1561.99	965.269	1811.48	476.534	1513.14	1193.13	U4/U6 small nuclear ribonucleoprotein Prp31	PRPF31	0.00113124	0.000960714	0.000979625	0.000948542	0.000842979	0.00078468	0.000858734	1.31733	1.11876	1.14078	1.10458	0.981654	0.913764	1.19229	0.0841123	0.158579	0.00102386
Q96QD9	1	835.719	431.345	1527.44	210.018	1182.43	694.534	UAP56-interacting factor	FYTTD1	0.000505511	0.000423405	0.00057025	0.000507504	0.000710801	0.000613179	0.000610495	0.828036	0.693544	0.934079	0.831299	1.1643	1.0044	0.818553	0.201086	0.18198	0.000499722
Q96BN8	1	80.5723	74.1623	86.3527	65.039	79.7721	134.731	Ubiquitin thioesterase otulin	OTULIN	8.69139e-05	0.000131122	0.000110622	4.89288e-05	4.01846e-05	4.13679e-05	4.34938e-05	1.9983	3.01472	2.54339	1.12496	0.923917	0.951122	2.5188	0.0071965	0.578104	0.000109552
Q8NBM4	1	1	1	1	1	1	1	Ubiquitin-associated domain-containing protein 2	UBAC2	1.17194e-06	2.01605e-06	8.21054e-07	6.07266e-07	4.65355e-07	5.18576e-07	5.30399e-07	2.20955	3.801	1.54799	1.14492	0.877367	0.977709	2.51951	0.0869337	1.20708	1.33635e-06
Q14157	1	245.185	170.103	332.188	127.851	240.564	149.148	Ubiquitin-associated protein 2-like	UBAP2L	0.000199351	0.000257753	0.000122459	0.000148893	0.000154586	0.000124751	0.000142743	1.39657	1.80571	0.857896	1.04308	1.08296	0.873954	1.35339	0.278165	0.498539	0.000193188
P51965	1	2399.31	1577.1	3354.43	764.315	2491.47	1543.32	Ubiquitin-conjugating enzyme E2 E1	UBE2E1	0.00184827	0.00154089	0.00126715	0.00145702	0.001561	0.00129202	0.00143668	1.28649	1.07254	0.882	1.01416	1.08653	0.899307	1.08034	0.566934	0.22661	0.0015521
P61088	0	776.017	552.85	1213.83	467.506	1174.16	470.213	Ubiquitin-conjugating enzyme E2 N	UBE2N	0.000647908	0.000942513	0.00038607	0.000471249	0.000564863	0.000608891	0.000548335	1.18159	1.71886	0.704078	0.859419	1.03014	1.11044	1.20151	0.541528	0.530538	0.00065883
Q16763	3	1215.37	896.024	1805.49	506.389	1303.34	1207.21	Ubiquitin-conjugating enzyme E2 S	UBE2S	0.00105009	0.0010209	0.000991182	0.000738053	0.000840194	0.000675882	0.000751376	1.39755	1.35871	1.31916	0.982268	1.11821	0.899525	1.35847	0.00609007	0.155031	0.00102072
Q9H425	1	143.573	115.396	194.21	72.9957	156.646	150.112	Uncharacterized protein C1orf198	C1orf198	0.000135238	0.000147163	0.00012325	8.71869e-05	9.03766e-05	8.12326e-05	8.62654e-05	1.56769	1.70593	1.42873	1.01068	1.04766	0.94166	1.56745	0.00271435	0.16224	0.000135217
Q8IUG5	0	450.486	389.804	618.591	337.386	506.249	616.093	Unconventional myosin-XVIIIb	MYO18B	0.000456828	0.000680185	0.000505846	0.000273565	0.000287864	0.000262528	0.000274653	1.66329	2.47653	1.84177	0.99604	1.0481	0.955857	1.99386	0.0160753	0.437255	0.00054762
Q9BZX2	1	465.528	420.505	652.14	255.879	494.142	554.294	Uridine-cytidine kinase 2	UCK2	0.000492807	0.000515864	0.000455105	0.000282699	0.000303477	0.00025625	0.000280809	1.75495	1.83706	1.62069	1.00673	1.08072	0.912544	1.73757	0.000756468	0.182707	0.000487925
Q96GC9	1	86.8131	67.2151	118.169	55.8212	108.113	66.1823	Vacuole membrane protein 1	VMP1	7.87721e-05	0.000112538	5.43393e-05	5.27187e-05	5.49905e-05	5.6065e-05	5.45914e-05	1.44294	2.06146	0.995382	0.965696	1.00731	1.02699	1.49993	0.181659	0.537375	8.18832e-05
Q53GQ0	7	13134.6	5656.66	16382.4	3313.76	13277.6	6864.12	Very-long-chain 3-oxoacyl-CoA reductase	HSD17B12	0.00662927	0.0066807	0.00563581	0.00797617	0.00762364	0.00688546	0.00749509	0.884481	0.891342	0.751933	1.06419	1.01715	0.918663	0.842586	0.065237	0.100451	0.00631526
Q9NZ01	2	590.346	264.19	703.19	149.136	555.429	340.459	Very-long-chain enoyl-CoA reductase	TECR	0.000309615	0.000300665	0.000279535	0.000358498	0.000327233	0.000288032	0.000324588	0.953873	0.926298	0.861202	1.10447	1.00815	0.887379	0.913791	0.276934	0.110201	0.000296605
O75396	1	278.129	246.579	295.574	158.776	221.476	213.232	Vesicle-trafficking protein SEC22b	SEC22B	0.000288976	0.0003201	0.000175075	0.000168898	0.000137547	0.000114852	0.000140432	2.05776	2.27939	1.24668	1.2027	0.979451	0.817845	1.86128	0.0609766	0.651884	0.000261383
P08670	16	18493.6	12136.3	23149.7	7472.16	21257.3	13429.2	Vimentin	VIM	0.0142231	0.0150642	0.0110261	0.0112306	0.0107728	0.0110235	0.011009	1.29195	1.36836	1.00155	1.02013	0.978548	1.00132	1.22062	0.121106	0.195188	0.0134378
P38435	3	1419.5	865.904	1993.75	580.747	1541.13	1125.41	Vitamin K-dependent gamma-carboxylase	GGCX	0.00101479	0.00117081	0.000924026	0.000862016	0.000927801	0.000799195	0.000863004	1.17588	1.35667	1.07071	0.998855	1.07508	0.926062	1.20109	0.0990175	0.17009	0.00103654
P21796	1	76.8925	36.6519	113.776	22.332	103.344	58.3562	Voltage-dependent anion-selective channel protein 1	VDAC1	4.29539e-05	4.50223e-05	4.79136e-05	4.66942e-05	5.29462e-05	5.35915e-05	5.10773e-05	0.840958	0.881455	0.93806	0.914187	1.03659	1.04922	0.886824	0.0926859	0.0821811	4.52966e-05
P45880	12	26219.8	12376	32038.4	7394.94	26663.6	15813.8	Voltage-dependent anion-selective channel protein 2	VDAC2	0.014504	0.0149085	0.012984	0.0159224	0.0149092	0.0138271	0.0148862	0.974322	1.0015	0.872213	1.06961	1.00154	0.928851	0.949344	0.421179	0.0954568	0.0141322
Q9Y277	2	2557.91	620.669	3591.39	441.546	3119.59	963.384	Voltage-dependent anion-selective channel protein 3	VDAC3	0.000727388	0.000890177	0.000790991	0.00155333	0.00167127	0.00161775	0.00161412	0.450641	0.551495	0.490045	0.962343	1.03541	1.00225	0.497394	0.000155283	0.0539858	0.000802852
Q9UPU3	1	474.597	176.364	590.193	80.7924	484.385	204.273	VPS10 domain-containing receptor SorCS3	SORCS3	0.000206688	0.000162881	0.000167719	0.000288207	0.000274649	0.000251191	0.000271349	0.761706	0.600265	0.618094	1.06213	1.01216	0.925711	0.660022	0.00631228	0.0995454	0.000179096
Q9UI12	3	1472.42	818.2	2185.85	509.303	1781.4	792.098	V-type proton ATPase subunit H	ATP6V1H	0.000958882	0.00102678	0.000650356	0.000894153	0.00101719	0.000923789	0.000945046	1.01464	1.08649	0.688174	0.946148	1.07634	0.977508	0.929767	0.614244	0.221489	0.000878672
Q9Y4P8	1	310.519	261.87	469.37	225.593	323.253	366.406	WD repeat domain phosphoinositide-interacting protein 2	WIPI2	0.000306896	0.000454806	0.000300839	0.000188568	0.000218424	0.000167631	0.000191541	1.60225	2.37446	1.57062	0.984477	1.14035	0.875173	1.84911	0.036204	0.517658	0.00035418
Q9UNX4	1	689.105	314.177	854.162	201.575	744.957	532.06	WD repeat-containing protein 3	WDR3	0.000368197	0.000406384	0.00043685	0.000418471	0.000397488	0.000386317	0.000400759	0.91875	1.01404	1.09006	1.0442	0.99184	0.963964	1.00762	0.896294	0.0951433	0.00040381
P13010	4	877.008	656.832	1470.57	222.392	1186.67	569.095	X-ray repair cross-complementing protein 5	XRCC5	0.000769768	0.000448352	0.000467258	0.000532577	0.000684338	0.000615377	0.000610764	1.26034	0.734084	0.765038	0.871985	1.12046	1.00755	0.919819	0.687076	0.3167	0.000561793
Q9BYJ9	1	129.33	107.017	134.605	61.7312	140.458	120.327	YTH domain-containing family protein 1	YTHDF1	0.000125418	0.000124453	9.87949e-05	7.85378e-05	6.26391e-05	7.2838e-05	7.13383e-05	1.75807	1.74455	1.38488	1.10092	0.878057	1.02102	1.62916	0.0104768	0.280426	0.000116222
P17028	2	1125.21	998	1438.9	661.784	1425.97	1339.69	Zinc finger protein 24	ZNF24	0.0011696	0.00133419	0.00109996	0.000683305	0.0006696	0.000739474	0.00069746	1.67694	1.91292	1.57709	0.979705	0.960055	1.06024	1.72232	0.00227182	0.195192	0.00120125
Q969S3	1	405.497	353.92	611.977	274.512	549.721	502.388	Zinc finger protein 622	ZNF622	0.000414773	0.000553429	0.000412488	0.000246245	0.000284787	0.000285072	0.000272034	1.52471	2.03441	1.51631	0.905197	1.04688	1.04793	1.69181	0.0176616	0.327633	0.00046023
Q6PML9	3	4028.46	2999.24	5522.62	2048.56	4599.15	4060.02	Zinc transporter 9	SLC30A9	0.00351494	0.00413	0.0033335	0.00244635	0.00256998	0.00238501	0.00246711	1.42472	1.67402	1.35117	0.991585	1.04169	0.966721	1.48331	0.00848723	0.17844	0.00365948
Q8N1S5	2	249.964	128.242	393.034	117.793	241.53	213.881	Zinc transporter ZIP11	SLC39A11	0.000150292	0.000237477	0.000175608	0.000151794	0.0001829	0.000125252	0.000153316	0.980282	1.54894	1.1454	0.990078	1.19297	0.816955	1.22488	0.325526	0.372455	0.000187792
Q8NHS0	256	1.64672e+06	853285	2.1489e+06	496020	1.92836e+06	1.21795e+06	DnaJ homolog subfamily B member 8	DNAJB8

## Sheet: AC IP #2
Accession	Spectral Count	TMT Channel 126	TMT Channel 127	TMT Channel 128	TMT Channel 129	TMT Channel 130	TMT Channel 131	Description	Gene	Norm. AC Rep. #1	Norm. AC Rep. #2	Norm. AC Rep. #3	Norm. Ctrl. Rep. #1	Norm. Ctrl. Rep. #2	Norm. Ctrl. Rep. #3	Norm. Ctrl. Avg.	Scaled AC #1	Scaled AC #2	Scaled AC #3	Scaled Control #1	Scaled Control #2	Scaled Control #3	Fold Change	P Value	Fold Change Std. Dev.	Avg AC Norm
P27348	2	1284.39	332.048	2139.99	3241.04	5524.6	308.558	14-3-3 protein theta	YWHAQ	0.0039454	0.00360693	0.0079881	0.00446637	0.00423517	0.00257217	0.0037579	1.04989	0.959826	2.12568	1.18853	1.127	0.68447	1.37847	0.404825	0.751303	0.00518014
Q13200	1	125.303	1	193.017	240.155	422.765	28.6303	26S proteasome non-ATPase regulatory subunit 2	PSMD2	1.1882e-05	0.000267267	0.000741194	0.000435731	0.000381992	0.000196833	0.000338185	0.0351345	0.790298	2.19168	1.28844	1.12953	0.582027	1.0057	0.993586	1.15602	0.000340114
O43242	16	4499.52	1449.06	7007.86	11189	21581	1396.63	26S proteasome non-ATPase regulatory subunit 3	PSMD3	0.0172177	0.0124522	0.0361567	0.0156467	0.013869	0.0100478	0.0131878	1.30557	0.944216	2.74167	1.18645	1.05165	0.761899	1.66382	0.303739	1.01698	0.0219422
P82912	1	389.291	109.259	685.313	707.768	1859.26	86.1172	28S ribosomal protein S11, mitochondrial	MRPS11	0.00129821	0.000787671	0.00222944	0.00135373	0.00135628	0.000865643	0.00119188	1.08921	0.660863	1.87052	1.13579	1.13793	0.726282	1.20686	0.614787	0.67679	0.00143844
Q9Y399	1	208.381	63.8049	349.115	578.345	1176.98	49.5728	28S ribosomal protein S2, mitochondrial	MRPS2	0.000758129	0.000643638	0.00128336	0.000724628	0.000690921	0.000547986	0.000654511	1.15831	0.983386	1.9608	1.10713	1.05563	0.837244	1.3675	0.304245	0.556816	0.000895043
Q99714	2	410.19	110.699	589.569	806.732	2409.25	71.6228	3-hydroxyacyl-CoA dehydrogenase type-2	HSD17B10	0.00131532	0.000897808	0.0018542	0.0014264	0.00116679	0.00112171	0.0012383	1.06219	0.725031	1.49737	1.1519	0.942252	0.905846	1.09487	0.708645	0.413607	0.00135578
P62280	3	787.045	177.895	1290.7	1953.63	5834.96	169.555	40S ribosomal protein S11	RPS11	0.00211374	0.00217418	0.00438951	0.00273689	0.00255438	0.00271667	0.00266931	0.791869	0.81451	1.64443	1.02532	0.956944	1.01774	1.0836	0.781122	0.487519	0.00289248
P62277	1	219.474	70.196	261.655	341.394	566.533	78.4263	40S ribosomal protein S13	RPS13	0.000834068	0.000379936	0.00203034	0.000763203	0.000517832	0.000263769	0.000514935	1.61975	0.737833	3.9429	1.48214	1.00563	0.512238	2.10016	0.331339	1.94386	0.00108145
P62263	9	1844.38	536.168	2415.94	3091.18	5860.14	331.92	40S ribosomal protein S14	RPS14	0.00637074	0.00344016	0.0085929	0.00641368	0.0047813	0.0027284	0.00464112	1.37267	0.741235	1.85147	1.38192	1.0302	0.587874	1.32179	0.461135	0.765957	0.0061346
P62244	8	1735.26	8508.24	3738.82	5342.55	17992.5	106.497	40S ribosomal protein S15a	RPS15A	0.101095	0.0059457	0.00275703	0.00603424	0.00739936	0.00837705	0.00727022	13.9053	0.817816	0.379223	0.829995	1.01776	1.15224	5.03412	0.414806	7.72889	0.0365992
P62249	5	3873.82	1152.12	5755	8626.86	22236.5	936.589	40S ribosomal protein S16	RPS16	0.0136895	0.00960079	0.0242468	0.0134709	0.0113895	0.010353	0.0117378	1.16628	0.817939	2.06571	1.14765	0.970327	0.882021	1.34997	0.409001	0.669247	0.0158457
P15880	9	1236.61	208.267	1912.7	3265.43	8069.87	127.945	40S ribosomal protein S2	RPS2	0.00247462	0.00363408	0.00331231	0.00430022	0.00378536	0.00375721	0.0039476	0.626868	0.92058	0.839069	1.08933	0.958901	0.951772	0.795506	0.10598	0.163662	0.00314034
P62266	1	1330.3	354	1957.39	2806.31	6996.63	417.691	40S ribosomal protein S23	RPS23	0.00420622	0.00312313	0.0108134	0.00462602	0.0038738	0.00325752	0.00391911	1.07326	0.796898	2.75914	1.18037	0.988438	0.831189	1.5431	0.431517	1.09589	0.00604758
P62851	1	211.933	60.4787	146.77	253.41	559.553	45.58	40S ribosomal protein S25	RPS25	0.000718607	0.000282019	0.00118	0.000736979	0.000290467	0.000260519	0.000429322	1.67382	0.656895	2.74851	1.71661	0.676571	0.606816	1.69308	0.379676	1.48375	0.000726874
P62857	2	834.519	145.714	864.944	1538.74	2807.13	35.0266	40S ribosomal protein S28	RPS28	0.00173137	0.00171246	0.000906785	0.00290197	0.00171178	0.00130696	0.00197357	0.877276	0.867694	0.459464	1.47042	0.867351	0.662231	0.734811	0.395546	0.390102	0.0014502
P23396	43	7392.53	1534.85	14375.6	29172.9	84742.5	981.595	40S ribosomal protein S3	RPS3	0.0182371	0.0324664	0.025412	0.0257069	0.0284502	0.0394548	0.031204	0.584448	1.04046	0.814383	0.823835	0.911748	1.26442	0.813096	0.377067	0.296533	0.0253718
P62861	2	3646.67	1311.64	5648.31	10426.2	24250.8	1157.61	40S ribosomal protein S30	FAU	0.0155848	0.0116033	0.0299686	0.012681	0.0111784	0.0112908	0.0117167	1.33014	0.990316	2.55776	1.0823	0.954052	0.963649	1.62607	0.260301	0.832707	0.0190522
P61247	8	1912.66	489.09	3261.06	7391.2	16112.5	383.012	40S ribosomal protein S3a	RPS3A	0.00581136	0.00822564	0.00991558	0.00665114	0.00645384	0.00750175	0.00686891	0.846039	1.19752	1.44355	0.968296	0.939573	1.09213	1.16237	0.417059	0.314738	0.00798419
P62701	2	3241.31	877.408	3957.71	7085.4	14293.3	732.764	40S ribosomal protein S4, X isoform	RPS4X	0.0104253	0.00788531	0.0189701	0.0112714	0.00783256	0.00665475	0.00858623	1.21419	0.918366	2.20937	1.31273	0.912223	0.775048	1.44731	0.34941	0.787989	0.0124269
P62753	8	4135.48	1248.52	6299.76	9053.78	17344.4	1305.28	40S ribosomal protein S6	RPS6	0.0148349	0.0100759	0.0337918	0.0143808	0.0124676	0.00807527	0.0116412	1.27434	0.865537	2.90277	1.23533	1.07099	0.693678	1.68088	0.349056	1.1745	0.0195675
P62081	5	2298.29	348.684	2941.7	7392.51	13887.5	1	40S ribosomal protein S7	RPS7	0.00414306	0.00822709	2.58885e-05	0.00799214	0.0058218	0.00646581	0.00675992	0.612886	1.21704	0.0038297	1.18228	0.861224	0.956493	0.611252	0.344439	0.614923	0.00413201
P62241	9	1506.09	296.889	3214.79	5068.25	9592.21	107.005	40S ribosomal protein S8	RPS8	0.00352763	0.00564043	0.0027702	0.0052373	0.00636228	0.00446599	0.00535519	0.658732	1.05327	0.517294	0.977986	1.18806	0.833955	0.743097	0.24876	0.307677	0.00397942
P46781	8	1393.56	409.333	2714.11	4658.19	9536.61	464.138	40S ribosomal protein S9	RPS9	0.00486368	0.00518408	0.0120158	0.00484599	0.00537139	0.0044401	0.00488583	0.995468	1.06104	2.45932	0.991847	1.09938	0.908772	1.50528	0.352396	0.839297	0.00735453
P08195	1	126.242	32.4527	234.682	372.356	1099.31	56.4782	4F2 cell-surface antigen heavy chain	SLC3A2	0.000385602	0.000414393	0.00146213	0.000438997	0.000464451	0.000511824	0.000471757	0.817375	0.878404	3.09934	0.930557	0.984513	1.08493	1.59837	0.47078	1.30625	0.000754043
Q96D46	1	1	21.5965	48.66	90.709	152.678	1	60S ribosomal export protein NMD3	NMD3	0.000256609	0.00010095	2.58885e-05	3.47742e-06	9.63012e-05	7.10847e-05	5.69544e-05	4.50552	1.77246	0.454547	0.0610562	1.69085	1.2481	2.24418	0.388882	2.80114	0.000127816
P27635	1	70.5403	1	61.8504	72.5547	93.4433	1	60S ribosomal protein L10	RPL10	1.1882e-05	8.07458e-05	2.58885e-05	0.000245298	0.000122406	4.35058e-05	0.00013707	0.0866855	0.589084	0.18887	1.78958	0.893017	0.317398	0.288213	0.192735	0.340917	3.95054e-05
P62913	0	296.076	42.3926	506.746	1414.54	3171.49	51.0282	60S ribosomal protein L11	RPL11	0.000503708	0.00157423	0.00132104	0.00102958	0.00100288	0.0014766	0.00116969	0.430635	1.34586	1.1294	0.880218	0.857394	1.26239	0.968631	0.923235	0.526652	0.00113299
P26373	4	2471.63	870.577	3527.81	4282.32	8176.84	844.823	60S ribosomal protein L13	RPL13	0.0103442	0.00476577	0.0218712	0.00859491	0.00698176	0.00380702	0.00646123	1.60096	0.737595	3.38498	1.33023	1.08056	0.589209	1.90785	0.324753	1.52977	0.012327
P40429	0	361.441	71.1162	547.335	1066.88	1937.92	58.2247	60S ribosomal protein L13a	RPL13A	0.000845002	0.00118733	0.00150735	0.00125688	0.00108321	0.000902268	0.00108079	0.781839	1.09858	1.39468	1.16293	1.00224	0.834825	1.0917	0.671468	0.354976	0.00117989
P61313	4	3137.45	1640.62	3738.39	4710.77	7659.09	1154.69	60S ribosomal protein L15	RPL15	0.0194939	0.00524259	0.0298931	0.0109102	0.0073985	0.00356596	0.00729157	2.67348	0.718994	4.09968	1.49628	1.01467	0.489052	2.49739	0.216797	2.11267	0.0182098
P18621	1	1040.89	345.096	1376.93	1598.83	2901.26	342.235	60S ribosomal protein L17	RPL17	0.00410043	0.00177933	0.00885993	0.0036196	0.00272503	0.00135078	0.00256514	1.59852	0.693661	3.45398	1.41107	1.06233	0.526593	1.91539	0.343226	1.6457	0.00491323
Q07020	2	1696.04	428.016	2333.66	4237.48	7880.89	347.15	60S ribosomal protein L18	RPL18	0.00508568	0.00471587	0.00898719	0.00589786	0.00461845	0.00366922	0.00472851	1.07554	0.997326	1.90064	1.2473	0.976724	0.775978	1.3245	0.367362	0.59044	0.00626291
Q02543	2	358.678	161.695	565.567	1149.6	2509.94	75.1666	60S ribosomal protein L18a	RPL18A	0.00192125	0.00127939	0.00194595	0.00124727	0.00111929	0.00116859	0.00117838	1.63041	1.08571	1.65137	1.05846	0.949853	0.991687	1.45583	0.0722378	0.33047	0.00171553
P84098	1	1394.11	385.925	1304.5	2997.41	4835.3	491.167	60S ribosomal protein L19	RPL19	0.00458555	0.00333581	0.0127156	0.0048479	0.0025817	0.00225124	0.00322695	1.42102	1.03374	3.94043	1.50232	0.800043	0.697639	2.13173	0.297487	1.83383	0.00687897
P46778	3	1381.97	432.612	2028.92	2932.03	6163.77	524.498	60S ribosomal protein L21	RPL21	0.00514029	0.00326305	0.0135785	0.00480569	0.00401535	0.00286976	0.00389693	1.31906	0.837337	3.48439	1.2332	1.03039	0.736415	1.88026	0.34698	1.48611	0.00732727
P35268	4	1076.2	313.513	1555.74	2455.91	3696.4	118.534	60S ribosomal protein L22	RPL22	0.00372515	0.00273317	0.00306867	0.0037424	0.00307891	0.00172099	0.00284743	1.30825	0.959873	1.0777	1.31431	1.08129	0.604401	1.11527	0.646217	0.44077	0.00317567
P62829	2	584.161	72.5598	1049.81	1717.35	3827.31	1	60S ribosomal protein L23	RPL23	0.000862154	0.00191123	2.58885e-05	0.00203137	0.00207763	0.00178194	0.00196365	0.439058	0.973307	0.0131839	1.03449	1.05805	0.907463	0.475183	0.135882	0.482617	0.000933091
P62750	1	167.281	24.751	169.142	424.683	1056.52	17.6322	60S ribosomal protein L23a	RPL23A	0.000294091	0.000472628	0.00045647	0.000581707	0.000334743	0.000491899	0.00046945	0.626459	1.00677	0.972352	1.23913	0.713053	1.04782	0.868527	0.538935	0.312617	0.00040773
P83731	8	5877.57	1753.05	9292.62	14187.8	37247.6	5074.31	60S ribosomal protein L24	RPL24	0.0208298	0.0157896	0.131366	0.0204388	0.0183907	0.0173419	0.0187238	1.11248	0.84329	7.016	1.09159	0.982209	0.926197	2.99059	0.379089	3.49776	0.0559951
P61254	0	1891.7	552.404	2707.31	3400.73	7452.38	336.2	60S ribosomal protein L26	RPL26	0.00656365	0.00378466	0.0087037	0.00657822	0.00535794	0.00346972	0.00513529	1.27815	0.73699	1.69488	1.28098	1.04336	0.675661	1.23667	0.511069	0.610679	0.00635067
P46776	3	430.725	155.333	538.43	625.128	1278.63	138.262	60S ribosomal protein L27a	RPL27A	0.00184566	0.000695702	0.00357938	0.00149781	0.00106559	0.000595313	0.0010529	1.75293	0.660746	3.39953	1.42255	1.01205	0.565401	1.93773	0.323553	1.60964	0.00204025
P46779	9	4755.42	1073.39	6991.67	12972.7	27874.7	146.665	60S ribosomal protein L28	RPL28	0.012754	0.0144372	0.00379692	0.0165366	0.013837	0.0129781	0.0144505	0.882599	0.999078	0.262753	1.14436	0.957539	0.898102	0.71481	0.300898	0.40632	0.0103294
P39023	15	5613.78	2087.5	9378.45	14651	30980.8	1820.64	60S ribosomal protein L3	RPL3	0.0248036	0.016305	0.0471335	0.0195215	0.0185605	0.0144242	0.0175021	1.41718	0.931603	2.69302	1.11538	1.06048	0.824142	1.6806	0.270568	0.946221	0.029414
P62899	2	1697.37	510.488	3044.76	4336.92	14562	77.5932	60S ribosomal protein L31	RPL31	0.00606562	0.00482654	0.00200877	0.00590247	0.00602576	0.00677983	0.00623602	0.972674	0.773978	0.322124	0.946512	0.966283	1.0872	0.689592	0.191012	0.337496	0.00430031
P62910	2	911.738	377.137	1012.74	1289.66	2525.95	312.067	60S ribosomal protein L32	RPL32	0.00448114	0.00143526	0.00807893	0.0031705	0.00200427	0.00117604	0.00211694	2.1168	0.677989	3.81633	1.49768	0.946778	0.55554	2.20371	0.272709	1.88572	0.00466511
P42766	3	526.719	135.171	790.32	1709.95	3897.42	111.723	60S ribosomal protein L35	RPL35	0.0016061	0.001903	0.00289233	0.00183162	0.00156409	0.00181458	0.00173676	0.924766	1.09571	1.66535	1.05462	0.900578	1.0448	1.22861	0.375283	0.401984	0.00213381
P18077	2	611.862	96.324	973.927	1549.51	3031.24	34.5933	60S ribosomal protein L35a	RPL35A	0.00114452	0.00172444	0.000895567	0.0021277	0.00192746	0.0014113	0.00182215	0.628114	0.946374	0.491488	1.16768	1.05779	0.774522	0.688659	0.156139	0.27202	0.00125484
P83881	3	1879.34	450.312	2494.18	5607.41	17475.6	1	60S ribosomal protein L36a	RPL36A	0.0053506	0.00624046	2.58885e-05	0.00653524	0.00493614	0.00813638	0.00653592	0.818645	0.954794	0.00396095	0.999896	0.755232	1.24487	0.592467	0.282926	0.534254	0.00387232
P61927	4	2967.74	818.572	3757.23	8651.61	15097.2	855.967	60S ribosomal protein L37	RPL37	0.00972626	0.00962834	0.0221597	0.0103201	0.0074358	0.00702902	0.00826163	1.17728	1.16543	2.68224	1.24916	0.90004	0.850803	1.67498	0.263293	0.945138	0.0138381
P63173	2	144.509	1	181.942	344.233	1057.74	1	60S ribosomal protein L38	RPL38	1.1882e-05	0.000383096	2.58885e-05	0.00050252	0.000360075	0.000492469	0.000451688	0.0263057	0.848142	0.0573149	1.11254	0.797177	1.09029	0.310588	0.0745104	0.468991	0.000140289
P36578	1	387.804	122.288	412.33	607.375	1145.27	152.577	60S ribosomal protein L4	RPL4	0.00145303	0.000675944	0.00394997	0.00134856	0.000816028	0.000533222	0.000899269	1.61579	0.75166	4.39243	1.49961	0.907435	0.592951	2.25329	0.329564	2.16672	0.00202631
P46777	4	1954.24	681.532	2571.16	4215.94	10383.6	498.83	60S ribosomal protein L5	RPL5	0.00809795	0.0046919	0.0129139	0.0067957	0.00508849	0.00483443	0.00557287	1.4531	0.841917	2.31729	1.21943	0.913082	0.867493	1.53743	0.290884	0.797556	0.00856793
P18124	1	224.597	72.384	280.62	429.563	849.853	60.3838	60S ribosomal protein L7	RPL7	0.000860066	0.000478059	0.00156324	0.000781018	0.000555364	0.000395679	0.000577354	1.48967	0.828017	2.7076	1.35275	0.961913	0.685332	1.6751	0.311676	1.10658	0.000967123
P62917	8	3673.32	1266.75	5911.1	6861.8	15928.7	1238.82	60S ribosomal protein L8	RPL8	0.0150515	0.00763646	0.032071	0.0127737	0.0116984	0.00741614	0.0106294	1.41602	0.718427	3.0172	1.20173	1.10057	0.6977	1.71721	0.36204	1.26443	0.018253
P32969	5	1068.75	231.297	2261.34	4152.15	8749.28	283.385	60S ribosomal protein L9	RPL9	0.00274827	0.00462091	0.0073364	0.0037165	0.00447534	0.00407354	0.00408846	0.672202	1.13023	1.79442	0.909022	1.09463	0.99635	1.19895	0.579271	0.575133	0.00490186
P60709	0	5571.62	1565.47	5513.17	10074.1	23842.2	1236.12	Actin, cytoplasmic 1	ACTB	0.0186009	0.0112114	0.0320013	0.0193749	0.0109109	0.0111006	0.0137955	1.34834	0.81269	2.3197	1.40444	0.790906	0.804655	1.49358	0.366572	0.925939	0.0206046
O14639	1	110.875	60.9281	197.501	361.633	1254.52	36.0844	Actin-binding LIM protein 1	ABLIM1	0.000723947	0.00040246	0.000934169	0.000385558	0.000390866	0.000584087	0.000453504	1.59634	0.887446	2.05989	0.850176	0.861881	1.28794	1.51456	0.236778	0.700996	0.000686859
O95433	4	271.223	71.0186	578.921	646.754	1689.56	41.3149	Activator of 90 kDa heat shock protein ATPase homolog 1	AHSA1	0.000843842	0.000719769	0.00106958	0.000943157	0.00114572	0.000786636	0.000958504	0.880374	0.75093	1.11588	0.983988	1.19532	0.820691	0.915729	0.609334	0.252624	0.00087773
O14734	1	69.0004	1	95.8732	185.181	298.461	1	Acyl-coenzyme A thioesterase 8	ACOT8	1.1882e-05	0.000206087	2.58885e-05	0.000239943	0.000189739	0.000138959	0.000189547	0.0626862	1.08726	0.136581	1.26588	1.00101	0.73311	0.428842	0.191691	0.58271	8.12858e-05
Q8TB61	1	1	1	1	1	1	1	Adenosine 3'-phospho 5'-phosphosulfate transporter 1	SLC35B2	1.1882e-05	1.1129e-06	2.58885e-05	3.47742e-06	1.97906e-06	4.65585e-07	1.97402e-06	6.01917	0.56377	13.1146	1.76159	1.00255	0.235856	6.56584	0.20297	8.04324	1.29611e-05
P05141	5	17786.7	5693.93	26267.9	41120.7	117013	2231.71	ADP/ATP translocase 2	SLC25A5	0.0676552	0.0457631	0.0577756	0.0618518	0.0519858	0.0544793	0.0561056	1.20585	0.815659	1.02976	1.10242	0.92657	0.971014	1.01709	0.897482	0.216408	0.0570646
P12236	0	38.3508	1	71.1454	236.376	867.929	1	ADP/ATP translocase 3	SLC25A6	1.1882e-05	0.000263062	2.58885e-05	0.000133362	0.000140801	0.000404095	0.000226086	0.0525552	1.16355	0.114507	0.589872	0.622777	1.78735	0.443537	0.356097	0.693751	0.000100278
O43823	1	185.232	27.31	224.15	223.95	383.657	57.2217	A-kinase anchor protein 8	AKAP8	0.000324497	0.000249233	0.00148138	0.000644128	0.000443606	0.000178625	0.00042212	0.768732	0.590432	3.50939	1.52594	1.0509	0.423162	1.62285	0.566092	1.86629	0.000685037
P06733	3	253.163	48.2414	428.049	1329.31	2982.71	1	Alpha-enolase	ENO1	0.000573204	0.00147938	2.58885e-05	0.000880355	0.000847136	0.00138871	0.00103873	0.55183	1.42422	0.0249231	0.847528	0.815548	1.33692	0.666991	0.492688	0.733106	0.000692825
P07355	1	101.13	1	162.777	193.159	761.743	1	Annexin A2	ANXA2	1.1882e-05	0.000214965	2.58885e-05	0.000351672	0.000322146	0.000354656	0.000342825	0.0346591	0.627042	0.0755152	1.02581	0.939681	1.03451	0.245739	0.0175409	0.3311	8.42452e-05
O94973	0	112.117	46.2794	206.049	318.235	548.11	46.8747	AP-2 complex subunit alpha-2	AP2A2	0.000549891	0.000354162	0.00121351	0.000389878	0.000407785	0.000255192	0.000350951	1.56686	1.00915	3.45778	1.11092	1.16194	0.727143	2.01126	0.250715	1.36952	0.000705856
Q96CW1	1	511.328	188.268	597.989	741.861	1080.28	101.301	AP-2 complex subunit mu	AP2M1	0.002237	0.000825614	0.00262253	0.0017781	0.00118346	0.000502964	0.00115484	1.93706	0.714916	2.2709	1.53969	1.02478	0.435526	1.64096	0.324065	1.22189	0.00189505
P53680	2	84.7952	1	232.696	526.5	848.656	1	AP-2 complex subunit sigma	AP2S1	1.1882e-05	0.00058594	2.58885e-05	0.000294869	0.00046052	0.000395122	0.000383503	0.0309827	1.52786	0.0675052	0.768881	1.20082	1.0303	0.542116	0.418985	0.861982	0.000207903
O95831	5	1018.29	307.991	1227.16	2249.46	3785.83	213.607	Apoptosis-inducing factor 1, mitochondrial	AIFM1	0.00365954	0.00250341	0.00552994	0.00354103	0.00242862	0.00176263	0.00257743	1.41984	0.971284	2.14553	1.37386	0.942267	0.683871	1.51222	0.266425	0.793101	0.00389763
P05089	1	214.692	188.301	376.964	295.233	1087.94	87.8176	Arginase-1	ARG1	0.00223739	0.000328563	0.00227346	0.000746573	0.000746036	0.000506528	0.000666379	3.35753	0.493057	3.41167	1.12034	1.11954	0.76012	2.42075	0.217408	1.74374	0.00161314
P14868	1	1	1	81.5353	181.231	231.363	22.2935	Aspartate--tRNA ligase, cytoplasmic	DARS1	1.1882e-05	0.000201691	0.000577144	3.47742e-06	0.000161363	0.000107719	9.08534e-05	0.130782	2.21996	6.35248	0.0382751	1.77609	1.18564	2.90108	0.373185	4.07395	0.000263573
P05496	0	296.025	54.9921	430.741	1197.51	2415.84	1	ATP synthase F(0) complex subunit C1, mitochondrial	ATP5MC1	0.000653415	0.0013327	2.58885e-05	0.0010294	0.000852464	0.00112478	0.00100222	0.651971	1.32976	0.0258312	1.02713	0.850579	1.12229	0.669186	0.43846	0.658627	0.000670669
P25705	72	21827.8	6332.14	33289.6	53030.8	103043	4930.41	ATP synthase subunit alpha, mitochondrial	ATP5F1A	0.0752384	0.0590178	0.127641	0.0759045	0.0658821	0.0479751	0.0632539	1.18947	0.93303	2.01791	1.2	1.04155	0.758453	1.38013	0.340843	0.64561	0.0872989
P06576	63	14386	3762.26	25836.5	47078	91445	2063.82	ATP synthase subunit beta, mitochondrial	ATP5F1B	0.0447031	0.0523929	0.053429	0.0500262	0.0511319	0.0425754	0.0479112	0.933041	1.09354	1.11517	1.04414	1.06722	0.888632	1.04725	0.58778	0.142294	0.050175
P36542	6	875.587	232.678	1537.04	3331.22	8364.27	166.712	ATP synthase subunit gamma, mitochondrial	ATP5F1C	0.00276468	0.0037073	0.00431592	0.00304478	0.0030419	0.00389428	0.00332699	0.830986	1.11431	1.29725	0.915178	0.91431	1.17051	1.08085	0.640334	0.284014	0.00359597
Q9NRK6	1	157.285	183.207	150.968	217.887	428.04	119.424	ATP-binding cassette sub-family B member 10, mitochondrial	ABCB10	0.00217686	0.000242485	0.0030917	0.000546945	0.000298774	0.000199289	0.000348336	6.24931	0.696124	8.87563	1.57016	0.857718	0.572117	5.27369	0.153352	4.97876	0.00183702
P08237	1	380.478	176.659	770.097	1452.04	2936.7	229.729	ATP-dependent 6-phosphofructokinase, muscle type	PFKM	0.00209905	0.00161597	0.00594734	0.00132308	0.00152407	0.00136728	0.00140481	1.49419	1.15031	4.23355	0.941822	1.08489	0.973285	2.29269	0.256142	1.69838	0.00322079
Q08211	6	1866.16	1016.91	1906.61	2618.05	4727.19	792.006	ATP-dependent RNA helicase A	DHX9	0.0120829	0.00291362	0.0205038	0.00648942	0.00377329	0.00220091	0.00415454	2.90836	0.70131	4.93528	1.56201	0.908233	0.52976	2.84832	0.216066	2.5878	0.0118335
Q9NUU7	1	1491.52	465.353	2639.9	3712.43	9135.56	142.857	ATP-dependent RNA helicase DDX19A	DDX19A	0.00552932	0.00413155	0.00369836	0.00518665	0.00522453	0.00425338	0.00488819	1.13116	0.845211	0.756591	1.06106	1.06881	0.870134	0.910987	0.532226	0.220975	0.00445308
O00148	5	3107.35	778.362	5014.07	5457.94	13265	173.81	ATP-dependent RNA helicase DDX39A	DDX39A	0.00924849	0.00607412	0.00449967	0.0108056	0.00992315	0.006176	0.00896824	1.03125	0.677292	0.501734	1.20487	1.10648	0.688652	0.736759	0.301366	0.336937	0.00660742
O00571	1	1	1	1	1	1	1	ATP-dependent RNA helicase DDX3X	DDX3X	1.1882e-05	1.1129e-06	2.58885e-05	3.47742e-06	1.97906e-06	4.65585e-07	1.97402e-06	6.01917	0.56377	13.1146	1.76159	1.00255	0.235856	6.56584	0.20297	8.04324	1.29611e-05
Q9NYF8	1	189.56	27.311	109.744	193.316	386.391	46.7091	Bcl-2-associated transcription factor 1	BCLAF1	0.000324509	0.000215141	0.00120923	0.00065918	0.00021719	0.000179898	0.00035209	0.921666	0.61104	3.43443	1.87219	0.616861	0.510944	1.65571	0.545914	1.99218	0.000582959
P53004	3	182.014	141.322	254.229	380.42	592.356	24.2606	Biliverdin reductase A	BLVRA	0.00167918	0.000423367	0.00062807	0.000632938	0.000503136	0.000275792	0.000470622	3.568	0.899591	1.33455	1.3449	1.06909	0.586016	1.93405	0.33642	1.61294	0.000910206
Q9H3K6	1	420.057	163.1	405.057	672.734	1089	136.003	BolA-like protein 2	BOLA2	0.00193795	0.000748683	0.00352091	0.00146071	0.000801632	0.000507022	0.000923123	2.09934	0.811033	3.81412	1.58236	0.868391	0.549247	2.2415	0.249323	1.91721	0.00206918
Q9UJS0	1	694.859	324.226	989.401	1204.33	2831.46	163.183	Calcium-binding mitochondrial carrier protein Aralar2	SLC25A13	0.00385245	0.00134029	0.00422456	0.00241632	0.00195809	0.00131828	0.00189756	2.03021	0.706322	2.22631	1.27338	1.0319	0.694725	1.65428	0.265608	0.956429	0.0031391
Q15417	1	89.1671	1	127.773	165.682	231.594	1	Calponin-3	CNN3	1.1882e-05	0.000184386	2.58885e-05	0.000310071	0.00025287	0.000107827	0.000223589	0.053142	0.824665	0.115786	1.38679	1.13096	0.482253	0.331198	0.14135	0.45548	7.40523e-05
P22694	1	260.01	46.1554	525.698	632.823	1255.06	70.9934	cAMP-dependent protein kinase catalytic subunit beta	PRKACB	0.000548418	0.000704266	0.00183791	0.000904165	0.00104039	0.000584337	0.000842963	0.650583	0.835465	2.1803	1.0726	1.2342	0.693194	1.22211	0.684524	0.901289	0.0010302
Q14444	1	390.456	254.796	431.977	699.625	1046.15	250.278	Caprin-1	CAPRIN1	0.00302748	0.000778609	0.00647932	0.00135778	0.00085491	0.000487073	0.000899921	3.36416	0.865197	7.19988	1.50878	0.949983	0.541239	3.80974	0.206079	3.68849	0.00342847
O14735	2	122.99	1	211.209	303.939	579.376	1	CDP-diacylglycerol--inositol 3-phosphatidyltransferase	CDIPT	1.1882e-05	0.000338252	2.58885e-05	0.000427686	0.000417997	0.000269749	0.000371811	0.0319571	0.909743	0.0696281	1.15028	1.12422	0.7255	0.33711	0.105312	0.502721	0.000125341
O75794	1	151.49	25.2649	222.74	311.778	614.875	1	Cell division cycle protein 123 homolog	CDC123	0.000300197	0.000346976	2.58885e-05	0.000526794	0.000440816	0.000286277	0.000417962	0.71824	0.830161	0.0619397	1.26039	1.05468	0.684935	0.53678	0.188852	0.44355	0.000224354
Q12834	1	86.5873	26.6935	88.7722	114.1	225.487	1	Cell division cycle protein 20 homolog	CDC20	0.000317172	0.000126981	2.58885e-05	0.0003011	0.000175686	0.000104983	0.000193923	1.63555	0.654803	0.133499	1.55268	0.905955	0.541366	0.807952	0.735606	0.867683	0.000156681
Q8WWZ7	2	298.002	1	402.825	646.587	470.697	1	Cholesterol transporter ABCA5	ABCA5	1.1882e-05	0.000719584	2.58885e-05	0.00103628	0.000797216	0.00021915	0.000684214	0.0173659	1.05169	0.0378368	1.51455	1.16516	0.320294	0.368965	0.269062	0.63326	0.000252451
Q8N684	1	306.818	113.709	395.808	500.807	997.344	92.8492	Cleavage and polyadenylation specificity factor subunit 7	CPSF7	0.00135109	0.000557346	0.00240372	0.00106693	0.000783329	0.000464348	0.000771537	1.75117	0.722384	3.1155	1.38287	1.01528	0.601848	1.86302	0.301954	1.40394	0.00143739
O96005	1	121.834	45.609	311.348	476.035	914.643	30.5362	Cleft lip and palate transmembrane protein 1	CLPTM1	0.000541925	0.000529777	0.000790535	0.000423668	0.000616177	0.000425844	0.000488563	1.10922	1.08436	1.61808	0.867171	1.2612	0.871626	1.27055	0.281432	0.416352	0.000620746
Q14019	3	220.172	56.3296	404.151	1031.38	1731.75	1	Coactosin-like protein	COTL1	0.000669307	0.00114782	2.58885e-05	0.000765631	0.00079984	0.000806275	0.000790582	0.846601	1.45187	0.0327461	0.96844	1.01171	1.01985	0.777072	0.616717	0.712436	0.000614339
P53618	1	51.3792	1	106.673	247.515	553.389	1	Coatomer subunit beta	COPB1	1.1882e-05	0.000275458	2.58885e-05	0.000178667	0.000211113	0.00025765	0.00021581	0.0550577	1.27639	0.11996	0.827891	0.978235	1.19387	0.483803	0.277196	0.692908	0.000104409
Q9Y678	1	1637.05	1045.43	2195.95	2715.41	5169.41	674.138	Coatomer subunit gamma-1	COPG1	0.0124218	0.00302197	0.0174524	0.00569271	0.00434592	0.0024068	0.00414848	2.99429	0.728453	4.20694	1.37224	1.04759	0.580165	2.64323	0.190939	2.05551	0.0109654
P23528	2	1071.34	284.785	1208.14	2377.5	5187.31	206.782	Cofilin-1	CFL1	0.00338381	0.00264591	0.00535326	0.0037255	0.00239098	0.00241513	0.00284387	1.18986	0.930391	1.88238	1.31001	0.840749	0.849241	1.33421	0.360153	0.608723	0.00379433
Q14011	2	665.322	265.296	809.33	1696.55	2117.82	166.036	Cold-inducible RNA-binding protein	CIRBP	0.00315224	0.00188808	0.00429843	0.0023136	0.00160171	0.000986025	0.00163378	1.92941	1.15565	2.63097	1.4161	0.980373	0.603523	1.90534	0.13623	1.06999	0.00311292
P07357	1	274.487	174.622	1527.94	1006.92	990.667	54.2079	Complement component C8 alpha chain	C8A	0.00207485	0.0011206	0.00140336	0.000954507	0.00302389	0.00046124	0.00147988	1.40204	0.757222	0.948293	0.644989	2.04334	0.311674	1.03585	0.952355	1.00772	0.00153294
Q15003	1	920.258	606.896	1308.47	2206.94	3705.15	522.321	Condensin complex subunit 2	NCAPH	0.00721113	0.00245609	0.0135221	0.00320012	0.00258955	0.00172506	0.00250491	2.8788	0.980512	5.39823	1.27754	1.03379	0.688672	3.08585	0.181422	2.39685	0.00772977
Q9NZB2	1	173.238	64.9804	246.563	336.14	624.664	62.6794	Constitutive coactivator of PPAR-gamma-like protein 1	FAM120A	0.000772096	0.000374088	0.00162267	0.000602422	0.000487964	0.000290834	0.000460407	1.67699	0.812517	3.52443	1.30846	1.05985	0.631689	2.00464	0.289675	1.54599	0.000922952
P56545	11	5086.23	1103.89	9442.37	14098.1	30964.4	351.129	C-terminal-binding protein 2	CTBP2	0.0131164	0.0156897	0.00909019	0.017687	0.018687	0.0144166	0.0169302	0.774734	0.926729	0.536922	1.0447	1.10377	0.851531	0.746128	0.136708	0.219751	0.0126321
P0C7M8	1	43.1206	1	107.738	214.257	793.966	1	C-type lectin domain family 2 member L	CLEC2L	1.1882e-05	0.000238445	2.58885e-05	0.000149948	0.00021322	0.000369659	0.000244276	0.0486417	0.976132	0.105981	0.61385	0.872865	1.51329	0.376918	0.195963	0.548242	9.20719e-05
P06493	3	689.537	214.535	992.738	1504.66	2967.91	201.618	Cyclin-dependent kinase 1	CDK1	0.0025491	0.00167453	0.00521957	0.00239781	0.00196469	0.00138182	0.00191477	1.33128	0.874534	2.72595	1.25227	1.02607	0.721661	1.64392	0.327445	1.05917	0.00314773
Q00535	1	102.707	32.0233	207.987	321.039	588.187	1	Cyclin-dependent-like kinase 5	CDK5	0.0003805	0.000357283	2.58885e-05	0.000357157	0.000411619	0.000273851	0.000347542	1.09483	1.02803	0.0744901	1.02766	1.18437	0.787965	0.73245	0.486192	0.589222	0.000254557
P0DN79	0	109.417	43.1961	197.327	312.131	506.003	22.7531	Cystathionine beta-synthase-like protein	CBSL	0.000513255	0.000347369	0.000589043	0.000380489	0.000390522	0.000235587	0.000335533	1.52967	1.03528	1.75554	1.13398	1.16389	0.702129	1.44016	0.165457	0.52363	0.000483222
Q9BQA9	1	199.797	119.636	210.211	292.358	518.28	91.6149	Cytochrome b-245 chaperone 1	CYBC1	0.00142152	0.000325364	0.00237177	0.000694778	0.00041602	0.000241303	0.0004507	3.15402	0.721906	5.26241	1.54155	0.923053	0.535396	3.04611	0.202611	2.74815	0.00137288
P22695	9	1409.22	530.238	2557.45	5997.29	15497.5	569.007	Cytochrome b-c1 complex subunit 2, mitochondrial	UQCRC2	0.00630028	0.00667436	0.0147307	0.00490046	0.00506134	0.00721539	0.00572573	1.10035	1.16568	2.57272	0.855866	0.883965	1.26017	1.61292	0.285543	0.908059	0.00923512
P00403	1	60.9836	1	127.735	178.236	297.364	1	Cytochrome c oxidase subunit 2	MT-CO2	1.1882e-05	0.000198358	2.58885e-05	0.000212066	0.000252796	0.000138448	0.000201103	0.059084	0.986351	0.128732	1.05451	1.25705	0.688444	0.391389	0.149256	0.528602	7.87096e-05
Q8NDL9	1	491.848	270.959	710.842	881.973	1692.93	254.888	Cytosolic carboxypeptidase-like protein 5	AGBL5	0.00321954	0.000981544	0.00659865	0.00171036	0.0014068	0.000788201	0.00130179	2.47316	0.753997	5.06891	1.31386	1.08067	0.605476	2.76536	0.237285	2.39067	0.00359991
O43175	1	127.136	45.5439	133.476	213.222	407.242	1	D-3-phosphoglycerate dehydrogenase	PHGDH	0.000541152	0.000237294	2.58885e-05	0.000442105	0.000264158	0.000189606	0.000298623	1.81216	0.794629	0.0866928	1.48048	0.884588	0.634934	0.897827	0.864117	0.951013	0.000268112
Q14739	3	1826.8	481.57	2904.32	5293.53	12008.8	515.516	Delta(14)-sterol reductase LBR	LBR	0.00572201	0.00589114	0.0133459	0.00635255	0.00574783	0.00559114	0.00589717	0.970297	0.998977	2.26311	1.07722	0.974675	0.948104	1.41079	0.39156	0.744503	0.00831969
P54886	32	7245.04	2374.02	13219.5	19479.3	44137.6	2495.74	Delta-1-pyrroline-5-carboxylate synthase	ALDH18A1	0.0282081	0.0216784	0.0646108	0.025194	0.0261622	0.0205498	0.0239687	1.17687	0.904448	2.69563	1.05112	1.09152	0.85736	1.59232	0.351285	0.985524	0.0381658
O00115	2	1638.31	774.431	2745.01	2725.21	4876.4	662.076	Deoxyribonuclease-2-alpha	DNASE2	0.00920178	0.00303288	0.0171401	0.00569711	0.00543255	0.00227038	0.00446668	2.0601	0.679001	3.83733	1.27547	1.21624	0.508292	2.19214	0.276435	1.83914	0.00979159
P81605	1	652.341	303.432	918.723	837.298	2121.1	182.851	Dermcidin	DCD	0.00360537	0.000931825	0.00473373	0.00226847	0.00181821	0.000987554	0.00169141	2.13158	0.550916	2.79869	1.34117	1.07497	0.583864	1.82706	0.304304	1.35106	0.00309031
Q14574	1	232.014	51.5497	282.889	802.509	1307.96	41.703	Desmocollin-3	DSC3	0.000612513	0.000893109	0.00107963	0.000806809	0.000559854	0.000608969	0.000658544	0.930102	1.35619	1.63941	1.22514	0.85014	0.92472	1.30857	0.260893	0.441543	0.000861749
Q02413	8	2074.02	1256.88	3776.42	4552.05	20122.5	1005.52	Desmoglein-1	DSG1	0.0149342	0.00506596	0.0260314	0.00721225	0.00747376	0.00936875	0.00801826	1.86253	0.631803	3.24652	0.899478	0.932094	1.16843	1.91362	0.295599	1.33792	0.0153439
P15924	7	2814.99	1340.88	5841.24	5062.62	12705.3	782.445	Desmoplakin	DSP	0.0159323	0.00563417	0.0202563	0.00978891	0.0115602	0.00591541	0.00908817	1.75308	0.619945	2.22886	1.07711	1.272	0.650891	1.53396	0.355231	0.959477	0.0139409
P55039	0	255.879	113.449	433.631	541.886	904.505	103.04	Developmentally-regulated GTP-binding protein 2	DRG2	0.001348	0.000603063	0.00266754	0.000889799	0.000858183	0.000421124	0.000723035	1.86436	0.834071	3.68936	1.23064	1.18692	0.582439	2.12926	0.259706	1.63885	0.00153953
P00374	0	1592.89	479.156	3070.19	4976.8	10406.9	344.298	Dihydrofolate reductase	DHFR	0.00569333	0.00553866	0.00891335	0.00553915	0.00607609	0.00484531	0.00548685	1.03763	1.00944	1.62449	1.00953	1.10739	0.883078	1.22386	0.347997	0.37353	0.00671511
P09622	4	605.137	165.032	788.754	1802.63	3317.03	104.277	Dihydrolipoyl dehydrogenase, mitochondrial	DLD	0.00196091	0.00200614	0.00269957	0.00210432	0.00156099	0.00154436	0.00173656	1.12919	1.15524	1.55456	1.21178	0.898902	0.889322	1.27966	0.182654	0.334609	0.00222221
P25205	16	6156.3	2086.55	9576.35	13865.9	25281.9	1734.05	DNA replication licensing factor MCM3	MCM3	0.0247924	0.0154313	0.0448918	0.0214081	0.0189522	0.0117709	0.017377	1.42673	0.888026	2.5834	1.23197	1.09065	0.67738	1.63272	0.296207	0.9858	0.0283718
P33991	5	395.061	140.45	713.843	1143.79	2646.75	100.926	DNA replication licensing factor MCM4	MCM4	0.00166882	0.00127292	0.00261282	0.00137379	0.00141274	0.00123229	0.00133961	1.24576	0.950219	1.95044	1.02552	1.05459	0.919887	1.38214	0.271027	0.523126	0.00185152
P33992	7	971.384	254.25	1575.48	2411.24	4203.99	60.8067	DNA replication licensing factor MCM5	MCM5	0.00302099	0.00268346	0.00157419	0.00337791	0.00311797	0.00195731	0.00281773	1.07214	0.952348	0.558673	1.1988	1.10655	0.694641	0.861052	0.560693	0.354385	0.00242622
Q14566	7	1510.07	415.372	2317.19	3556.55	6755.31	247.489	DNA replication licensing factor MCM6	MCM6	0.00493544	0.00395807	0.0064071	0.00525114	0.00458586	0.00314517	0.00432739	1.14051	0.914656	1.48059	1.21347	1.05973	0.726806	1.17859	0.459359	0.408805	0.0051002
P33993	21	5810.13	1987.14	9872.07	14289.1	27062.4	2034.12	DNA replication licensing factor MCM7	MCM7	0.0236112	0.0159022	0.0526603	0.0202043	0.0195374	0.0125999	0.0174472	1.35329	0.911449	3.01827	1.15802	1.1198	0.722171	1.761	0.310805	1.18954	0.0307246
P52434	4	635.105	123.326	1523.38	2611.9	4638.41	1	DNA-directed RNA polymerases I, II, and III subunit RPABC3	POLR2H	0.00146535	0.00290677	2.58885e-05	0.00220853	0.00301486	0.00215957	0.00246099	0.595433	1.18114	0.0105196	0.897416	1.22506	0.877524	0.595698	0.319783	0.596746	0.001466
Q9UBS4	0	246.2	98.702	276.807	290.093	578.958	56.586	DnaJ homolog subfamily B member 11	DNAJB11	0.00117278	0.000322843	0.00146492	0.000856142	0.000547818	0.000269554	0.000557838	2.10236	0.57874	2.62607	1.53475	0.982038	0.483212	1.76906	0.324423	1.41318	0.000986848
O75190	1	137.804	1	198.543	369.204	695.606	1	DnaJ homolog subfamily B member 6	DNAJB6	1.1882e-05	0.000410885	2.58885e-05	0.000479202	0.000392929	0.000323864	0.000398665	0.0298044	1.03065	0.0649379	1.20202	0.985613	0.81237	0.375132	0.145884	0.572671	0.000149552
Q9NVH1	1	65.6405	26.6786	72.9022	161.173	500.862	1	DnaJ homolog subfamily C member 11	DNAJC11	0.000316995	0.000179369	2.58885e-05	0.00022826	0.000144278	0.000233194	0.00020191	1.56998	0.888359	0.128218	1.1305	0.714564	1.15494	0.862184	0.769889	0.752141	0.000174084
O60762	1	195.106	66.2227	290.702	357.142	802.779	70.0736	Dolichol-phosphate mannosyltransferase subunit 1	DPM1	0.000786857	0.000397462	0.0018141	0.000678467	0.000575316	0.000373762	0.000542515	1.45039	0.732629	3.34387	1.2506	1.06046	0.688943	1.84229	0.349719	1.44803	0.000999472
P04843	4	903.484	289.797	1491.86	2833.23	4945.65	177.422	Dolichyl-diphosphooligosaccharide--protein glycosyltransferase subunit 1	RPN1	0.00344336	0.00315308	0.00459318	0.00314179	0.00295248	0.00230262	0.00279897	1.23023	1.12652	1.64103	1.12248	1.05485	0.822669	1.33259	0.140735	0.343441	0.00372988
P04844	2	1000.19	283.176	1912.34	3286.65	7603.95	352.55	Dolichyl-diphosphooligosaccharide--protein glycosyltransferase subunit 2	RPN2	0.00336469	0.00365769	0.00912697	0.00347809	0.00378464	0.00354029	0.003601	0.934376	1.01574	2.53456	0.965867	1.05099	0.983138	1.49489	0.395966	0.903805	0.00538312
P46977	6	2609.55	770.192	4637.07	8274.13	22127.7	706.589	Dolichyl-diphosphooligosaccharide--protein glycosyltransferase subunit STT3A	STT3A	0.00915141	0.00920824	0.0182925	0.00907451	0.00917705	0.0103023	0.00951796	0.961488	0.967459	1.92189	0.953409	0.964183	1.08241	1.28361	0.427923	0.560356	0.0122174
Q9UHG0	1	24.8201	1	40.494	61.6243	209.239	1	Doublecortin domain-containing protein 2	DCDC2	1.1882e-05	6.85814e-05	2.58885e-05	8.63099e-05	8.01401e-05	9.74186e-05	8.79562e-05	0.13509	0.779722	0.294333	0.981283	0.911137	1.10758	0.403048	0.041878	0.338174	3.54506e-05
P36507	1	101.046	1	230.201	322.905	497.969	31.8165	Dual specificity mitogen-activated protein kinase kinase 2	MAP2K2	1.1882e-05	0.000359359	0.00082368	0.000351381	0.000455582	0.000231847	0.00034627	0.0343142	1.0378	2.37872	1.01476	1.31569	0.669555	1.15028	0.841468	1.23364	0.000398307
P19474	8	2084.84	1083.18	2691.61	4368.85	6939.15	955.632	E3 ubiquitin-protein ligase TRIM21	TRIM21	0.0128703	0.00486207	0.0247398	0.00724985	0.00532686	0.00323077	0.00526916	2.44257	0.922742	4.69522	1.3759	1.01095	0.613147	2.68684	0.20577	2.15715	0.0141574
O94874	1	305.931	81.3172	398.638	523.211	1120.17	85.4599	E3 UFM1-protein ligase 1	UFL1	0.00096621	0.000582279	0.00221243	0.00106385	0.00078893	0.000521532	0.000791437	1.22083	0.735723	2.79545	1.3442	0.996832	0.658968	1.584	0.42131	1.20586	0.00125364
Q96C19	1	120.528	28.834	200.989	305.389	588.2	36.5673	EF-hand domain-containing protein D2	EFHD2	0.000342605	0.000339866	0.000946671	0.000419127	0.000397769	0.000273857	0.000363584	0.942299	0.934765	2.60372	1.15276	1.09402	0.753215	1.49359	0.434526	1.01396	0.000543047
P26378	0	264.17	69.7182	406.411	512.885	1008.71	56.7062	ELAV-like protein 4	ELAVL4	0.000828391	0.000570788	0.00146804	0.000918631	0.000804312	0.000469639	0.000730861	1.13345	0.78098	2.00864	1.25692	1.1005	0.642584	1.30769	0.493577	0.757533	0.000955738
P13804	1	490.734	87.8289	847.9	1288.9	3034.87	75.2356	Electron transfer flavoprotein subunit alpha, mitochondrial	ETFA	0.00104358	0.00143441	0.00194773	0.00170649	0.00167805	0.00141299	0.00159918	0.652575	0.89697	1.21796	1.0671	1.04932	0.883575	0.922502	0.678789	0.298535	0.00147524
P68104	0	12572.2	3196.57	20275.3	37616.6	82814.5	2230	Elongation factor 1-alpha 1	EEF1A1	0.0379816	0.0418633	0.0577313	0.043719	0.040126	0.0385572	0.0408007	0.930905	1.02604	1.41496	1.07152	0.983464	0.945012	1.12397	0.462497	0.266613	0.0458587
P26641	2	379.27	89.2465	544.607	1037.74	2450.68	25.9274	Elongation factor 1-gamma	EEF1G	0.00106043	0.00115489	0.00067122	0.00131888	0.00107781	0.001141	0.00117923	0.899252	0.979361	0.569202	1.11842	0.913995	0.96758	0.815938	0.257885	0.233974	0.00096218
P13639	3	541.571	147.763	786.968	1516.03	2834.3	143.126	Elongation factor 2	EEF2	0.00175572	0.00168718	0.00370531	0.00188327	0.00155746	0.00131961	0.00158678	1.10647	1.06328	2.33512	1.18685	0.981522	0.831627	1.50162	0.307666	0.770203	0.00238274
Q96RP9	1	246.192	107.348	285.944	431.061	648.319	120.122	Elongation factor G, mitochondrial	GFM1	0.00127551	0.000479726	0.00310977	0.000856112	0.000565901	0.000301848	0.00057462	2.21975	0.834857	5.41187	1.48987	0.984827	0.525299	2.82216	0.2582	2.71355	0.00162167
P43897	1	109.178	51.2249	169.476	238.191	330.054	76.5788	Elongation factor Ts, mitochondrial	TSFM	0.000608653	0.000265081	0.00198251	0.000379658	0.000335404	0.000153668	0.000289577	2.10187	0.91541	6.84622	1.31108	1.15826	0.530666	3.28784	0.278824	3.42016	0.000952081
P49411	20	3003.41	697.924	4511.07	7554.09	15071.1	699.833	Elongation factor Tu, mitochondrial	TUFM	0.00829273	0.00840691	0.0181176	0.0104441	0.00892768	0.00701688	0.00879623	0.942759	0.95574	2.0597	1.18734	1.01494	0.797714	1.3194	0.455514	0.690967	0.0116057
P50402	4	1560.61	635.964	1795.37	2497.06	4386.28	761.929	Emerin	EMD	0.00755651	0.00277897	0.0197252	0.0054269	0.00355316	0.00204219	0.00367408	2.05671	0.756371	5.36873	1.47708	0.967087	0.555836	2.72727	0.284431	2.6907	0.0100202
P14625	1	55.1664	1	61.561	134.845	206.42	1	Endoplasmin	HSP90B1	1.1882e-05	0.000150068	2.58885e-05	0.000191837	0.000121833	9.6106e-05	0.000136592	0.0869889	1.09866	0.189531	1.40445	0.891949	0.703599	0.458394	0.230915	0.581145	6.2613e-05
Q8N766	1	226.869	85.221	349.034	458.165	1405.19	70.2785	ER membrane protein complex subunit 1	EMC1	0.00101259	0.000509889	0.0018194	0.000788918	0.00069076	0.000654234	0.000711304	1.42358	0.716838	2.55784	1.10911	0.971118	0.919767	1.56608	0.353008	0.941315	0.00111396
P60842	1	15894.5	2949.33	23919.2	39556.9	56376.4	1383.15	Eukaryotic initiation factor 4A-I	EIF4A1	0.0350439	0.0440227	0.0358077	0.0552717	0.0473376	0.026248	0.0429524	0.815878	1.02492	0.833661	1.28681	1.10209	0.611095	0.891485	0.636396	0.33221	0.0382915
P38919	1	202.242	35.3269	332.063	532.312	706.863	26.3058	Eukaryotic initiation factor 4A-III	EIF4A3	0.000419754	0.000592407	0.000681017	0.000703281	0.000657173	0.000329105	0.000563186	0.745319	1.05188	1.20922	1.24875	1.16688	0.584362	1.00214	0.993565	0.432968	0.000564393
P05198	1	191.285	116.95	212.934	353.482	523.116	99.6431	Eukaryotic translation initiation factor 2 subunit 1	EIF2S1	0.0013896	0.000393388	0.00257961	0.000665179	0.000421409	0.000243555	0.000443381	3.13409	0.887246	5.81804	1.50024	0.950444	0.549313	3.27979	0.191397	2.9233	0.0014542
P41091	0	1216.54	308.572	1949.91	3383.95	6225.02	318.82	Eukaryotic translation initiation factor 2 subunit 3	EIF2S3	0.00366645	0.00376598	0.00825375	0.00423041	0.00385899	0.00289827	0.00366256	1.00106	1.02824	2.25355	1.15504	1.05363	0.791325	1.42761	0.373303	0.763943	0.00522873
P55884	1	129.804	70.914	101.228	185.49	221.862	68.6523	Eukaryotic translation initiation factor 3 subunit B	EIF3B	0.000842599	0.000206431	0.0017773	0.000451382	0.000200337	0.000103296	0.000251671	3.34801	0.820241	7.06199	1.79354	0.796026	0.410439	3.74342	0.214028	4.12263	0.000942111
B5ME19	0	90.5992	1	130.632	306.102	414.375	31.2421	Eukaryotic translation initiation factor 3 subunit C-like protein	EIF3CL	1.1882e-05	0.000340659	0.00080881	0.000315052	0.00025853	0.000192927	0.000255503	0.0465043	1.33329	3.16556	1.23306	1.01185	0.755088	1.51512	0.603684	1.60881	0.000387117
P60228	1	121.688	38.3266	149.885	313.257	419.467	29.428	Eukaryotic translation initiation factor 3 subunit E	EIF3E	0.000455396	0.000348622	0.000761846	0.000423159	0.000296632	0.000195298	0.00030503	1.49296	1.14291	2.49761	1.38727	0.972469	0.640258	1.71116	0.196942	0.951139	0.000521955
Q04637	3	450.653	168.389	536.856	930.888	1647.36	167.844	Eukaryotic translation initiation factor 4 gamma 1	EIF4G1	0.0020008	0.00103598	0.00434522	0.00156711	0.00106247	0.000766985	0.00113219	1.7672	0.915024	3.8379	1.38414	0.938422	0.677435	2.17337	0.258716	1.69196	0.00246067
Q9Y2L1	1	179.909	64.8727	194.156	233.082	356.562	51.4461	Exosome complex exonuclease RRP44	DIS3	0.000770816	0.000259396	0.00133186	0.000625618	0.000384247	0.00016601	0.000391958	1.96658	0.661794	3.39797	1.59613	0.980327	0.42354	2.00878	0.305713	1.80589	0.000787357
Q96I24	1	333.729	102.765	420.68	612.733	1041.46	111.254	Far upstream element-binding protein 3	FUBP3	0.00122106	0.000681907	0.00288019	0.00116052	0.000832552	0.000484887	0.000825985	1.4783	0.825569	3.48698	1.40501	1.00795	0.587041	1.93028	0.32762	1.59606	0.00159439
Q969Z0	4	408.048	93.0154	514.512	1010.53	2146.7	36.7382	FAST kinase domain-containing protein 4	TBRG4	0.00110521	0.00112462	0.000951095	0.00141895	0.00101825	0.000999471	0.00114556	0.964776	0.98172	0.830246	1.23866	0.888869	0.872475	0.92558	0.594032	0.208667	0.00106031
Q7L8L6	1	195.367	82.4432	296.703	416.423	625.954	76.0969	FAST kinase domain-containing protein 5, mitochondrial	FASTKD5	0.000979589	0.000463436	0.00197003	0.000679372	0.000587193	0.000291435	0.000519333	1.88624	0.892366	3.79339	1.30816	1.13067	0.561171	2.19067	0.247684	1.70423	0.00113769
Q01469	1	121.294	40.9361	208.182	279.777	494.712	1	Fatty acid-binding protein 5	FABP5	0.000486402	0.000311363	2.58885e-05	0.000421792	0.000412005	0.00023033	0.000354709	1.37127	0.877798	0.072985	1.18912	1.16153	0.64935	0.774018	0.616714	0.696294	0.000274551
Q53EP0	6	389.09	1	727.378	1417.26	2582.52	1	Fibronectin type III domain-containing protein 3B	FNDC3B	1.1882e-05	0.00157726	2.58885e-05	0.00135303	0.00143953	0.00120238	0.00133165	0.00892278	1.18444	0.0194409	1.01606	1.08101	0.902928	0.404268	0.204654	0.676652	0.000538343
Q8IVH2	1	59.9317	54.3911	60.6415	72.6494	128.508	1	Forkhead box protein P4	FOXP4	0.000646274	8.08512e-05	2.58885e-05	0.000208408	0.000120013	5.98316e-05	0.000129418	4.99371	0.624731	0.200038	1.61035	0.927334	0.462314	1.93949	0.581317	2.88021	0.000251005
O60547	3	300.001	60.7697	671.144	1099.8	2156.57	57.2285	GDP-mannose 4,6 dehydratase	GMDS	0.000722065	0.00122396	0.00148156	0.00104323	0.00132823	0.00100407	0.00112518	0.641734	1.08779	1.31673	0.927169	1.18047	0.892364	1.01542	0.947004	0.378592	0.00114253
O75496	1	169.135	1	236.378	807.749	852.351	1	Geminin	GMNN	1.1882e-05	0.00089894	2.58885e-05	0.000588154	0.000467807	0.000396842	0.000484268	0.024536	1.85629	0.053459	1.21452	0.96601	0.819468	0.644761	0.595449	1.05718	0.000312237
O43826	1	182.652	73.0656	303.563	502.608	987.892	52.4725	Glucose-6-phosphate exchanger SLC37A4	SLC37A4	0.000868164	0.00055935	0.00135843	0.000635158	0.000600771	0.000459948	0.000565292	1.53578	0.989487	2.40306	1.12359	1.06276	0.813646	1.64278	0.202676	0.762182	0.000928649
P48507	1	902.328	383.232	1279.37	1725.92	2890.8	268.738	Glutamate--cysteine ligase regulatory subunit	GCLM	0.00455356	0.00192077	0.0069572	0.00313778	0.00253195	0.00134591	0.00233855	1.94718	0.821352	2.97501	1.34176	1.0827	0.575534	1.91451	0.238927	1.3104	0.00447718
Q92947	1	203.968	51.4484	172.621	443.159	777.56	45.2059	Glutaryl-CoA dehydrogenase, mitochondrial	GCDH	0.000611309	0.00049319	0.00117031	0.000709284	0.000341628	0.00036202	0.000470977	1.29796	1.04716	2.48486	1.50598	0.72536	0.768658	1.60999	0.298244	1.0434	0.00075827
P41250	1	110.859	27.3179	140.397	196.329	666.111	42.4517	Glycine--tRNA ligase	GARS1	0.000324591	0.000218494	0.00109901	0.000385504	0.000277855	0.000310131	0.000324497	1.00029	0.673332	3.38681	1.18801	0.856263	0.95573	1.68681	0.469654	1.50887	0.000547365
P62826	9	4153.05	1101	5847.69	13446.7	25716.8	473.779	GTP-binding nuclear protein Ran	RAN	0.0130821	0.0149648	0.0122654	0.0144419	0.011573	0.0119734	0.0126627	1.03312	1.1818	0.968622	1.1405	0.913937	0.945558	1.06118	0.554178	0.170019	0.0134374
Q15382	4	628.234	88.2817	1057.94	1870.12	4695.82	116.476	GTP-binding protein Rheb	RHEB	0.00104896	0.00208125	0.00301538	0.00218463	0.00209374	0.00218631	0.00215489	0.486782	0.965826	1.39932	1.0138	0.97162	1.01458	0.950642	0.860748	0.457056	0.00204853
Q5JWF2	1	1231.04	201.294	3163.75	4916.4	14779.6	66.4443	Guanine nucleotide-binding protein G(s) subunit alpha isoforms XLas	GNAS	0.00239177	0.00547144	0.00172014	0.00428086	0.00626126	0.00688114	0.00580775	0.411824	0.942093	0.29618	0.737094	1.07809	1.18482	0.550032	0.134507	0.367657	0.00319445
Q9BYB4	1	195.356	50.7406	271.824	322.846	597.798	27.384	Guanine nucleotide-binding protein subunit beta-like protein 1	GNB1L	0.000602899	0.000359293	0.00070893	0.000679335	0.000537957	0.000278326	0.000498539	1.20933	0.720693	1.42201	1.36265	1.07907	0.558283	1.11735	0.727565	0.580606	0.000557041
Q9BXW7	1	67.1691	64.1541	132.677	168.774	322.347	37.1618	Haloacid dehalogenase-like hydrolase domain-containing 5	HDHD5	0.000762278	0.000187828	0.000962062	0.000233575	0.000262575	0.00015008	0.00021541	3.53873	0.871956	4.46619	1.08433	1.21896	0.696717	2.95896	0.146324	2.03111	0.000637389
P0DMV8	0	7002.6	2172.4	12288	19231.7	40404.7	1637.55	Heat shock 70 kDa protein 1A	HSPA1A	0.0258124	0.0214029	0.0423937	0.024351	0.0243188	0.0188118	0.0224939	1.14753	0.9515	1.88468	1.08256	1.08113	0.836309	1.3279	0.329558	0.526824	0.0298697
P11142	5	4135.47	912.859	7008.8	13004.7	23892.2	650.317	Heat shock cognate 71 kDa protein	HSPA8	0.0108466	0.0144728	0.0168357	0.0143808	0.0138709	0.0111238	0.0131252	0.826396	1.10268	1.28271	1.09566	1.05681	0.847521	1.07059	0.669384	0.270639	0.0140517
Q12931	13	992.096	193.983	1975.29	3823.82	8867.04	45.2561	Heat shock protein 75 kDa, mitochondrial	TRAP1	0.00230491	0.00425551	0.00117161	0.00344994	0.00390923	0.00412836	0.00382918	0.601934	1.11134	0.305969	0.900961	1.02091	1.07813	0.673081	0.246316	0.411892	0.00257734
P04792	3	619.013	152.495	1079.9	1838.46	3065.3	115.57	Heat shock protein beta-1	HSPB1	0.00181194	0.00204601	0.00299192	0.00215257	0.00213719	0.00142716	0.00190564	0.950829	1.07366	1.57003	1.12958	1.12151	0.748911	1.19817	0.432197	0.418791	0.00228329
P07900	2	1442.58	352.174	2228.56	4231.74	7485.39	248.108	Heat shock protein HSP 90-alpha	HSP90AA1	0.00418452	0.00470949	0.00642314	0.00501646	0.00441046	0.00348509	0.004304	0.97224	1.09421	1.49237	1.16553	1.02474	0.809731	1.18627	0.377995	0.345213	0.00510572
P08238	1	7366.52	2156.94	11861.4	23079.2	44248.8	1276.16	Heat shock protein HSP 90-beta	HSP90AB1	0.0256287	0.0256848	0.0330377	0.0256165	0.0234744	0.0206016	0.0232308	1.10322	1.10563	1.42215	1.10269	1.01048	0.88682	1.21033	0.162422	0.225473	0.0281171
Q13151	5	2749.45	1114.25	3314.54	5512.11	11771.9	888.681	Heterogeneous nuclear ribonucleoprotein A0	HNRNPA0	0.0132394	0.0061344	0.0230066	0.00956101	0.00655968	0.00548081	0.0072005	1.83868	0.85194	3.19514	1.32783	0.911003	0.761171	1.96192	0.241391	1.30992	0.0141268
P09651	1	173.165	85.617	170.884	224.856	322.975	43.2747	Heterogeneous nuclear ribonucleoprotein A1	HNRNPA1	0.0010173	0.000250242	0.00112032	0.000602169	0.00033819	0.000150372	0.000363577	2.79803	0.688276	3.08137	1.65623	0.930175	0.413591	2.18922	0.228199	1.8914	0.000795952
P31943	1	854.303	138.322	1904.22	3217.99	6432.97	114.942	Heterogeneous nuclear ribonucleoprotein H	HNRNPH1	0.00164354	0.00358129	0.00297568	0.00297077	0.00376857	0.00299509	0.00324481	0.506513	1.1037	0.917058	0.915545	1.16141	0.923041	0.842423	0.462186	0.327433	0.0027335
P55795	1	406.07	127.788	759.044	1224.83	1692.03	66.8148	Heterogeneous nuclear ribonucleoprotein H2	HNRNPH2	0.00151837	0.00136311	0.00172973	0.00141207	0.0015022	0.000787786	0.00123402	1.23043	1.10461	1.40171	1.14429	1.21732	0.63839	1.24558	0.289616	0.420074	0.00153707
P61978	1	156.023	34.7879	224.333	388.101	721.386	1	Heterogeneous nuclear ribonucleoprotein K	HNRNPK	0.000413349	0.000431915	2.58885e-05	0.000542557	0.000443968	0.000335867	0.000440797	0.937731	0.97985	0.058731	1.23085	1.00719	0.761952	0.658771	0.35874	0.542541	0.000290384
P52272	8	1561.34	709.948	2089.05	2819.11	4411.27	524.303	Heterogeneous nuclear ribonucleoprotein M	HNRNPM	0.0084356	0.00313737	0.0135734	0.00542944	0.00413435	0.00205382	0.00387254	2.17831	0.810159	3.50504	1.40204	1.06761	0.530356	2.1645	0.227827	1.64977	0.00838212
Q00839	1	162.433	21.0515	251.752	845.041	1729.75	1	Heterogeneous nuclear ribonucleoprotein U	HNRNPU	0.000250134	0.000940443	2.58885e-05	0.000564848	0.000498233	0.000805347	0.000622809	0.401621	1.51	0.0415672	0.906935	0.799977	1.29309	0.651063	0.496095	0.783748	0.000405488
P04908	0	3241.7	442.962	2282.62	2425.83	8510.15	472.489	Histone H2A type 1-B/E	H2AC4	0.00526326	0.00269969	0.012232	0.0112728	0.00451745	0.0039622	0.00658414	0.799385	0.41003	1.8578	1.71211	0.686112	0.60178	1.02241	0.970044	0.980168	0.00673166
O60814	0	230.745	28.3972	161.045	292.75	1305.39	24.0931	Histone H2B type 1-K	H2BC12	0.000337415	0.0003258	0.000623733	0.000802399	0.000318718	0.00060777	0.000576296	0.585489	0.565334	1.08231	1.39234	0.553046	1.05462	0.744379	0.43752	0.429616	0.000428983
P68431	0	111.015	1	76.8493	161.902	859.882	1	Histone H3.1	H3C1	1.1882e-05	0.00018018	2.58885e-05	0.000386046	0.00015209	0.000400348	0.000312828	0.0379825	0.57597	0.0827562	1.23405	0.486176	1.27977	0.232236	0.0682509	0.315949	7.265e-05
Q03828	1	26.6636	1	90.766	52.813	128.856	1	Homeobox even-skipped homolog protein 2	EVX2	1.1882e-05	5.87753e-05	2.58885e-05	9.27205e-05	0.000179632	5.99933e-05	0.000110782	0.107256	0.53055	0.233689	0.836965	1.62149	0.541545	0.290498	0.109466	0.271114	3.21819e-05
Q86YZ3	8	1404.8	1068.1	1910.76	1723.03	4246.03	454.226	Hornerin	HRNR	0.0126912	0.00191755	0.0117592	0.00488509	0.00378151	0.00197689	0.00354783	3.57718	0.540485	3.31448	1.37692	1.06587	0.55721	2.47738	0.213769	1.97025	0.00878932
Q6YN16	1	297.115	51.4172	549.353	1089.35	2261	1	Hydroxysteroid dehydrogenase-like protein 2	HSDL2	0.000610938	0.00121234	2.58885e-05	0.0010332	0.0010872	0.00105269	0.00105769	0.577613	1.14621	0.0244763	0.976837	1.0279	0.995265	0.582765	0.267493	0.561084	0.000616387
P52292	2	310.171	88.028	431.962	575.666	696.467	96.0344	Importin subunit alpha-1	KPNA2	0.00104595	0.000640656	0.00248618	0.0010786	0.000854879	0.000324264	0.00075258	1.38982	0.851279	3.30355	1.4332	1.13593	0.430871	1.84821	0.34947	1.60196	0.00139093
O14654	1	71.8161	41.2834	110.009	99.5372	229.928	48.9922	Insulin receptor substrate 4	IRS4	0.000490529	0.000110774	0.00126833	0.000249735	0.000217714	0.000107051	0.0001915	2.56151	0.578457	6.62315	1.3041	1.13689	0.559013	3.25437	0.277105	3.33367	0.000623212
O00425	1	117.968	58.8189	163.821	174.193	342.848	34.9122	Insulin-like growth factor 2 mRNA-binding protein 3	IGF2BP3	0.000698885	0.000193859	0.000903823	0.000410223	0.000324212	0.000159625	0.00029802	2.3451	0.650489	3.03276	1.37649	1.08789	0.535618	2.00945	0.249355	1.49682	0.000598856
O75027	1	80.646	41.198	120.622	179.755	346.918	22.5655	Iron-sulfur clusters transporter ABCB7, mitochondrial	ABCB7	0.000489514	0.000200048	0.000584186	0.00028044	0.000238718	0.00016152	0.000226893	2.15747	0.881687	2.57472	1.236	1.05212	0.711878	1.87129	0.176743	1.01274	0.000424583
O43837	2	675.6	265.601	1466.42	1301.77	2857.38	122.793	Isocitrate dehydrogenase [NAD] subunit beta, mitochondrial	IDH3B	0.00315587	0.00144874	0.00317893	0.00234935	0.00290214	0.00133035	0.00219395	1.43844	0.660333	1.44896	1.07083	1.3228	0.606374	1.18258	0.614704	0.623933	0.00259451
P48735	2	80.4545	65.8611	182.521	218.388	377.729	41.6118	Isocitrate dehydrogenase [NADP], mitochondrial	IDH2	0.000782561	0.000243044	0.00107727	0.000279774	0.000361221	0.000175865	0.000272287	2.87403	0.892602	3.95637	1.0275	1.32662	0.645881	2.57433	0.161646	1.78481	0.000700956
P14923	4	1022.87	401.097	2106.58	2001.48	4452.5	206.977	Junction plakoglobin	JUP	0.00476583	0.00222744	0.00535832	0.00355694	0.00416905	0.00207302	0.00326634	1.45907	0.681937	1.64047	1.08897	1.27637	0.634661	1.26049	0.498422	0.657473	0.0041172
Q8N239	1	163.091	27.781	347.734	577.951	882.824	1	Kelch-like protein 34	KLHL34	0.000330093	0.000643199	2.58885e-05	0.000567138	0.000688187	0.000411029	0.000555451	0.59428	1.15797	0.046608	1.02104	1.23897	0.739992	0.599621	0.318677	0.575591	0.00033306
Q96EK5	2	109.888	36.206	161.854	312.219	466.09	29.6115	KIF-binding protein	KIFBP	0.000430199	0.000347468	0.000766596	0.000382126	0.000320319	0.000217005	0.000306483	1.40366	1.13372	2.50126	1.24681	1.04514	0.708047	1.67955	0.20287	0.856528	0.000514754
Q01650	1	117.031	50.3676	201.818	349.454	785.037	1	Large neutral amino acids transporter small subunit 1	SLC7A5	0.000598467	0.000388906	2.58885e-05	0.000406964	0.00039941	0.000365501	0.000390625	1.53207	0.995598	0.0662744	1.04183	1.02249	0.935683	0.864649	0.768371	0.743231	0.000337754
Q96AG4	1	187.369	27.4012	260.673	282.324	1499.41	29.4473	Leucine-rich repeat-containing protein 59	LRRC59	0.000325581	0.000314197	0.000762345	0.000651559	0.000515888	0.000698103	0.00062185	0.523568	0.505261	1.22593	1.04778	0.829602	1.12262	0.751587	0.38174	0.42653	0.000467374
Q9UNZ5	6	1288.03	340.733	1568.3	3352.99	6835.17	128.829	Leydig cell tumor 10 kDa protein homolog	C19orf53	0.00404858	0.00373153	0.00333519	0.00447904	0.00310376	0.00318235	0.00358839	1.12825	1.03989	0.929439	1.2482	0.864948	0.886848	1.03253	0.823909	0.243532	0.0037051
P31025	0	90.1794	38.3325	106.76	108.885	371.184	257.347	Lipocalin-1	LCN1	0.000455466	0.000121178	0.00666231	0.000313592	0.000211285	0.000172818	0.000232565	1.95845	0.521049	28.6471	1.3484	0.9085	0.743095	10.3755	0.363307	16.1691	0.00241298
P00338	1	1309.38	244.423	2150.35	3406.99	4878.02	176.585	L-lactate dehydrogenase A chain	LDHA	0.00290423	0.00379162	0.00457151	0.00455326	0.00425567	0.00227113	0.00369335	0.786338	1.02661	1.23777	1.23282	1.15225	0.614925	1.0169	0.945812	0.409512	0.00375578
P07195	3	540.962	195.771	709.243	1151.48	1805.22	86.357	L-lactate dehydrogenase B chain	LDHB	0.00232615	0.00128148	0.00223565	0.00188115	0.00140364	0.000840482	0.00137509	1.69163	0.931923	1.62582	1.36802	1.02076	0.611219	1.41646	0.271718	0.68198	0.00194776
Q6P1M0	1	144.678	52.5352	195.24	236.37	367.649	42.5683	Long-chain fatty acid transport protein 4	SLC27A4	0.000624222	0.000263055	0.00110203	0.000503105	0.000386392	0.000171172	0.000353556	1.76555	0.744025	3.11698	1.42298	1.09287	0.484143	1.87552	0.302376	1.48818	0.000663102
P06734	2	214.593	103.432	263.68	458.45	337.885	129.437	Low affinity immunoglobulin epsilon Fc receptor	FCER2	0.00122897	0.000510207	0.00335091	0.000746228	0.000521839	0.000157314	0.000475127	2.58662	1.07383	7.05267	1.57059	1.09831	0.331099	3.57104	0.232893	3.82803	0.0016967
P61626	1	300.075	238.857	381.145	648.874	2018.83	302.137	Lysozyme C	LYZ	0.00283809	0.000722129	0.00782185	0.00104349	0.00075431	0.000939935	0.000912577	3.10997	0.791307	8.57116	1.14345	0.826571	1.02998	4.15748	0.243104	4.0497	0.00379402
P14174	1	360.977	111.272	467.515	709.558	1140.25	126.84	Macrophage migration inhibitory factor	MIF	0.00132213	0.000789664	0.00328368	0.00125527	0.000925242	0.000530882	0.000903797	1.46286	0.873718	3.63321	1.38888	1.02373	0.58739	1.98993	0.318933	1.65821	0.00179849
Q9H0U3	1	85.4265	28.354	333.715	427.812	958.184	23.4929	Magnesium transporter protein 1	MAGT1	0.000336902	0.00047611	0.000608195	0.000297064	0.000660443	0.000446116	0.000467874	0.720069	1.0176	1.29991	0.634923	1.41158	0.953496	1.01253	0.96655	0.490243	0.000473736
Q9Y5V3	1	66.897	43.5505	107.759	121.73	190.216	36.7768	Melanoma-associated antigen D1	MAGED1	0.000517466	0.000135473	0.000952095	0.000232629	0.000213263	8.85616e-05	0.000178151	2.90465	0.760438	5.34431	1.3058	1.19709	0.497115	3.00313	0.211522	2.64528	0.000535011
Q9UNF1	2	309.137	111.9	466.277	877.82	1361.94	134.589	Melanoma-associated antigen D2	MAGED2	0.00132959	0.000976922	0.00348429	0.001075	0.000922792	0.000634097	0.000877295	1.51555	1.11356	3.97163	1.22535	1.05186	0.722786	2.20025	0.255567	1.64596	0.00193027
O00255	1	102.952	24.6434	143.301	167.093	292.641	54.2786	Menin	MEN1	0.000292812	0.000185956	0.00140519	0.000358007	0.000283601	0.000136249	0.000259286	1.1293	0.717187	5.41946	1.38074	1.09378	0.525479	2.42198	0.403697	2.80936	0.000627986
Q9BQA1	14	3993.03	1308.38	4152.81	9431.67	10616.9	1104.87	Methylosome protein 50	WDR77	0.0155462	0.0104965	0.0286033	0.0138855	0.00821867	0.00494307	0.00901573	1.72434	1.16424	3.1726	1.54014	0.911592	0.548271	2.02039	0.19961	1.44983	0.0182153
Q15555	2	297.774	19.533	470.271	873.162	2266.51	1	Microtubule-associated protein RP/EB family member 2	MAPRE2	0.000232091	0.000971738	2.58885e-05	0.00103549	0.000930696	0.00105525	0.00100714	0.230445	0.964845	0.0257048	1.02814	0.924094	1.04777	0.406998	0.108296	0.494577	0.000409906
Q02978	4	1509.52	384.927	2484.81	4309.54	11389.5	291.896	Mitochondrial 2-oxoglutarate/malate carrier protein	SLC25A11	0.0045737	0.00479606	0.00755675	0.00524923	0.00491758	0.00530276	0.00515653	0.886973	0.930096	1.46547	1.01798	0.953662	1.02836	1.09418	0.641892	0.325297	0.00564217
O43772	6	2990.87	758.068	5868.22	8431.46	22333.8	721.882	Mitochondrial carnitine/acylcarnitine carrier protein	SLC25A20	0.00900735	0.00938333	0.0186884	0.0104005	0.0116136	0.0103983	0.0108041	0.833696	0.868495	1.72975	0.962642	1.07492	0.962437	1.14398	0.651522	0.512986	0.0123597
Q9UBX3	1	175.949	32.6133	295.676	242.677	724.034	1	Mitochondrial dicarboxylate carrier	SLC25A10	0.000387511	0.000270075	2.58885e-05	0.000611848	0.000585161	0.000337099	0.000511369	0.75779	0.52814	0.0506258	1.19649	1.1443	0.659209	0.445519	0.108787	0.384141	0.000227825
O14925	0	80.0443	1	182.739	176.045	452.306	1	Mitochondrial import inner membrane translocase subunit Tim23	TIMM23	1.1882e-05	0.00019592	2.58885e-05	0.000278348	0.000361652	0.000210587	0.000283529	0.0419075	0.691004	0.091308	0.981725	1.27554	0.742735	0.27474	0.0489885	0.368704	7.78967e-05
Q9BSF4	3	38.8884	29.5739	183.398	267.334	461.526	1	Mitochondrial import inner membrane translocase subunit Tim29	TIMM29	0.000351397	0.000297515	2.58885e-05	0.000135231	0.000362956	0.00021488	0.000237689	1.47839	1.2517	0.108917	0.568942	1.52702	0.904037	0.946335	0.921004	0.86631	0.000224933
O43615	1	79.466	1	156.796	276.193	828.919	33.2705	Mitochondrial import inner membrane translocase subunit TIM44	TIMM44	1.1882e-05	0.000307374	0.000861322	0.000276337	0.000310309	0.000385932	0.000324193	0.036651	0.94812	2.65682	0.852384	0.957176	1.19044	1.21386	0.796109	1.34663	0.000393526
Q3ZCQ8	1	187.494	47.2494	205.529	255.464	539.998	54.4421	Mitochondrial import inner membrane translocase subunit TIM50	TIMM50	0.000561417	0.000284304	0.00140942	0.000651995	0.000406754	0.000251415	0.000436721	1.28553	0.650997	3.22728	1.49293	0.931381	0.575687	1.72127	0.428579	1.56056	0.000751714
Q9NS69	4	176.326	1	221.286	332.514	707.259	1	Mitochondrial import receptor subunit TOM22 homolog	TOMM22	1.1882e-05	0.000370053	2.58885e-05	0.00061316	0.00043794	0.000329289	0.00046013	0.0258231	0.804236	0.0562634	1.33258	0.951775	0.715644	0.295441	0.0865747	0.450382	0.000135941
O96008	1	84.0885	35.3862	190.267	224.084	648.299	21.0102	Mitochondrial import receptor subunit TOM40 homolog	TOMM40	0.000420458	0.000249382	0.000543922	0.000292411	0.000376551	0.000301838	0.0003236	1.29931	0.77065	1.68084	0.903618	1.16363	0.932751	1.25027	0.416448	0.490551	0.000404587
Q9BXI2	0	407.321	98.3104	814.045	928.558	1575.88	65.2	Mitochondrial ornithine transporter 2	SLC25A2	0.00116812	0.00103339	0.00168793	0.00141643	0.00161105	0.000733704	0.00125373	0.931721	0.824254	1.34633	1.12977	1.28501	0.585219	1.0341	0.903905	0.469496	0.00129648
O43684	1	190.013	53.956	385.495	575.126	1003.01	53.4442	Mitotic checkpoint protein BUB3	BUB3	0.000641104	0.000640055	0.00138359	0.000660756	0.000762919	0.000466986	0.00063022	1.01727	1.0156	2.1954	1.04845	1.21056	0.740988	1.40943	0.381168	0.759159	0.000888249
Q70IA6	7	1234.31	247.167	1569.18	3954.29	5574.28	44.8631	MOB kinase activator 2	MOB2	0.00293683	0.00440071	0.00116144	0.00429223	0.0031055	0.0025953	0.00333101	0.881664	1.32113	0.348674	1.28857	0.9323	0.779133	0.85049	0.66379	0.535317	0.00283299
P53985	3	1322.96	318.56	2247.95	2848.46	6919.13	382.258	Monocarboxylate transporter 1	SLC16A1	0.00378512	0.00317003	0.00989608	0.00460048	0.00444884	0.00322144	0.00409025	0.9254	0.775021	2.41943	1.12474	1.08767	0.78759	1.37328	0.52423	0.943893	0.00561708
Q15014	3	836.974	300.891	911.986	1243.58	3325.9	222.487	Mortality factor 4-like protein 2	MORF4L2	0.00357518	0.00138397	0.00575985	0.00291051	0.00180488	0.00154849	0.00208796	1.71228	0.662834	2.7586	1.39395	0.864422	0.741628	1.71124	0.326891	1.20414	0.003573
P22234	1	188.805	62.1272	224.213	412.663	644.745	59.5203	Multifunctional protein ADE2	PAICS	0.000738194	0.000459251	0.00154089	0.000656554	0.00044373	0.000300184	0.000466823	1.58132	0.983781	3.3008	1.40643	0.950533	0.643036	1.9553	0.260263	1.41812	0.000912778
P58340	3	777.631	212.384	1321	1421.13	3074.67	176.064	Myeloid leukemia factor 1	MLF1	0.00252354	0.00158157	0.00455802	0.00270415	0.00261433	0.00143152	0.00225	1.12157	0.702918	2.02578	1.20184	1.16193	0.636231	1.28342	0.546543	0.788209	0.00288771
Q15773	21	8864.3	3489.99	11278.1	12317.4	25841.9	2988.49	Myeloid leukemia factor 2	MLF2	0.041468	0.013708	0.0773673	0.0308249	0.0223201	0.0120316	0.0217255	1.90872	0.630961	3.56113	1.41883	1.02737	0.5538	2.0336	0.307359	1.71293	0.0441811
P60660	1	74.8767	1	74.3388	264.746	1226.17	1	Myosin light polypeptide 6	MYL6	1.1882e-05	0.000294635	2.58885e-05	0.000260378	0.000147121	0.000570887	0.000326129	0.0364334	0.903432	0.0793812	0.79839	0.451114	1.7505	0.339749	0.241015	0.53945	0.000110802
P35580	5	694.116	150.957	623.612	966.903	3815.34	124.615	Myosin-10	MYH10	0.00179367	0.00107606	0.00322608	0.00241373	0.00123417	0.00177636	0.00180809	0.992028	0.595138	1.78425	1.33496	0.682581	0.982454	1.12381	0.770807	0.707948	0.00203194
P35579	5	495.43	66.1587	388.127	1176.15	5027.74	30.3882	Myosin-9	MYH9	0.000786097	0.00130893	0.000786704	0.00172282	0.000768128	0.00234084	0.0016106	0.488078	0.812701	0.488455	1.06968	0.476922	1.4534	0.596412	0.254907	0.3481	0.000960578
P28331	1	117.956	45.7932	181.299	296.851	689.399	28.2898	NADH-ubiquinone oxidoreductase 75 kDa subunit, mitochondrial	NDUFS1	0.000544114	0.000330364	0.000732379	0.000410182	0.000358803	0.000320974	0.00036332	1.49762	0.909293	2.0158	1.12898	0.987568	0.883448	1.47424	0.221124	0.582673	0.000535619
E9PAV3	0	121.603	33.1482	132.884	209.396	360.544	1	Nascent polypeptide-associated complex subunit alpha, muscle-specific form	NACA	0.000393866	0.000233036	2.58885e-05	0.000422867	0.000262986	0.000167864	0.000284572	1.38406	0.8189	0.0909732	1.48597	0.924147	0.589881	0.764646	0.633375	0.734931	0.000217597
Q5QGS0	1	137.071	1	535.229	313.321	674.707	1	Neurite extension and migration factor	NEXMIF	1.1882e-05	0.000348694	2.58885e-05	0.000476653	0.00105925	0.000314133	0.000616679	0.0192677	0.565438	0.0419804	0.772936	1.71767	0.509395	0.208895	0.124448	0.336281	0.000128821
Q15758	6	2283.98	923.239	2910.63	5015.25	11688	746.893	Neutral amino acid transporter B(0)	SLC1A5	0.0109699	0.00558145	0.0193359	0.00794236	0.00576031	0.00544176	0.00638148	1.71902	0.874633	3.03001	1.2446	0.902661	0.852743	1.87455	0.242957	1.15733	0.0119624
O15226	2	2513.78	854.957	3514.29	8427.58	14602.7	840.233	NF-kappa-B-repressing factor	NKRF	0.0101586	0.00937902	0.0217523	0.00874149	0.00695499	0.00679878	0.00749842	1.35476	1.2508	2.90092	1.16578	0.927528	0.906695	1.8355	0.196715	0.961178	0.0137633
P43490	5	590.382	108.95	929.646	1146.94	1960.52	176.489	Nicotinamide phosphoribosyltransferase	NAMPT	0.00129454	0.00127643	0.00456904	0.00205301	0.00183983	0.00091279	0.00160188	0.808143	0.796833	2.85231	1.28163	1.14855	0.569826	1.48576	0.535453	1.31025	0.00238
Q15233	10	10323.2	3528.63	14028.6	22671.9	41213.3	3414.2	Non-POU domain-containing octamer-binding protein	NONO	0.0419271	0.0252314	0.0883884	0.0358981	0.0277634	0.0191883	0.0276166	1.51818	0.913633	3.20055	1.29987	1.00532	0.694811	1.87746	0.281874	1.31415	0.051849
Q8N1F7	7	1732.6	426.995	2341.01	2992.72	6094.7	406.031	Nuclear pore complex protein Nup93	NUP93	0.00507355	0.00333058	0.0105115	0.00602499	0.00463301	0.0028376	0.00449853	1.12782	0.74037	2.33665	1.33932	1.02989	0.630784	1.40162	0.485076	0.970118	0.00630521
Q86WB0	2	280.155	78.5492	427.766	472.087	895.54	67.241	Nuclear-interacting partner of ALK	ZC3HC1	0.00093332	0.000525384	0.00174077	0.000974217	0.000846576	0.00041695	0.000745914	1.25124	0.704348	2.33373	1.30607	1.13495	0.558979	1.42978	0.462451	1.0004	0.00106649
Q13686	1	1	1	1	1	1	1	Nucleic acid dioxygenase ALKBH1	ALKBH1	1.1882e-05	1.1129e-06	2.58885e-05	3.47742e-06	1.97906e-06	4.65585e-07	1.97402e-06	6.01917	0.56377	13.1146	1.76159	1.00255	0.235856	6.56584	0.20297	8.04324	1.29611e-05
Q9NR30	5	850.407	234.562	1156.34	1447.41	4392.11	128.872	Nucleolar RNA helicase 2	DDX21	0.00278706	0.00161082	0.00333629	0.00295722	0.00228846	0.0020449	0.0024302	1.14684	0.662835	1.37285	1.21687	0.941679	0.841455	1.06084	0.810526	0.417251	0.00257805
P06748	2	308.213	89.3111	383.076	830.44	1856.35	78.1004	Nucleophosmin	NPM1	0.00106119	0.000924192	0.0020219	0.00107179	0.000758131	0.000864289	0.000898069	1.18164	1.02909	2.25138	1.19344	0.844179	0.962386	1.48737	0.287909	0.716531	0.00133576
Q06830	1	1211	340.585	2214.06	4157.57	5922.98	130.997	Peroxiredoxin-1	PRDX1	0.00404683	0.00462694	0.00339131	0.00421115	0.00438176	0.00275765	0.00378352	1.06959	1.22292	0.896337	1.11302	1.15812	0.728858	1.06295	0.723285	0.299283	0.00402169
P30041	4	385.381	100.244	539.978	1076.72	1487.37	81.1812	Peroxiredoxin-6	PRDX6	0.00119109	0.00119828	0.00210166	0.00134013	0.00106865	0.000692497	0.00103376	1.1522	1.15915	2.03302	1.29637	1.03375	0.669882	1.44812	0.262939	0.681286	0.00149701
Q00325	12	4300.19	1099.26	6759.84	9275.13	18339	951.287	Phosphate carrier protein, mitochondrial	SLC25A3	0.0130614	0.0103222	0.0246274	0.0149536	0.0133781	0.00853835	0.01229	1.06276	0.839889	2.00385	1.21672	1.08854	0.694739	1.30217	0.48144	0.712151	0.0160037
Q15126	1	280.517	121.316	901.949	1177.83	2010.47	1	Phosphomevalonate kinase	PMVK	0.00144147	0.0013108	2.58885e-05	0.000975476	0.00178501	0.000936045	0.00123218	1.16986	1.06381	0.0210103	0.791668	1.44867	0.759667	0.751559	0.594263	0.698934	0.000926054
P20020	1	1	1	1	1	1	1	Plasma membrane calcium-transporting ATPase 1	ATP2B1	1.1882e-05	1.1129e-06	2.58885e-05	3.47742e-06	1.97906e-06	4.65585e-07	1.97402e-06	6.01917	0.56377	13.1146	1.76159	1.00255	0.235856	6.56584	0.20297	8.04324	1.29611e-05
P09874	1	279.723	37.1315	121.647	353.498	505.803	112.004	Poly [ADP-ribose] polymerase 1	PARP1	0.000441196	0.000393406	0.00289962	0.000972715	0.000240747	0.000235494	0.000482986	0.913476	0.814529	6.00354	2.01396	0.498457	0.487581	2.57718	0.427274	3.73217	0.00124474
Q15365	6	5087.54	1603.69	7966.48	15840.5	26180.9	1181.71	Poly(rC)-binding protein 1	PCBP1	0.019055	0.0176289	0.0305927	0.0176915	0.0157662	0.0121895	0.0152157	1.25232	1.1586	2.0106	1.16271	1.03618	0.80111	1.47384	0.177375	0.539834	0.0224255
Q15366	3	932.417	302.893	1487.12	2393.65	3969.39	175.5	Poly(rC)-binding protein 2	PCBP2	0.00359897	0.00266388	0.00454343	0.00324241	0.00294311	0.00184809	0.00267787	1.34397	0.994778	1.69666	1.21082	1.09905	0.690135	1.34514	0.25058	0.509028	0.00360209
Q8N428	1	1148.49	361.134	1737.12	3471.77	7194.08	343.863	Polypeptide N-acetylgalactosaminyltransferase 16	GALNT16	0.00429099	0.00386372	0.00890208	0.00399379	0.00343787	0.00334946	0.00359371	1.19403	1.07513	2.47713	1.11133	0.956636	0.932034	1.5821	0.267553	0.79246	0.0056856
P0CG47	0	4593.48	2016.94	7476.18	15435.3	37312.8	2665.25	Polyubiquitin-B	UBB	0.0239653	0.0171778	0.0689993	0.0159735	0.0147958	0.0173723	0.0160472	1.49342	1.07046	4.29977	0.995406	0.922019	1.08257	2.28788	0.273059	1.76474	0.0367141
P22459	1	37.8552	1	31.0844	74.9703	251.73	1	Potassium voltage-gated channel subfamily A member 4	KCNA4	1.1882e-05	8.34341e-05	2.58885e-05	0.000131638	6.1518e-05	0.000117202	0.000103453	0.114854	0.806495	0.250244	1.27245	0.594648	1.1329	0.390531	0.108383	0.392287	4.04015e-05
Q9UHV9	3	302.476	126.225	701.655	643.803	2214.44	75.7518	Prefoldin subunit 2	PFDN2	0.00149981	0.000716486	0.0019611	0.00105184	0.00138862	0.00103101	0.00115715	1.29612	0.619179	1.69476	0.908986	1.20003	0.890986	1.20335	0.570562	0.582445	0.00139246
P61758	2	454.074	94.4211	945.786	1167.32	3929.13	1	Prefoldin subunit 3	VBP1	0.00112191	0.00129911	2.58885e-05	0.00157901	0.00187177	0.00182934	0.00176004	0.637434	0.738114	0.014709	0.897142	1.06348	1.03938	0.463419	0.081871	0.394049	0.000815636
O94906	1	251.703	29.9609	418.862	510.704	761.369	28.9972	Pre-mRNA-processing factor 6	PRPF6	0.000355995	0.00056836	0.000750693	0.000875277	0.000828954	0.000354482	0.000686238	0.518763	0.828227	1.09393	1.27547	1.20797	0.516559	0.813639	0.560581	0.446831	0.000558349
Q13206	3	352.793	80.2971	1697.07	4358.17	36338.9	1	Probable ATP-dependent RNA helicase DDX10	DDX10	0.000954089	0.00485019	2.58885e-05	0.00122681	0.0033586	0.0169188	0.00716808	0.133102	0.676637	0.00361163	0.171149	0.468549	2.3603	0.271117	0.366174	0.480794	0.00194339
Q92841	1	688.35	407.043	673.491	1057.19	1364.18	405.844	Probable ATP-dependent RNA helicase DDX17	DDX17	0.00483647	0.00117654	0.0105067	0.00239368	0.00133288	0.000635141	0.0014539	3.32655	0.809232	7.22654	1.64639	0.916762	0.436853	3.78744	0.216179	3.97187	0.00550656
P17844	5	3500.25	944.57	5361.69	7755.44	17201.2	622.24	Probable ATP-dependent RNA helicase DDX5	DDX5	0.0112234	0.00863099	0.0161088	0.0121718	0.0106111	0.00800863	0.0102639	1.09348	0.84091	1.56947	1.18589	1.03383	0.780274	1.16796	0.529344	0.440612	0.0119877
Q2PZI1	1	523.303	259.072	877.488	1286.59	2062.3	301.699	Probable C-mannosyltransferase DPY19L1	DPY19L1	0.00307828	0.00143184	0.00781052	0.00181974	0.0017366	0.000960178	0.00150551	2.04468	0.951064	5.18796	1.20872	1.1535	0.637776	2.7279	0.249254	2.36133	0.00410688
A0A075B6R9	3	23001.6	3226.67	50830.3	82527.5	283818	1049.77	Probable non-functional immunoglobulin kappa variable 2D-24	IGKV2D-24	0.0383392	0.0918444	0.0271771	0.0799862	0.100596	0.132141	0.104241	0.367793	0.881076	0.260713	0.767318	0.965034	1.26765	0.503194	0.107708	0.355022	0.0524536
Q9H3G5	10	1714.14	434.187	3094.57	3167.88	8258.86	263.847	Probable serine carboxypeptidase CPVL	CPVL	0.005159	0.00352552	0.00683059	0.00596077	0.00612435	0.0038452	0.00531011	0.971544	0.663927	1.28634	1.12253	1.15334	0.724129	0.973936	0.914007	0.38887	0.00517171
Q8WUM4	1	213.598	58.939	366.596	826.511	1507.04	55.0898	Programmed cell death 6-interacting protein	PDCD6IP	0.000700312	0.00091982	0.00142619	0.00074277	0.000725517	0.000701656	0.000723315	0.968199	1.27167	1.97174	1.0269	1.00305	0.970057	1.40387	0.246278	0.516225	0.00101544
P35232	1	151.956	1	244.958	375.926	864.622	38.8091	Prohibitin	PHB	1.1882e-05	0.000418367	0.00100471	0.000528416	0.000484788	0.000402555	0.00047192	0.025178	0.886521	2.12898	1.11972	1.02727	0.853016	1.01356	0.983482	1.06651	0.000478319
Q99623	28	11904.7	2616.99	16609.4	32741.9	64828.4	1039.05	Prohibitin-2	PHB2	0.031095	0.0364384	0.0268994	0.0413977	0.0328709	0.0301831	0.0348173	0.893092	1.04656	0.772588	1.189	0.944099	0.866902	0.90408	0.486791	0.204868	0.0314776
P12004	2	1	1	1	1	1	1	Proliferating cell nuclear antigen	PCNA	1.1882e-05	1.1129e-06	2.58885e-05	3.47742e-06	1.97906e-06	4.65585e-07	1.97402e-06	6.01917	0.56377	13.1146	1.76159	1.00255	0.235856	6.56584	0.20297	8.04324	1.29611e-05
Q9UQ80	1	219.052	52.7241	168.275	369.537	622.746	60.4441	Proliferation-associated protein 2G4	PA2G4	0.000626467	0.000411256	0.0015648	0.000761735	0.000333028	0.000289941	0.000461568	1.35726	0.890997	3.39019	1.65032	0.721514	0.628166	1.87948	0.350991	1.70123	0.000867509
Q8N4Q0	5	1356.93	286.494	2374.2	3421.13	7088.77	235.946	Prostaglandin reductase 3	ZADH2	0.00340412	0.00380735	0.00610828	0.00471861	0.00469868	0.00330042	0.00423924	0.803002	0.898122	1.44089	1.11308	1.10838	0.778542	1.04734	0.845305	0.398469	0.00443992
Q16186	2	296.39	179.069	372.281	504.773	757.388	177.97	Proteasomal ubiquitin receptor ADRM1	ADRM1	0.00212769	0.00056176	0.00460738	0.00103067	0.000736768	0.000352628	0.00070669	3.01078	0.794916	6.51966	1.45845	1.04256	0.498986	3.44179	0.221917	3.32789	0.00243228
P25786	1	77.5556	20.5948	148.343	187.324	363.229	23.529	Proteasome subunit alpha type-1	PSMA1	0.000244707	0.000208472	0.00060913	0.000269693	0.00029358	0.000169114	0.000244129	1.00237	0.853943	2.49511	1.10472	1.20256	0.692723	1.45047	0.456364	0.988928	0.000354103
P25788	2	1051.66	455.351	1862.72	2733.48	6006.88	47.4521	Proteasome subunit alpha type-3	PSMA3	0.00541048	0.00304207	0.00122846	0.00365706	0.00368644	0.00279671	0.00338007	1.6007	0.900002	0.363442	1.08195	1.09064	0.827412	0.954715	0.908112	0.636652	0.003227
P25789	3	1370.97	406.944	2394.26	4078.44	9037.92	292.369	Proteasome subunit alpha type-4	PSMA4	0.0048353	0.00453888	0.00756899	0.00476744	0.00473839	0.00420792	0.00457125	1.05776	0.99292	1.65578	1.04292	1.03656	0.920519	1.23549	0.334309	0.375211	0.00564772
P28066	2	627.813	202.974	1319.88	2008.45	3021.6	150.043	Proteasome subunit alpha type-5	PSMA5	0.00241174	0.0022352	0.00388438	0.00218317	0.00261212	0.00140681	0.00206737	1.16657	1.08118	1.8789	1.05602	1.2635	0.680485	1.37555	0.28572	0.597567	0.00284377
P28072	1	222.411	62.4025	606.346	729.243	1685.19	1	Proteasome subunit beta type-6	PSMB6	0.000741466	0.000811571	2.58885e-05	0.000773417	0.0012	0.000784598	0.000919337	0.806522	0.882779	0.0281599	0.841277	1.30528	0.853439	0.572487	0.243542	0.496582	0.000526308
O14744	15	6085.69	1855.57	9489.89	22029.3	34335.5	678.764	Protein arginine N-methyltransferase 5	PRMT5	0.0220478	0.0245163	0.0175722	0.0211625	0.0187811	0.0159861	0.0186432	1.18262	1.31503	0.942549	1.13513	1.00739	0.857475	1.14673	0.339325	0.24708	0.0213788
Q9UKS6	2	303.079	83.6295	517.477	436.623	881.118	72.182	Protein kinase C and casein kinase substrate in neurons protein 3	PACSIN3	0.000993684	0.000485916	0.00186868	0.00105393	0.00102412	0.000410235	0.000829429	1.19803	0.585844	2.25297	1.27067	1.23473	0.4946	1.34562	0.562928	1.0289	0.00111609
Q69YL0	1	101.585	71.1663	98.7591	163.661	204.434	22.2707	Protein NCBP2AS2	NCBP2AS2	0.000845597	0.000182138	0.000576554	0.000353254	0.00019545	9.51814e-05	0.000214629	3.93981	0.848619	2.68629	1.64589	0.910644	0.44347	2.49157	0.196503	2.16757	0.000534763
O75688	2	3058.29	1565.49	2866.65	6803.04	9046.59	1091.21	Protein phosphatase 1B	PPM1B	0.0186011	0.00757107	0.0282496	0.010635	0.00567329	0.00421196	0.00684007	2.71943	1.10687	4.13002	1.5548	0.829419	0.615777	2.65211	0.146435	1.99807	0.0181406
P49593	2	74.3827	24.9191	326.362	407.794	854.378	37.4068	Protein phosphatase 1F	PPM1F	0.000296088	0.000453832	0.000968404	0.00025866	0.00064589	0.000397786	0.000434112	0.682056	1.04543	2.23077	0.595837	1.48784	0.916321	1.31942	0.582932	1.00567	0.000572775
Q15436	1	294.412	79.9453	375.125	420.107	710.843	69.5947	Protein transport protein Sec23A	SEC23A	0.000949909	0.000467535	0.0018017	0.00102379	0.000742396	0.000330958	0.000699049	1.35886	0.668815	2.57736	1.46455	1.06201	0.47344	1.53501	0.442116	1.23261	0.00107305
P61619	1	1	1	1	1	1	1	Protein transport protein Sec61 subunit alpha isoform 1	SEC61A1	1.1882e-05	1.1129e-06	2.58885e-05	3.47742e-06	1.97906e-06	4.65585e-07	1.97402e-06	6.01917	0.56377	13.1146	1.76159	1.00255	0.235856	6.56584	0.20297	8.04324	1.29611e-05
Q969M3	1	355.17	190.475	433.677	539.885	677.019	128.291	Protein YIPF5	YIPF5	0.00226322	0.000600835	0.00332125	0.00123508	0.000858275	0.00031521	0.000802853	2.81897	0.748374	4.13681	1.53836	1.06903	0.392612	2.56805	0.206363	2.25953	0.00206177
Q08188	1	220.316	40.472	316.089	372.77	1047.34	41.6056	Protein-glutamine gamma-glutamyltransferase E	TGM3	0.000480888	0.000414854	0.0010771	0.000766131	0.000625559	0.000487628	0.000626439	0.767652	0.662241	1.71941	1.22299	0.998595	0.778412	1.04977	0.896691	0.627334	0.000657615
O60725	1	1	1	1	1	1	1	Protein-S-isoprenylcysteine O-methyltransferase	ICMT	1.1882e-05	1.1129e-06	2.58885e-05	3.47742e-06	1.97906e-06	4.65585e-07	1.97402e-06	6.01917	0.56377	13.1146	1.76159	1.00255	0.235856	6.56584	0.20297	8.04324	1.29611e-05
Q96C36	1	276.865	83.8058	353.635	510.614	1035.07	58.5003	Pyrroline-5-carboxylate reductase 2	PYCR2	0.000995779	0.00056826	0.00151448	0.000962777	0.000699866	0.000481912	0.000714852	1.39299	0.794935	2.1186	1.34682	0.979037	0.674142	1.43551	0.367714	0.820468	0.00102617
P11498	1	117.247	33.7473	144.068	201.09	334.829	64.4189	Pyruvate carboxylase, mitochondrial	PC	0.000400985	0.000223792	0.00166771	0.000407716	0.000285119	0.000155891	0.000282909	1.41736	0.79104	5.89485	1.44116	1.00781	0.55103	2.70108	0.354927	3.03211	0.000764161
P14618	12	3795.42	965.486	6410.07	12968.4	24049.6	627.498	Pyruvate kinase PKM	PKM	0.0114719	0.0144325	0.016245	0.0131983	0.0126859	0.0111971	0.0123604	0.928114	1.16764	1.31427	1.06778	1.02633	0.905885	1.13667	0.327299	0.217109	0.0140498
P61026	0	1	1	1	1	1	1	Ras-related protein Rab-10	RAB10	1.1882e-05	1.1129e-06	2.58885e-05	3.47742e-06	1.97906e-06	4.65585e-07	1.97402e-06	6.01917	0.56377	13.1146	1.76159	1.00255	0.235856	6.56584	0.20297	8.04324	1.29611e-05
P51153	1	359.836	114.877	607.277	817.836	2126.78	54.1109	Ras-related protein Rab-13	RAB13	0.00136496	0.000910166	0.00140085	0.0012513	0.00120184	0.000990196	0.00114778	1.18922	0.79298	1.22049	1.09019	1.0471	0.862706	1.06756	0.684024	0.270984	0.00122533
P51148	2	375.362	141.423	531.21	651.218	1600.14	99.1046	Ras-related protein Rab-5C	RAB5C	0.00168039	0.000724738	0.00256567	0.00130529	0.0010513	0.000745002	0.00103386	1.62535	0.700999	2.48163	1.26254	1.01686	0.720599	1.60266	0.324945	0.991052	0.00165693
P63244	22	6401.42	1666	12748.1	26800.3	70209.5	615.633	Receptor of activated protein C kinase 1	RACK1	0.0197954	0.0298259	0.0159378	0.0222604	0.0252294	0.0326885	0.0267261	0.740677	1.11599	0.596339	0.83291	0.943997	1.22309	0.817667	0.399475	0.3146	0.021853
Q8NET4	1	638.266	140.875	956.755	883.139	1038.92	89.4434	Retrotransposon Gag-like protein 9	RTL9	0.00167387	0.000982841	0.00231555	0.00221952	0.00189348	0.000483707	0.00153224	1.09244	0.641443	1.51122	1.44855	1.23576	0.315687	1.0817	0.858187	0.783204	0.00165742
Q9Y3A5	1	1	1	1	1	1	1	Ribosome maturation protein SBDS	SBDS	1.1882e-05	1.1129e-06	2.58885e-05	3.47742e-06	1.97906e-06	4.65585e-07	1.97402e-06	6.01917	0.56377	13.1146	1.76159	1.00255	0.235856	6.56584	0.20297	8.04324	1.29611e-05
Q9P2E9	1	96.6619	1	64.7416	191.2	385.545	1	Ribosome-binding protein 1	RRBP1	1.1882e-05	0.000212786	2.58885e-05	0.000336134	0.000128128	0.000179504	0.000214588	0.055371	0.991599	0.120642	1.56641	0.597085	0.836502	0.389204	0.219183	0.55843	8.35187e-05
Q9BXT8	1	30.9012	1	78.8717	323.883	683.242	1	RING finger protein 17	RNF17	1.1882e-05	0.000360448	2.58885e-05	0.000107456	0.000156092	0.000318107	0.000193885	0.0612836	1.85908	0.133525	0.554227	0.805074	1.6407	0.684629	0.663819	1.08972	0.000132739
P98175	1	1436.29	523.044	1670.15	3007.5	7629.69	552.79	RNA-binding protein 10	RBM10	0.0062148	0.00334703	0.0143109	0.0049946	0.00330533	0.00355227	0.00395073	1.57307	0.847193	3.62234	1.26422	0.836638	0.899142	2.0142	0.294564	1.51251	0.00795757
Q96PK6	11	4490.03	1943.54	5278.83	7645.91	13809.5	1551.02	RNA-binding protein 14	RBM14	0.0230932	0.0085091	0.0401535	0.0156137	0.0104471	0.00642951	0.0108301	2.13231	0.785688	3.70758	1.44169	0.964636	0.593669	2.20853	0.241283	1.73788	0.0239186
P98179	3	1745.12	727.311	2772.91	4490.96	8347.66	870.449	RNA-binding protein 3	RBM3	0.0086419	0.00499796	0.0225346	0.00606852	0.00548776	0.00388655	0.00514761	1.67882	0.970929	4.37768	1.1789	1.06608	0.75502	2.34248	0.268503	1.86983	0.0120581
P35637	7	4318.12	1001.77	6233.04	10644.1	32017.8	427.049	RNA-binding protein FUS	FUS	0.011903	0.0118458	0.0110556	0.0150159	0.0123356	0.014907	0.0140862	0.845011	0.840953	0.784858	1.06601	0.875723	1.05827	0.823607	0.0536482	0.094857	0.0116015
Q9Y230	1	246.386	136.611	281.012	412.596	576.463	79.7187	RuvB-like 2	RUVBL2	0.0016232	0.000459176	0.00206379	0.000856787	0.000556141	0.000268392	0.00056044	2.8963	0.819314	3.68245	1.52878	0.992329	0.478896	2.46602	0.181039	1.96578	0.00138206
P31153	4	316.068	88.6136	630.576	1101.22	2150.32	28.131	S-adenosylmethionine synthase isoform type-2	MAT2A	0.00105291	0.00122554	0.000728268	0.0010991	0.00124795	0.00100116	0.00111607	0.943406	1.09809	0.65253	0.984796	1.11817	0.897038	0.898008	0.522146	0.247333	0.00100224
P16615	2	302.59	121.957	404.893	827.089	1574.81	138.866	Sarcoplasmic/endoplasmic reticulum calcium ATPase 2	ATP2A2	0.00144909	0.000920464	0.00359503	0.00105223	0.000801309	0.000733206	0.00086225	1.6806	1.06751	4.16937	1.22034	0.929324	0.85034	2.30583	0.243342	1.70307	0.0019882
Q6P3W7	17	1593.99	528.734	2414.72	3634.52	7394.72	383.18	SCY1-like protein 2	SCYL2	0.00628241	0.00404484	0.00991993	0.00554296	0.00477889	0.00344287	0.00458824	1.36924	0.881567	2.16203	1.20808	1.04155	0.750368	1.47095	0.300498	0.730603	0.00674906
Q8WVM8	1	164.471	60.8627	255.029	279.709	420.347	57.2023	Sec1 family domain-containing protein 1	SCFD1	0.00072317	0.000311287	0.00148088	0.000571933	0.000504717	0.000195707	0.000424119	1.70511	0.733961	3.49166	1.34852	1.19004	0.461444	1.97691	0.315735	1.68265	0.000838445
O14828	1	74.4914	27.5978	64.2564	110.849	178.435	1	Secretory carrier-associated membrane protein 3	SCAMP3	0.000327917	0.000123364	2.58885e-05	0.000259038	0.000127167	8.30769e-05	0.000156427	2.09629	0.788631	0.165498	1.65596	0.812948	0.531089	1.01681	0.980955	1.15118	0.000159056
Q9UHJ6	3	161.079	86.3412	333.407	435.855	812.852	57.5153	Sedoheptulokinase	SHPK	0.0010259	0.000485061	0.00148898	0.000560139	0.000659833	0.000378452	0.000532808	1.92547	0.910387	2.79459	1.0513	1.23841	0.710297	1.87682	0.196266	1.06859	0.000999983
Q9H4L4	4	771.249	246.897	1162.59	1496.42	3238.31	231.833	Sentrin-specific protease 3	SENP3	0.00293363	0.00166536	0.00600179	0.00268196	0.00230084	0.00150771	0.0021635	1.35596	0.769751	2.77411	1.23964	1.06348	0.696884	1.63327	0.362093	1.12541	0.00353359
O15269	1	393.525	67.7194	792.243	1024.22	2021.99	48.1522	Serine palmitoyltransferase 1	SPTLC1	0.000804641	0.00113985	0.00124659	0.00136845	0.0015679	0.000941407	0.00129259	0.622505	0.881836	0.964412	1.05869	1.21299	0.728313	0.822918	0.371761	0.270831	0.00106369
Q6UWB4	1	82.165	1	39.1046	83.8143	96.2308	1	Serine protease 55	PRSS55	1.1882e-05	9.32765e-05	2.58885e-05	0.000285722	7.73904e-05	4.48036e-05	0.000135972	0.0873855	0.685998	0.190395	2.10133	0.569164	0.329506	0.321259	0.310443	0.444745	4.36823e-05
Q15208	13	5282.54	2042.59	6597.64	15727.7	20924.9	2206.77	Serine/threonine-protein kinase 38	STK38	0.02427	0.0175033	0.0571299	0.0183696	0.0130571	0.00974231	0.013723	1.76856	1.27547	4.16307	1.3386	0.951477	0.709924	2.40237	0.198307	1.72229	0.0329677
Q9Y2H1	6	1487.06	387.228	2328.8	3897.36	6797.23	534.22	Serine/threonine-protein kinase 38-like	STK38L	0.00460104	0.00433736	0.0138301	0.00517114	0.00460884	0.00316469	0.00431489	1.06632	1.00521	3.20521	1.19844	1.06812	0.733434	1.75891	0.361036	1.32204	0.00758951
O75170	1	1307	302.663	3533.67	3355.9	8103.24	1	Serine/threonine-protein phosphatase 6 regulatory subunit 2	PPP6R2	0.00359623	0.00373477	2.58885e-05	0.00454499	0.00699336	0.00377275	0.0051037	0.704632	0.731776	0.00507249	0.890529	1.37025	0.739218	0.480494	0.163233	0.441319	0.0024523
Q96HS1	7	2075.68	644.853	2813.04	3806.67	6936.68	555.781	Serine/threonine-protein phosphatase PGAM5, mitochondrial	PGAM5	0.00766213	0.00423642	0.0143883	0.007218	0.00556718	0.00322961	0.00533826	1.43532	0.793595	2.69531	1.35212	1.04288	0.604993	1.64141	0.344671	1.14703	0.00876228
P50454	3	1133.33	707.846	1679.81	1665.22	4095.42	340.895	Serpin H1	SERPINH1	0.00841062	0.00185321	0.00882525	0.00394107	0.00332445	0.00190677	0.00305743	2.75088	0.606133	2.88649	1.28901	1.08734	0.62365	2.08117	0.230134	1.46306	0.00636303
P45954	1	173.418	40.5898	220.15	325.009	770.515	30.5079	Short/branched chain specific acyl-CoA dehydrogenase, mitochondrial	ACADSB	0.000482287	0.000361701	0.000789802	0.000603048	0.000435692	0.00035874	0.000465826	1.03534	0.776472	1.69549	1.29458	0.935309	0.770115	1.1691	0.619172	0.568193	0.000544597
Q9H9B4	12	4314.86	1244.7	6507.16	9133.08	20827.7	1060.01	Sideroflexin-1	SFXN1	0.0147895	0.0101642	0.027442	0.0150046	0.0128781	0.00969707	0.0125266	1.18065	0.811408	2.1907	1.19782	1.02806	0.77412	1.39425	0.411324	0.773451	0.0174652
Q9UHB9	1	1	1	1	1	1	1	Signal recognition particle subunit SRP68	SRP68	1.1882e-05	1.1129e-06	2.58885e-05	3.47742e-06	1.97906e-06	4.65585e-07	1.97402e-06	6.01917	0.56377	13.1146	1.76159	1.00255	0.235856	6.56584	0.20297	8.04324	1.29611e-05
Q5T750	2	115.209	74.3942	162.311	221.16	1365.02	23.731	Skin-specific protein 32	XP32	0.000883951	0.000246128	0.000614359	0.00040063	0.000321225	0.000635533	0.000452463	1.95364	0.543974	1.35781	0.885443	0.709947	1.40461	1.28514	0.567864	0.846319	0.000581479
P62306	3	433.987	91.182	699.215	1232.24	1766.36	1	Small nuclear ribonucleoprotein F	SNRPF	0.00108342	0.00137135	2.58885e-05	0.00150915	0.00138379	0.00082239	0.00123844	0.874825	1.10732	0.020904	1.21859	1.11736	0.66405	0.667682	0.421819	0.605089	0.000826888
P05023	1	1601.23	602.485	2339.49	3659.16	7292.68	508.925	Sodium/potassium-transporting ATPase subunit alpha-1	ATP1A1	0.00715871	0.00407226	0.0131753	0.00556816	0.00463	0.00339536	0.00453118	1.57988	0.898721	2.90769	1.22886	1.02181	0.749333	1.79543	0.259561	1.10919	0.00813542
Q8N357	3	851.717	371.33	1312.71	1556.72	3192.7	370.159	Solute carrier family 35 member F6	SLC35F6	0.00441214	0.00173247	0.00958284	0.00296178	0.00259794	0.00148648	0.00234873	1.87852	0.73762	4.08001	1.26101	1.1061	0.632885	2.23205	0.284969	1.84935	0.00524248
Q15036	1	72.6261	27.7089	119.123	171.096	372.487	32.0198	Sorting nexin-17	SNX17	0.000329237	0.000190412	0.000828943	0.000252551	0.000235753	0.000173424	0.000220576	1.49262	0.863248	3.75808	1.14496	1.0688	0.786233	2.03798	0.306298	1.57049	0.000449531
P19623	2	271.144	95.1268	337.019	482.086	956.465	1	Spermidine synthase	SRM	0.0011303	0.000536511	2.58885e-05	0.000942881	0.000666982	0.000445316	0.00068506	1.64992	0.78316	0.0377901	1.37635	0.973612	0.65004	0.823624	0.747363	0.86069	0.000564232
Q13838	1	168.278	45.897	296.261	380.097	596.272	55.6628	Spliceosome RNA helicase DDX39B	DDX39B	0.000545347	0.000423008	0.00144102	0.000585172	0.00058632	0.000277615	0.000483036	1.129	0.875728	2.98327	1.21145	1.21382	0.57473	1.66266	0.395904	1.30346	0.000803126
Q9Y3B4	2	387.788	84.9302	404.66	758.651	742.556	68.7631	Splicing factor 3B subunit 6	SF3B6	0.00100914	0.000844299	0.00178017	0.0013485	0.000800847	0.000345723	0.000831691	1.21336	1.01516	2.14042	1.6214	0.962915	0.415687	1.45631	0.405915	1.0648	0.0012112
Q7KZF4	2	445.112	206.581	451.573	642.278	841.512	101.614	Staphylococcal nuclease domain-containing protein 1	SND1	0.0024546	0.000714788	0.00263062	0.00154784	0.000893692	0.000391795	0.000944443	2.59899	0.756836	2.78537	1.63889	0.946264	0.414843	2.04707	0.228959	1.68402	0.00193334
O00767	1	1	1	1	1	1	1	Stearoyl-CoA desaturase	SCD	1.1882e-05	1.1129e-06	2.58885e-05	3.47742e-06	1.97906e-06	4.65585e-07	1.97402e-06	6.01917	0.56377	13.1146	1.76159	1.00255	0.235856	6.56584	0.20297	8.04324	1.29611e-05
Q9UJZ1	1	186.704	46.1517	234.288	279.21	705.294	47.278	Stomatin-like protein 2, mitochondrial	STOML2	0.000548374	0.000310732	0.00122395	0.000649247	0.00046367	0.000328374	0.000480431	1.14142	0.646777	2.54762	1.35139	0.965114	0.6835	1.44527	0.500152	1.09881	0.000694353
P38646	2	631.208	268.416	632.581	1069.36	1686.5	226.001	Stress-70 protein, mitochondrial	HSPA9	0.00318932	0.00119008	0.00585081	0.00219498	0.00125192	0.000785209	0.0014107	2.2608	0.84361	4.14745	1.55595	0.887443	0.556609	2.41729	0.229773	2.06437	0.00341007
Q15772	1	132.878	40.087	164.631	222.33	297.112	49.3442	Striated muscle preferentially expressed protein kinase	SPEG	0.000476313	0.00024743	0.00127745	0.000462072	0.000325815	0.000138331	0.000308739	1.54277	0.801422	4.13762	1.49664	1.05531	0.448051	2.1606	0.333489	2.08872	0.000667063
Q9P2R7	1	1	1	1	1	1	1	Succinate--CoA ligase [ADP-forming] subunit beta, mitochondrial	SUCLA2	1.1882e-05	1.1129e-06	2.58885e-05	3.47742e-06	1.97906e-06	4.65585e-07	1.97402e-06	6.01917	0.56377	13.1146	1.76159	1.00255	0.235856	6.56584	0.20297	8.04324	1.29611e-05
O15260	1	137.226	47.7861	164.698	219.807	377.798	38.6162	Surfeit locus protein 4	SURF4	0.000567794	0.000244623	0.000999714	0.000477191	0.000325948	0.000175897	0.000326345	1.73985	0.749581	3.06336	1.46223	0.998783	0.53899	1.85093	0.303471	1.44142	0.000604043
O15061	1	94.4846	36.3216	128.159	92.3109	382.855	34.3037	Synemin	SYNM	0.000431573	0.000102732	0.00088807	0.000328563	0.000253634	0.000178252	0.000253483	1.70257	0.405284	3.50347	1.29619	1.0006	0.70321	1.87044	0.395069	1.65178	0.000474125
Q13148	1	48.4074	1	96.3236	316.052	573.9	1	TAR DNA-binding protein 43	TARDBP	1.1882e-05	0.000351733	2.58885e-05	0.000168333	0.00019063	0.000267199	0.000208721	0.0569276	1.68518	0.124034	0.806498	0.913327	1.28018	0.622049	0.530389	0.934186	0.000129835
Q96GM8	3	451.368	322.154	865.121	953.764	1370.84	230.044	Target of EGR1 protein 1	TOE1	0.00382782	0.00106144	0.00595549	0.0015696	0.00171213	0.000638243	0.00130666	2.92948	0.812332	4.55781	1.20123	1.31031	0.488455	2.76654	0.188132	2.24765	0.00361492
P17987	51	14987.4	3929.21	29009.2	59932.6	141172	1302.23	T-complex protein 1 subunit alpha	TCP1	0.0466868	0.0666987	0.0337126	0.0521175	0.057411	0.0657274	0.0584187	0.799176	1.14174	0.577087	0.892139	0.982752	1.12511	0.839333	0.416994	0.301053	0.0490327
P78371	1	138.993	44.0572	150.19	222.939	307.663	43.5196	T-complex protein 1 subunit beta	CCT2	0.000523487	0.000248108	0.00112666	0.000483336	0.000297235	0.000143244	0.000307938	1.69997	0.805706	3.65871	1.56959	0.965243	0.46517	2.05479	0.306687	1.8495	0.00063275
P50991	6	1492.76	508.064	2669.06	4202.99	7703.63	385.598	T-complex protein 1 subunit delta	CCT4	0.00603681	0.00467749	0.00998253	0.00519096	0.00528224	0.00358669	0.00468663	1.28809	0.998049	2.13	1.10761	1.12709	0.765303	1.47205	0.259107	0.659875	0.00689894
P48643	1	149.875	30.621	245.437	470.329	847.183	36.0421	T-complex protein 1 subunit epsilon	CCT5	0.000363838	0.000523427	0.000933074	0.000521178	0.000485734	0.000394436	0.000467116	0.778903	1.12055	1.99752	1.11574	1.03986	0.844406	1.29899	0.466386	0.654374	0.00060678
P40227	7	7644.87	3025.59	12454.8	17745.9	41212.3	1883.08	T-complex protein 1 subunit zeta	CCT6A	0.03595	0.0197493	0.0487501	0.0265844	0.0246488	0.0191878	0.0234737	1.5315	0.84134	2.0768	1.13252	1.05006	0.817419	1.48322	0.261274	0.664893	0.0348165
P10599	1	147.519	22.9243	166.828	411.486	1385.68	1	Thioredoxin	TXN	0.000272386	0.000457941	2.58885e-05	0.000512987	0.000330163	0.000645153	0.000496101	0.549054	0.923082	0.0521839	1.03404	0.665516	1.30045	0.508107	0.190321	0.465959	0.000252072
O95881	4	1759.74	420.872	2951.21	4566.55	9866.63	419.391	Thioredoxin domain-containing protein 12	TXNDC12	0.00500079	0.00508209	0.0108574	0.00611935	0.00584063	0.00459376	0.00551791	0.906284	0.921017	1.96766	1.109	1.05849	0.832517	1.26499	0.504186	0.636438	0.00698009
Q86V81	27	6642.52	2940.25	9036.77	16059.6	27753.3	2005.85	THO complex subunit 4	ALYREF	0.034936	0.0178727	0.0519285	0.0230988	0.0178843	0.0129215	0.0179682	1.94432	0.994681	2.89002	1.28554	0.995331	0.719132	1.94301	0.174011	1.09587	0.0349124
P26639	1	1	1	1	1	1	1	Threonine--tRNA ligase 1, cytoplasmic	TARS1	1.1882e-05	1.1129e-06	2.58885e-05	3.47742e-06	1.97906e-06	4.65585e-07	1.97402e-06	6.01917	0.56377	13.1146	1.76159	1.00255	0.235856	6.56584	0.20297	8.04324	1.29611e-05
Q12788	1	134.235	38.9559	160.28	163.235	439.017	1	Transducin beta-like protein 3	TBL3	0.000462873	0.000181664	2.58885e-05	0.00046679	0.000317205	0.0002044	0.000329465	1.40492	0.55139	0.0785773	1.41681	0.962788	0.6204	0.678297	0.515477	0.724784	0.000223475
P55072	3	1625.98	2714.74	2400.11	3773.54	6832.43	595.395	Transitional endoplasmic reticulum ATPase	VCP	0.0322565	0.00419956	0.0154139	0.00565422	0.00474996	0.00318108	0.00452842	7.12312	0.927379	3.40381	1.24861	1.04892	0.70247	3.8181	0.19399	3.29222	0.01729
Q9UGP8	1	434.622	99.7582	661.664	878.666	1690.94	54.3059	Translocation protein SEC63 homolog	SEC63	0.00118533	0.000977863	0.0014059	0.00151136	0.00130947	0.000787276	0.0012027	0.98555	0.813053	1.16895	1.25664	1.08877	0.654588	0.989183	0.960778	0.35514	0.00118969
P51571	2	212.725	80.5026	354.888	402.823	594.296	1	Translocon-associated protein subunit delta	SSR4	0.000956531	0.0004483	2.58885e-05	0.000739735	0.000702345	0.000276695	0.000572925	1.66956	0.782476	0.0451865	1.29115	1.22589	0.482952	0.832406	0.770303	0.895087	0.000476906
Q9UNL2	1	1568.75	449.613	1826.03	2661.11	3974.43	307.77	Translocon-associated protein subunit gamma	SSR3	0.0053423	0.00296154	0.00796768	0.00545522	0.00361382	0.00185043	0.00363983	1.46773	0.813647	2.18903	1.49876	0.992856	0.508385	1.49014	0.373257	1.00889	0.00542384
P49755	1	169.339	43.7857	294.565	535.286	1052.74	1	Transmembrane emp24 domain-containing protein 10	TMED10	0.000520261	0.000595717	2.58885e-05	0.000588862	0.000582962	0.00049014	0.000553988	0.93912	1.07533	0.0467311	1.06295	1.0523	0.884748	0.687059	0.393662	0.562911	0.000380622
Q53S58	2	105.137	55.6767	225.227	272.147	510.027	22.3334	Transmembrane protein 177	TMEM177	0.00066155	0.000302872	0.000578177	0.000365606	0.000445739	0.000237461	0.000349602	1.89229	0.866333	1.65382	1.04578	1.27499	0.679233	1.47081	0.25568	0.695427	0.0005142
P53007	1	58.8561	1	158.61	245.732	558.549	40.48	Tricarboxylate transport protein, mitochondrial	SLC25A1	1.1882e-05	0.000273474	0.00104796	0.000204667	0.0003139	0.000260052	0.00025954	0.045781	1.05369	4.03778	0.788579	1.20945	1.00197	1.71242	0.586071	2.10697	0.00044444
P55084	1	198.796	43.3456	307.862	387.161	930.124	1	Trifunctional enzyme subunit beta, mitochondrial	HADHB	0.000515032	0.000430869	2.58885e-05	0.000691297	0.000609278	0.000433052	0.000577875	0.89125	0.745609	0.0447994	1.19627	1.05434	0.749386	0.560553	0.207614	0.470306	0.00032393
P22102	10	3087.18	1618.43	5766.61	8623.89	19456	239.709	Trifunctional purine biosynthetic protein adenosine-3	GART	0.0192302	0.00959748	0.0062057	0.0107354	0.0114125	0.00905841	0.0104021	1.84868	0.922648	0.596581	1.03204	1.09713	0.870825	1.12264	0.76367	0.662601	0.0116778
P68363	0	18780.8	5681.78	33152	54291.2	112189	4675.06	Tubulin alpha-1B chain	TUBA1B	0.0675108	0.0604204	0.12103	0.0653089	0.0656099	0.0522335	0.0610507	1.10581	0.989675	1.98245	1.06975	1.07468	0.855575	1.35931	0.326433	0.568784	0.0829871
Q9BQE3	2	1147.97	400.744	2039.49	2577.96	3471.39	272.4	Tubulin alpha-1C chain	TUBA1C	0.00476164	0.002869	0.00705202	0.00399198	0.00403628	0.00161623	0.00321483	1.48115	0.892426	2.19359	1.24174	1.25552	0.502741	1.52239	0.311132	0.924367	0.00489422
P07437	13	10127.8	2996.99	19380.2	31110	64559.3	2010.79	Tubulin beta chain	TUBB	0.0356101	0.0346222	0.0520561	0.0352185	0.0383546	0.0300578	0.0345436	1.03087	1.00228	1.50697	1.01954	1.11032	0.870141	1.18004	0.369061	0.317565	0.0407628
P68371	2	3334.87	999.83	5936.05	9300.4	15988.3	552.635	Tubulin beta-4B chain	TUBB4B	0.01188	0.0103504	0.0143069	0.0115967	0.0117478	0.00744391	0.0102628	1.15757	1.00853	1.39405	1.12998	1.1447	0.725328	1.18672	0.351982	0.342864	0.0121791
Q6IBS0	1	45.9229	1	98.5151	222.046	413.443	1	Twinfilin-2	TWF2	1.1882e-05	0.000247114	2.58885e-05	0.000159693	0.000194968	0.000192493	0.000182385	0.065148	1.35491	0.141944	0.875585	1.06899	1.05542	0.520666	0.319788	0.725673	9.49615e-05
Q96H55	2	121.17	1	539.587	984.638	2968.31	1	Unconventional myosin-XIX	MYO19	1.1882e-05	0.0010958	2.58885e-05	0.00042136	0.00106788	0.001382	0.000957078	0.0124149	1.14494	0.0270495	0.440256	1.11577	1.44398	0.394802	0.273758	0.680375	0.000377856
Q9BZX2	1	1	1	1	1	1	1	Uridine-cytidine kinase 2	UCK2	1.1882e-05	1.1129e-06	2.58885e-05	3.47742e-06	1.97906e-06	4.65585e-07	1.97402e-06	6.01917	0.56377	13.1146	1.76159	1.00255	0.235856	6.56584	0.20297	8.04324	1.29611e-05
Q9P035	3	714.852	227.377	1159.36	1640	3218.66	707.481	Very-long-chain (3R)-3-hydroxyacyl-CoA dehydratase 3	HACD3	0.00270169	0.00182515	0.0183156	0.00248584	0.00229445	0.00149856	0.00209295	1.29085	0.872045	8.75108	1.18772	1.09627	0.716004	3.63799	0.361601	4.52547	0.00761414
Q53GQ0	2	524.81	109.314	829.971	1167.94	2683.35	103.863	Very-long-chain 3-oxoacyl-CoA reductase	HSD17B12	0.00129886	0.0012998	0.00268886	0.00182499	0.00164256	0.00124933	0.00157229	0.826095	0.826689	1.71015	1.16072	1.04469	0.794589	1.12098	0.719446	0.551669	0.00176251
P08670	9	3776.33	1466.97	4357.6	7395.95	13632.5	881.795	Vimentin	VIM	0.0174305	0.00823092	0.0228283	0.0131319	0.00862397	0.00634707	0.00936765	1.86071	0.878654	2.43693	1.40184	0.920612	0.677552	1.72543	0.222111	1.01257	0.0161632
P21796	1	67.9576	1	106.354	279.629	645.276	1	Voltage-dependent anion-selective channel protein 1	VDAC1	1.1882e-05	0.000311198	2.58885e-05	0.000236317	0.000210481	0.000300431	0.000249076	0.0477042	1.24941	0.103938	0.948774	0.845047	1.20618	0.467017	0.259496	0.683691	0.000116323
P45880	4	220.955	1	440.694	1200.32	4382.01	1	Voltage-dependent anion-selective channel protein 2	VDAC2	1.1882e-05	0.00133583	2.58885e-05	0.000768354	0.000872161	0.0020402	0.0012269	0.00968452	1.08878	0.0211006	0.626254	0.710863	1.66288	0.37319	0.268614	0.655925	0.000457868
Q9Y277	3	1818.76	601.218	4596.03	7644.83	31581.1	1	Voltage-dependent anion-selective channel protein 3	VDAC3	0.00714366	0.00850789	2.58885e-05	0.00632459	0.00909584	0.0147037	0.0100414	0.711423	0.847284	0.00257818	0.629853	0.905837	1.46431	0.520429	0.252447	0.504669	0.00522581
P38606	1	183.45	59.5672	251.415	340.33	477.998	63.172	V-type proton ATPase catalytic subunit A	ATP6V1A	0.000707777	0.000378751	0.00163543	0.000637931	0.000497565	0.000222549	0.000452682	1.56352	0.836683	3.61275	1.40923	1.09915	0.491623	2.00432	0.314422	1.71686	0.000907318
Q9UI12	2	521.671	133.388	782.402	849.122	1965.8	148.887	V-type proton ATPase subunit H	ATP6V1H	0.00158491	0.000944984	0.00385446	0.00181407	0.00154842	0.000915248	0.00142591	1.11151	0.662722	2.70315	1.27222	1.08592	0.641868	1.49246	0.488766	1.17613	0.00212812
Q6PML9	1	197.355	72.215	275.509	360.621	503.968	58.1843	Zinc transporter 9	SLC30A9	0.000858057	0.000401334	0.0015063	0.000686287	0.000545249	0.00023464	0.000488725	1.75571	0.821184	3.0821	1.40424	1.11566	0.480106	1.88633	0.28025	1.44435	0.000921898
Q8NHS0	590	287569	84161	505290	898557	2.14784e+06	38627.3	DnaJ homolog subfamily B member 8	DNAJB8

## Sheet: AC IP #3
Accession	Spectral Count	TMT Channel 126	TMT Channel 127	TMT Channel 128	TMT Channel 129	TMT Channel 130	TMT Channel 131	Description	Gene	Norm. AC Rep. #1	Norm. AC Rep. #2	Norm. AC Rep. #3	Norm. Ctrl. Rep. #1	Norm. Ctrl. Rep. #2	Norm. Ctrl. Rep. #3	Norm. Ctrl. Avg.	Scaled AC #1	Scaled AC #2	Scaled AC #3	Scaled Control #1	Scaled Control #2	Scaled Control #3	Fold Change	P Value	Fold Change Std. Dev.	Avg AC Norm
O14874	2	1205.63	1759.38	2962.56	1918.37	3483.06	2983.22	[3-methyl-2-oxobutanoate dehydrogenase [lipoamide]] kinase, mitochondrial	BCKDK	3.16922e-05	3.63542e-05	3.30661e-05	2.91299e-05	3.30904e-05	2.19841e-05	2.80681e-05	1.12912	1.29521	1.17807	1.03783	1.17893	0.783241	1.2008	0.185771	0.255485	3.37042e-05
Q9P0J1	1	1	1	1	1	1	1	[Pyruvate dehydrogenase [acetyl-transferring]]-phosphatase 1, mitochondrial	PDP1	1.80133e-08	1.89506e-08	1.1084e-08	2.41616e-08	1.11695e-08	6.31173e-09	1.38809e-08	1.2977	1.36522	0.798508	1.74063	0.804665	0.454705	1.15381	0.734794	0.827204	1.6016e-08
P61604	3	9926.78	12467.5	17815.2	14474	51361.3	20997.4	10 kDa heat shock protein, mitochondrial	HSPE1	0.00022458	0.00027429	0.000232736	0.000239847	0.000198988	0.000324179	0.000254338	0.883001	1.07845	0.915069	0.943025	0.782376	1.2746	0.958839	0.806196	0.262512	0.000243869
P31946	1	557.581	444.327	614.02	541.098	916.757	647.223	14-3-3 protein beta/alpha	YWHAB	8.00378e-06	1.02541e-05	7.17384e-06	1.3472e-05	6.8583e-06	5.78632e-06	8.70555e-06	0.919389	1.17788	0.824054	1.54752	0.787808	0.664671	0.973775	0.933572	0.500308	8.47725e-06
P62258	3	15932.4	23311.7	33603.7	25063.8	59642.3	36081.9	14-3-3 protein epsilon	YWHAE	0.000419921	0.000474974	0.000399934	0.000384952	0.000375336	0.000376446	0.000378911	1.10823	1.25352	1.05548	1.01594	0.990565	0.993493	1.13908	0.0804714	0.103773	0.000431609
Q04917	2	11503.9	19446.7	25443.6	17986.1	35094.9	23837.3	14-3-3 protein eta	YWHAH	0.000350298	0.000340847	0.000264214	0.000277952	0.000284192	0.000221509	0.000261218	1.34102	1.30484	1.01147	1.06406	1.08795	0.847987	1.21911	0.16534	0.242141	0.000318453
P61981	1	6876.08	10172.3	12940.6	10984.9	22042.1	12116.5	14-3-3 protein gamma	YWHAG	0.000183236	0.00020817	0.0001343	0.000166137	0.00014454	0.000139124	0.000149934	1.22212	1.38842	0.89573	1.10807	0.964029	0.927901	1.16875	0.336973	0.274284	0.000175236
P27348	1	4908.64	5887.97	5867.52	5396.75	6605.38	6537.9	14-3-3 protein theta	YWHAQ	0.000106062	0.000102271	7.24664e-05	0.0001186	6.55373e-05	4.16914e-05	7.52764e-05	1.40896	1.35861	0.962671	1.57553	0.870622	0.553844	1.24342	0.505665	0.694713	9.35998e-05
P63104	2	22855.8	32441.9	42564.8	35576	78982.7	45092.9	14-3-3 protein zeta/delta	YWHAZ	0.000584385	0.000674186	0.000499811	0.000552231	0.000475428	0.000498517	0.000508725	1.14872	1.32525	0.982477	1.08552	0.934547	0.979934	1.15215	0.233821	0.193252	0.000586127
Q9UJK0	1	7853.95	10893.9	12382.2	9356.24	15933.9	14092.7	18S rRNA aminocarboxypropyltransferase	TSR3	0.000196234	0.000177306	0.000156204	0.000189764	0.000138303	0.00010057	0.000142879	1.37343	1.24095	1.09326	1.32814	0.967973	0.703883	1.23588	0.299789	0.411855	0.000176581
Q99943	2	14093.8	18761.8	25479.3	16062.5	39489.4	25350.4	1-acyl-sn-glycerol-3-phosphate acyltransferase alpha	AGPAT1	0.000337961	0.000304394	0.000280985	0.000340527	0.000284592	0.000249246	0.000291455	1.15956	1.0444	0.964075	1.16837	0.976451	0.855179	1.05601	0.629495	0.193559	0.00030778
Q9NUQ2	1	8760.46	11949.5	17571.8	10957.3	27473.6	17283.9	1-acyl-sn-glycerol-3-phosphate acyltransferase epsilon	AGPAT5	0.000215249	0.000207648	0.000191576	0.000211666	0.000196268	0.000173406	0.00019378	1.11079	1.07156	0.988624	1.0923	1.01284	0.894859	1.05699	0.447419	0.122135	0.000204824
P09543	9	26158.4	38854.1	48850.9	40708.1	63991.4	48059	2',3'-cyclic-nucleotide 3'-phosphodiesterase	CNP	0.000699889	0.000771441	0.000532688	0.000632029	0.000545641	0.000403896	0.000527188	1.32759	1.46331	1.01043	1.19887	1.035	0.766132	1.26711	0.220565	0.361466	0.000668006
O00231	1	955.243	955.763	1159.51	901.334	1405.63	1080.08	26S proteasome non-ATPase regulatory subunit 11	PSMD11	1.72164e-05	1.70808e-05	1.19717e-05	2.30802e-05	1.29511e-05	8.87198e-06	1.49678e-05	1.15023	1.14117	0.799832	1.54199	0.865269	0.592739	1.03041	0.925332	0.541785	1.5423e-05
O00232	6	10138.6	20818.5	27328.1	22992.9	50401.8	24960.1	26S proteasome non-ATPase regulatory subunit 12	PSMD12	0.000375009	0.000435729	0.000276659	0.000244966	0.000305241	0.000318122	0.000289443	1.29562	1.50541	0.955833	0.846335	1.05458	1.09908	1.25229	0.229489	0.324755	0.000362466
Q9UNM6	6	20653.6	43082.1	60345	43977.1	101699	61729.1	26S proteasome non-ATPase regulatory subunit 13	PSMD13	0.00077605	0.000833392	0.000684208	0.000499024	0.000674024	0.000641899	0.000604982	1.28276	1.37755	1.13096	0.824857	1.11412	1.06102	1.26376	0.082226	0.230958	0.00076455
O00487	13	19267.8	31174.5	44744.3	32971.7	70056.5	39328.2	26S proteasome non-ATPase regulatory subunit 14	PSMD14	0.000561554	0.000624832	0.000435915	0.000465541	0.000499771	0.000442178	0.000469163	1.19693	1.3318	0.929133	0.992279	1.06524	0.942481	1.15262	0.284434	0.216961	0.000540767
Q13200	18	40620	60052.6	74984.8	62809.9	98407.6	71690.3	26S proteasome non-ATPase regulatory subunit 2	PSMD2	0.00108174	0.00119028	0.000794618	0.000981443	0.000837543	0.000621122	0.00081337	1.32995	1.4634	0.976945	1.20664	1.02972	0.763641	1.25677	0.256223	0.376448	0.00102221
O43242	49	488861	665499	943638	700403	1.41517e+06	881841	26S proteasome non-ATPase regulatory subunit 3	PSMD3	0.0119878	0.013273	0.00977436	0.0118116	0.01054	0.00893219	0.0104279	1.14959	1.27283	0.937325	1.13269	1.01074	0.856563	1.11991	0.396584	0.229822	0.0116784
P55036	1	23736.9	30405.6	36073.5	29224.7	45922.1	41348.2	26S proteasome non-ATPase regulatory subunit 4	PSMD4	0.000547704	0.000553824	0.000458306	0.000573521	0.000402923	0.000289848	0.000422097	1.29758	1.31208	1.08578	1.35874	0.954574	0.686685	1.23181	0.328689	0.435576	0.000519944
Q15008	14	44687.5	86803.3	109578	80386.6	177574	115055	26S proteasome non-ATPase regulatory subunit 6	PSMD6	0.00156361	0.00152337	0.00127527	0.00107972	0.00122393	0.0011208	0.00114148	1.36981	1.33456	1.11721	0.945893	1.07223	0.98188	1.27386	0.035151	0.159966	0.00145409
P62191	8	11282.2	18817.3	24647.9	18663.1	34014.1	23751.3	26S proteasome regulatory subunit 4	PSMC1	0.000338961	0.000353677	0.000263261	0.000272596	0.000275305	0.000214688	0.000254196	1.33346	1.39135	1.03566	1.07239	1.08304	0.844574	1.25349	0.133362	0.25483	0.000318633
P17980	2	4032.69	5033.23	5290.85	5125.63	7857.69	5425.42	26S proteasome regulatory subunit 6A	PSMC3	9.06649e-05	9.71335e-05	6.01356e-05	9.74363e-05	5.90961e-05	4.95956e-05	6.87093e-05	1.31954	1.41369	0.875217	1.41809	0.860089	0.721818	1.20282	0.494224	0.528484	8.26447e-05
P43686	2	9289.34	14013.6	17191.9	13055.3	18687.1	14633.1	26S proteasome regulatory subunit 6B	PSMC4	0.000252431	0.000247405	0.000162194	0.000224445	0.000192025	0.000117948	0.000178139	1.41704	1.38883	0.910491	1.25994	1.07795	0.662111	1.23879	0.378718	0.47449	0.000220677
P35998	4	13667.2	22229.6	25515.9	21044.3	38750.2	26902.2	26S proteasome regulatory subunit 7	PSMC2	0.000400428	0.000398802	0.000298185	0.000330221	0.000285	0.000244581	0.000286601	1.39716	1.39149	1.04042	1.1522	0.994416	0.853386	1.27636	0.131664	0.279573	0.000365805
P62195	6	5807.73	7122.04	9538.17	7406.04	12386.7	8581.98	26S proteasome regulatory subunit 8	PSMC5	0.000128291	0.000140349	9.51231e-05	0.000140324	0.000106537	7.81813e-05	0.000108347	1.18407	1.29536	0.877946	1.29513	0.983288	0.72158	1.11913	0.596643	0.38728	0.000121254
P82912	2	9218.57	12917.4	16237	9954.62	19454.9	17077.8	28S ribosomal protein S11, mitochondrial	MRPS11	0.000232685	0.000188646	0.000189291	0.000222735	0.00018136	0.000122794	0.00017563	1.32486	1.07411	1.07779	1.26821	1.03263	0.699164	1.15892	0.438206	0.361188	0.000203541
O15235	1	5479.66	7437.4	11750.1	9046.39	19742.4	10979.1	28S ribosomal protein S12, mitochondrial	MRPS12	0.000133972	0.000171434	0.000121693	0.000132397	0.000131243	0.000124609	0.000129416	1.0352	1.32467	0.940321	1.02303	1.01411	0.962852	1.10007	0.440996	0.20338	0.000142366
Q9Y3D3	2	1301.12	1854.8	2490.42	1604.5	2968.55	2130.09	28S ribosomal protein S16, mitochondrial	MRPS16	3.3411e-05	3.04062e-05	2.361e-05	3.14371e-05	2.78168e-05	1.87367e-05	2.59969e-05	1.28519	1.16961	0.908187	1.20927	1.07	0.720729	1.121	0.544981	0.341912	2.91424e-05
Q9Y399	5	22741.1	28482.1	41631	24814.4	50045.8	35158.7	28S ribosomal protein S2, mitochondrial	MRPS2	0.000513056	0.000470246	0.000389701	0.00054946	0.000464997	0.000315876	0.000443444	1.15698	1.06044	0.878804	1.23907	1.0486	0.712323	1.03207	0.862911	0.309392	0.000457668
P82921	1	1017.52	1986.67	3078	2214.91	4648.02	2603.9	28S ribosomal protein S21, mitochondrial	MRPS21	3.57865e-05	4.19738e-05	2.88617e-05	2.45849e-05	3.43797e-05	2.9337e-05	2.94339e-05	1.21583	1.42604	0.980561	0.835258	1.16803	0.99671	1.20747	0.265938	0.300067	3.55406e-05
P82650	4	3119.29	3712.26	5127.35	4518.67	7404.36	5017.79	28S ribosomal protein S22, mitochondrial	MRPS22	6.687e-05	8.56314e-05	5.56174e-05	7.5367e-05	5.727e-05	4.67343e-05	5.97904e-05	1.11841	1.43219	0.930205	1.26052	0.957845	0.781636	1.16027	0.4729	0.378535	6.93729e-05
Q96EL2	1	8135.72	15343.7	23849.6	21080.2	38134.8	25076.1	28S ribosomal protein S24, mitochondrial	MRPS24	0.000276391	0.000399483	0.000277944	0.000196572	0.000266388	0.000240696	0.000234552	1.17838	1.70317	1.185	0.838073	1.13573	1.0262	1.35552	0.141359	0.363736	0.000317939
Q9BYN8	1	4820.45	7185.29	8408.26	5645.85	9230.97	9049.16	28S ribosomal protein S26, mitochondrial	MRPS26	0.000129431	0.000106992	0.000100301	0.00011647	9.39161e-05	5.82634e-05	8.95497e-05	1.44535	1.19478	1.12006	1.30061	1.04876	0.650626	1.2534	0.300472	0.444705	0.000112241
Q92552	2	2945.48	5855.56	8793.34	8553.84	14084	7462.93	28S ribosomal protein S27, mitochondrial	MRPS27	0.000105478	0.0001621	8.27194e-05	7.11675e-05	9.82172e-05	8.88946e-05	8.60931e-05	1.22516	1.88285	0.960813	0.826634	1.14083	1.03254	1.35627	0.285439	0.521811	0.000116766
Q9Y2Q9	1	8976.76	12458.7	16966.8	14788.9	27818.3	19103.6	28S ribosomal protein S28, mitochondrial	MRPS28	0.000224423	0.000280259	0.000211745	0.000216893	0.000189511	0.000175581	0.000193995	1.15685	1.44467	1.0915	1.11803	0.976887	0.905081	1.23101	0.138839	0.230421	0.000238809
P82930	1	767.458	844.247	1279.65	1467.63	2485.8	1165.11	28S ribosomal protein S34, mitochondrial	MRPS34	1.52077e-05	2.78125e-05	1.29141e-05	1.8543e-05	1.4293e-05	1.56897e-05	1.61752e-05	0.940181	1.71945	0.798389	1.14638	0.883635	0.969983	1.15267	0.633851	0.519405	1.86448e-05
P82675	3	16465.1	20902.8	30496.5	24674.1	42244.6	27044.4	28S ribosomal protein S5, mitochondrial	MRPS5	0.000376527	0.000467587	0.000299761	0.000397822	0.000340631	0.000266637	0.00033503	1.12386	1.39566	0.894729	1.18742	1.01672	0.795859	1.13808	0.49443	0.335861	0.000381292
Q96P11	1	2392.62	3345.64	4267.91	3341.55	5750.31	3698.13	28S rRNA (cytosine-C(5))-methyltransferase	NSUN5	6.02659e-05	6.33242e-05	4.09902e-05	5.78094e-05	4.76704e-05	3.62944e-05	4.72581e-05	1.27525	1.33997	0.86737	1.22327	1.00873	0.768005	1.16086	0.461971	0.368179	5.48601e-05
O75600	1	6851	9706.46	10419.2	8454.13	13112.7	10472.4	2-amino-3-ketobutyrate coenzyme A ligase, mitochondrial	GCAT	0.000174845	0.00016021	0.000116077	0.000165531	0.000116378	8.27641e-05	0.000121558	1.43837	1.31798	0.954913	1.36175	0.957388	0.680863	1.23709	0.388619	0.492746	0.000150378
A1L0T0	4	37279.2	58480	71728.7	55733.9	100527	88514.1	2-hydroxyacyl-CoA lyase 2	ILVBL	0.00105342	0.00105619	0.000981094	0.000900725	0.000801174	0.000634502	0.0007788	1.35261	1.35617	1.25975	1.15655	1.02873	0.814718	1.32285	0.0366953	0.234931	0.00103023
Q5HYK3	2	3926.83	4867.6	5981.6	4310.93	6879.49	5581.32	2-methoxy-6-polyprenyl-1,4-benzoquinol methylase, mitochondrial	COQ5	8.76814e-05	8.16945e-05	6.18635e-05	9.48784e-05	6.68115e-05	4.34215e-05	6.83705e-05	1.28245	1.19488	0.904828	1.38771	0.977199	0.635091	1.12738	0.631462	0.468556	7.70798e-05
Q6PK18	1	2002.07	2490.23	2509.12	2338.72	3350.19	2305.18	2-oxoglutarate and iron-dependent oxygenase domain-containing protein 3	OGFOD3	4.48572e-05	4.432e-05	2.55507e-05	4.83731e-05	2.80257e-05	2.11455e-05	3.25148e-05	1.3796	1.36307	0.78582	1.48773	0.861937	0.650335	1.17616	0.609434	0.613705	3.82427e-05
P12694	4	39325.4	41349.3	61548.3	41155.1	83870.4	56205.2	2-oxoisovalerate dehydrogenase subunit alpha, mitochondrial	BCKDHA	0.000744836	0.000779912	0.000622981	0.000950162	0.000687464	0.000529367	0.000722331	1.03116	1.07972	0.862459	1.31541	0.95173	0.732859	0.99111	0.963424	0.313144	0.00071591
P21953	2	15808.2	27765.5	46779.6	30254	59111.6	43981.5	2-oxoisovalerate dehydrogenase subunit beta, mitochondrial	BCKDHB	0.000500148	0.000573331	0.000487493	0.000381951	0.000522505	0.000373096	0.000425851	1.17447	1.34632	1.14475	0.896913	1.22697	0.876119	1.22185	0.162737	0.263973	0.000520324
Q9Y3B7	2	3005.04	5782.98	7629.89	4694.33	10994.2	7442.53	39S ribosomal protein L11, mitochondrial	MRPL11	0.00010417	8.89603e-05	8.24933e-05	7.26064e-05	8.52221e-05	6.93927e-05	7.57404e-05	1.37536	1.17454	1.08916	0.958622	1.12519	0.916191	1.21302	0.115178	0.198861	9.18747e-05
Q6P1L8	1	1872.34	3144.28	3784.57	3099.35	5877.09	4092.83	39S ribosomal protein L14, mitochondrial	MRPL14	5.66388e-05	5.87344e-05	4.53651e-05	4.52387e-05	4.22718e-05	3.70946e-05	4.1535e-05	1.36364	1.41409	1.09221	1.08917	1.01774	0.893091	1.28998	0.0655642	0.215309	5.35794e-05
Q9NX20	3	14452	17431.6	27108.9	19171.7	33788.9	23770.4	39S ribosomal protein L16, mitochondrial	MRPL16	0.000314001	0.000363314	0.000263472	0.000349184	0.000302794	0.000213267	0.000288415	1.08871	1.25969	0.913519	1.2107	1.04985	0.739444	1.08731	0.63583	0.312735	0.000313596
Q9H0U6	1	5832.59	5735.66	8364.16	5748.43	11873.9	6069	39S ribosomal protein L18, mitochondrial	MRPL18	0.000103318	0.000108936	6.72691e-05	0.000140925	9.34236e-05	7.49451e-05	0.000103098	1.00214	1.05663	0.652479	1.3669	0.906165	0.726932	0.903747	0.695641	0.370293	9.31743e-05
P49406	1	6446.94	6853.35	7864.66	6897.34	11905.7	8011.55	39S ribosomal protein L19, mitochondrial	MRPL19	0.000123451	0.000130708	8.88003e-05	0.000155768	8.78444e-05	7.51456e-05	0.000106253	1.16186	1.23016	0.835746	1.46602	0.826749	0.707234	1.07592	0.788815	0.486945	0.00011432
Q9NWU5	1	1718.03	2369.89	2800.1	2697.16	2773.82	2951.65	39S ribosomal protein L22, mitochondrial	MRPL22	4.26895e-05	5.11128e-05	3.27162e-05	4.15102e-05	3.12758e-05	1.75076e-05	3.00979e-05	1.41836	1.69822	1.08699	1.37917	1.03914	0.581689	1.40119	0.239866	0.638778	4.21728e-05
Q16540	2	1004.04	1398.57	1819.43	1507.58	2881.84	1606.15	39S ribosomal protein L23, mitochondrial	MRPL23	2.51929e-05	2.85695e-05	1.78027e-05	2.42591e-05	2.03222e-05	1.81894e-05	2.09236e-05	1.20404	1.36542	0.850843	1.15942	0.971258	0.869327	1.1401	0.466061	0.312115	2.3855e-05
Q96A35	1	2113.2	2952.89	4194.46	2942.86	5219.14	3478.66	39S ribosomal protein L24, mitochondrial	MRPL24	5.31912e-05	5.57688e-05	3.85576e-05	5.10583e-05	4.68501e-05	3.29418e-05	4.36167e-05	1.21951	1.27861	0.88401	1.17061	1.07413	0.755256	1.12738	0.508465	0.324578	4.91725e-05
P09001	1	5865.14	8642.16	11990	6689.49	17420.4	12026.3	39S ribosomal protein L3, mitochondrial	MRPL3	0.000155674	0.00012677	0.0001333	0.000141711	0.000133922	0.000109953	0.000128529	1.2112	0.986313	1.03712	1.10256	1.04196	0.855474	1.07821	0.481206	0.182177	0.000138581
Q9NYK5	2	4004.74	5194.81	6843.4	4917.7	6859.09	5488.75	39S ribosomal protein L39, mitochondrial	MRPL39	9.35756e-05	9.31932e-05	6.08376e-05	9.6761e-05	7.64374e-05	4.32927e-05	7.21637e-05	1.29671	1.29141	0.84305	1.34085	1.05922	0.599924	1.14373	0.613934	0.500782	8.25355e-05
Q8IXM3	1	8112.42	12473.2	12514.7	13960.1	19143.8	16639.7	39S ribosomal protein L41, mitochondrial	MRPL41	0.000224683	0.000264551	0.000184435	0.000196009	0.000139783	0.00012083	0.000152207	1.47616	1.7381	1.21174	1.28778	0.91837	0.793855	1.47533	0.0887543	0.461403	0.000224556
Q9BRJ2	1	1138.9	1692.04	2848.46	1876.06	5422.3	2489.82	39S ribosomal protein L45, mitochondrial	MRPL45	3.04792e-05	3.55524e-05	2.75973e-05	2.75177e-05	3.18159e-05	3.42241e-05	3.11859e-05	0.97734	1.14002	0.88493	0.882376	1.0202	1.09742	1.00076	0.994144	0.169009	3.12096e-05
Q96EL3	2	3924.99	5677.71	6843.24	4974.75	10726.5	7062.32	39S ribosomal protein L53, mitochondrial	MRPL53	0.000102274	9.42743e-05	7.8279e-05	9.48339e-05	7.64356e-05	6.7703e-05	7.96575e-05	1.28392	1.1835	0.982695	1.19052	0.959553	0.849926	1.15004	0.325082	0.251999	9.16091e-05
Q15125	2	10744.8	15781.4	23321.4	14984.5	34280.9	20677.3	3-beta-hydroxysteroid-Delta(8),Delta(7)-isomerase	EBP	0.000284275	0.000283966	0.000229188	0.000259611	0.000260489	0.000216372	0.000245491	1.15799	1.15673	0.933593	1.05752	1.0611	0.881384	1.08277	0.434119	0.170486	0.00026581
Q99714	15	90316.2	141109	172136	121577	226894	189171	3-hydroxyacyl-CoA dehydrogenase type-2	HSD17B10	0.00254183	0.00230395	0.00209678	0.00218218	0.00192268	0.00143209	0.00184565	1.3772	1.24832	1.13606	1.18234	1.04173	0.775929	1.25386	0.139737	0.285537	0.00231419
P09110	1	1776.49	1632.76	2455.22	1793.48	3179.48	2220.76	3-ketoacyl-CoA thiolase, peroxisomal	ACAA1	2.94113e-05	3.39875e-05	2.4615e-05	4.29228e-05	2.74236e-05	2.0068e-05	3.01381e-05	0.975882	1.12773	0.81674	1.4242	0.90993	0.665868	0.973449	0.917532	0.407655	2.9338e-05
Q06136	1	12454.9	16302.2	22175	17819.5	39787.6	19745.5	3-ketodihydrosphingosine reductase	KDSR	0.000293656	0.00033769	0.00021886	0.00030093	0.000247683	0.000251129	0.000266581	1.10157	1.26674	0.820989	1.12885	0.929112	0.942036	1.0631	0.686355	0.254764	0.000283402
P56937	2	1600.11	2633.21	3721.91	2485.66	4513.86	3098.38	3-keto-steroid reductase/17-beta-hydroxysteroid dehydrogenase 7	HSD17B7	4.74328e-05	4.71047e-05	3.43426e-05	3.86611e-05	4.15719e-05	2.84902e-05	3.62411e-05	1.30881	1.29976	0.947615	1.06678	1.14709	0.786131	1.1854	0.315232	0.304787	4.296e-05
P25325	1	2424.83	7947.6	7010.48	6052.72	12396.2	8526.41	3-mercaptopyruvate sulfurtransferase	MPST	0.000143162	0.000114702	9.45071e-05	5.85877e-05	7.83036e-05	7.82417e-05	7.1711e-05	1.99638	1.59951	1.31789	0.816998	1.09193	1.09107	1.63792	0.0424195	0.428462	0.000117457
Q8N4T8	1	4907.25	4910.93	7146.73	4438.03	9563.56	6482.6	3-oxoacyl-[acyl-carrier-protein] reductase	CBR4	8.84619e-05	8.41031e-05	7.18534e-05	0.000118567	7.98254e-05	6.03626e-05	8.62517e-05	1.02563	0.97509	0.833067	1.37466	0.925494	0.699843	0.944594	0.801768	0.339502	8.14728e-05
P46783	6	36671.3	58348.3	86842	59835.5	146558	80995.3	40S ribosomal protein S10	RPS10	0.00105104	0.00113392	0.000897755	0.000886035	0.000969982	0.000925031	0.000927016	1.13379	1.22319	0.968435	0.955793	1.04635	0.997859	1.10847	0.242053	0.138669	0.00102757
P62280	33	401229	723408	984967	717713	1.80347e+06	1.03228e+06	40S ribosomal protein S11	RPS11	0.0130309	0.0136011	0.0114418	0.00969433	0.0110016	0.011383	0.010693	1.21864	1.27196	1.07003	0.906607	1.02886	1.06453	1.18688	0.0723384	0.143575	0.0126913
P25398	6	32982.9	57788.4	109548	63697.1	140723	98293.7	40S ribosomal protein S12	RPS12	0.00104096	0.0012071	0.00108949	0.000796919	0.0012236	0.000888207	0.000969576	1.07362	1.24497	1.12368	0.821925	1.262	0.916078	1.14742	0.361221	0.280109	0.00111251
P62277	5	86529.2	136726	171721	121756	208171	186548	40S ribosomal protein S13	RPS13	0.00246288	0.00230734	0.00206771	0.00209068	0.00191804	0.00131392	0.00177421	1.38816	1.30049	1.16542	1.17837	1.08106	0.740564	1.28469	0.126162	0.315927	0.00227931
P62263	15	398016	492266	640945	452527	922240	633067	40S ribosomal protein S14	RPS14	0.00886732	0.00857564	0.00701695	0.00961669	0.00715903	0.00582093	0.00753222	1.17725	1.13853	0.931591	1.27674	0.950455	0.772804	1.08246	0.645646	0.306582	0.0081533
P62244	26	256448	447940	726136	409377	1.47522e+06	718711	40S ribosomal protein S15a	RPS15A	0.00806887	0.00775793	0.00796622	0.0061962	0.00811058	0.00931116	0.00787265	1.02492	0.985428	1.01189	0.787054	1.03022	1.18272	1.00741	0.95203	0.202043	0.00793101
P62249	52	382456	672288	1.18292e+06	800328	1.25961e+06	1.0044e+06	40S ribosomal protein S16	RPS16	0.0121101	0.0151667	0.0111328	0.00924075	0.0132126	0.00795031	0.0101346	1.19493	1.49653	1.0985	0.911805	1.30372	0.784474	1.26332	0.252171	0.400001	0.0128032
P62269	4	41971.6	67878.3	114829	82330.7	147369	117817	40S ribosomal protein S18	RPS18	0.00122271	0.00156021	0.00130589	0.0010141	0.00128258	0.000930156	0.00107561	1.13676	1.45054	1.21409	0.942812	1.19242	0.864769	1.26713	0.122267	0.271578	0.00136294
P39019	4	16024.7	31436	49099.8	31478.8	69621.4	49602.2	40S ribosomal protein S19	RPS19	0.000566265	0.000596541	0.000549793	0.000387181	0.00054842	0.000439431	0.000458344	1.23546	1.30151	1.19952	0.844739	1.19652	0.958736	1.2455	0.085125	0.229457	0.000570866
P15880	31	89522.6	169214	270485	156476	400126	232375	40S ribosomal protein S2	RPS2	0.0030481	0.00296531	0.00257565	0.00216301	0.00302119	0.00252548	0.00256989	1.18608	1.15386	1.00224	0.841672	1.17561	0.98272	1.11406	0.366684	0.210988	0.00286302
P60866	13	66263.3	98883	163971	110137	205854	142811	40S ribosomal protein S20	RPS20	0.00178121	0.00208716	0.00158293	0.00160103	0.00183148	0.0012993	0.00157727	1.1293	1.32327	1.00359	1.01506	1.16117	0.823764	1.15205	0.322615	0.25286	0.0018171
P62266	6	12727.5	19797.2	38030.5	23721.7	49211.2	26384.2	40S ribosomal protein S23	RPS23	0.000356613	0.00044954	0.000292444	0.000307517	0.000424782	0.000310608	0.000347635	1.02582	1.29314	0.841237	0.884595	1.22192	0.893487	1.0534	0.771498	0.304354	0.000366199
P62847	8	81030	105070	119173	86946.3	221386	136431	40S ribosomal protein S24	RPS24	0.00189265	0.00164768	0.00151221	0.00195781	0.00133111	0.00139733	0.00156208	1.21162	1.0548	0.968071	1.25334	0.852135	0.894529	1.07816	0.620444	0.267793	0.00168418
P62854	1	65436.1	94438.1	130425	96453.9	236854	134088	40S ribosomal protein S26	RPS26	0.00170114	0.00182786	0.00148624	0.00158104	0.00145678	0.00149496	0.00151093	1.12589	1.20976	0.983664	1.04641	0.964163	0.989432	1.10644	0.204724	0.123435	0.00167175
P42677	8	157904	242519	351466	220674	596561	372722	40S ribosomal protein S27	RPS27	0.00436857	0.0041819	0.00413127	0.00381521	0.0039257	0.00376533	0.00383541	1.13901	1.09034	1.07714	0.994732	1.02354	0.981728	1.10216	0.0105038	0.0402242	0.00422725
Q71UM5	2	9331.98	17026.8	24220.5	19267.7	31711.6	22761.1	40S ribosomal protein S27-like	RPS27L	0.000306709	0.000365134	0.000252285	0.000225475	0.000270531	0.000200155	0.000232054	1.32172	1.57349	1.08718	0.971651	1.16581	0.862538	1.32746	0.119929	0.317379	0.000308043
P62857	2	52207.9	56108.8	80294.7	66133.8	113807	92434	40S ribosomal protein S28	RPS28	0.0010107	0.00125327	0.00102454	0.00126143	0.000896852	0.000718318	0.000958865	1.05406	1.30704	1.0685	1.31554	0.935327	0.749133	1.1432	0.483798	0.35931	0.00109617
P23396	89	721292	1.35564e+06	2.31066e+06	1.46333e+06	3.8933e+06	2.16446e+06	40S ribosomal protein S3	RPS3	0.0244194	0.0277309	0.023991	0.0174275	0.0258089	0.0245734	0.0226033	1.08035	1.22685	1.06139	0.771018	1.14182	1.08716	1.12286	0.387596	0.242328	0.0253804
P62861	31	116293	177937	223700	205743	361223	254290	40S ribosomal protein S30	FAU	0.00320522	0.00389895	0.00281856	0.00280982	0.00249862	0.00227994	0.00252946	1.26715	1.54141	1.11429	1.11084	0.987808	0.901354	1.30762	0.0912257	0.256488	0.00330758
P61247	30	108397	218287	305959	191305	407726	328812	40S ribosomal protein S3a	RPS3A	0.00393206	0.00362533	0.00364456	0.00261904	0.00341742	0.00257346	0.00286997	1.37007	1.2632	1.2699	0.912567	1.19075	0.896684	1.30105	0.0413629	0.223346	0.00373398
P62701	16	279522	391323	534371	397012	723118	542823	40S ribosomal protein S4, X isoform	RPS4X	0.007049	0.0075236	0.00601667	0.00675369	0.00596866	0.00456412	0.00576216	1.22333	1.30569	1.04417	1.17208	1.03584	0.792086	1.19106	0.230843	0.265435	0.00686309
P22090	1	850.483	1783.13	2832.45	1664.99	4025.68	1896.86	40S ribosomal protein S4, Y isoform 1	RPS4Y1	3.212e-05	3.15525e-05	2.10249e-05	2.0549e-05	3.1637e-05	2.5409e-05	2.5865e-05	1.24183	1.21989	0.812868	0.794471	1.22316	0.98237	1.09153	0.649578	0.336713	2.82325e-05
P46782	1	12371.2	20306.8	34631.7	17307.8	45476	34340.9	40S ribosomal protein S5	RPS5	0.000365792	0.000327993	0.000380635	0.000298907	0.000386819	0.000287032	0.000324253	1.12811	1.01153	1.17389	0.921832	1.19296	0.885211	1.10451	0.389679	0.203672	0.00035814
P62753	21	280098	381478	493457	357844	910081	461189	40S ribosomal protein S6	RPS6	0.00687167	0.00678134	0.00511183	0.00676761	0.00551167	0.00574419	0.00600782	1.14379	1.12875	0.850863	1.12647	0.917416	0.956118	1.04113	0.738354	0.201537	0.00625495
P62081	33	132021	227284	355068	245504	581539	360442	40S ribosomal protein S7	RPS7	0.00409413	0.00465244	0.00399515	0.00318984	0.00396594	0.00367052	0.00360877	1.13449	1.28921	1.10707	0.883914	1.09897	1.01711	1.17692	0.104416	0.161133	0.00424724
P62241	14	67114.8	90695.2	130824	88422.9	254738	122136	40S ribosomal protein S8	RPS8	0.00163372	0.00167566	0.00135376	0.0016216	0.00146124	0.00160784	0.00156356	1.04487	1.0717	0.865819	1.03712	0.93456	1.02832	0.99413	0.939339	0.125384	0.00155438
P46781	32	338944	489426	681919	499687	1.09247e+06	649714	40S ribosomal protein S9	RPS9	0.00881617	0.00946936	0.00720146	0.00818943	0.0076167	0.00689537	0.00756717	1.16506	1.25137	0.951672	1.08223	1.00655	0.911222	1.1227	0.294874	0.181815	0.00849566
P08865	6	10170.3	17213.6	21840.9	15989.3	34840.4	22778.7	40S ribosomal protein SA	RPSA	0.000310073	0.000303006	0.00025248	0.000245731	0.000243952	0.000219903	0.000236528	1.31094	1.28105	1.06744	1.03891	1.03138	0.929711	1.21981	0.0597133	0.152217	0.00028852
P08195	3	49954.9	60915.1	65579	59554.5	80771.9	73451.2	4F2 cell-surface antigen heavy chain	SLC3A2	0.00109728	0.00112859	0.000814137	0.00120699	0.000732485	0.00050981	0.000816428	1.344	1.38235	0.997194	1.47838	0.897183	0.62444	1.24118	0.437651	0.58144	0.00101334
Q8IV08	4	34153.9	36191	48926.1	36537.1	63972.7	44812.5	5'-3' exonuclease PLD3	PLD3	0.000651919	0.0006924	0.000496703	0.000825212	0.00054648	0.000403778	0.000591823	1.10154	1.16994	0.839276	1.39435	0.923384	0.682261	1.03692	0.881331	0.41413	0.000613674
Q9H0D6	5	22588.8	27224.8	44273	30381	70681.8	38274.7	5'-3' exoribonuclease 2	XRN2	0.000490408	0.000575738	0.000424239	0.00054578	0.000494508	0.000446124	0.000495471	0.989781	1.162	0.856233	1.10154	0.998057	0.900405	1.00267	0.98107	0.183491	0.000496795
P13196	2	14228	19253.9	28997.9	19588	45488.6	26552.7	5-aminolevulinate synthase, nonspecific, mitochondrial	ALAS1	0.000346826	0.000371203	0.000294311	0.000343772	0.000323892	0.000287112	0.000318259	1.08976	1.16636	0.924755	1.08017	1.0177	0.902133	1.06029	0.532337	0.156258	0.000337447
P54619	8	4368.23	8512.85	12959.3	10900.2	21342.1	11780.9	5'-AMP-activated protein kinase subunit gamma-1	PRKAG1	0.000153344	0.000206565	0.00013058	0.000105543	0.000144749	0.000134706	0.000128333	1.1949	1.60961	1.01751	0.82242	1.12792	1.04966	1.27401	0.238453	0.364979	0.000163497
Q7Z4H3	8	15048.7	20999.8	25494.1	18983.9	33734.5	27116.8	5'-deoxynucleotidase HDDC2	HDDC2	0.000378275	0.000359755	0.000300564	0.0003636	0.000284757	0.000212923	0.000287093	1.3176	1.2531	1.04692	1.26649	0.991861	0.741651	1.20587	0.297771	0.346696	0.000346198
Q9H857	2	7528.87	10918.5	16161.3	13281.6	24991	14959	5'-nucleotidase domain-containing protein 2	NT5DC2	0.000196677	0.000251694	0.000165806	0.000181909	0.000180513	0.000157736	0.000173386	1.13433	1.45164	0.956279	1.04916	1.0411	0.909738	1.18075	0.299474	0.2674	0.000204726
P10809	19	71623.2	121433	166204	116957	261313	172459	60 kDa heat shock protein, mitochondrial	HSPD1	0.00218741	0.0022164	0.00191155	0.00173053	0.00185641	0.00164934	0.00174543	1.25322	1.26983	1.09517	0.991465	1.06359	0.944947	1.20608	0.0346251	0.120382	0.00210512
P05388	2	10327.1	16396.7	23246.9	16990.4	43501.6	23435.7	60S acidic ribosomal protein P0	RPLP0	0.000295357	0.000321977	0.000259762	0.000249519	0.000259656	0.00027457	0.000261249	1.13056	1.23245	0.99431	0.955103	0.993906	1.05099	1.11911	0.184617	0.131112	0.000292365
Q96D46	18	34663.5	52838.2	80024.1	53154.1	128151	68728.9	60S ribosomal export protein NMD3	NMD3	0.000951788	0.0010073	0.000761794	0.000837525	0.000893829	0.000808852	0.000846735	1.12407	1.18963	0.899684	0.989123	1.05562	0.955259	1.07113	0.485269	0.161586	0.000906961
P27635	3	62090.4	90359.6	138191	95327.3	220116	117912	60S ribosomal protein L10	RPL10	0.00162767	0.00180651	0.00130694	0.0015002	0.00154352	0.00138931	0.00147768	1.10151	1.22253	0.884454	1.01524	1.04456	0.940199	1.0695	0.539322	0.18071	0.00158037
P62913	15	92226.2	137836	188596	136073	292896	198275	60S ribosomal protein L11	RPL11	0.00248287	0.00257866	0.00219769	0.00222833	0.00210652	0.00184868	0.00206118	1.20459	1.25106	1.06623	1.0811	1.022	0.896904	1.17396	0.0885952	0.146403	0.00241974
P26373	17	159857	227379	278318	237131	380957	290336	60S ribosomal protein L13	RPL13	0.00409584	0.00449377	0.00321809	0.0038624	0.00310868	0.0024045	0.00312519	1.31059	1.43792	1.02973	1.23589	0.994716	0.769392	1.25941	0.224626	0.360481	0.0039359
P40429	3	19597.7	33922	51462.9	39269.2	81309.4	47233.6	60S ribosomal protein L13a	RPL13A	0.000611046	0.000744173	0.000523539	0.000473512	0.000574815	0.000513203	0.00052051	1.17394	1.4297	1.00582	0.909708	1.10433	0.985962	1.20315	0.208497	0.243886	0.000626252
P50914	3	5707.25	8827.19	13269.6	9863.47	17259.7	11180.7	60S ribosomal protein L14	RPL14	0.000159006	0.000186918	0.000123928	0.000137896	0.000148214	0.000108938	0.000131683	1.20749	1.41946	0.941105	1.04718	1.12554	0.827278	1.18935	0.314297	0.302115	0.000156617
P61313	10	68290.2	105897	128124	94314.4	180560	131817	60S ribosomal protein L15	RPL15	0.00190755	0.00178731	0.00146107	0.00165	0.00143109	0.00113964	0.00140691	1.35585	1.27038	1.03849	1.17278	1.01718	0.810033	1.22157	0.192482	0.276379	0.00171864
P18621	14	32400.7	59409	91369.3	62137.1	141625	89520.7	60S ribosomal protein L17	RPL17	0.00107015	0.00117753	0.000992251	0.000782852	0.00102055	0.000893897	0.0008991	1.19025	1.30968	1.10361	0.870707	1.13508	0.994213	1.20118	0.106648	0.189614	0.00107998
Q07020	13	70397	97568.6	116416	107645	143306	119556	60S ribosomal protein L18	RPL18	0.00175753	0.00203994	0.00132517	0.0017009	0.00130031	0.000904506	0.00130191	1.34997	1.56689	1.01787	1.30647	0.998772	0.694756	1.31157	0.260723	0.487226	0.00170754
Q02543	7	59605.7	91349	143777	103145	246393	133431	60S ribosomal protein L18a	RPL18A	0.00164549	0.00195466	0.00147896	0.00144017	0.00160592	0.00155517	0.00153375	1.07285	1.27443	0.964275	0.938983	1.04705	1.01396	1.10385	0.341645	0.168834	0.00169304
P84098	3	3693.75	4706.97	5156.01	4413.45	8421.79	5419.56	60S ribosomal protein L19	RPL19	8.47878e-05	8.36373e-05	6.00706e-05	8.92468e-05	5.75901e-05	5.3156e-05	6.66643e-05	1.27186	1.2546	0.901091	1.33875	0.863882	0.797368	1.14252	0.532612	0.396959	7.61652e-05
P46778	39	568642	790500	1.10218e+06	803867	1.79849e+06	1.13576e+06	60S ribosomal protein L21	RPL21	0.0142395	0.0152337	0.0125888	0.0137393	0.0123109	0.0113516	0.0124672	1.14215	1.2219	1.00975	1.10203	0.987457	0.910512	1.1246	0.208619	0.152412	0.0140207
P35268	7	28200.5	49510.3	80953	47731.7	118638	72149.6	60S ribosomal protein L22	RPL22	0.000891842	0.000904543	0.000799709	0.000681368	0.000904205	0.000748808	0.000778127	1.14614	1.16246	1.02774	0.875651	1.16203	0.962321	1.11211	0.302553	0.179111	0.000865364
Q6P5R6	1	5630.83	11007.6	13130.3	11753.8	24078.4	14507.1	60S ribosomal protein L22-like 1	RPL22L1	0.000198282	0.000222742	0.000160797	0.00013605	0.000146659	0.000151976	0.000144895	1.36846	1.53726	1.10975	0.938955	1.01217	1.04887	1.33849	0.0578684	0.227982	0.00019394
P62829	19	207211	276089	451577	285153	679853	398460	60S ribosomal protein L23	RPL23	0.00497327	0.00540381	0.00441655	0.00500653	0.00504389	0.00429105	0.00478049	1.04033	1.13039	0.923869	1.04728	1.0551	0.897617	1.03153	0.709304	0.13821	0.00493121
P62750	9	43101.4	90389.5	108465	75690.9	143142	132141	60S ribosomal protein L23a	RPL23A	0.00162821	0.00143439	0.00146466	0.0010414	0.0012115	0.000903474	0.00105212	1.54755	1.36332	1.39209	0.989804	1.15148	0.858714	1.43432	0.0131564	0.232521	0.00150908
P83731	23	381375	497184	687407	513307	1.16572e+06	729685	60S ribosomal protein L24	RPL24	0.0089559	0.00972746	0.00808786	0.00921463	0.007678	0.00735771	0.00808345	1.10793	1.20338	1.00055	1.13994	0.949842	0.91022	1.10395	0.321553	0.169337	0.00892374
P61254	5	143658	230814	339900	221898	524063	336750	60S ribosomal protein L26	RPL26	0.00415772	0.0042051	0.00373255	0.00347099	0.00379652	0.00330774	0.00352509	1.17947	1.19291	1.05885	0.984655	1.077	0.938344	1.14374	0.0714009	0.109399	0.00403179
P61353	6	18953	27118.3	37786.3	26674.4	58540.8	36244.8	60S ribosomal protein L27	RPL27	0.000488489	0.000505496	0.000401739	0.000457935	0.000422055	0.000369494	0.000416494	1.17286	1.21369	0.964572	1.0995	1.01335	0.887151	1.11704	0.301559	0.179122	0.000465241
P46776	5	22802.1	40293.9	43169.9	40546	73058.3	53135.8	60S ribosomal protein L27a	RPL27A	0.000725824	0.00076837	0.00058896	0.000550934	0.000482186	0.000461124	0.000498081	1.45724	1.54266	1.18246	1.10611	0.968087	0.9258	1.39412	0.0315937	0.22958	0.000694384
P46779	21	140381	209205	300556	215949	478794	294661	60S ribosomal protein L28	RPL28	0.00376846	0.00409236	0.00326603	0.00339182	0.00335706	0.00302202	0.00325697	1.15705	1.2565	1.00278	1.0414	1.03073	0.927863	1.13878	0.16666	0.146427	0.00370895
P47914	4	31059.4	47993	55982.7	60515.3	76410	67788.1	60S ribosomal protein L29	RPL29	0.000864512	0.0011468	0.000751366	0.000750444	0.000625299	0.000482279	0.00061934	1.39586	1.85165	1.21317	1.21168	1.00962	0.778698	1.48689	0.0989116	0.460327	0.000920892
P39023	62	641173	1.04822e+06	1.60857e+06	1.1574e+06	2.46609e+06	1.55811e+06	60S ribosomal protein L3	RPL3	0.0188818	0.0219334	0.0172702	0.0154918	0.017967	0.0155653	0.0163413	1.15546	1.34221	1.05684	0.94801	1.09948	0.952511	1.18484	0.130448	0.177291	0.0193618
P62888	1	1991.3	2589.82	3612.5	3194.09	5007.04	3507.39	60S ribosomal protein L30	RPL30	4.66512e-05	6.05298e-05	3.88761e-05	4.81129e-05	4.03498e-05	3.16031e-05	4.00219e-05	1.16564	1.51242	0.971369	1.20216	1.00819	0.789644	1.21647	0.335871	0.371687	4.86857e-05
P62899	14	63788.9	102846	152188	96628.9	206723	149680	60S ribosomal protein L31	RPL31	0.0018526	0.00183117	0.00165906	0.00154124	0.00169987	0.00130478	0.0015153	1.2226	1.20846	1.09488	1.01712	1.12181	0.861071	1.17531	0.110726	0.169361	0.00178094
P62910	1	28070.1	49095	56051.1	63759.3	71784.8	64464.6	60S ribosomal protein L32	RPL32	0.000884361	0.00120828	0.000714529	0.000678217	0.000626063	0.000453086	0.000585789	1.50969	2.06265	1.21977	1.15778	1.06875	0.773463	1.59737	0.0940165	0.535387	0.000935722
P49207	2	18162	26929.6	39882	29322.6	64037.9	37657.1	60S ribosomal protein L34	RPL34	0.00048509	0.00055568	0.000417393	0.000438824	0.000445463	0.00040419	0.000429492	1.12945	1.29381	0.97183	1.02173	1.03719	0.941088	1.1317	0.248589	0.171264	0.000486054
P42766	3	12262.9	30410.5	30175.5	31509.1	56427	37704.9	60S ribosomal protein L35	RPL35	0.000547792	0.000597115	0.000417923	0.00029629	0.000337045	0.000356152	0.000329829	1.66084	1.81038	1.26709	0.898314	1.02188	1.07981	1.57943	0.0273866	0.316541	0.000520943
P18077	28	493566	701908	1.04863e+06	714832	1.58482e+06	1.04662e+06	60S ribosomal protein L35a	RPL35A	0.0126437	0.0135465	0.0116008	0.0119253	0.0117127	0.010003	0.0112137	1.12752	1.20803	1.03453	1.06347	1.0445	0.892034	1.12336	0.170257	0.136694	0.012597
Q9Y3U8	2	4751.28	11196.4	11530.2	8889.61	23904.2	15967.7	60S ribosomal protein L36	RPL36	0.000201684	0.000168463	0.000176987	0.000114798	0.000128787	0.000150877	0.000131487	1.53386	1.28121	1.34604	0.873075	0.979463	1.14746	1.38704	0.0245443	0.232463	0.000182378
P83881	3	116136	172179	270032	207327	388874	279589	60S ribosomal protein L36a	RPL36A	0.0031015	0.00392896	0.00309897	0.00280603	0.00301613	0.00245447	0.00275887	1.12419	1.42412	1.12327	1.01709	1.09325	0.889664	1.22386	0.126842	0.214302	0.00337648
Q969Q0	5	81180.7	90994.4	131420	118627	205284	124166	60S ribosomal protein L36a-like	RPL36AL	0.00163911	0.00224805	0.00137626	0.00196145	0.0014679	0.00129569	0.00157501	1.04069	1.42732	0.873807	1.24536	0.931989	0.822655	1.11394	0.611595	0.374634	0.00175447
P61927	3	107988	166933	202859	157778	285252	270984	60S ribosomal protein L37	RPL37	0.00300701	0.00298998	0.00300359	0.00260917	0.00226584	0.00180043	0.00222515	1.35138	1.34372	1.34984	1.17258	1.01829	0.80913	1.34831	0.0297532	0.245986	0.0030002
P61513	1	2130.26	3024.72	5639.48	3890.03	7988.49	5449.53	60S ribosomal protein L37a	RPL37A	5.4485e-05	7.37182e-05	6.04029e-05	5.14705e-05	6.29902e-05	5.04212e-05	5.49606e-05	0.991347	1.34129	1.09902	0.936498	1.1461	0.917405	1.14389	0.319823	0.23063	6.28687e-05
P63173	4	5136.23	10285.2	14319.2	10120.8	20814.4	12328	60S ribosomal protein L38	RPL38	0.00018527	0.000191794	0.000136644	0.0001241	0.000159939	0.000131375	0.000138471	1.33797	1.38509	0.986806	0.896213	1.15503	0.948752	1.23662	0.18608	0.27565	0.000171236
Q92901	2	1027.59	2161.85	2834.77	2219.46	3851.23	2131.41	60S ribosomal protein L3-like	RPL3L	3.89419e-05	4.206e-05	2.36246e-05	2.48283e-05	3.1663e-05	2.43079e-05	2.69331e-05	1.44588	1.56165	0.877162	0.921852	1.17562	0.90253	1.2949	0.26745	0.416136	3.48755e-05
P36578	8	52491.6	79415.9	91185.3	86068.3	133342	102501	60S ribosomal protein L4	RPL4	0.00143054	0.00163104	0.00113613	0.00126828	0.0010185	0.00084162	0.0010428	1.37183	1.5641	1.0895	1.21623	0.976695	0.807078	1.34181	0.133392	0.364789	0.00139924
P46777	22	99079.2	164148	216686	152828	297283	224128	60S ribosomal protein L5	RPL5	0.00295684	0.00289617	0.00248425	0.00239391	0.00242027	0.00187637	0.00223018	1.32583	1.29862	1.11392	1.07341	1.08523	0.841353	1.24612	0.0763629	0.206542	0.00277908
Q02878	12	74741.8	127469	170844	133117	252080	181047	60S ribosomal protein L6	RPL6	0.00229614	0.00252264	0.00200673	0.00180588	0.00190824	0.00159106	0.00176839	1.29843	1.42652	1.13478	1.0212	1.07908	0.899719	1.28658	0.0451431	0.187761	0.00227517
P18124	16	80587	147115	211291	144626	293353	218475	60S ribosomal protein L7	RPL7	0.00265002	0.00274075	0.00242159	0.00194711	0.00236001	0.00185157	0.0020529	1.29087	1.33506	1.1796	0.948469	1.1496	0.901929	1.26851	0.0392348	0.185199	0.00260412
P62424	16	105912	185918	234455	201342	315032	260033	60S ribosomal protein L7a	RPL7A	0.00334899	0.00381554	0.00288222	0.00255899	0.00261875	0.0019884	0.00238871	1.40201	1.59732	1.2066	1.07129	1.0963	0.832413	1.40198	0.0460663	0.282622	0.00334891
Q6DKI1	1	646.198	1488.76	1902.24	1871.76	3830.24	1898.77	60S ribosomal protein L7-like 1	RPL7L1	2.68174e-05	3.54709e-05	2.10461e-05	1.56132e-05	2.12471e-05	2.41755e-05	2.03452e-05	1.31811	1.74345	1.03445	0.767411	1.04433	1.18826	1.36534	0.20292	0.461122	2.77781e-05
P62917	16	133552	202555	281089	193921	362031	256387	60S ribosomal protein L8	RPL8	0.00364868	0.00367492	0.0028418	0.00322684	0.00313963	0.00228504	0.00288384	1.26522	1.27432	0.985424	1.11894	1.0887	0.792362	1.17499	0.282029	0.268194	0.00338847
P32969	46	146386	236082	350486	256230	561420	363807	60S ribosomal protein L9	RPL9	0.00425261	0.00485571	0.00403245	0.00353693	0.00391476	0.00354353	0.00366507	1.16031	1.32486	1.10024	0.965036	1.06813	0.966838	1.19514	0.0605665	0.136002	0.00438026
Q03393	4	12917.6	28058.9	49695.9	37165.3	38796.7	46379.6	6-pyruvoyl tetrahydrobiopterin synthase	PTS	0.000505433	0.000704304	0.000514074	0.000312111	0.000555079	0.000244874	0.000370688	1.3635	1.89999	1.38681	0.841977	1.49743	0.660594	1.5501	0.149266	0.746741	0.000574603
P36639	4	23037.3	35151.2	44761.8	31590.9	67997.6	44574.6	7,8-dihydro-8-oxoguanine triphosphatase	NUDT1	0.000633189	0.000598665	0.000494067	0.000556618	0.000499967	0.000429182	0.000495256	1.27851	1.2088	0.9976	1.1239	1.00951	0.866587	1.16164	0.22438	0.20934	0.000575307
Q9UBM7	3	43866.8	46248.7	85567.4	54381.6	137466	78260.9	7-dehydrocholesterol reductase	DHCR7	0.000833091	0.00103056	0.000867447	0.00105989	0.000955746	0.000867648	0.000961095	0.866814	1.07228	0.902562	1.1028	0.994435	0.90277	0.947219	0.571639	0.145069	0.000910367
P24752	5	13134.3	53732.1	28117.6	47551.6	38064.3	67746.4	Acetyl-CoA acetyltransferase, mitochondrial	ACAT1	0.00096789	0.00090113	0.000750904	0.000317345	0.000314059	0.000240252	0.000290552	3.33121	3.10144	2.5844	1.09221	1.08091	0.826879	3.00568	0.0010721	0.591325	0.000873308
O00400	1	1191.39	2533.75	3732.79	2494.92	4945.84	3181.67	Acetyl-coenzyme A transporter 1	SLC33A1	4.56411e-05	4.72801e-05	3.52658e-05	2.87859e-05	4.16934e-05	3.12168e-05	3.38987e-05	1.3464	1.39475	1.04033	0.849174	1.22994	0.920886	1.26049	0.181237	0.319351	4.2729e-05
P62736	0	7360.3	17563.9	27730	18434.3	64292.2	27923.3	Actin, aortic smooth muscle	ACTA2	0.000316383	0.000349341	0.000309503	0.000177837	0.000309731	0.000405795	0.000297787	1.06244	1.17312	1.03934	0.597193	1.04011	1.3627	1.09164	0.705514	0.425595	0.000325076
P63261	1	539857	927047	1.00099e+06	1.08049e+06	1.47008e+06	1.22987e+06	Actin, cytoplasmic 2	ACTG1	0.0166991	0.0204759	0.0136319	0.0130438	0.0111806	0.00927872	0.0111677	1.49531	1.83349	1.22066	1.16799	1.00115	0.830854	1.51649	0.0630091	0.399475	0.0169357
P61160	2	16819.1	26705.5	37418.6	27734	63991.1	38641.9	Actin-related protein 2	ACTR2	0.000481054	0.000525575	0.000428309	0.000406376	0.000417947	0.000403895	0.000409406	1.175	1.28375	1.04617	0.992599	1.02086	0.986538	1.16831	0.07256	0.120842	0.000478313
O15145	4	7214.9	11438.9	11484.8	8227.3	16365.9	12100.5	Actin-related protein 2/3 complex subunit 3	ARPC3	0.000206051	0.000155912	0.000134123	0.000174323	0.00012828	0.000103297	0.0001353	1.52292	1.15234	0.9913	1.28842	0.948112	0.763467	1.22219	0.369694	0.424547	0.000165362
O15511	1	4873.6	8312.97	10380.8	9358.74	16191.9	12621.9	Actin-related protein 2/3 complex subunit 5	ARPC5	0.000149744	0.000177353	0.000139902	0.000117754	0.000115949	0.000102199	0.000111967	1.33739	1.58398	1.24949	1.05168	1.03556	0.912757	1.39029	0.0233628	0.203048	0.000155666
Q9H981	3	6169.35	9965.86	13452.6	14063.8	25843.9	12401.6	Actin-related protein 8	ACTR8	0.000179518	0.000266517	0.00013746	0.000149061	0.000150258	0.00016312	0.000154147	1.16459	1.72898	0.89175	0.96701	0.974776	1.05821	1.26177	0.351139	0.431733	0.000194498
P53999	3	23232.4	29121.9	40981.9	29929.4	58831.5	37959.3	Activated RNA polymerase II transcriptional coactivator p15	SUB1	0.000524581	0.00056718	0.000420743	0.000561332	0.000457747	0.000371328	0.000463469	1.13186	1.22377	0.907812	1.21115	0.987654	0.801194	1.08781	0.592436	0.276166	0.000504168
O95433	24	127385	191088	265355	175137	439895	253256	Activator of 90 kDa heat shock protein ATPase homolog 1	AHSA1	0.00344212	0.00331895	0.0028071	0.00307782	0.00296388	0.0027765	0.0029394	1.17103	1.12913	0.954992	1.04709	1.00833	0.94458	1.08505	0.30632	0.127591	0.00318939
Q9ULW3	1	9843.75	3747.87	20523.6	3892.22	14317.5	4948.59	Activator of basal transcription 1	ABT1	6.75114e-05	7.37598e-05	5.48504e-05	0.000237841	0.000229238	9.03684e-05	0.000185816	0.363324	0.396951	0.295187	1.27998	1.23368	0.486334	0.351821	0.0665227	0.165073	6.53739e-05
Q6JQN1	1	2252.76	4116.01	4839.58	3446.31	7241.23	5140.27	Acyl-CoA dehydrogenase family member 10	ACAD10	7.41428e-05	6.53095e-05	5.6975e-05	5.44302e-05	5.40557e-05	4.57047e-05	5.13969e-05	1.44255	1.27069	1.10853	1.05902	1.05173	0.88925	1.27392	0.0694832	0.207006	6.54757e-05
O14734	5	15571.7	20492.2	28222	24254	43471.8	27877	Acyl-coenzyme A thioesterase 8	ACOT8	0.000369132	0.000459627	0.00030899	0.000376236	0.000315225	0.000274382	0.000321948	1.14656	1.42764	0.959752	1.16863	0.979119	0.852256	1.17798	0.339185	0.301077	0.00037925
Q9Y305	6	12962.9	18612.2	29148.5	20084.1	38548.3	25630.5	Acyl-coenzyme A thioesterase 9, mitochondrial	ACOT9	0.000335267	0.000380606	0.00028409	0.000313205	0.000325575	0.000243307	0.000294029	1.14025	1.29445	0.966197	1.06522	1.10729	0.827493	1.13363	0.357934	0.237112	0.000333321
Q9NVZ3	2	12272.9	18788.4	25980.4	17600.3	35177.8	24251.9	Adaptin ear-binding coat-associated protein 2	NECAP2	0.00033844	0.000333535	0.000268809	0.000296532	0.000290188	0.000222032	0.000269584	1.25541	1.23722	0.997124	1.09996	1.07643	0.823611	1.16325	0.25008	0.229227	0.000313595
Q8TB61	3	6929.17	9663.39	11806.3	8952.69	16977	12979.3	Adenosine 3'-phospho 5'-phosphosulfate transporter 1	SLC35B2	0.000174069	0.000169659	0.000143863	0.00016742	0.000131871	0.000107154	0.000135482	1.28482	1.25226	1.06186	1.23574	0.97335	0.790914	1.19965	0.244987	0.294042	0.00016253
P23526	8	28604.2	45374.2	73945.2	53204.9	113722	64673	Adenosylhomocysteinase	AHCY	0.000817337	0.00100826	0.000716838	0.000691123	0.000825931	0.00071778	0.000744945	1.09718	1.35347	0.962271	0.927751	1.10872	0.963534	1.13764	0.340673	0.226659	0.000847479
P00568	2	6893.41	10201.5	12534.1	9867.51	18998.2	12935.3	Adenylate kinase isoenzyme 1	AK1	0.000183762	0.000186995	0.000143375	0.000166556	0.00014	0.000119911	0.000142156	1.29268	1.31542	1.00858	1.17164	0.984835	0.843523	1.20556	0.207929	0.261916	0.000171377
Q9Y3D8	1	11689.5	15763.4	24942.7	15805.3	23120.2	18828.8	Adenylate kinase isoenzyme 6	AK6	0.000283951	0.000299519	0.000208699	0.000282437	0.000278598	0.000145929	0.000235655	1.20494	1.27101	0.885612	1.19852	1.18223	0.619248	1.12052	0.619924	0.423176	0.000264056
P30566	3	10032.7	13860	21722	14196	27920.3	18124.2	Adenylosuccinate lyase	ADSL	0.000249664	0.000269023	0.00020089	0.000242405	0.000242623	0.000176225	0.000220418	1.13269	1.22051	0.911405	1.09975	1.10074	0.799505	1.0882	0.552096	0.247129	0.000239859
Q01518	5	35640.3	64514.7	59048.9	90156.8	52479.3	78231.1	Adenylyl cyclase-associated protein 1	CAP1	0.00116212	0.00170852	0.000867116	0.000861125	0.000659547	0.000331235	0.000617302	1.88258	2.76772	1.40469	1.39498	1.06843	0.536585	2.01833	0.0967518	1.1149	0.00124592
P40123	2	6565.13	10357.3	11344.3	13080	10262.8	12455.6	Adenylyl cyclase-associated protein 2	CAP2	0.000186569	0.000247873	0.000138059	0.000158624	0.00012671	6.47761e-05	0.000116703	1.59866	2.12396	1.18299	1.35921	1.08574	0.55505	1.6352	0.15272	0.818156	0.000190834
O95490	1	893.893	1428.54	2275.5	1342.41	2604.94	1706.84	Adhesion G protein-coupled receptor L2	ADGRL2	2.57326e-05	2.54394e-05	1.89187e-05	2.15979e-05	2.54162e-05	1.64417e-05	2.11519e-05	1.21656	1.2027	0.89442	1.02108	1.2016	0.777313	1.10456	0.553262	0.297462	2.33636e-05
P05141	33	854592	1.15506e+06	1.8655e+06	1.15318e+06	3.26131e+06	1.85914e+06	ADP/ATP translocase 2	SLC25A5	0.0208063	0.0218534	0.0206068	0.0206483	0.0208367	0.0205845	0.0206898	1.00563	1.05624	0.995987	0.997993	1.0071	0.99491	1.01929	0.368386	0.0330003	0.0210888
P12236	9	52041.2	85269.4	159292	85009.6	285192	137705	ADP/ATP translocase 3	SLC25A6	0.00153598	0.00161098	0.00152633	0.0012574	0.00177921	0.00180005	0.00161222	0.952711	0.999231	0.946723	0.779917	1.10358	1.11651	0.966222	0.776741	0.186494	0.00155776
Q9NX46	2	2078.82	3425.8	3390.95	3007.86	5268.8	3109.58	ADP-ribose glycohydrolase ARH3	ADPRS	6.17098e-05	5.70007e-05	3.44667e-05	5.02276e-05	3.78753e-05	3.32552e-05	4.04527e-05	1.52548	1.40907	0.852026	1.24164	0.936286	0.822077	1.26219	0.340677	0.452245	5.10591e-05
P61204	0	73593.3	127829	198717	139316	304389	203909	ADP-ribosylation factor 3	ARF3	0.00230261	0.00264012	0.00226014	0.00177813	0.00221957	0.00192122	0.00197297	1.16708	1.33814	1.14555	0.901245	1.12499	0.973769	1.21692	0.0730093	0.174453	0.00240096
P18085	1	23272.1	33329.6	40177.2	31402	52835.1	50702.3	ADP-ribosylation factor 4	ARF4	0.000600375	0.000595085	0.000561987	0.000562291	0.000448759	0.000333481	0.000448177	1.33959	1.32779	1.25394	1.25462	1.0013	0.744083	1.30711	0.109672	0.33688	0.000585815
P84085	8	45754.5	70475.6	109784	71031.2	171537	109626	ADP-ribosylation factor 5	ARF5	0.0012695	0.00134608	0.0012151	0.0011055	0.00122623	0.0010827	0.00113814	1.11541	1.1827	1.06762	0.97132	1.0774	0.951285	1.12191	0.0767911	0.0955177	0.00127689
P62330	2	2399.24	4963.94	8196.29	4838.9	13951.6	7415.63	ADP-ribosylation factor 6	ARF6	8.94168e-05	9.17e-05	8.21952e-05	5.79694e-05	9.15485e-05	8.80588e-05	7.91922e-05	1.12911	1.15794	1.03792	0.732009	1.15603	1.11196	1.10832	0.480433	0.265872	8.77706e-05
Q8N6T3	1	4557.51	8632.29	9899.8	7927.39	16329.3	11557.2	ADP-ribosylation factor GTPase-activating protein 1	ARFGAP1	0.000155496	0.000150228	0.000128101	0.000110117	0.000110576	0.000103066	0.00010792	1.44085	1.39204	1.187	1.02036	1.02461	0.955026	1.33996	0.0137063	0.144482	0.000144608
P40616	2	2639.03	4396.99	7268.09	4050.28	12413.8	6010.1	ADP-ribosylation factor-like protein 1	ARL1	7.92042e-05	7.67551e-05	6.66162e-05	6.37631e-05	8.1181e-05	7.83524e-05	7.44322e-05	1.06411	1.03121	0.894993	0.856661	1.09067	1.05267	0.996771	0.972826	0.153976	7.41918e-05
P36404	4	11621.1	20000.8	33855.3	19234.7	54784.8	29299.2	ADP-ribosylation factor-like protein 2	ARL2	0.00036028	0.000364508	0.000324753	0.000280783	0.000378147	0.000345787	0.000334906	1.07577	1.08839	0.969685	0.838396	1.12911	1.03249	1.04461	0.657827	0.167843	0.000349847
P36405	1	5172.42	6902.21	7995.08	5601.14	12274.6	8092.63	ADP-ribosylation factor-like protein 3	ARL3	0.000124331	0.000106145	8.9699e-05	0.000124974	8.93011e-05	7.74741e-05	9.72496e-05	1.27848	1.09147	0.922358	1.28508	0.918267	0.796651	1.09743	0.615601	0.331052	0.000106725
Q8N6S5	1	5988.09	8273.88	11411.4	8021.24	14444.2	10561.9	ADP-ribosylation factor-like protein 6-interacting protein 6	ARL6IP6	0.00014904	0.000152007	0.000117068	0.000144682	0.000127459	9.11677e-05	0.000121103	1.23068	1.25519	0.966682	1.1947	1.05249	0.752812	1.15085	0.398238	0.304928	0.000139372
Q96BM9	0	1	1	1	1	1	1	ADP-ribosylation factor-like protein 8A	ARL8A	1.80133e-08	1.89506e-08	1.1084e-08	2.41616e-08	1.11695e-08	6.31173e-09	1.38809e-08	1.2977	1.36522	0.798508	1.74063	0.804665	0.454705	1.15381	0.734794	0.827204	1.6016e-08
Q9UKK9	5	13009.6	8421.86	8517.75	10014.7	12798.9	8535.82	ADP-sugar pyrophosphatase	NUDT5	0.000151705	0.000189785	9.46114e-05	0.000314332	9.51391e-05	8.07833e-05	0.000163418	0.928326	1.16134	0.578953	1.92348	0.582182	0.494335	0.889541	0.833506	0.770432	0.000145367
Q9Y4W6	2	7520.29	12882.6	17249.5	14163.8	24862.6	16901.8	AFG3-like protein 2	AFG3L2	0.000232058	0.000268412	0.00018734	0.000181702	0.000192669	0.000156926	0.000177099	1.31033	1.5156	1.05783	1.02599	1.08792	0.886092	1.29459	0.112395	0.265502	0.00022927
Q9ULX6	1	9373.04	9981.32	12908.3	9594.32	17165.8	11267.5	A-kinase anchor protein 8-like	AKAP8L	0.000179796	0.000181818	0.000124889	0.000226467	0.000144179	0.000108346	0.000159664	1.12609	1.13875	0.7822	1.4184	0.903014	0.678587	1.01568	0.952659	0.435152	0.000162168
Q9NRG9	1	5988.38	6834.06	9112.84	7284.49	12212.7	8536.9	Aladin	AAAS	0.000123104	0.000138045	9.46233e-05	0.000144689	0.000101786	7.70832e-05	0.000107853	1.14141	1.27994	0.87734	1.34154	0.94375	0.714709	1.09956	0.671435	0.404312	0.000118591
Q5JTZ9	1	1	1	1	1	1	1	Alanine--tRNA ligase, mitochondrial	AARS2	1.80133e-08	1.89506e-08	1.1084e-08	2.41616e-08	1.11695e-08	6.31173e-09	1.38809e-08	1.2977	1.36522	0.798508	1.74063	0.804665	0.454705	1.15381	0.734794	0.827204	1.6016e-08
P30837	13	88803.9	117096	189955	122189	257203	157360	Aldehyde dehydrogenase X, mitochondrial	ALDH1B1	0.00210928	0.00231555	0.00174418	0.00214564	0.0021217	0.0016234	0.00196358	1.0742	1.17925	0.888266	1.09272	1.08053	0.826754	1.04724	0.717155	0.215503	0.00205634
P05091	2	9375.19	10937.5	18570.7	9835.49	22825.7	15316.4	Aldehyde dehydrogenase, mitochondrial	ALDH2	0.00019702	0.000186388	0.000169768	0.000226519	0.000207425	0.00014407	0.000192672	1.02257	0.967388	0.881127	1.17568	1.07658	0.747748	0.957028	0.767365	0.225921	0.000184392
O00116	17	33558.9	50095.2	60800.1	45367.6	80137.1	60109	Alkyldihydroxyacetonephosphate synthase, peroxisomal	AGPS	0.000902378	0.000859743	0.00066625	0.000810836	0.000679107	0.000505804	0.000665249	1.35645	1.29236	1.00151	1.21885	1.02083	0.760323	1.21677	0.275875	0.33776	0.000809457
Q9H553	1	3724.42	4550.27	7132.09	5290.53	11732.6	6989.94	Alpha-1,3/1,6-mannosyltransferase ALG2	ALG2	8.19652e-05	0.000100259	7.74768e-05	8.99879e-05	7.96619e-05	7.40532e-05	8.12344e-05	1.009	1.23419	0.953745	1.10776	0.980643	0.9116	1.06564	0.559408	0.182516	8.65669e-05
P35611	1	2306.24	4832.93	8183.52	5068.42	11502.3	6205.89	Alpha-adducin	ADD1	8.70568e-05	9.60494e-05	6.87864e-05	5.57224e-05	9.14059e-05	7.25997e-05	7.32427e-05	1.18861	1.31139	0.939157	0.760791	1.24799	0.991221	1.14638	0.457761	0.337692	8.39642e-05
P49419	3	10574.4	11442.6	15737.8	11689	18697.6	13078.1	Alpha-aminoadipic semialdehyde dehydrogenase	ALDH7A1	0.000206119	0.000221513	0.000144958	0.000255495	0.000175784	0.000118014	0.000183098	1.12573	1.20981	0.791699	1.3954	0.960055	0.644543	1.04241	0.874685	0.450964	0.000190864
Q9UDR5	3	3591.8	5150.44	8187.54	5361.73	10520.9	7301.77	Alpha-aminoadipic semialdehyde synthase, mitochondrial	AASS	9.27763e-05	0.000101608	8.09331e-05	8.67836e-05	9.14508e-05	6.64048e-05	8.15464e-05	1.13771	1.24601	0.992479	1.06422	1.12146	0.814319	1.1254	0.353318	0.223541	9.17724e-05
P06733	37	82821.1	187736	338241	227910	361263	288860	Alpha-enolase	ENO1	0.00338173	0.00431902	0.00320174	0.00200109	0.00377799	0.00228019	0.00268642	1.25882	1.60772	1.19182	0.744889	1.40633	0.848784	1.35279	0.219383	0.530481	0.00363417
P06280	2	8471.24	11659.4	22909	11840.6	29772.9	15823.5	Alpha-galactosidase A	GLA	0.000210024	0.000224385	0.000175388	0.000204679	0.000255882	0.000187919	0.00021616	0.971615	1.03805	0.811381	0.946886	1.18376	0.86935	0.940349	0.63436	0.193139	0.000203266
P02662	7	21094.3	42456.7	42209.3	54067.5	107226	43903.7	Alpha-S1-casein	CSN1S1	0.000764784	0.00102461	0.000486631	0.000509672	0.000471457	0.000676782	0.000552637	1.38388	1.85404	0.880561	0.922255	0.853104	1.22464	1.37283	0.286406	0.557305	0.000758675
P02663	1	1	1	1	1	1	1	Alpha-S2-casein	CSN1S2	1.80133e-08	1.89506e-08	1.1084e-08	2.41616e-08	1.11695e-08	6.31173e-09	1.38809e-08	1.2977	1.36522	0.798508	1.74063	0.804665	0.454705	1.15381	0.734794	0.827204	1.6016e-08
Q06203	3	7969.89	12801.1	19586.2	13097.4	33033.2	17741.1	Amidophosphoribosyltransferase	PPAT	0.00023059	0.000248203	0.000196643	0.000192565	0.000218768	0.000208496	0.00020661	1.11606	1.20131	0.951758	0.932022	1.05885	1.00913	1.08971	0.335421	0.144706	0.000225145
P21397	3	23773.9	28484.2	40110.8	28258.7	54873.6	34551.4	Amine oxidase [flavin-containing] A	MAOA	0.000513093	0.000535518	0.000382969	0.000574414	0.000448018	0.000346347	0.00045626	1.12456	1.17371	0.839367	1.25896	0.981936	0.759102	1.04588	0.809552	0.318098	0.000477193
Q9H4A4	1	6398.07	7377.43	14623.1	7409.62	18116.1	9247.09	Aminopeptidase B	RNPEP	0.000132892	0.000140417	0.000102495	0.000154587	0.000163332	0.000114344	0.000144088	0.922295	0.97452	0.711337	1.07287	1.13356	0.793571	0.869384	0.378528	0.2104	0.000125268
O00213	1	324.206	693.213	759.21	340.646	777.741	745.888	Amyloid-beta A4 precursor protein-binding family B member 1	APBB1	1.2487e-05	6.45543e-06	8.26746e-06	7.83333e-06	8.48e-06	4.90889e-06	7.07407e-06	1.76518	0.912548	1.1687	1.10733	1.19874	0.693927	1.28214	0.395206	0.557076	9.06997e-06
Q9UM13	1	2218.08	3092.3	3965.1	2795.53	5863.62	3547.04	Anaphase-promoting complex subunit 10	ANAPC10	5.57024e-05	5.29768e-05	3.93155e-05	5.35923e-05	4.42882e-05	3.70096e-05	4.49634e-05	1.23884	1.17822	0.87439	1.19191	0.984983	0.823105	1.09715	0.565403	0.281552	4.93316e-05
Q9Y575	1	4897.91	14005.5	12769.4	8262.96	31491.7	14218.1	Ankyrin repeat and SOCS box protein 3	ASB3	0.000252284	0.000156588	0.000157594	0.000118341	0.000142628	0.000198767	0.000153245	1.64628	1.02181	1.02838	0.772234	0.930714	1.29705	1.23215	0.420574	0.488508	0.000188822
Q9NWX5	3	16158.8	19844.7	31248.6	21499.4	49064.2	27880.2	Ankyrin repeat and SOCS box protein 6	ASB6	0.000357469	0.000407427	0.000309025	0.000390423	0.000349031	0.00030968	0.000349711	1.02218	1.16504	0.883658	1.11641	0.998055	0.885531	1.02363	0.833125	0.183744	0.000357974
Q96NW4	1	1107.23	1310.01	1736.43	1206.11	2290.08	1368.55	Ankyrin repeat domain-containing protein 27	ANKRD27	2.35975e-05	2.28564e-05	1.51691e-05	2.67524e-05	1.93951e-05	1.44543e-05	2.02006e-05	1.16816	1.13147	0.750923	1.32434	0.960123	0.71554	1.01685	0.943018	0.387835	2.0541e-05
Q8N9B4	1	1606.56	1654.43	2450.67	1238.89	3061.83	1865.17	Ankyrin repeat domain-containing protein 42	ANKRD42	2.98018e-05	2.34776e-05	2.06736e-05	3.88171e-05	2.73728e-05	1.93255e-05	2.85051e-05	1.04549	0.823629	0.725261	1.36176	0.960275	0.677965	0.864793	0.571797	0.339431	2.4651e-05
P07355	1	15090.1	25460.6	27252	22384.6	47207.8	22990.7	Annexin A2	ANXA2	0.000458629	0.000424201	0.00025483	0.000364601	0.000304392	0.000297963	0.000322319	1.42291	1.31609	0.790615	1.13118	0.944381	0.924436	1.17654	0.440181	0.364085	0.00037922
P08758	1	1510.86	1870.28	1953.37	1662.8	3030.91	1891.97	Annexin A5	ANXA5	3.36899e-05	3.1511e-05	2.09707e-05	3.65048e-05	2.18181e-05	1.91303e-05	2.58178e-05	1.30491	1.22052	0.812259	1.41394	0.845082	0.740975	1.11256	0.68583	0.4815	2.87239e-05
O43747	2	2349.95	4072.88	7003.52	4294.3	10692.7	5534.71	AP-1 complex subunit gamma-1	AP1G1	7.33658e-05	8.13795e-05	6.13469e-05	5.67785e-05	7.82259e-05	6.74892e-05	6.74979e-05	1.08694	1.20566	0.908872	0.841189	1.15894	0.999872	1.06716	0.622024	0.225963	7.20307e-05
Q9BXS5	6	16734.8	24908.6	31943.6	23208.4	41240.7	28751.2	AP-1 complex subunit mu-1	AP1M1	0.000448685	0.000439812	0.00031868	0.00040434	0.000356794	0.0002603	0.000340478	1.31781	1.29175	0.935977	1.18756	1.04792	0.764515	1.18185	0.357662	0.332278	0.000402392
P61966	1	2931.76	4008.01	4784.99	3552.75	6642.02	5104.27	AP-1 complex subunit sigma-1A	AP1S1	7.21974e-05	6.73266e-05	5.6576e-05	7.08359e-05	5.3446e-05	4.19226e-05	5.54015e-05	1.30317	1.21525	1.0212	1.27859	0.964703	0.756705	1.17987	0.357313	0.341915	6.53667e-05
O95782	2	1870.35	2654.53	3956.41	2667.05	5309.21	3411.34	AP-2 complex subunit alpha-1	AP2A1	4.78168e-05	5.05422e-05	3.78114e-05	4.51906e-05	4.41911e-05	3.35103e-05	4.0964e-05	1.16729	1.23382	0.92304	1.10318	1.07878	0.818043	1.10805	0.456941	0.239682	4.53901e-05
O94973	3	32727.5	48091.7	77666	50568.5	99971.3	66951.3	AP-2 complex subunit alpha-2	AP2A2	0.000866288	0.000958302	0.000742092	0.000790747	0.000867491	0.000630992	0.000763077	1.13526	1.25584	0.972499	1.03626	1.13683	0.826905	1.1212	0.379437	0.227257	0.000855561
P63010	1	1324.01	1945.27	2549.33	2052.08	3777.05	2219.54	AP-2 complex subunit beta	AP2B1	3.50406e-05	3.8888e-05	2.46015e-05	3.19902e-05	2.84747e-05	2.38397e-05	2.81015e-05	1.24693	1.38384	0.87545	1.13838	1.01328	0.848341	1.16874	0.385977	0.31322	3.28434e-05
Q96CW1	8	40240.1	58675.4	88709.9	57698.7	137848	82038.7	AP-2 complex subunit mu	AP2M1	0.00105694	0.00109342	0.00090932	0.000972264	0.000990845	0.00087006	0.00094439	1.11917	1.15781	0.962865	1.02952	1.04919	0.921293	1.07995	0.326952	0.127225	0.00101989
P53680	1	7640.55	8866.43	12174.9	9352.14	19991.2	11597.6	AP-2 complex subunit sigma	AP2S1	0.000159713	0.000177228	0.000128549	0.000184608	0.000135988	0.000126179	0.000148925	1.07244	1.19005	0.86318	1.2396	0.913131	0.847265	1.04189	0.799621	0.274462	0.000155163
O00203	3	11268.5	15793.8	24717.8	17142.7	30227.5	21471.4	AP-3 complex subunit beta-1	AP3B1	0.000284497	0.000324865	0.00023799	0.000272265	0.000276086	0.000190788	0.00024638	1.15471	1.31855	0.965948	1.10506	1.12057	0.774365	1.1464	0.390202	0.285299	0.000282451
Q9Y2T2	1	315.8	325.481	503.236	261.958	459.552	349.731	AP-3 complex subunit mu-1	AP3M1	5.86297e-06	4.96426e-06	3.87644e-06	7.63022e-06	5.6209e-06	2.90057e-06	5.3839e-06	1.08898	0.922057	0.720006	1.41723	1.04402	0.538749	0.910349	0.761591	0.441852	4.90122e-06
Q92572	4	16379.7	19907.4	24361.2	17168.6	32261.8	23607	AP-3 complex subunit sigma-1	AP3S1	0.000358597	0.000325355	0.000261662	0.000395759	0.000272103	0.000203628	0.000290497	1.23443	1.12	0.900739	1.36235	0.936681	0.700965	1.08505	0.714937	0.401306	0.000315205
Q9Y587	2	832.796	1126.05	1563.25	1309.37	2708.92	1671.86	AP-4 complex subunit sigma-1	AP4S1	2.02838e-05	2.48133e-05	1.8531e-05	2.01217e-05	1.74608e-05	1.7098e-05	1.82268e-05	1.11286	1.36136	1.01669	1.10396	0.957972	0.938068	1.16363	0.228635	0.206745	2.12093e-05
Q9BZZ5	2	4981.33	7639.79	11480.5	7818.67	17127.3	10967.3	Apoptosis inhibitor 5	API5	0.000137618	0.000148168	0.000121562	0.000120357	0.000128231	0.000108103	0.000118897	1.15745	1.24619	1.02241	1.01228	1.07851	0.909215	1.14202	0.156768	0.148963	0.000135782
O95831	11	121017	125006	167700	126183	251003	176017	Apoptosis-inducing factor 1, mitochondrial	AIFM1	0.00225177	0.00239124	0.00195098	0.00292397	0.00187312	0.00158426	0.00212712	1.0586	1.12417	0.917195	1.37461	0.880592	0.744794	1.03332	0.876291	0.358462	0.002198
Q86W34	1	3409.95	4883.23	6883.98	4621.11	9366.22	5732.7	Archaemetzincin-2	AMZ2	8.79629e-05	8.75727e-05	6.35415e-05	8.23897e-05	7.68907e-05	5.9117e-05	7.27991e-05	1.2083	1.20294	0.872833	1.13174	1.0562	0.812057	1.09469	0.5546	0.265288	7.96924e-05
P05089	3	30987.2	48104	53528.2	49719	134141	51551.7	Arginase-1	ARG1	0.000866511	0.000942203	0.000571402	0.0007487	0.000597883	0.00084666	0.000731081	1.18525	1.28878	0.781585	1.0241	0.817807	1.15809	1.0852	0.666841	0.326226	0.000793372
P54136	5	19434.4	31648.4	45055.3	34092.7	62313.3	44570.3	Arginine--tRNA ligase, cytoplasmic	RARS1	0.000570091	0.000646075	0.000494019	0.000469567	0.000503245	0.000393304	0.000455372	1.25192	1.41879	1.08487	1.03117	1.10513	0.863699	1.25186	0.103722	0.227714	0.000570062
P00966	4	15513.3	22292.5	30465.5	23762.3	44256.8	28551.2	Argininosuccinate synthase	ASS1	0.000401561	0.000450309	0.000316463	0.000374826	0.000340285	0.000279337	0.000331483	1.21141	1.35847	0.954689	1.13076	1.02655	0.84269	1.17486	0.294179	0.266696	0.000389444
Q6NXE6	1	220.718	164.55	219.5	206.678	365.011	217.575	Armadillo repeat-containing protein 6	ARMC6	2.96409e-06	3.91667e-06	2.41161e-06	5.3329e-06	2.4517e-06	2.30385e-06	3.36282e-06	0.88143	1.1647	0.717139	1.58584	0.729063	0.685095	0.92109	0.817922	0.519667	3.09745e-06
Q9UH62	2	3836.68	6960.88	12062.4	7321.69	26675	11351.1	Armadillo repeat-containing X-linked protein 3	ARMCX3	0.000125388	0.00013875	0.000125816	9.27002e-05	0.000134731	0.000168366	0.000131932	0.950398	1.05168	0.95364	0.702634	1.02122	1.27615	0.985238	0.934667	0.288897	0.000129985
Q5T2E6	1	4083.72	6295.63	8207.46	6920.49	12569.1	8847.71	Armadillo-like helical domain-containing protein 3	ARMH3	0.000113405	0.000131147	9.80684e-05	9.86691e-05	9.16733e-05	7.93326e-05	8.98917e-05	1.26157	1.45895	1.09096	1.09764	1.01982	0.882536	1.27049	0.0937143	0.230349	0.000114207
P35869	1	1766.17	2459.65	4539.47	2979.79	7958.11	4046.32	Aryl hydrocarbon receptor	AHR	4.43064e-05	5.64686e-05	4.48496e-05	4.26734e-05	5.07037e-05	5.02294e-05	4.78688e-05	0.925579	1.17965	0.936927	0.891466	1.05922	1.04931	1.01405	0.894082	0.172365	4.85415e-05
P08243	12	36508	36140.4	79099.1	43973.7	117703	53261.9	Asparagine synthetase [glutamine-hydrolyzing]	ASNS	0.000651006	0.000833326	0.000590357	0.000882091	0.000883498	0.000742909	0.000836166	0.778561	0.996604	0.706028	1.05492	1.05661	0.888471	0.827064	0.170408	0.171041	0.000691563
P14868	10	44982.6	75219.3	113315	73417.8	146671	98131.5	Aspartate--tRNA ligase, cytoplasmic	DARS1	0.00135494	0.00139131	0.00108769	0.00108685	0.00126567	0.000925746	0.00109276	1.23993	1.27321	0.995367	0.994594	1.15824	0.847166	1.1695	0.248095	0.236933	0.00127798
Q6PI48	5	16149.8	23522.3	46792.9	38835.6	69595.1	33379.5	Aspartate--tRNA ligase, mitochondrial	DARS2	0.000423714	0.000735957	0.000369979	0.000390204	0.000522654	0.000439265	0.000450708	0.940108	1.63289	0.820886	0.865758	1.15963	0.974612	1.1313	0.649006	0.469578	0.000509883
Q9UBB4	5	9822.01	25895.6	38931.8	25815.4	66768.4	35414.2	Ataxin-10	ATXN10	0.000466464	0.000489217	0.000392533	0.000237315	0.000434849	0.000421424	0.00036453	1.27963	1.34205	1.07682	0.651018	1.19291	1.15608	1.23283	0.29257	0.398212	0.000449405
Q99700	1	840.735	687.984	685.726	807.123	972.078	699.866	Ataxin-2	ATXN2	1.23928e-05	1.52954e-05	7.75735e-06	2.03135e-05	7.65922e-06	6.1355e-06	1.13694e-05	1.09002	1.34532	0.6823	1.78668	0.673669	0.53965	1.03921	0.933254	0.786095	1.18152e-05
Q96GX2	1	565.239	598.754	636.338	721.991	874.522	436.527	Ataxin-7-like protein 3B	ATXN7L3B	1.07855e-05	1.36821e-05	4.83848e-06	1.36571e-05	7.10758e-06	5.51975e-06	8.76146e-06	1.23102	1.56163	0.552246	1.55876	0.811232	0.630003	1.11496	0.793647	0.75241	9.76871e-06
P24539	7	20250	33960.5	47044	31470.7	63804.6	49184.8	ATP synthase F(0) complex subunit B1, mitochondrial	ATP5PB	0.00061174	0.000596388	0.000545166	0.000489271	0.000525458	0.000402718	0.000472482	1.29474	1.26224	1.15383	1.03553	1.11212	0.852344	1.23694	0.0546156	0.180847	0.000584431
P48201	1	48782.2	84314.4	116257	97594.6	214751	151960	ATP synthase F(0) complex subunit C3, mitochondrial	ATP5MC3	0.00151878	0.00184947	0.00168433	0.00117866	0.00129854	0.00135545	0.00127755	1.18882	1.44767	1.31841	0.922593	1.01643	1.06098	1.3183	0.0201378	0.159447	0.00168419
Q8N5M1	2	20048.5	27599.8	39900.2	29769.1	56561.2	39269.1	ATP synthase mitochondrial F1 complex assembly factor 2	ATPAF2	0.000497163	0.000564141	0.000435261	0.000484403	0.000445666	0.000356999	0.000429023	1.15883	1.31494	1.01454	1.12909	1.03879	0.832122	1.16277	0.257881	0.232178	0.000498855
P25705	131	1.0117e+06	1.49179e+06	1.9807e+06	1.42138e+06	2.69016e+06	2.04901e+06	ATP synthase subunit alpha, mitochondrial	ATP5F1A	0.0268721	0.026936	0.0227113	0.0244443	0.0221234	0.0169796	0.0211824	1.2686	1.27162	1.07218	1.15399	1.04442	0.801589	1.20413	0.17307	0.245403	0.0255065
P06576	196	844428	1.24967e+06	1.53778e+06	1.0859e+06	2.25647e+06	1.71358e+06	ATP synthase subunit beta, mitochondrial	ATP5F1B	0.0225107	0.0205785	0.0189933	0.0204027	0.0171762	0.0142422	0.0172737	1.30317	1.19132	1.09955	1.18114	0.994356	0.824502	1.19801	0.170413	0.236793	0.0206942
P30049	2	22648.2	29671	36802.5	27243.3	54573.4	42998.9	ATP synthase subunit delta, mitochondrial	ATP5F1D	0.000534472	0.000516277	0.000476602	0.000547217	0.000411065	0.000344453	0.000434245	1.23081	1.18891	1.09754	1.26016	0.946621	0.793222	1.17242	0.294166	0.287237	0.000509117
P56134	4	12091.9	18814.5	23765.4	17470.5	31414.5	24216.5	ATP synthase subunit f, mitochondrial	ATP5MF	0.00033891	0.000331077	0.000268417	0.000292159	0.000265448	0.00019828	0.000251962	1.34508	1.31399	1.06531	1.15953	1.05352	0.786943	1.24146	0.163941	0.2834	0.000312801
O75964	6	9633.79	13205.4	18557.1	14280.1	24215.1	16941.9	ATP synthase subunit g, mitochondrial	ATP5MG	0.000237873	0.000270615	0.000187785	0.000232768	0.000207273	0.000152839	0.000197627	1.20365	1.36933	0.950198	1.17781	1.04881	0.773374	1.17439	0.364286	0.321594	0.000232091
P36542	30	181335	192523	259712	203920	359624	266643	ATP synthase subunit gamma, mitochondrial	ATP5F1C	0.00346798	0.0038644	0.00295549	0.00438135	0.00290085	0.00226985	0.00318402	1.08918	1.21369	0.928226	1.37604	0.911067	0.712888	1.07703	0.736139	0.393571	0.00342929
Q9NVI7	3	40857.6	58784.6	76226.6	61206.8	122244	88004.6	ATPase family AAA domain-containing protein 3A	ATAD3A	0.0010589	0.0011599	0.000975447	0.000987185	0.000851414	0.000771571	0.000870057	1.21705	1.33314	1.12113	1.13462	0.978573	0.886806	1.22377	0.0776492	0.186493	0.00106475
Q5T9A4	0	1	1	1	1	1	1	ATPase family AAA domain-containing protein 3B	ATAD3B	1.80133e-08	1.89506e-08	1.1084e-08	2.41616e-08	1.11695e-08	6.31173e-09	1.38809e-08	1.2977	1.36522	0.798508	1.74063	0.804665	0.454705	1.15381	0.734794	0.827204	1.6016e-08
Q9UII2	4	13537.8	13129.2	16648.4	13990.8	31552.9	17032.9	ATPase inhibitor, mitochondrial	ATP5IF1	0.000236499	0.000265133	0.000188794	0.000327094	0.000185955	0.000199153	0.000237401	0.996202	1.11682	0.795253	1.37781	0.783294	0.838891	0.969424	0.892053	0.357388	0.000230142
Q96S55	3	12054.2	14229.9	16615.5	11166.2	21362.8	15919	ATPase WRNIP1	WRNIP1	0.000256327	0.000211605	0.000176447	0.000291248	0.000185586	0.000134836	0.00020389	1.25718	1.03784	0.865402	1.42846	0.910227	0.661317	1.05347	0.842818	0.456667	0.000214793
Q9NRK6	1	7788.93	11060.9	13766.9	9871.8	19257.5	13340	ATP-binding cassette sub-family B member 10, mitochondrial	ABCB10	0.000199244	0.000187076	0.000147861	0.000188193	0.000153769	0.000121548	0.000154503	1.28958	1.21082	0.957012	1.21805	0.995247	0.786702	1.15247	0.394405	0.303328	0.00017806
Q2M3G0	0	3069.04	15639.6	10417	4569.53	7074.37	4846.15	ATP-binding cassette sub-family B member 5	ABCB5	0.00028172	8.65952e-05	5.37149e-05	7.41529e-05	0.000116353	4.46515e-05	7.83858e-05	3.59402	1.10473	0.685263	0.945999	1.48436	0.569637	1.79467	0.448078	1.77567	0.000140677
O15439	0	7018.36	9145.01	11407.6	8530.26	14780.6	11519.6	ATP-binding cassette sub-family C member 4	ABCC4	0.000164732	0.000161653	0.000127684	0.000169575	0.000127417	9.32911e-05	0.000130094	1.26625	1.24259	0.981474	1.30348	0.979419	0.717104	1.16344	0.443846	0.376503	0.000151356
P28288	10	27635	37436.8	80644.3	38030.5	105713	52057.7	ATP-binding cassette sub-family D member 3	ABCD3	0.00067436	0.000720699	0.000577009	0.000667705	0.000900757	0.000667234	0.000745232	0.904899	0.96708	0.774268	0.89597	1.20869	0.895338	0.882082	0.377146	0.18735	0.000657356
P61221	2	4259.07	5663.08	8261.96	5343.82	14053.8	7353.68	ATP-binding cassette sub-family E member 1	ABCE1	0.000102011	0.000101268	8.15086e-05	0.000102906	9.2282e-05	8.87039e-05	9.46306e-05	1.07799	1.07014	0.861334	1.08745	0.975182	0.93737	1.00315	0.971856	0.145711	9.49292e-05
Q8NE71	1	1784.75	2919.9	3402.96	2558.48	4219.57	3127.11	ATP-binding cassette sub-family F member 1	ABCF1	5.25969e-05	4.84846e-05	3.4661e-05	4.31224e-05	3.80094e-05	2.66328e-05	3.59215e-05	1.46422	1.34974	0.964909	1.20046	1.05812	0.741416	1.25962	0.27009	0.394997	4.52475e-05
Q9UG63	14	55797.2	87787.4	128240	95905.3	202526	113847	ATP-binding cassette sub-family F member 2	ABCF2	0.00158134	0.00181746	0.00126189	0.00134815	0.00143238	0.00127829	0.00135294	1.16882	1.34334	0.932702	0.996458	1.05872	0.944823	1.14829	0.295961	0.216243	0.00155356
Q9NUQ8	1	2791.27	4043.38	6596.85	4757.78	9741.9	5655.23	ATP-binding cassette sub-family F member 3	ABCF3	7.28345e-05	9.01626e-05	6.26828e-05	6.74415e-05	7.36836e-05	6.14882e-05	6.75378e-05	1.07843	1.33499	0.928115	0.998575	1.091	0.910427	1.11385	0.429698	0.229006	7.52266e-05
P53396	3	11316.6	18256.7	24803.9	20359	37797.4	22818.2	ATP-citrate synthase	ACLY	0.000328863	0.000385814	0.000252918	0.000273428	0.000277047	0.000238567	0.000263014	1.25036	1.4669	0.961616	1.03959	1.05335	0.907052	1.22629	0.214704	0.27217	0.000322532
P17858	21	116246	200696	293124	215570	339867	279611	ATP-dependent 6-phosphofructokinase, liver type	PFKL	0.00361519	0.00408518	0.00309922	0.00280869	0.00327405	0.00214515	0.00274263	1.31815	1.48951	1.13002	1.02409	1.19376	0.78215	1.31256	0.119461	0.325659	0.00359986
P08237	35	91812.5	146793	224601	152181	253228	189261	ATP-dependent 6-phosphofructokinase, muscle type	PFKM	0.00264421	0.00288391	0.00209777	0.00221834	0.00250868	0.00159831	0.00210844	1.25411	1.36779	0.994941	1.05212	1.18983	0.758052	1.20561	0.289352	0.32745	0.00254197
Q01813	4	14789.2	27693.1	35760	28015	45175.6	36903.6	ATP-dependent 6-phosphofructokinase, platelet type	PFKP	0.000498843	0.0005309	0.000409041	0.000357331	0.000399422	0.000285136	0.000347296	1.43636	1.52867	1.17779	1.02889	1.15009	0.821017	1.38094	0.0554429	0.293094	0.000479595
O76031	6	10669.7	14383.9	18959.6	14045.1	21391	18380.8	ATP-dependent Clp protease ATP-binding subunit clpX-like, mitochondrial	CLPX	0.0002591	0.000266162	0.000203734	0.000257796	0.000211769	0.000135014	0.000201526	1.28569	1.32073	1.01095	1.27922	1.05082	0.669956	1.20579	0.367845	0.408068	0.000242999
Q16740	3	5490.04	6900.35	7975.28	5661.15	9831.69	6662.05	ATP-dependent Clp protease proteolytic subunit, mitochondrial	CLPP	0.000124298	0.000107282	7.38424e-05	0.000132648	8.908e-05	6.2055e-05	9.45943e-05	1.31401	1.13413	0.780622	1.40228	0.941705	0.656012	1.07625	0.790102	0.487712	0.000101807
Q9H2U1	2	2181.55	3621.04	4557.13	3531.19	5567.6	3983.58	ATP-dependent DNA/RNA helicase DHX36	DHX36	6.52268e-05	6.6918e-05	4.41541e-05	5.27096e-05	5.09009e-05	3.51412e-05	4.62506e-05	1.41029	1.44686	0.954672	1.13965	1.10055	0.759801	1.27061	0.24556	0.381671	5.87663e-05
Q08211	29	83926.7	98929.2	148631	111094	174520	123529	ATP-dependent RNA helicase A	DHX9	0.00178204	0.0021053	0.0013692	0.0020278	0.00166014	0.00110153	0.00159649	1.11622	1.31871	0.857633	1.27016	1.03987	0.689968	1.09752	0.673737	0.395242	0.00175218
Q92499	19	38363.8	66115.1	91993.4	67951.5	116148	90170.8	ATP-dependent RNA helicase DDX1	DDX1	0.00119095	0.00128772	0.000999457	0.000926929	0.00102752	0.000733093	0.000895848	1.32941	1.43743	1.11566	1.03469	1.14698	0.818323	1.29417	0.0949524	0.271214	0.00115938
Q9NVP1	6	35069.5	51337.3	74776.7	51069.2	102459	70069.5	ATP-dependent RNA helicase DDX18	DDX18	0.000924752	0.000967791	0.000776653	0.000847336	0.000835219	0.000646696	0.000776417	1.19105	1.24648	1.0003	1.09134	1.07574	0.832923	1.14595	0.262715	0.210356	0.000889732
Q9NUU7	4	146076	223719	332643	203783	484666	296939	ATP-dependent RNA helicase DDX19A	DDX19A	0.00402992	0.00386181	0.00329129	0.00352943	0.00371546	0.00305908	0.00343466	1.17331	1.12437	0.958258	1.02759	1.08176	0.890651	1.08531	0.379463	0.155348	0.00372767
Q9UMR2	1	1713.57	3140.07	5871.4	4061.82	12835.3	5054.08	ATP-dependent RNA helicase DDX19B	DDX19B	5.65628e-05	7.69737e-05	5.60197e-05	4.14026e-05	6.55806e-05	8.10127e-05	6.26653e-05	0.902618	1.22833	0.89395	0.660694	1.04652	1.29278	1.0083	0.97097	0.373535	6.31854e-05
O00148	22	206334	254159	407853	268819	618031	373903	ATP-dependent RNA helicase DDX39A	DDX39A	0.00457823	0.00509427	0.00414436	0.00498536	0.00455552	0.00390085	0.00448057	1.0218	1.13697	0.924962	1.11266	1.01673	0.870613	1.02791	0.779765	0.164201	0.00460562
O00571	3	61289.6	96693	143565	110972	204282	145066	ATP-dependent RNA helicase DDX3X	DDX3X	0.00174176	0.00210299	0.00160791	0.00148085	0.00160355	0.00128937	0.00145792	1.19468	1.44246	1.10288	1.01573	1.09988	0.884389	1.24667	0.107374	0.221781	0.00181755
Q9BQ39	3	5049.24	9182.45	12821.1	22522.6	28887.3	14123.1	ATP-dependent RNA helicase DDX50	DDX50	0.000165406	0.000426816	0.000156541	0.000121998	0.000143205	0.000182329	0.000149177	1.10879	2.86114	1.04936	0.817803	0.959968	1.22223	1.6731	0.328925	1.08503	0.000249588
Q8NHQ9	2	11836.8	15351.8	23653.6	13923.2	35300.5	24843.7	ATP-dependent RNA helicase DDX55	DDX55	0.000276536	0.000263852	0.000275369	0.000285995	0.000264199	0.000222807	0.000257667	1.07323	1.024	1.0687	1.10994	1.02535	0.86471	1.05531	0.494228	0.134241	0.000271919
Q7Z478	2	1883.37	2237.02	3832	2231.56	3942.51	2682.66	ATP-dependent RNA helicase DHX29	DHX29	4.02961e-05	4.22894e-05	2.97348e-05	4.55053e-05	4.28016e-05	2.4884e-05	3.77303e-05	1.068	1.12083	0.788087	1.20607	1.13441	0.659524	0.992308	0.971189	0.344749	3.74401e-05
Q7L2E3	2	4466.91	5462.85	7824.76	6003.72	10011.9	6768.93	ATP-dependent RNA helicase DHX30	DHX30	9.84037e-05	0.000113774	7.50271e-05	0.000107928	8.73987e-05	6.31922e-05	8.61729e-05	1.14193	1.3203	0.870658	1.25246	1.01423	0.733319	1.11096	0.606825	0.36689	9.57349e-05
Q96TA2	8	32362.7	37549.5	50509.8	35933	78635.4	51803.5	ATP-dependent zinc metalloprotease YME1L1	YME1L1	0.000676389	0.000680951	0.000574192	0.000781934	0.00056417	0.000496325	0.000614143	1.10135	1.10878	0.934949	1.27321	0.918629	0.808159	1.04836	0.765271	0.273026	0.000643844
Q99856	1	1897.28	2326.6	2972.09	2292.78	4693.02	2460.8	AT-rich interactive domain-containing protein 3A	ARID3A	4.19096e-05	4.34495e-05	2.72756e-05	4.58412e-05	3.31968e-05	2.96211e-05	3.62197e-05	1.1571	1.19961	0.75306	1.26564	0.91654	0.817817	1.03659	0.861505	0.346742	3.75449e-05
Q8NI60	1	3544.13	4027.33	4742.8	4281.12	6728.73	4609.39	Atypical kinase COQ8A, mitochondrial	COQ8A	7.25454e-05	8.11296e-05	5.10907e-05	8.56318e-05	5.29747e-05	4.24699e-05	6.03588e-05	1.2019	1.34412	0.846449	1.41871	0.877663	0.703624	1.13082	0.642851	0.493495	6.82552e-05
Q96GD4	3	4048.76	5755.97	7458.6	4838.27	11763.9	6583.77	Aurora kinase B	AURKB	0.000103684	9.16879e-05	7.29748e-05	9.78244e-05	8.33088e-05	7.42503e-05	8.51279e-05	1.21798	1.07706	0.857238	1.14915	0.978632	0.872221	1.05076	0.72089	0.233662	8.94488e-05
O75143	2	945.062	1748.76	2754.57	3226.42	6864.67	6445.26	Autophagy-related protein 13	ATG13	3.1501e-05	6.11425e-05	7.14396e-05	2.28342e-05	3.07672e-05	4.33279e-05	3.23098e-05	0.974967	1.89238	2.21108	0.706727	0.952257	1.34102	1.69281	0.169542	0.839638	5.46944e-05
O43491	1	10843.9	14146.2	16070.2	13419.8	23164.4	16085.2	Band 4.1-like protein 2	EPB41L2	0.000254819	0.000254313	0.000178289	0.000262005	0.000179496	0.000146208	0.000195903	1.30074	1.29816	0.910087	1.33742	0.916251	0.746327	1.16966	0.480701	0.420992	0.00022914
Q96RK4	2	6490.78	9866.43	14372.6	10794.5	23923.4	13867.4	Bardet-Biedl syndrome 4 protein	BBS4	0.000177727	0.000204563	0.000153706	0.000156827	0.000160534	0.000150998	0.00015612	1.1384	1.31029	0.984541	1.00453	1.02828	0.967191	1.14441	0.205991	0.166726	0.000178665
Q7L1Q6	2	6663.2	16959.8	22854.5	15160.4	35631.1	22482.2	Basic leucine zipper and W2 domain-containing protein 1	BZW1	0.000305501	0.000287298	0.000249194	0.000160993	0.000255273	0.000224894	0.00021372	1.42944	1.34427	1.16598	0.753291	1.19443	1.05228	1.31323	0.107381	0.324827	0.000280664
Q9NYF8	1	2298.05	3492.74	4956.27	4384.26	6388.66	4742.99	Bcl-2-associated transcription factor 1	BCLAF1	6.29156e-05	8.30841e-05	5.25715e-05	5.55244e-05	5.53591e-05	4.03235e-05	5.04023e-05	1.24827	1.64842	1.04304	1.10162	1.09834	0.800032	1.31324	0.199363	0.382772	6.61904e-05
Q96L58	1	2323.75	3194.55	3599.79	2675.25	4163.42	3442	Beta-1,3-galactosyltransferase 6	B3GALT6	5.75442e-05	5.06976e-05	3.81513e-05	5.61455e-05	4.02079e-05	2.62784e-05	4.08772e-05	1.40773	1.24024	0.933314	1.37351	0.983625	0.642861	1.19376	0.485952	0.498367	4.87977e-05
P02666	1	415.328	757.411	764.969	1026.65	1710.97	729.701	Beta-casein	CSN2	1.36435e-05	1.94557e-05	8.08803e-06	1.0035e-05	8.54433e-06	1.07992e-05	9.79284e-06	1.39321	1.98672	0.825913	1.02473	0.872508	1.10276	1.40195	0.304912	0.603225	1.3729e-05
P42025	0	2638.51	4808.72	7376.31	4653.64	11038.8	6259.06	Beta-centractin	ACTR1B	8.66207e-05	8.81891e-05	6.93757e-05	6.37506e-05	8.23898e-05	6.96739e-05	7.19381e-05	1.2041	1.2259	0.96438	0.886187	1.14529	0.968526	1.13146	0.310852	0.20855	8.13952e-05
P53004	4	32146.8	45177.1	58838.5	45217.4	83598.5	56660	Biliverdin reductase A	BLVRA	0.000813786	0.000856895	0.000628022	0.000776717	0.000657197	0.000527651	0.000653855	1.2446	1.31053	0.960491	1.1879	1.00511	0.806985	1.17187	0.326154	0.290587	0.000766235
Q13867	0	2961.01	6875.31	7249.6	6716.54	14031.5	5941.89	Bleomycin hydrolase	BLMH	0.000123847	0.000127282	6.58601e-05	7.15428e-05	8.09745e-05	8.85632e-05	8.03601e-05	1.54115	1.5839	0.819562	0.890277	1.00764	1.10208	1.31487	0.285162	0.451574	0.000105663
Q9H3K6	5	43006.9	55985.9	65098.6	61732	89358.4	75152.5	BolA-like protein 2	BOLA2	0.00100849	0.00116986	0.000832993	0.00103911	0.000727119	0.000564006	0.000776746	1.29835	1.5061	1.07241	1.33778	0.936109	0.726113	1.29229	0.252563	0.456467	0.00100378
O95258	0	849.147	1511.68	2025.67	1477.57	2981.48	1846.43	Brain mitochondrial carrier protein 1	SLC25A14	2.72304e-05	2.80008e-05	2.04659e-05	2.05167e-05	2.26257e-05	1.88183e-05	2.06536e-05	1.31843	1.35573	0.990914	0.993374	1.09549	0.911139	1.22169	0.157235	0.230266	2.52324e-05
O95415	1	1	1	1	1	1	1	Brain protein I3	BRI3	1.80133e-08	1.89506e-08	1.1084e-08	2.41616e-08	1.11695e-08	6.31173e-09	1.38809e-08	1.2977	1.36522	0.798508	1.74063	0.804665	0.454705	1.15381	0.734794	0.827204	1.6016e-08
P11274	1	3914.48	4389.06	5224.07	4620.04	7808.82	4810.17	Breakpoint cluster region protein	BCR	7.90612e-05	8.75524e-05	5.33162e-05	9.458e-05	5.83503e-05	4.92872e-05	6.74058e-05	1.17291	1.29889	0.790973	1.40314	0.865657	0.731201	1.08759	0.749311	0.468489	7.33099e-05
Q9NWV8	1	2090.68	2806.86	4583.07	3176.31	6368.39	4557.57	BRISC and BRCA1-A complex member 1	BABAM1	5.05607e-05	6.01929e-05	5.05163e-05	5.05142e-05	5.11906e-05	4.01956e-05	4.73001e-05	1.06893	1.27257	1.068	1.06795	1.08225	0.849798	1.1365	0.249563	0.18923	5.37566e-05
Q96CX2	2	10641.4	14815.7	17588.7	14539.5	30232.4	18065.3	BTB/POZ domain-containing protein KCTD12	KCTD12	0.00026688	0.000275531	0.000200237	0.000257112	0.000196457	0.000190819	0.000214796	1.24248	1.28276	0.93222	1.19701	0.914621	0.888373	1.15249	0.362262	0.275109	0.000247549
Q7L273	1	424.256	629.779	835.955	769.399	1466.32	793.347	BTB/POZ domain-containing protein KCTD9	KCTD9	1.13444e-05	1.45805e-05	8.7935e-06	1.02507e-05	9.3372e-06	9.25498e-06	9.61429e-06	1.17995	1.51655	0.914627	1.06619	0.971179	0.962627	1.20371	0.314607	0.309497	1.15728e-05
Q13895	3	8300.69	10425.2	12286	9559	14506.5	10918.8	Bystin	BYSL	0.000187792	0.000181148	0.000121024	0.000200558	0.000137228	9.15611e-05	0.000143116	1.31217	1.26575	0.84564	1.40137	0.958862	0.63977	1.14118	0.623726	0.506503	0.000163321
Q96EU7	1	1	1	1	1	1	1	C1GALT1-specific chaperone 1	C1GALT1C1	1.80133e-08	1.89506e-08	1.1084e-08	2.41616e-08	1.11695e-08	6.31173e-09	1.38809e-08	1.2977	1.36522	0.798508	1.74063	0.804665	0.454705	1.15381	0.734794	0.827204	1.6016e-08
P11586	5	16794.3	24107.2	37851.3	26541.9	43782.6	30188	C-1-tetrahydrofolate synthase, cytoplasmic	MTHFD1	0.00043425	0.000502984	0.000334605	0.000405776	0.00042278	0.000276344	0.0003683	1.17907	1.36569	0.908513	1.10175	1.14792	0.750322	1.15109	0.454702	0.339847	0.000423946
O75844	4	15266.5	15611.7	25456.6	17162.3	36881.7	20397.9	CAAX prenyl protease 1 homolog	ZMPSTE24	0.000281218	0.000325236	0.000226091	0.000368864	0.000284338	0.000232787	0.00029533	0.952219	1.10126	0.765554	1.24899	0.962781	0.788229	0.939679	0.734312	0.275818	0.000277515
Q99653	3	14874.1	19803.5	20227.5	16457.5	40795.9	23615.7	Calcineurin B homologous protein 1	CHP1	0.000356726	0.000311878	0.000261758	0.000359382	0.000225931	0.000257493	0.000280935	1.26978	1.11014	0.931738	1.27923	0.80421	0.916557	1.10389	0.58143	0.322029	0.000310121
Q8NE86	2	8141.51	11380.1	16486	9302.4	18232.4	13822.9	Calcium uniporter protein, mitochondrial	MCU	0.000204992	0.000176286	0.000153214	0.000196712	0.00018414	0.000115078	0.00016531	1.24005	1.0664	0.926829	1.18996	1.11391	0.696136	1.07776	0.685183	0.326712	0.000178164
Q9BPX6	3	23328.1	30952.7	49009.6	34011.3	69532	44750.3	Calcium uptake protein 1, mitochondrial	MICU1	0.000557559	0.000644534	0.000496014	0.000563643	0.000547413	0.000438867	0.000516641	1.0792	1.24755	0.960074	1.09098	1.05956	0.849463	1.09561	0.444043	0.203862	0.000566036
[truncated: 1,384 more rows]

## Sheet: AC IP #4
Accession	Spectral Count	TMT Channel 126	TMT Channel 127	TMT Channel 128	TMT Channel 129	TMT Channel 130	TMT Channel 131	Description	Gene	Norm. AC Rep. #1	Norm. AC Rep. #2	Norm. AC Rep. #3	Norm. Ctrl. Rep. #1	Norm. Ctrl. Rep. #2	Norm. Ctrl. Rep. #3	Norm. Ctrl. Avg.	Scaled AC #1	Scaled AC #2	Scaled AC #3	Scaled Control #1	Scaled Control #2	Scaled Control #3	Fold Change	P Value	Fold Change Std. Dev.	Avg AC Norm
[truncated: 1,752 more rows]

[truncated: 2 more sheets: Combined AC IPs, Definitions]
