# Supplementary material for: Cellular Exposure to Chloroacetanilide Herbicides Induces Distinct Protein Destabilization Profiles
Source: ACS Chem Biol. 2023 Jul 10;18(7):1661–76. doi: 10.1021/acschembio.3c00338 (PMC10367052; doi:10.1021/acschembio.3c00338)
Supplement: Supplementary file 4 — cb3c00338_si_004.xlsx [file cb3c00338_si_004.xlsx]

## Sheet: Ala IP #1
Accession	Spectral Count	TMT Channel 126	TMT Channel 127	TMT Channel 128	TMT Channel 129	TMT Channel 130	TMT Channel 131	Description	Gene	Norm. Ala Rep. #1	Norm. Ala Rep. #2	Norm. Ala Rep. #3	Norm. Ctrl. Rep. #1	Norm. Ctrl. Rep. #2	Norm. Ctrl. Rep. #3	Norm. Ctrl. Avg.	Scaled Ala #1	Scaled Ala #2	Scaled Ala #3	Scaled Control #1	Scaled Control #2	Scaled Control #3	Fold Change	P Value	Fold Change Std. Dev.	Avg Ala Norm
P62258	3	8677.94	27176	24866.3	14901.7	12458.4	14884	14-3-3 protein epsilon	YWHAE	0.00025838	0.000252335	0.000202609	0.000184399	0.000224875	0.000220644	0.000209972	1.23054	1.20175	0.96493	0.878206	1.07097	1.05082	1.13241	0.272064	0.188789	0.000237775
Q9Y2I7	1	3888.69	5944.66	4175.96	3347.8	4397.37	3387.34	1-phosphatidylinositol 3-phosphate 5-kinase	PIKFYVE	5.65197e-05	5.66894e-05	4.61102e-05	8.26315e-05	3.77647e-05	7.78794e-05	6.60918e-05	0.85517	0.857737	0.697669	1.25025	0.571397	1.17835	0.803525	0.425596	0.313362	5.31065e-05
Q9BQC3	1	13882.8	12232.1	8944.7	5238.33	18720.9	4301.66	2-(3-amino-3-carboxypropyl)histidine synthase subunit 2	DPH2	0.000116298	8.87023e-05	5.85564e-05	0.000294999	8.08901e-05	0.000331556	0.000235815	0.493177	0.376153	0.248315	1.25098	0.343024	1.406	0.372548	0.137829	0.246499	8.78524e-05
Q13200	1	14589.6	23976.8	20910.1	15370.9	15504.7	12550.3	26S proteasome non-ATPase regulatory subunit 2	PSMD2	0.000227963	0.00026028	0.00017084	0.000310016	0.000189098	0.000274596	0.000257903	0.88391	1.00922	0.662421	1.20206	0.733212	1.06472	0.851849	0.438056	0.270177	0.000219695
O43242	26	227276	374456	321188	226163	222408	223001	26S proteasome non-ATPase regulatory subunit 3	PSMD3	0.00356019	0.00382969	0.00303561	0.00482942	0.00290462	0.00393894	0.00389099	0.914984	0.984245	0.780163	1.24118	0.746498	1.01232	0.893131	0.528399	0.244257	0.00347516
P43686	1	62736.4	72788.6	64281.9	34239.3	84466.2	31915.8	26S proteasome regulatory subunit 6B	PSMC4	0.000692048	0.000579785	0.000434455	0.0013331	0.000581324	0.00149593	0.00113678	0.608777	0.510022	0.382179	1.17269	0.511376	1.31593	0.500326	0.123041	0.242932	0.000568763
P82912	1	12148.2	26934.9	25128.2	16377.7	12920.8	17022.7	28S ribosomal protein S11, mitochondrial	MRPS11	0.000256088	0.000277328	0.000231722	0.00025814	0.000227243	0.000228833	0.000238072	1.07567	1.16489	0.973325	1.08429	0.954515	0.961192	1.0713	0.363509	0.123765	0.000255046
Q99714	1	6913.02	14368.3	9950.33	6488.03	9014.74	6372.02	3-hydroxyacyl-CoA dehydrogenase type-2	HSD17B10	0.000136609	0.000109864	8.67392e-05	0.000146896	8.99844e-05	0.000159655	0.000132178	1.03352	0.831179	0.656228	1.11135	0.680779	1.20788	0.84031	0.459417	0.302094	0.000111071
P62280	18	238143	504432	517982	304409	241541	305329	40S ribosomal protein S11	RPS11	0.00479596	0.00515465	0.00415629	0.00506034	0.00468429	0.0042778	0.00467414	1.02606	1.1028	0.88921	1.08262	1.00217	0.915205	1.00602	0.942868	0.13712	0.0047023
P62263	6	47167.2	92582	88256.2	56868.1	43027.2	60349.5	40S ribosomal protein S14	RPS14	0.000880237	0.000962966	0.000821509	0.00100226	0.000798132	0.000762031	0.000854142	1.03055	1.12741	0.961795	1.17342	0.934425	0.89216	1.03992	0.70981	0.178317	0.000888238
P62244	4	63178.8	133080	123963	69468.4	60651.9	75167.4	40S ribosomal protein S15a	RPS15A	0.00126527	0.00117633	0.00102322	0.0013425	0.00112104	0.00107417	0.00117924	1.07296	0.997537	0.867695	1.13845	0.950651	0.910904	0.979398	0.834283	0.15795	0.00115494
P62249	3	23282.9	44330	44040.1	25182.2	27230.9	26858.1	40S ribosomal protein S16	RPS16	0.000421474	0.000426418	0.000365607	0.000494742	0.000398271	0.000482271	0.000458428	0.919389	0.930174	0.797522	1.07921	0.868775	1.05201	0.882362	0.208756	0.125006	0.0004045
P15880	1	1	1	1	1	1	1	40S ribosomal protein S2	RPS2	9.50765e-09	1.69333e-08	1.36125e-08	2.12492e-08	9.04336e-09	1.77104e-08	1.6001e-08	0.594192	1.05827	0.85073	1.32799	0.565175	1.10683	0.834396	0.563593	0.401599	1.33512e-08
P60866	1	27832.7	44246.1	41801.1	28584.9	40741.8	27199.1	40S ribosomal protein S20	RPS20	0.000420676	0.000484038	0.000370248	0.000591422	0.000378023	0.000721556	0.000563667	0.74632	0.85873	0.656856	1.04924	0.670649	1.28011	0.753969	0.258632	0.25309	0.000424987
P62266	1	2945.23	4329.44	3935.55	2262.94	3705.67	2382.15	40S ribosomal protein S23	RPS23	4.11628e-05	3.8319e-05	3.2427e-05	6.25836e-05	3.55906e-05	6.5629e-05	5.46011e-05	0.753882	0.7018	0.593889	1.1462	0.65183	1.20197	0.68319	0.155071	0.22239	3.73029e-05
P62847	1	12431.1	30554	28575.4	20441.4	11799	20573.8	40S ribosomal protein S24	RPS24	0.000290496	0.000346142	0.000280061	0.000264152	0.000258417	0.000208966	0.000243845	1.19132	1.41952	1.14852	1.08328	1.05976	0.856964	1.25312	0.0840154	0.213393	0.000305566
P42677	0	161452	283536	295770	175898	172129	177545	40S ribosomal protein S27	RPS27	0.00269576	0.00297853	0.00241683	0.00343072	0.00267475	0.00304849	0.00305132	0.883473	0.976145	0.79206	1.12434	0.876588	0.999072	0.883893	0.262497	0.143042	0.00269704
P62857	4	119018	188396	190097	107461	133049	121145	40S ribosomal protein S28	RPS28	0.0017912	0.00181967	0.00164909	0.00252904	0.00171912	0.00235635	0.0022015	0.813628	0.826559	0.749075	1.14878	0.780884	1.07034	0.796421	0.149797	0.159808	0.00175332
P23396	47	950594	1.99089e+06	1.87865e+06	1.21456e+06	1.12121e+06	1.32121e+06	40S ribosomal protein S3	RPS3	0.0189287	0.0205666	0.0179849	0.0201993	0.0169893	0.0198572	0.0190153	0.995448	1.08158	0.945815	1.06227	0.893456	1.04428	1.00762	0.914496	0.115954	0.0191601
P62861	6	149512	304805	347138	199351	189384	224402	40S ribosomal protein S30	FAU	0.00289798	0.00337567	0.00305468	0.003177	0.00313929	0.00335406	0.00322345	0.899031	1.04722	0.947643	0.985589	0.973891	1.04052	0.964633	0.503856	0.082972	0.00310945
P61247	2	28793.1	47450.7	50685.1	30633.8	24673.9	34808.8	40S ribosomal protein S3a	RPS3A	0.000451145	0.000518733	0.000473836	0.00061183	0.000458363	0.000436986	0.000502393	0.897993	1.03252	0.943158	1.21783	0.91236	0.869809	0.957892	0.736085	0.194311	0.000481238
P62753	12	203803	372613	370326	228298	199100	231798	40S ribosomal protein S6	RPS6	0.00354267	0.00386584	0.00315535	0.00433065	0.00334899	0.00352616	0.00373527	0.94844	1.03496	0.844747	1.15939	0.896587	0.944018	0.942715	0.589458	0.1628	0.00352129
P62081	3	47051.1	86590.9	85913.8	63809	40599.7	58951.3	40S ribosomal protein S7	RPS7	0.000823276	0.0010805	0.000802476	0.000999796	0.00077695	0.000719039	0.000831928	0.9896	1.29879	0.964597	1.20178	0.933914	0.864304	1.08433	0.601124	0.268291	0.000902084
P62241	10	229898	450717	380860	270681	237819	288931	40S ribosomal protein S8	RPS8	0.00428526	0.00458352	0.00393307	0.00488514	0.00344426	0.00421188	0.00418043	1.02508	1.09642	0.940831	1.16857	0.823901	1.00753	1.02078	0.858428	0.192503	0.00426729
P46781	10	125356	362680	294480	198251	126069	204828	40S ribosomal protein S9	RPS9	0.00344823	0.00335704	0.00278822	0.00266371	0.00266309	0.00223273	0.00251984	1.36843	1.33224	1.10651	1.05709	1.05685	0.88606	1.26906	0.0543235	0.189279	0.00319783
P08195	5	68438.4	125163	121478	83403.1	68575.9	83568.2	4F2 cell-surface antigen heavy chain	SLC3A2	0.00119001	0.00141229	0.00113757	0.00145426	0.00109857	0.00121451	0.00125578	0.947625	1.12463	0.905871	1.15805	0.874812	0.967135	0.99271	0.948956	0.184532	0.00124662
P54646	2	8695.89	18381.3	15992.1	10638.2	9497.41	11792.2	5'-AMP-activated protein kinase catalytic subunit alpha-2	PRKAA2	0.000174763	0.00018014	0.000160521	0.00018478	0.000144623	0.000168203	0.000165869	1.05362	1.08604	0.967762	1.11402	0.871909	1.01407	1.03581	0.672361	0.140061	0.000171808
P10809	1	26264.9	69847.8	75862.5	40280.6	27840.4	37987.4	60 kDa heat shock protein, mitochondrial	HSPD1	0.000664088	0.000682085	0.000517104	0.000558108	0.000686051	0.000493066	0.000579075	1.14681	1.17789	0.892982	0.963792	1.18474	0.851472	1.07256	0.614721	0.239792	0.000621092
P27635	8	100767	227836	216752	130802	106120	134822	60S ribosomal protein L10	RPL10	0.00216618	0.00221491	0.00183526	0.00214121	0.00196017	0.00187943	0.0019936	1.08657	1.11101	0.920575	1.07404	0.983228	0.942731	1.03938	0.610185	0.124982	0.00207212
P62913	1	80781.3	187093	180270	111649	89313.9	128397	60S ribosomal protein L11	RPL11	0.00177881	0.00189058	0.00174781	0.00171653	0.00163025	0.00158179	0.00164286	1.08276	1.15079	1.06388	1.04485	0.992325	0.962828	1.09914	0.049817	0.0646116	0.00180574
P50914	1	9373.95	29976.5	19406.5	12577.5	11378	14123.2	60S ribosomal protein L14	RPL14	0.000285006	0.000212978	0.000192252	0.000199189	0.0001755	0.000201509	0.000192066	1.4839	1.10888	1.00097	1.03709	0.913749	1.04917	1.19792	0.264412	0.268902	0.000230079
P61313	1	13627.3	21624.4	19191	13769.9	13860.9	12582	60S ribosomal protein L15	RPL15	0.000205597	0.000233171	0.000171272	0.000289568	0.000173551	0.000245483	0.000236201	0.870434	0.987173	0.725113	1.22594	0.73476	1.0393	0.860907	0.43891	0.250597	0.000203347
Q07020	4	39339	70598.4	61145.6	41351.7	44594.3	42438.4	60S ribosomal protein L18	RPL18	0.000671225	0.000700221	0.000577693	0.000835921	0.000552961	0.000789785	0.000726222	0.924269	0.964197	0.795477	1.15105	0.761421	1.08752	0.894648	0.466311	0.206763	0.000649713
Q02543	14	506458	482705	404298	274174	485759	288125	60S ribosomal protein L18a	RPL18A	0.00458939	0.00464267	0.00392211	0.0107618	0.00365621	0.008603	0.00767367	0.598069	0.605013	0.511112	1.40243	0.476462	1.12111	0.571398	0.195063	0.276253	0.00438472
P46778	6	98249.8	197302	167273	116044	98794.6	119334	60S ribosomal protein L21	RPL21	0.00187588	0.00196501	0.00162444	0.00208773	0.00151271	0.0017497	0.00178338	1.05187	1.10185	0.910876	1.17066	0.848228	0.981113	1.02153	0.853885	0.192896	0.00182178
P35268	6	68111.9	105880	100526	72019.1	65991.2	69199.9	60S ribosomal protein L22	RPL22	0.00100667	0.00121952	0.000941985	0.00144732	0.000909095	0.00116873	0.00117505	0.856704	1.03785	0.801656	1.23171	0.773666	0.994624	0.898736	0.537328	0.240116	0.00105606
P62829	4	73142.1	142771	153256	86544.5	69335	91514.3	60S ribosomal protein L23	RPL23	0.00135741	0.00146549	0.00124574	0.00155421	0.00138595	0.00122795	0.00138937	0.977	1.05478	0.896622	1.11864	0.997537	0.88382	0.976136	0.784838	0.139262	0.00135621
P83731	16	175154	731790	574190	323530	172398	329934	60S ribosomal protein L24	RPL24	0.0069576	0.00547844	0.00449123	0.00372187	0.00519261	0.00305325	0.00398925	1.74409	1.3733	1.12583	0.932977	1.30165	0.765371	1.41441	0.158639	0.497399	0.00564243
P61254	0	6593.21	18238.3	13378.8	9814.97	7968.78	11351.9	60S ribosomal protein L26	RPL26	0.000173403	0.0001662	0.000154528	0.0001401	0.000120989	0.000141131	0.000134073	1.29335	1.23962	1.15256	1.04495	0.90241	1.05264	1.22851	0.0231154	0.125898	0.00016471
P46779	6	148905	314141	266229	209829	162125	222111	60S ribosomal protein L28	RPL28	0.00298674	0.0035531	0.00302349	0.0031641	0.0024076	0.0028713	0.00281434	1.06126	1.2625	1.07432	1.12428	0.855478	1.02024	1.13269	0.262129	0.190395	0.00318778
P39023	5	88429.6	218252	196106	127238	91669.2	137454	60S ribosomal protein L3	RPL3	0.00207507	0.00215455	0.0018711	0.00187906	0.00177346	0.0016235	0.00175867	1.17991	1.2251	1.06393	1.06845	1.00841	0.923141	1.15631	0.0706896	0.118494	0.00203357
P62899	2	16963.3	32852.9	28429	21947.6	18975.9	22890.4	60S ribosomal protein L31	RPL31	0.000312354	0.000371646	0.000311596	0.000360455	0.000257094	0.000336071	0.000317874	0.982637	1.16916	0.980251	1.13396	0.808792	1.05725	1.04402	0.724506	0.207938	0.000331865
P83881	0	26993.6	45032.4	45511.2	30391.6	34770.7	31413.4	60S ribosomal protein L36a	RPL36A	0.000428153	0.00051463	0.000427616	0.000573591	0.000411574	0.000615805	0.000533656	0.8023	0.964347	0.801294	1.07483	0.771234	1.15393	0.85598	0.325491	0.196756	0.000456799
P18124	2	33936	57570.5	42899.8	32633.8	63298.4	37532.7	60S ribosomal protein L7	RPL7	0.00054736	0.000552599	0.000510915	0.000721111	0.000387959	0.00112104	0.000743371	0.736322	0.743369	0.687294	0.970056	0.521891	1.50805	0.722329	0.386014	0.357964	0.000536958
P62424	1	10867.7	21095.5	20432.4	13863.5	11792.6	14185.2	60S ribosomal protein L7a	RPL7A	0.000200569	0.000234756	0.000193096	0.00023093	0.000184778	0.000208851	0.000208186	0.963411	1.12762	0.927514	1.10925	0.88756	1.00319	1.00618	0.947851	0.154368	0.000209474
P32969	6	173395	479256	472991	322781	194435	350468	60S ribosomal protein L9	RPL9	0.0045566	0.00546576	0.00477075	0.00368449	0.00427743	0.00344353	0.00380182	1.19853	1.43767	1.25486	0.96914	1.1251	0.905759	1.29702	0.0378707	0.192524	0.00493104
Q13085	1	30535.8	57570.4	56686.2	34724.3	29406.6	37487.5	Acetyl-CoA carboxylase 1	ACACA	0.00054736	0.000587997	0.000510299	0.000648861	0.000512633	0.000520803	0.000560766	0.976093	1.04856	0.910003	1.1571	0.914167	0.928736	0.978219	0.817214	0.15022	0.000548552
P68032	0	23936.2	65859.7	55853.9	31353.5	26630.7	29210.8	Actin, alpha cardiac muscle 1	ACTC1	0.000626171	0.00053092	0.000397632	0.000508624	0.000505107	0.000471642	0.000495124	1.26467	1.0723	0.803096	1.02727	1.02016	0.952573	1.04669	0.748587	0.235833	0.000518241
P60709	0	1.05561e+07	9.76433e+06	8.83537e+06	4.56826e+06	1.51247e+07	3.57827e+06	Actin, cytoplasmic 1	ACTB	0.0928358	0.0773559	0.0487092	0.224309	0.0799014	0.267865	0.190692	0.486837	0.405659	0.255434	1.17629	0.419008	1.4047	0.382644	0.113394	0.229698	0.072967
P61158	1	13922.1	17000.7	13582.3	7635.67	20875.1	8714.11	Actin-related protein 3	ACTR3	0.000161637	0.000129297	0.000118621	0.000295833	0.000122829	0.000369706	0.00026279	0.615082	0.492019	0.451391	1.12574	0.467406	1.40685	0.519497	0.164418	0.264596	0.000136518
O95433	2	15800.7	18346.6	16825.2	10944.1	15434.4	9648.78	Activator of 90 kDa heat shock protein ATPase homolog 1	AHSA1	0.000174433	0.000185321	0.000131344	0.000335751	0.000152157	0.00027335	0.000253753	0.687413	0.73032	0.517607	1.32314	0.599626	1.07723	0.645113	0.185327	0.262639	0.000163699
P05141	30	978463	2.13721e+06	2.38707e+06	1.30981e+06	1.05834e+06	1.5086e+06	ADP/ATP translocase 2	SLC25A5	0.0203198	0.0221795	0.0205359	0.0207915	0.0215871	0.0187436	0.0203741	0.997336	1.08861	1.00794	1.02049	1.05954	0.919972	1.0313	0.569618	0.0894764	0.0210117
P12236	2	42799.7	134127	134282	76907.6	48873.8	90291.1	ADP/ATP translocase 3	SLC25A6	0.00127523	0.0013023	0.00122909	0.000909458	0.00121436	0.000865576	0.000996465	1.27975	1.30692	1.23345	0.912685	1.21867	0.868647	1.27337	0.0713792	0.245592	0.00126887
Q8N6H7	1	8178.57	12548.9	11801.1	7756.67	8629.28	8759.3	ADP-ribosylation factor GTPase-activating protein 2	ARFGAP2	0.00011931	0.000131346	0.000119236	0.000173788	0.000106722	0.000152828	0.000144446	0.825985	0.909311	0.825473	1.20313	0.738836	1.05803	0.85359	0.354498	0.208414	0.000123298
Q9ULX6	1	2197.01	3407.64	4591.52	1994.57	3233.97	2792.46	A-kinase anchor protein 8-like	AKAP8L	3.23987e-05	3.37748e-05	3.80124e-05	4.66846e-05	4.15228e-05	5.7275e-05	4.84941e-05	0.668095	0.696471	0.783855	0.962686	0.856243	1.18107	0.71614	0.0493314	0.133057	3.47286e-05
P49588	1	8115.47	10478.3	10644	5398.27	8748.9	6100.6	Alanine--tRNA ligase, cytoplasmic	AARS1	9.96245e-05	9.14107e-05	8.30446e-05	0.000172447	9.62575e-05	0.000154947	0.000141217	0.70547	0.647306	0.588063	1.22115	0.681628	1.09722	0.646947	0.101494	0.192018	9.13599e-05
P06733	7	87899.4	169173	126590	109169	143119	108444	Alpha-enolase	ENO1	0.00160844	0.00184859	0.00147619	0.00186779	0.0011448	0.0025347	0.00184909	0.869852	0.999728	0.798332	1.01011	0.619113	1.37078	0.889304	0.648379	0.349562	0.00164441
Q4VCS5	1	7853.99	77289.6	28214.1	19580.9	7878.69	23676	Angiomotin	AMOT	0.000734843	0.000331569	0.00032229	0.000166891	0.00025515	0.000139535	0.000187192	3.92561	1.77128	1.72171	0.891548	1.36304	0.745411	2.47286	0.121036	1.49016	0.000462901
Q8IWZ3	1	18874.6	33996.6	29387.1	18685	21372.1	19049.1	Ankyrin repeat and KH domain-containing protein 1	ANKHD1	0.000323228	0.0003164	0.000259306	0.000401069	0.000265758	0.000378509	0.000348446	0.927627	0.908031	0.74418	1.15102	0.762696	1.08628	0.859946	0.353191	0.205317	0.000299644
Q96CW1	1	7455.43	10458.7	9562.15	6025.93	6804.93	7167.37	AP-2 complex subunit mu	AP2M1	9.94372e-05	0.000102039	9.75659e-05	0.000158422	8.6474e-05	0.000120518	0.000121805	0.816366	0.837727	0.801003	1.30062	0.70994	0.989439	0.818365	0.347845	0.242515	9.96807e-05
P53680	1	6441.27	16318.4	13602.5	9430.81	5689.04	10033.5	AP-2 complex subunit sigma	AP2S1	0.00015515	0.000159695	0.000136581	0.000136872	0.000123012	0.000100755	0.000120213	1.29063	1.32843	1.13616	1.13858	1.02328	0.83814	1.25174	0.0753596	0.215338	0.000150475
O00203	1	3283.52	10038.2	6323.76	4773.15	3096.33	7422.33	AP-3 complex subunit beta-1	AP3B1	9.54394e-05	8.08253e-05	0.000101037	6.9772e-05	5.7188e-05	5.48374e-05	6.05991e-05	1.57493	1.33377	1.66729	1.15137	0.94371	0.90492	1.52533	0.0138346	0.265541	9.24337e-05
O14617	1	37294.7	53488.2	42336.4	31615	35674.5	30469.9	AP-3 complex subunit delta-1	AP3D1	0.000508547	0.000535346	0.000414772	0.00079248	0.000382863	0.000631811	0.000602385	0.844223	0.888712	0.688551	1.31557	0.635579	1.04885	0.807162	0.404097	0.295847	0.000486222
O95831	3	70236.7	110770	117495	73469.3	65188.6	72902.6	Apoptosis-inducing factor 1, mitochondrial	AIFM1	0.00105316	0.00124408	0.000992387	0.00149247	0.00106255	0.00115452	0.00123651	0.851721	1.00612	0.802569	1.207	0.85931	0.933689	0.886803	0.406719	0.194015	0.00109654
Q96C12	1	24315.9	18841.8	15331.2	8370.93	21488.3	5244	Armadillo repeat-containing protein 5	ARMC5	0.000179142	0.000141748	7.13841e-05	0.000516693	0.000138645	0.000380568	0.000345302	0.518796	0.410503	0.206729	1.49635	0.401519	1.10213	0.378676	0.13545	0.263056	0.000130758
Q6NXE6	1	8717.71	18951.3	12332.6	11774.5	8660.26	15857.2	Armadillo repeat-containing protein 6	ARMC6	0.000180183	0.000199381	0.000215856	0.000185244	0.000111528	0.000153377	0.00015005	1.20082	1.32877	1.43856	1.23455	0.743275	1.02217	1.32272	0.110581	0.346943	0.000198473
P08243	1	23214.2	43355.8	41730.2	28012.9	25568.5	25330.2	Asparagine synthetase [glutamine-hydrolyzing]	ASNS	0.000412212	0.000474352	0.000344807	0.000493282	0.000377381	0.000452829	0.000441164	0.934373	1.07523	0.781585	1.11814	0.855421	1.02644	0.930395	0.576153	0.192246	0.000410457
O43776	1	18834.4	27963.5	20612.6	14126	20203.2	15714.1	Asparagine--tRNA ligase, cytoplasmic	NARS1	0.000265868	0.000239201	0.000213909	0.000400216	0.000186407	0.000357807	0.00031481	0.844534	0.759826	0.679485	1.27129	0.592125	1.13658	0.761281	0.325156	0.285924	0.000239659
P14868	2	28764.1	41561.5	40421.3	26342.1	25890.1	24026.3	Aspartate--tRNA ligase, cytoplasmic	DARS1	0.000395152	0.000446059	0.000327058	0.000611214	0.000365544	0.000458526	0.000478428	0.825939	0.932342	0.683611	1.27755	0.764053	0.958401	0.813964	0.325469	0.245169	0.000389423
Q6PI48	1	1874.53	3279.25	2622.15	1652.56	2480.74	1923.92	Aspartate--tRNA ligase, mitochondrial	DARS2	3.1178e-05	2.79834e-05	2.61894e-05	3.98322e-05	2.3713e-05	4.39349e-05	3.58267e-05	0.870243	0.781075	0.731001	1.1118	0.661882	1.22632	0.794107	0.309415	0.247208	2.84502e-05
P25705	54	1.02447e+06	1.8979e+06	1.83142e+06	1.33182e+06	1.03858e+06	1.33589e+06	ATP synthase subunit alpha, mitochondrial	ATP5F1A	0.0180445	0.0225522	0.0181848	0.0217692	0.0165622	0.0183936	0.0189083	0.954317	1.19271	0.961733	1.1513	0.875919	0.972779	1.03625	0.763155	0.198314	0.0195938
P06576	31	401220	922495	824660	576799	422634	570952	ATP synthase subunit beta, mitochondrial	ATP5F1B	0.00877076	0.00976712	0.00777209	0.00852559	0.00745769	0.00748504	0.00782277	1.12118	1.24855	0.993522	1.08984	0.953331	0.956827	1.12108	0.233024	0.154506	0.00876999
Q9UG63	1	8617.5	16825.8	13369.5	9935.93	10075	9035.04	ATP-binding cassette sub-family F member 2	ABCF2	0.000159974	0.000168248	0.00012299	0.000183115	0.000120905	0.000178433	0.000160818	0.994755	1.04621	0.764778	1.13865	0.751813	1.10954	0.935246	0.691099	0.251098	0.000150404
Q9NUQ8	1	8031.59	14855.7	14341.5	10505.8	8260.88	10909.7	ATP-binding cassette sub-family F member 3	ABCF3	0.000141243	0.000177898	0.000148508	0.000170665	0.000129695	0.000146304	0.000148888	0.948653	1.19484	0.997452	1.14626	0.871092	0.982645	1.04698	0.69068	0.194911	0.000155883
P08237	0	39902.2	73075.3	64585	47345.6	39633.4	54739.5	ATP-dependent 6-phosphofructokinase, muscle type	PFKM	0.000694774	0.000801719	0.000745142	0.000847888	0.000584065	0.000701925	0.000711293	0.976777	1.12713	1.04759	1.19204	0.821132	0.98683	1.0505	0.685106	0.209178	0.000747212
Q08211	4	46021.7	69297.3	61602.5	38353.2	50234.1	36393.2	ATP-dependent RNA helicase A	DHX9	0.000658854	0.000649447	0.000495403	0.000977923	0.000557093	0.000889668	0.000808228	0.815184	0.803544	0.612949	1.20996	0.689278	1.10076	0.743892	0.209746	0.233696	0.000601235
Q9NUU7	0	2974.08	5873.82	5249.01	2448.77	4326.49	2297.56	ATP-dependent RNA helicase DDX19A	DDX19A	5.58462e-05	4.14659e-05	3.12755e-05	6.31968e-05	4.74687e-05	7.6624e-05	6.24298e-05	0.894544	0.6642	0.500971	1.01229	0.760353	1.22736	0.686572	0.150887	0.254667	4.28626e-05
O00148	7	194169	344718	319330	195215	202474	234556	ATP-dependent RNA helicase DDX39A	DDX39A	0.00327746	0.00330563	0.00319289	0.00412592	0.00288782	0.0035859	0.00353321	0.927614	0.935588	0.90368	1.16775	0.817335	1.01491	0.922294	0.488144	0.162882	0.00325866
Q86XP3	1	6080.58	9334.68	9590.27	6100.39	5533.06	5904.74	ATP-dependent RNA helicase DDX42	DDX42	8.87508e-05	0.0001033	8.03784e-05	0.000129207	8.67282e-05	9.79929e-05	0.000104643	0.848132	0.987167	0.768122	1.23475	0.828803	0.936452	0.867807	0.390007	0.213522	9.08097e-05
Q96TA2	1	9177.81	14069.9	12858.2	9847.37	10923.2	10032.6	ATP-dependent zinc metalloprotease YME1L1	YME1L1	0.000133772	0.000166749	0.000136569	0.000195021	0.000116281	0.000193455	0.000168252	0.795066	0.991063	0.811688	1.1591	0.691112	1.14979	0.865939	0.466418	0.255902	0.000145696
Q8NI60	1	58631.7	111322	109983	70187.8	62349.2	70536.7	Atypical kinase COQ8A, mitochondrial	COQ8A	0.00105841	0.00118851	0.000960182	0.00124587	0.000994619	0.00110423	0.00111491	0.949323	1.06602	0.861221	1.11747	0.892108	0.990424	0.958854	0.665005	0.1493	0.00106903
O43491	2	39833.4	91327.5	77032	49382.9	55286.5	67830.7	Band 4.1-like protein 2	EPB41L2	0.00086831	0.000836218	0.000923347	0.000846426	0.000696628	0.000979148	0.000840734	1.0328	0.994628	1.09826	1.00677	0.828595	1.16463	1.0419	0.70141	0.182839	0.000875958
Q9BXC9	1	8375.73	11038.2	9825.11	7051.29	8060.97	6966.76	Bardet-Biedl syndrome 2 protein	BBS2	0.000104948	0.000119402	9.48351e-05	0.000177977	8.88519e-05	0.000142763	0.000136531	0.768674	0.874541	0.694606	1.30357	0.650783	1.04565	0.779274	0.324971	0.2717	0.000106395
Q562R1	2	14866.6	22231.8	20775.1	10817.4	25287.9	9173.72	Beta-actin-like protein 2	ACTBL2	0.000211373	0.000183174	0.000124877	0.000315902	0.000187876	0.000447859	0.000317213	0.666343	0.57745	0.393671	0.99587	0.592273	1.41186	0.545821	0.143246	0.263384	0.000173141
P02666	1	5323.2	9599.08	8885.57	62703.8	6293.33	13217.9	Beta-casein	CSN2	9.12647e-05	0.00106178	0.000179929	0.000113114	8.03554e-05	0.000111458	0.000101642	0.897901	10.4463	1.77022	1.11286	0.790571	1.09657	4.37147	0.330947	5.33832	0.000444326
P07814	1	1	1	1	1	1	1	Bifunctional glutamate/proline--tRNA ligase	EPRS1	9.50765e-09	1.69333e-08	1.36125e-08	2.12492e-08	9.04336e-09	1.77104e-08	1.6001e-08	0.594192	1.05827	0.85073	1.32799	0.565175	1.10683	0.834396	0.563593	0.401599	1.33512e-08
Q9H3K6	1	14218.2	20392.7	17099.8	11650.5	16034.7	12972.9	BolA-like protein 2	BOLA2	0.000193886	0.000197282	0.000176594	0.000302124	0.00015464	0.000283982	0.000246915	0.785234	0.798987	0.715199	1.22359	0.626287	1.15012	0.766473	0.286045	0.25367	0.000189254
Q53HL2	1	28585.8	58626.2	48712.1	30926.7	37460.1	36850.7	Borealin	CDCA8	0.000557397	0.000523692	0.000501631	0.000607425	0.000440521	0.000663434	0.00057046	0.977102	0.918016	0.879345	1.0648	0.77222	1.16298	0.924821	0.567304	0.194337	0.000527573
Q96CX2	1	15075.7	23497.5	23675.5	13898.1	15681.3	15711.9	BTB/POZ domain-containing protein KCTD12	KCTD12	0.000223406	0.00023534	0.000213878	0.000320346	0.000214106	0.000277722	0.000270725	0.825215	0.869297	0.79002	1.18329	0.790863	1.02585	0.828177	0.213635	0.168308	0.000224208
P27708	1	16233.8	26199.8	24288.8	13925.1	15556.2	11999.9	CAD protein	CAD	0.000249099	0.000235798	0.000163349	0.000344955	0.000219652	0.000275507	0.000280038	0.889517	0.84202	0.58331	1.23182	0.784366	0.983818	0.771616	0.228147	0.238906	0.000216082
Q9BPX6	1	5745.8	10493	8783.34	5223.3	6643.62	5818.54	Calcium uptake protein 1, mitochondrial	MICU1	9.97642e-05	8.84479e-05	7.9205e-05	0.000122093	7.94309e-05	0.000117661	0.000106395	0.937676	0.831314	0.744441	1.14755	0.746565	1.10589	0.83781	0.308131	0.208529	8.9139e-05
O75746	1	3086.5	7480.77	6104.19	3698.68	3290.32	3487.48	Calcium-binding mitochondrial carrier protein Aralar1	SLC25A12	7.11246e-05	6.26309e-05	4.74733e-05	6.55856e-05	5.52024e-05	5.82731e-05	5.9687e-05	1.19163	1.04932	0.795371	1.09883	0.924864	0.97631	1.01211	0.928564	0.220169	6.04096e-05
Q9UJS0	7	242689	517543	472689	289720	230922	295275	Calcium-binding mitochondrial carrier protein Aralar2	SLC25A13	0.00492062	0.00490592	0.00401943	0.00515695	0.0042747	0.00408972	0.00450712	1.09174	1.08848	0.891795	1.14418	0.948432	0.907391	1.02401	0.819493	0.172921	0.00461532
Q03701	1	1	1	1	1	1	1	CCAAT/enhancer-binding protein zeta	CEBPZ	9.50765e-09	1.69333e-08	1.36125e-08	2.12492e-08	9.04336e-09	1.77104e-08	1.6001e-08	0.594192	1.05827	0.85073	1.32799	0.565175	1.10683	0.834396	0.563593	0.401599	1.33512e-08
A5YKK6	1	18337.7	27501.7	22312.3	14031.2	20453.1	14971.2	CCR4-NOT transcription complex subunit 1	CNOT1	0.000261476	0.000237595	0.000203796	0.00038966	0.000201778	0.000362233	0.000317891	0.822536	0.74741	0.641087	1.22577	0.63474	1.13949	0.737011	0.241991	0.252338	0.000234289
O75175	2	28301.2	42679.8	40365.4	24788.1	29250.1	28424	CCR4-NOT transcription complex subunit 3	CNOT3	0.000405785	0.000419745	0.000386923	0.000601376	0.000365039	0.000518032	0.000494816	0.820073	0.848286	0.781953	1.21535	0.737727	1.04692	0.81677	0.264109	0.20064	0.000404151
Q9UFF9	1	14287.2	19469.3	21090.9	9608.14	13339.6	11097.3	CCR4-NOT transcription complex subunit 8	CNOT8	0.000185108	0.000162698	0.000151063	0.00030359	0.000190732	0.00023625	0.000243524	0.760121	0.668097	0.62032	1.24665	0.783218	0.970128	0.682846	0.0872873	0.174348	0.000166289
Q8N163	1	3279.33	7074.33	5489.83	4186.54	3716.26	4553.48	Cell cycle and apoptosis regulator protein 2	CCAR2	6.72603e-05	7.0892e-05	6.19843e-05	6.96831e-05	4.96465e-05	6.58167e-05	6.17154e-05	1.08985	1.14869	1.00436	1.1291	0.804442	1.06645	1.08096	0.494781	0.199821	6.67122e-05
P04637	6	107182	108332	170297	38315.8	102823	44338.2	Cellular tumor antigen p53	TP53	0.00102998	0.000648814	0.000603554	0.00227753	0.00154005	0.00182104	0.00187954	0.547997	0.345199	0.321118	1.21175	0.819378	0.968874	0.404771	0.0116343	0.148173	0.000760783
Q9NXG0	1	5882.43	8967.06	7219.58	5003.29	5042.84	5284.03	Centlein	CNTLN	8.52556e-05	8.47224e-05	7.19289e-05	0.000124997	6.52892e-05	8.93109e-05	9.3199e-05	0.91477	0.909049	0.771778	1.34118	0.700536	0.958283	0.865199	0.521103	0.290412	8.06356e-05
Q15782	1	20125.8	28481.3	23515.7	14755.7	21253.7	14935.9	Chitinase-3-like protein 2	CHI3L2	0.00027079	0.000249863	0.000203315	0.000427656	0.000212661	0.000376413	0.00033891	0.799003	0.737256	0.599909	1.26186	0.627484	1.11066	0.712056	0.223642	0.257007	0.000241323
Q14839	2	3702.99	7802.08	6910.58	4111.23	5587.16	4681.73	Chromodomain-helicase-DNA-binding protein 4	CHD4	7.41795e-05	6.96168e-05	6.37301e-05	7.86854e-05	6.24949e-05	9.8951e-05	8.00438e-05	0.926736	0.869733	0.796191	0.98303	0.780759	1.23621	0.86422	0.377939	0.207791	6.91755e-05
Q9P2M7	4	17935.9	27963.9	24922.8	11506.1	19078.3	11685.3	Cingulin	CGN	0.000265871	0.000194837	0.000159066	0.000381123	0.000225386	0.000337884	0.000314798	0.844578	0.618927	0.505297	1.21069	0.715971	1.07334	0.656267	0.125648	0.240652	0.000206592
Q8N684	1	18830.7	22619.3	25204.7	12905.6	14902.5	13910.7	Cleavage and polyadenylation specificity factor subunit 7	CPSF7	0.000215056	0.000218535	0.00018936	0.000400137	0.000227935	0.000263929	0.000297334	0.723283	0.734983	0.63686	1.34575	0.766596	0.887654	0.698375	0.167381	0.219972	0.000207651
P33240	0	63350.8	89510.7	73756.7	53628.1	71963.9	62891.8	Cleavage stimulation factor subunit 2	CSTF2	0.000851036	0.000908101	0.000856116	0.00134615	0.000667008	0.00127451	0.00109589	0.776571	0.828643	0.781206	1.22836	0.608645	1.16299	0.795473	0.358436	0.272384	0.000871751
P53621	1	6800.96	13347	13430.5	6051.26	7089.05	8973.42	Coatomer subunit alpha	COPA	0.000126898	0.000102468	0.000122151	0.000144515	0.000121457	0.00012555	0.000130507	0.972348	0.785152	0.935971	1.10733	0.930651	0.962017	0.897824	0.265682	0.130441	0.000117172
P53618	1	17775.7	37691.8	35563.6	21318.5	18880.7	24637.1	Coatomer subunit beta	COPB1	0.000358361	0.000360994	0.000335373	0.000377719	0.000321614	0.000334385	0.000344573	1.04001	1.04766	0.973302	1.09619	0.933371	0.970435	1.02032	0.728787	0.0962054	0.000351576
P35606	3	78281	135412	124696	80551.6	89241	87769.3	Coatomer subunit beta'	COPB2	0.00128745	0.00136401	0.00119476	0.00166341	0.00112767	0.0015805	0.00145719	0.883514	0.936052	0.819907	1.14152	0.773865	1.08462	0.879824	0.369992	0.183569	0.00128207
Q9Y678	1	10029.4	17855.6	17392	11173.7	10841.4	11707	Coatomer subunit gamma-1	COPG1	0.000169765	0.000189208	0.000159362	0.000213116	0.000157282	0.000192006	0.000187468	0.905569	1.00928	0.850077	1.13681	0.838981	1.0242	0.921642	0.47113	0.160438	0.000172778
P23528	0	12307.4	21537.9	21413.6	12861.9	11301.2	13673.5	Cofilin-1	CFL1	0.000204775	0.000217795	0.00018613	0.000261522	0.000193651	0.000200149	0.000218441	0.937441	0.997046	0.852085	1.19722	0.886515	0.916264	0.928857	0.544467	0.175124	0.0002029
P02452	1	11807.1	3354.85	75855	3026.54	2952.75	2699.07	Collagen alpha-1(I) chain	COL1A1	3.18967e-05	5.12494e-05	3.67412e-05	0.000250892	0.000685984	5.22944e-05	0.000329723	0.0967379	0.155432	0.11143	0.760915	2.08048	0.158601	0.1212	0.196605	0.122991	3.99624e-05
P08123	1	6570.02	1660.56	42840.1	2661.13	2573.91	2060.67	Collagen alpha-2(I) chain	COL1A2	1.5788e-05	4.50617e-05	2.80509e-05	0.000139607	0.000387418	4.55851e-05	0.00019087	0.082716	0.236086	0.146963	0.731426	2.02975	0.238828	0.155255	0.190146	0.162985	2.96336e-05
Q15003	6	141683	223388	214945	148521	142163	147970	Condensin complex subunit 2	NCAPH	0.0021239	0.00251496	0.00201425	0.00301065	0.00194383	0.00251777	0.00249075	0.852713	1.00972	0.808692	1.20873	0.780418	1.01085	0.890375	0.47139	0.218165	0.0022177
Q9ULV4	3	99594.6	78354.4	77148.8	39095.9	124409	32754.7	Coronin-1C	CORO1C	0.000744966	0.000662023	0.000445873	0.0021163	0.000697684	0.00220334	0.00167244	0.445436	0.395842	0.2666	1.2654	0.417165	1.31744	0.369293	0.100635	0.208235	0.000617621
Q9BZJ0	1	7255.26	15541.7	12017.8	10931.9	8102.31	7706.45	Crooked neck-like protein 1	CRNKL1	0.000147765	0.000185113	0.000104904	0.000154168	0.000108681	0.000143495	0.000135448	1.09094	1.36667	0.774497	1.13821	0.80238	1.05941	1.07737	0.717069	0.351575	0.000145928
P56545	1	93102.8	115593	114947	79361.9	81788.9	84172.9	C-terminal-binding protein 2	CTBP2	0.00109902	0.00134386	0.00114581	0.00197836	0.00103951	0.00144852	0.00148879	0.738194	0.902651	0.76962	1.32883	0.698223	0.972946	0.803488	0.358022	0.268624	0.00119623
Q13616	1	5026.76	7649.94	7049.5	5245.02	4421.72	4589.87	Cullin-1	CUL1	7.2733e-05	8.88156e-05	6.24796e-05	0.000106814	6.37512e-05	7.83106e-05	8.29587e-05	0.876737	1.0706	0.753141	1.28756	0.768469	0.943971	0.900159	0.605294	0.286528	7.46761e-05
P06493	3	24804.4	49666.7	53852.9	35548.3	25353	35949.9	Cyclin-dependent kinase 1	CDK1	0.000472214	0.000601951	0.000489369	0.000527073	0.000487011	0.000449013	0.000487699	0.968248	1.23427	1.00342	1.08073	0.998589	0.920677	1.06865	0.51148	0.167923	0.000521178
P22695	2	22009.8	32634.8	33156.7	20366.7	22488.7	22887.4	Cytochrome b-c1 complex subunit 2, mitochondrial	UQCRC2	0.000310281	0.000344877	0.000311556	0.00046769	0.000299848	0.000398284	0.000388607	0.798443	0.887468	0.801723	1.2035	0.771596	1.0249	0.829211	0.255012	0.186907	0.000322238
P47985	2	18519.3	23683.3	22639.4	15575.7	16658.3	15943.2	Cytochrome b-c1 complex subunit Rieske, mitochondrial	UQCRFS1	0.000225173	0.000263749	0.000217027	0.000393519	0.000204736	0.000295025	0.00029776	0.756222	0.885778	0.728865	1.3216	0.687589	0.990815	0.790288	0.330216	0.264249	0.000235316
P00403	1	11138.3	18877	16880.4	9796.68	10101.7	9973.91	Cytochrome c oxidase subunit 2	MT-CO2	0.000179476	0.00016589	0.00013577	0.000236679	0.000152656	0.000178906	0.000189414	0.947537	0.875811	0.716792	1.24954	0.805939	0.944524	0.846713	0.357977	0.225543	0.000160379
O00483	1	38441.8	65521.7	76305.2	41319.8	37677.6	40766.7	Cytochrome c oxidase subunit NDUFA4	NDUFA4	0.000622958	0.000699681	0.000554938	0.000816856	0.000690056	0.000667288	0.000724733	0.859568	0.965433	0.765713	1.12711	0.952151	0.920736	0.863572	0.189113	0.138583	0.000625859
Q14008	1	10649.9	20007.4	17639.3	10001.9	13480.2	11194.9	Cytoskeleton-associated protein 5	CKAP5	0.000190223	0.000169365	0.00015239	0.0002263	0.000159519	0.00023874	0.000208186	0.913715	0.813526	0.73199	1.08701	0.766231	1.14676	0.819744	0.235772	0.190857	0.000170659
O43175	2	25562.3	42400.2	34079.3	24614.2	23551.5	24838.7	D-3-phosphoglycerate dehydrogenase	PHGDH	0.000403127	0.0004168	0.000338117	0.000543177	0.000308192	0.000417108	0.000422825	0.953411	0.985749	0.79966	1.28464	0.728886	0.986477	0.91294	0.636561	0.272682	0.000386014
Q5JSL3	1	12146.5	9333.69	12158	4372.55	10815.2	4337.91	Dedicator of cytokinesis protein 11	DOCK11	8.87415e-05	7.40418e-05	5.90498e-05	0.000258103	0.000109949	0.000191541	0.000186531	0.475746	0.39694	0.316568	1.3837	0.589443	1.02686	0.396418	0.0615273	0.176645	7.39444e-05
Q14739	2	64349.4	89099.9	83186	55758.5	60044.8	53416.4	Delta(14)-sterol reductase LBR	LBR	0.000847131	0.000944177	0.000727132	0.00136737	0.000752281	0.00106342	0.00106102	0.798409	0.889874	0.685311	1.28873	0.709014	1.00226	0.791198	0.304688	0.251191	0.00083948
Q15392	1	8188.62	10780.8	8770.42	6626.39	6132.48	6251.07	Delta(24)-sterol reductase	DHCR24	0.0001025	0.000112207	8.50928e-05	0.000174001	7.93141e-05	0.000108609	0.000120641	0.849625	0.930086	0.705337	1.4423	0.657436	0.900261	0.828349	0.515869	0.351793	9.99332e-05
P54886	70	1.22581e+06	2.27265e+06	2.10974e+06	1.44259e+06	1.16267e+06	1.48638e+06	Delta-1-pyrroline-5-carboxylate synthase	ALDH18A1	0.0216076	0.0244278	0.0202333	0.0260475	0.0190791	0.0205914	0.021906	0.986378	1.11512	0.923643	1.18906	0.870955	0.939987	1.00838	0.94387	0.194933	0.0220896
Q9GZP9	1	2291.79	3267.58	2265.26	1836.2	2470.57	2481.12	Derlin-2	DERL2	3.10671e-05	3.1093e-05	3.37743e-05	4.86987e-05	2.04856e-05	4.37549e-05	3.76464e-05	0.825234	0.825922	0.897147	1.29358	0.544158	1.16226	0.849434	0.552182	0.342441	3.19781e-05
Q14126	11	94707.9	101412	124871	48685.1	93153.4	48751.9	Desmoglein-2	DSG2	0.000964186	0.0008244	0.000663636	0.00201246	0.00112925	0.00164979	0.00159717	0.603685	0.516163	0.415508	1.26002	0.707035	1.03294	0.511785	0.0449519	0.170598	0.000817408
P15924	18	420888	396287	536827	170949	426371	174910	Desmoplakin	DSP	0.00376776	0.00289473	0.00238096	0.00894352	0.00485472	0.00755122	0.00711649	0.52944	0.406764	0.33457	1.25673	0.68218	1.06109	0.423592	0.0317165	0.158165	0.00301448
P52824	1	4149.88	4538.97	5120.41	3082.55	3436.18	3578.26	Diacylglycerol kinase theta	DGKQ	4.31549e-05	5.21978e-05	4.87091e-05	8.81814e-05	4.63057e-05	6.08563e-05	6.51145e-05	0.662755	0.801631	0.748053	1.35425	0.711143	0.934605	0.73748	0.244955	0.250769	4.80206e-05
P00374	1	62007.5	118125	114478	89191.3	69796.1	94585.8	Dihydrofolate reductase	DHFR	0.00112309	0.00151031	0.00128755	0.00131761	0.00103526	0.00123612	0.00119633	0.938781	1.26245	1.07625	1.10137	0.865365	1.03326	1.09249	0.473822	0.209759	0.00130698
P09622	2	17977.3	39897.5	41573.9	21320.4	21252.6	20165	Dihydrolipoyl dehydrogenase, mitochondrial	DLD	0.000379331	0.000361025	0.000274496	0.000382003	0.000375967	0.000376394	0.000378121	1.0032	0.954786	0.725948	1.01027	0.994304	0.995431	0.894645	0.286083	0.148302	0.000338284
Q16555	1	7931.42	10680.4	10187.5	4526.54	8062.65	5040.75	Dihydropyrimidinase-related protein 2	DPYSL2	0.000101545	7.66493e-05	6.86174e-05	0.000168536	9.21296e-05	0.000142793	0.000134486	0.755062	0.569942	0.510218	1.25318	0.685048	1.06177	0.611741	0.100418	0.218097	8.22707e-05
Q8WVM0	1	35718	60423.5	60671.7	40407.3	34073.4	40728.1	Dimethyladenosine transferase 1, mitochondrial	TFB1M	0.000574486	0.000684231	0.000554412	0.000758978	0.000548676	0.000603454	0.000637036	0.901811	1.07408	0.870299	1.19142	0.861295	0.947284	0.948732	0.684923	0.196044	0.000604376
P43246	3	116006	282177	236691	183169	103211	191810	DNA mismatch repair protein Msh2	MSH2	0.00268284	0.00310166	0.00261101	0.00246503	0.00214048	0.00182791	0.00214447	1.25105	1.44635	1.21756	1.14948	0.99814	0.852381	1.30499	0.052239	0.229897	0.00279851
Q15054	1	10020	24070.2	19235.9	13719.7	11777.6	13457.9	DNA polymerase delta subunit 3	POLD3	0.000228851	0.00023232	0.000183196	0.000212916	0.000173957	0.000208586	0.000198486	1.15298	1.17046	0.922967	1.0727	0.876419	1.05088	1.08214	0.462044	0.180636	0.000214789
Q92878	1	4951.59	5670.92	5499.91	3637.24	6733.21	4054.81	DNA repair protein RAD50	RAD50	5.39172e-05	6.15907e-05	5.51961e-05	0.000105217	4.97377e-05	0.000119248	9.14009e-05	0.589897	0.673852	0.60389	1.15116	0.54417	1.30467	0.622546	0.181485	0.254367	5.69013e-05
Q06609	2	27416.4	48285.4	37234	26339.5	29781.4	29716.4	DNA repair protein RAD51 homolog 1	RAD51	0.000459081	0.000446015	0.000404515	0.000582576	0.000336721	0.000527442	0.000482246	0.951963	0.924869	0.838813	1.20805	0.698234	1.09372	0.905215	0.581294	0.249262	0.000436537
P25205	3	37072	90811.7	66572.9	63484.4	38220.2	64932	DNA replication licensing factor MCM3	MCM3	0.000863406	0.001075	0.000883887	0.00078775	0.000602042	0.000676897	0.000688896	1.25332	1.56047	1.28305	1.1435	0.873923	0.982582	1.36561	0.0433251	0.251004	0.000940765
P33991	7	29189.5	65072.9	59271.7	40643	30818.7	39491.6	DNA replication licensing factor MCM4	MCM4	0.00061869	0.000688222	0.00053758	0.000620253	0.000536015	0.000545812	0.00056736	1.09047	1.21302	0.947511	1.09323	0.944753	0.96202	1.08367	0.404752	0.159378	0.000614831
P33992	5	32106	55970.1	44663.3	35118.6	32316	33144.5	DNA replication licensing factor MCM5	MCM5	0.000532144	0.000594675	0.00045118	0.000682225	0.000403906	0.000572331	0.00055282	0.962598	1.07571	0.816142	1.23408	0.730628	1.03529	0.951484	0.782793	0.274133	0.000526
Q14566	4	32624.2	61965.3	52372.1	39829	33210.8	37118.9	DNA replication licensing factor MCM6	MCM6	0.000589145	0.000674437	0.000505282	0.000693237	0.00047362	0.000588178	0.000585012	1.00706	1.15286	0.863713	1.185	0.809591	1.00541	1.00788	0.956838	0.238148	0.000589621
P33993	21	332812	669571	646509	404561	327040	410710	DNA replication licensing factor MCM7	MCM7	0.00636605	0.00685056	0.0055908	0.00707198	0.00584661	0.00579202	0.00623687	1.02071	1.0984	0.89641	1.1339	0.937427	0.928674	1.00517	0.956516	0.154874	0.00626913
P78527	5	93330.9	147669	170912	98799	122801	85478.5	DNA-dependent protein kinase catalytic subunit	PRKDC	0.00140398	0.001673	0.00116358	0.0019832	0.00154562	0.00217485	0.00190123	0.738463	0.879956	0.612014	1.04312	0.81296	1.14392	0.743478	0.109067	0.184051	0.00141352
O15160	2	5289.37	8819	10019.2	4678.97	5277.37	6215.21	DNA-directed RNA polymerases I and III subunit RPAC1	POLR1C	8.38479e-05	7.92306e-05	8.46046e-05	0.000112395	9.06069e-05	9.34645e-05	9.8822e-05	0.848474	0.80175	0.856131	1.13734	0.916869	0.945786	0.835452	0.0820376	0.104342	8.2561e-05
P52434	16	94013.3	186159	143585	111835	101085	122592	DNA-directed RNA polymerases I, II, and III subunit RPABC3	POLR2H	0.00176993	0.00189374	0.00166878	0.0019977	0.00129849	0.00179026	0.00169548	1.04391	1.11693	0.98425	1.17825	0.765854	1.0559	1.04836	0.725079	0.231777	0.00177748
P31689	2	4824.19	9971.94	8826.3	5621.22	4681.73	6351.95	DnaJ homolog subfamily A member 1	DNAJA1	9.48097e-05	9.51859e-05	8.6466e-05	0.00010251	7.98193e-05	8.29155e-05	8.84149e-05	1.07233	1.07658	0.977957	1.15942	0.902781	0.937799	1.04229	0.650722	0.155398	9.21539e-05
Q9UBS4	6	111956	215051	158700	100402	170650	128457	DnaJ homolog subfamily B member 11	DNAJB11	0.00204463	0.00170014	0.00174862	0.00237898	0.00143518	0.00302229	0.00227881	0.897235	0.746065	0.767339	1.04395	0.629792	1.32625	0.803546	0.397768	0.29314	0.00183113
O75190	4	14099.6	32565	23881.9	16757.5	13847.1	17751.4	DnaJ homolog subfamily B member 6	DNAJB6	0.000309617	0.00028376	0.000241641	0.000299604	0.000215973	0.000245237	0.000253605	1.22086	1.11891	0.952825	1.18138	0.851611	0.967006	1.09753	0.47633	0.228115	0.000278339
Q9NVH1	4	72510.5	86072.8	106689	62207.7	71541.6	59046.6	DnaJ homolog subfamily C member 11	DNAJC11	0.00081835	0.00105338	0.000803773	0.00154079	0.000964827	0.00126703	0.00125755	0.65075	0.837647	0.639158	1.22523	0.767229	1.00754	0.709185	0.119169	0.196995	0.000891835
P39656	1	1	1	1	1	1	1	Dolichyl-diphosphooligosaccharide--protein glycosyltransferase 48 kDa subunit	DDOST	9.50765e-09	1.69333e-08	1.36125e-08	2.12492e-08	9.04336e-09	1.77104e-08	1.6001e-08	0.594192	1.05827	0.85073	1.32799	0.565175	1.10683	0.834396	0.563593	0.401599	1.33512e-08
P04844	1	7556.89	19213.5	13976.5	12370.9	9445.81	11171.3	Dolichyl-diphosphooligosaccharide--protein glycosyltransferase subunit 2	RPN2	0.000182675	0.00020948	0.00015207	0.000160577	0.000126394	0.000167289	0.00015142	1.20641	1.38343	1.00429	1.06047	0.834723	1.1048	1.19804	0.224039	0.2571	0.000181408
P55265	1	9547.25	15830.9	12356.1	8429.57	11009.1	7626.35	Double-stranded RNA-specific adenosine deaminase	ADAR	0.000150514	0.000142741	0.000103814	0.000202871	0.000111741	0.000194977	0.000169863	0.886094	0.840329	0.611162	1.19432	0.65783	1.14785	0.779195	0.313176	0.274484	0.000132356
Q16643	6	148855	177473	176460	98742	236676	114294	Drebrin	DBN1	0.00168736	0.00167203	0.00155583	0.00316304	0.00159579	0.00419163	0.00298349	0.565565	0.560428	0.521479	1.06018	0.534875	1.40494	0.549157	0.149762	0.241815	0.0016384
P33981	1	2916.43	3400.28	3252.6	1636.41	2418.15	1638.71	Dual specificity protein kinase TTK	TTK	3.23287e-05	2.77099e-05	2.2307e-05	6.19717e-05	2.94144e-05	4.28266e-05	4.47375e-05	0.72263	0.619387	0.498618	1.38523	0.657488	0.957284	0.613545	0.15506	0.250852	2.74485e-05
P63167	4	52474.9	90889.4	74157.3	48501.7	61475.1	47214.7	Dynein light chain 1, cytoplasmic	DYNLL1	0.000864145	0.000821295	0.000642711	0.00111505	0.000670631	0.00108875	0.000958143	0.901895	0.857174	0.670788	1.16376	0.699928	1.13631	0.809952	0.316311	0.243827	0.00077605
Q9NVW2	1	11181.9	19236	17415.4	11554	12133.8	13441.2	E3 ubiquitin-protein ligase RLIM	RLIM	0.00018289	0.000195647	0.000182968	0.000237606	0.000157494	0.000214895	0.000203332	0.899465	0.962206	0.899853	1.16856	0.774566	1.05687	0.920508	0.540952	0.190377	0.000187168
P19474	1	6339.49	13749.6	11223.7	7342.11	7338.9	8143.51	E3 ubiquitin-protein ligase TRIM21	TRIM21	0.000130726	0.000124326	0.000110854	0.000134709	0.0001015	0.000129975	0.000122061	1.07099	1.01856	0.90818	1.10362	0.831548	1.06484	0.999242	0.994177	0.168913	0.000121969
P68104	0	51999.7	130718	102755	66979.7	49508.4	75487.3	Elongation factor 1-alpha 1	EEF1A1	0.00124283	0.00113419	0.00102757	0.00110495	0.000929251	0.000876816	0.000970339	1.28082	1.16886	1.05898	1.13873	0.957656	0.903618	1.16955	0.151088	0.181782	0.00113486
P26641	2	34416.3	55271.2	63098.7	32381.4	36807.9	35417.1	Elongation factor 1-gamma	EEF1G	0.0005255	0.000548325	0.000482115	0.000731317	0.000570624	0.000651884	0.000651275	0.806878	0.841925	0.740264	1.1229	0.876164	1.00094	0.796356	0.0577422	0.110992	0.000518647
Q96RP9	1	11197	33624.8	23995.4	16137.3	11908.9	15488.6	Elongation factor G, mitochondrial	GFM1	0.000319693	0.000273258	0.000210839	0.000237926	0.000216999	0.000210912	0.000221946	1.44041	1.23119	0.949957	1.072	0.977712	0.950286	1.20719	0.230962	0.257893	0.00026793
P49411	8	130926	203462	210261	129497	143450	118298	Elongation factor Tu, mitochondrial	TUFM	0.00193444	0.00219281	0.00161033	0.00278207	0.00190146	0.00254056	0.00240803	0.80333	0.910623	0.668732	1.15533	0.789634	1.05504	0.794228	0.18756	0.192906	0.00191253
P50402	4	139449	172725	200295	104480	99761.9	84394.5	Emerin	EMD	0.00164221	0.00176919	0.00114882	0.00296317	0.00181134	0.00176683	0.00218045	0.753153	0.811388	0.526874	1.35898	0.83072	0.810305	0.697138	0.203509	0.263841	0.00152007
P11021	2	14343.9	26332.9	22740.2	16701.5	17326.1	16911.9	Endoplasmic reticulum chaperone BiP	HSPA5	0.000250364	0.000282811	0.000230213	0.000304797	0.000205648	0.000306852	0.000272432	0.918994	1.0381	0.845029	1.1188	0.754859	1.12634	0.93404	0.650414	0.220958	0.000254463
P14625	1	3487.13	6109.59	5706.24	2710.68	3779.56	3272.73	Endoplasmin	HSP90B1	5.80878e-05	4.59009e-05	4.45501e-05	7.40986e-05	5.16036e-05	6.69376e-05	6.42133e-05	0.904608	0.714819	0.693784	1.15395	0.803628	1.04243	0.77107	0.136623	0.180357	4.95129e-05
Q96F86	1	1	1	1	1	1	1	Enhancer of mRNA-decapping protein 3	EDC3	9.50765e-09	1.69333e-08	1.36125e-08	2.12492e-08	9.04336e-09	1.77104e-08	1.6001e-08	0.594192	1.05827	0.85073	1.32799	0.565175	1.10683	0.834396	0.563593	0.401599	1.33512e-08
Q6P2E9	1	12821.9	42735.9	33769.6	22047.9	14432.8	22704	Enhancer of mRNA-decapping protein 4	EDC4	0.000406318	0.000373345	0.000309059	0.000272454	0.000305391	0.000255611	0.000277819	1.46253	1.34384	1.11245	0.98069	1.09925	0.920065	1.30627	0.0568464	0.214176	0.000362907
P30084	1	18620.3	26073.4	24446	14535.1	20315.9	14532.3	Enoyl-CoA hydratase, mitochondrial	ECHS1	0.000247897	0.000246128	0.000197821	0.000395665	0.000221074	0.000359804	0.000325515	0.761554	0.756119	0.607717	1.21551	0.679152	1.10534	0.708463	0.163673	0.218848	0.000230615
O94905	1	75176.6	96326	110919	64369.3	67265.6	54534.6	Erlin-2	ERLIN2	0.000915834	0.00108999	0.000742353	0.00159744	0.00100308	0.0011913	0.00126394	0.724586	0.862371	0.587332	1.26386	0.793613	0.942531	0.724763	0.160234	0.221927	0.000916058
P60842	1	1.33412e+06	2.58439e+06	2.17855e+06	1.69761e+06	1.48166e+06	1.76378e+06	Eukaryotic initiation factor 4A-I	EIF4A1	0.0245715	0.0287463	0.0240095	0.028349	0.0197014	0.0262408	0.0247637	0.992237	1.16082	0.969541	1.14478	0.795573	1.05965	1.04087	0.752949	0.216426	0.0257757
P38919	3	57965.3	127896	104093	88949.9	62470.5	91126.4	Eukaryotic initiation factor 4A-III	EIF4A3	0.00121599	0.00150622	0.00124046	0.00123171	0.00094135	0.00110638	0.00109315	1.11238	1.37787	1.13476	1.12676	0.861137	1.0121	1.20834	0.143338	0.218166	0.00132089
P05198	1	9186.4	12380.8	10462.5	7991.31	8859.98	7301.49	Eukaryotic translation initiation factor 2 subunit 1	EIF2S1	0.000117713	0.000135319	9.93916e-05	0.000195203	9.46164e-05	0.000156914	0.000148911	0.790489	0.908725	0.667455	1.31087	0.635388	1.05374	0.78889	0.369173	0.294777	0.000117475
P41091	0	18236.4	13030.8	26673.7	5269.78	16619.1	7076.39	Eukaryotic translation initiation factor 2 subunit 3	EIF2S3	0.000123892	8.92348e-05	9.63274e-05	0.000387508	0.00024122	0.000294331	0.000307686	0.402657	0.290019	0.31307	1.25943	0.783979	0.956594	0.335249	0.00970425	0.100255	0.000103151
Q14152	1	10039.6	13728.2	13723.8	7078.9	9607.59	7833.37	Eukaryotic translation initiation factor 3 subunit A	EIF3A	0.000130523	0.000119869	0.000106632	0.000213334	0.000124109	0.000170155	0.000169199	0.771414	0.708452	0.630216	1.26084	0.733508	1.00565	0.703361	0.133006	0.198516	0.000119008
P55884	7	124499	191654	164373	107908	126880	116306	Eukaryotic translation initiation factor 3 subunit B	EIF3B	0.00182218	0.00182724	0.00158322	0.00264549	0.00148648	0.00224711	0.00212636	0.856949	0.859329	0.744568	1.24414	0.699073	1.05679	0.820282	0.335505	0.236442	0.00174421
O15371	1	4933.89	10331.8	9401.95	6956.25	5668.68	6445.13	Eukaryotic translation initiation factor 3 subunit D	EIF3D	9.82314e-05	0.000117792	8.77344e-05	0.000104841	8.50252e-05	0.000100395	9.67536e-05	1.01527	1.21745	0.906781	1.08359	0.87878	1.03763	1.0465	0.694648	0.193668	0.000101253
O00303	1	17915.3	34192	29389.5	18036.9	19879.1	20321.1	Eukaryotic translation initiation factor 3 subunit F	EIF3F	0.000325086	0.000305425	0.000276621	0.000380686	0.00026578	0.000352068	0.000332845	0.976689	0.91762	0.831082	1.14373	0.798511	1.05775	0.908464	0.459801	0.178935	0.000302377
Q13347	4	15973.8	22745.1	22452.2	13587.8	15913.2	18391.8	Eukaryotic translation initiation factor 3 subunit I	EIF3I	0.000216252	0.000230087	0.000250359	0.000339429	0.000203043	0.00028183	0.000274767	0.787037	0.83739	0.911168	1.23533	0.738964	1.0257	0.845198	0.35552	0.219666	0.000232233
Q04637	11	97345.9	167309	148065	98316.2	95909.3	108141	Eukaryotic translation initiation factor 4 gamma 1	EIF4G1	0.00159072	0.00166482	0.00147207	0.00206852	0.00133901	0.0016986	0.00170204	0.934595	0.978131	0.864885	1.21532	0.786708	0.997976	0.92587	0.593692	0.206484	0.00157587
Q13868	1	6338.63	17008.5	13823.6	7704.73	7326.72	10366.1	Exosome complex component RRP4	EXOSC2	0.000161711	0.000130467	0.000141109	0.000134691	0.000125012	0.000129759	0.000129821	1.24565	1.00498	1.08696	1.03751	0.962959	0.999528	1.11253	0.202245	0.129194	0.000144429
Q9Y2L1	2	30868.3	58002.1	45586.4	35199.9	29390.2	36136.8	Exosome complex exonuclease RRP44	DIS3	0.000551464	0.000596052	0.000491913	0.000655925	0.000412254	0.000520512	0.000529564	1.04135	1.12555	0.928902	1.23861	0.778478	0.982908	1.03194	0.836221	0.257553	0.000546476
P15311	0	3519.56	9220.62	10927.8	3745.91	4572.77	3910.99	Ezrin	EZR	8.76664e-05	6.34307e-05	5.32385e-05	7.47877e-05	9.88243e-05	8.09857e-05	8.48659e-05	1.033	0.747422	0.627325	0.881245	1.16448	0.954279	0.802582	0.251095	0.239485	6.81119e-05
P52907	2	2095.34	2479.58	2646.49	1657.87	1521.99	1396.14	F-actin-capping protein subunit alpha-1	CAPZA1	2.3575e-05	2.80733e-05	1.9005e-05	4.45243e-05	2.39332e-05	2.69551e-05	3.18042e-05	0.741254	0.882691	0.597562	1.39995	0.752517	0.847532	0.740503	0.299695	0.295547	2.35511e-05
P47756	3	65192.1	73793.3	64675.5	37157.9	84253.7	33020.1	F-actin-capping protein subunit beta	CAPZB	0.000701601	0.000629207	0.000449486	0.00138528	0.000584884	0.00149217	0.00115411	0.607914	0.545188	0.389466	1.2003	0.506783	1.29292	0.514189	0.131046	0.247901	0.000593431
Q5VZK9	1	2776.33	2877.81	2653.96	2010.36	2572.04	1864.1	F-actin-uncapping protein LRRC16A	CARMIL1	2.73612e-05	3.40422e-05	2.53751e-05	5.89948e-05	2.40007e-05	4.55519e-05	4.28491e-05	0.638547	0.794466	0.592198	1.3768	0.560121	1.06308	0.67507	0.256393	0.297617	2.89262e-05
Q92945	3	37685.2	34178.7	51426.7	31041.9	28078	31478.5	Far upstream element-binding protein 2	KHSRP	0.000324959	0.000525642	0.000428502	0.000800779	0.00046507	0.000497273	0.000587707	0.552927	0.894394	0.729108	1.36255	0.79133	0.846123	0.725476	0.255342	0.285376	0.000426368
Q96I24	1	103297	184379	176645	101839	108158	111596	Far upstream element-binding protein 3	FUBP3	0.00175301	0.00172447	0.0015191	0.00219498	0.00159746	0.00191552	0.00190265	0.92135	0.906351	0.798413	1.15364	0.839597	1.00676	0.875371	0.275033	0.153028	0.00166553
Q96CS3	1	3061.33	6369.79	4074.4	2734.68	4369.28	2580.26	FAS-associated factor 2	FAF2	6.05617e-05	4.63071e-05	3.51239e-05	6.50507e-05	3.68463e-05	7.73819e-05	5.97596e-05	1.01342	0.77489	0.587753	1.08854	0.616575	1.29489	0.792022	0.427101	0.348371	4.73309e-05
Q9NYY8	1	15054.4	28472.1	24937	14921.2	15705.1	17574	FAST kinase domain-containing protein 2, mitochondrial	FASTKD2	0.000270703	0.000252665	0.000239226	0.000319894	0.000225515	0.000278145	0.000274518	0.986103	0.920396	0.871442	1.16529	0.821494	1.01321	0.92598	0.519222	0.169586	0.000254198
Q7L8L6	1	25348	31966.9	37866.7	17930.6	24945	16971.8	FAST kinase domain-containing protein 5, mitochondrial	FASTKD5	0.00030393	0.000303624	0.000231028	0.000538623	0.000342442	0.000441787	0.000440951	0.689261	0.688567	0.523933	1.2215	0.776599	1.0019	0.63392	0.0587877	0.170176	0.000279528
P49327	4	23832.6	46411.1	38407.8	57003.3	25952.7	31630.8	Fatty acid synthase	FASN	0.000441261	0.000965256	0.000430575	0.000506422	0.000347335	0.000459633	0.000437797	1.00791	2.2048	0.983505	1.15675	0.793372	1.04988	1.39874	0.393386	0.745445	0.000612364
Q9UKB1	0	5553.48	10120	8582.59	4705.3	6624.43	5400.61	F-box/WD repeat-containing protein 11	FBXW11	9.62178e-05	7.96764e-05	7.35158e-05	0.000118007	7.76155e-05	0.000117322	0.000104315	0.922381	0.763809	0.704751	1.13126	0.744051	1.12469	0.79698	0.230148	0.209477	8.31367e-05
Q53EP0	5	86143	219305	193020	107615	92227.6	134171	Fibronectin type III domain-containing protein 3B	FNDC3B	0.00208508	0.00182228	0.00182641	0.00183047	0.00174555	0.00163339	0.00173647	1.20076	1.04942	1.0518	1.05413	1.00523	0.94064	1.10066	0.168063	0.106969	0.00191126
P21333	1	6952.53	9525.46	8265.6	4308.28	7249.97	5431.54	Filamin-A	FLNA	9.05647e-05	7.29536e-05	7.39369e-05	0.000147735	7.47488e-05	0.0001284	0.000116961	0.774312	0.62374	0.632147	1.26311	0.639089	1.0978	0.676733	0.169159	0.23458	7.91517e-05
O75955	1	12005.1	9317.68	15746.8	5039.35	14079.5	5412.56	Flotillin-1	FLOT1	8.85892e-05	8.53329e-05	7.36785e-05	0.000255098	0.000142404	0.000249353	0.000215618	0.410861	0.395759	0.341708	1.1831	0.660443	1.15646	0.382776	0.0226703	0.118398	8.25335e-05
Q14254	5	57586.1	67546.8	106596	29989.5	63187.3	33738.9	Flotillin-2	FLOT2	0.000642211	0.000507822	0.000459271	0.00122366	0.000963985	0.00111907	0.00110224	0.582643	0.460719	0.416671	1.11016	0.87457	1.01527	0.486677	0.00371675	0.103537	0.000536435
P17302	3	112243	96031	162459	49282.9	127601	48404.9	Gap junction alpha-1 protein	GJA1	0.000913029	0.000834524	0.000658913	0.00238507	0.00146917	0.00225987	0.00203804	0.447994	0.409474	0.323307	1.17028	0.720877	1.10885	0.393592	0.0140347	0.115213	0.000802155
O60547	1	19564.5	47336.2	40452.7	31175.4	22531.3	28591.1	GDP-mannose 4,6 dehydratase	GMDS	0.000450056	0.000527903	0.000389196	0.000415729	0.000365828	0.00039904	0.000393532	1.14363	1.34145	0.988982	1.0564	0.929602	1.01399	1.15802	0.219335	0.191836	0.000455719
Q8TEQ6	1	15091.2	28175.5	24434.2	16496.6	15322.2	16971.5	Gem-associated protein 5	GEMIN5	0.000267883	0.000279343	0.000231025	0.000320676	0.000220967	0.000271362	0.000271002	0.988491	1.03078	0.852484	1.1833	0.815371	1.00133	0.957251	0.737698	0.199227	0.000259417
Q9Y5Q9	3	22214	42512.7	37547.7	23509.6	23291.7	23609.5	General transcription factor 3C polypeptide 3	GTF3C3	0.000404196	0.000398095	0.000321384	0.00047203	0.000339558	0.000412506	0.000408031	0.9906	0.975648	0.787646	1.15685	0.832186	1.01097	0.917965	0.512822	0.187281	0.000374558
Q9UKN8	1	8955.79	16391.7	20379.9	11572.3	9688.24	11881.3	General transcription factor 3C polypeptide 4	GTF3C4	0.000155846	0.000195958	0.000161734	0.000190303	0.000184303	0.000171583	0.000182063	0.856002	1.07632	0.888343	1.04526	1.0123	0.942437	0.940221	0.470482	0.128803	0.000171179
Q9Y5Q8	1	5672.78	10615	9504.02	5448.37	6289.6	6403.39	General transcription factor 3C polypeptide 5	GTF3C5	0.000100924	9.2259e-05	8.71663e-05	0.000120542	8.59482e-05	0.000111392	0.000105961	0.952469	0.870692	0.82263	1.13761	0.811134	1.05126	0.88193	0.32277	0.162996	9.34498e-05
Q13888	0	38406.3	62642.3	66079.4	34763.7	40343.2	36498.9	General transcription factor IIH subunit 2	GTF2H2	0.000595582	0.000588665	0.000496841	0.000816102	0.000597579	0.000714495	0.000709392	0.839566	0.829817	0.700376	1.15042	0.842382	1.00719	0.78992	0.102735	0.144443	0.000560363
P48507	2	23592.7	33150.2	37568.3	19617.4	26367.1	21190.9	Glutamate--cysteine ligase regulatory subunit	GCLM	0.000315181	0.000332188	0.000288461	0.000501325	0.000339744	0.000466973	0.000436014	0.722868	0.761875	0.661588	1.14979	0.779204	1.07101	0.715443	0.0709075	0.148544	0.000311943
Q92947	2	4010.49	7652.95	6986.51	3856.84	3552.86	4659.33	Glutaryl-CoA dehydrogenase, mitochondrial	GCDH	7.27616e-05	6.53091e-05	6.34251e-05	8.52195e-05	6.31815e-05	6.29227e-05	7.04412e-05	1.03294	0.927143	0.900398	1.2098	0.89694	0.893265	0.953494	0.700368	0.186889	6.71653e-05
P35573	2	25211.2	54184.4	41120.5	31596.1	27557.3	30968.6	Glycogen debranching enzyme	AGL	0.000515166	0.000535027	0.000421561	0.000535718	0.000371868	0.000488052	0.000465213	1.10738	1.15007	0.906168	1.15156	0.79935	1.04909	1.05454	0.693803	0.231221	0.000490585
Q92643	1	13264.5	32727.3	27545.2	18386.1	13562	19338.8	GPI-anchor transamidase	PIGK	0.00031116	0.000311337	0.00026325	0.00028186	0.000249101	0.000240188	0.00025705	1.2105	1.21119	1.02412	1.09652	0.969077	0.934405	1.14861	0.134558	0.14573	0.000295249
Q9UHW5	3	6369.94	9464.77	8421.06	5342.16	5187.01	5102.35	GPN-loop GTPase 3	GPN3	8.99878e-05	9.04605e-05	6.94558e-05	0.000135356	7.61547e-05	9.18643e-05	0.000101125	0.889867	0.894541	0.686831	1.3385	0.753075	0.908423	0.823747	0.401578	0.276536	8.33013e-05
P62826	13	254994	491718	441232	347240	255171	365693	GTP-binding nuclear protein Ran	RAN	0.00467508	0.00587993	0.004978	0.00541841	0.00399022	0.00451918	0.0046426	1.007	1.26652	1.07224	1.16711	0.859478	0.973416	1.11525	0.387288	0.219797	0.00517767
P04899	1	3718.15	2481.14	4693.16	1436.57	3112.26	1327.35	Guanine nucleotide-binding protein G(i) subunit alpha-2	GNAI2	2.35898e-05	2.43259e-05	1.80685e-05	7.90076e-05	4.24419e-05	5.51195e-05	5.88563e-05	0.400803	0.41331	0.306994	1.34238	0.721111	0.936509	0.373702	0.0277396	0.131433	2.19948e-05
P08754	2	12625.9	8206.58	15598.2	3727.88	12175.6	4097.36	Guanine nucleotide-binding protein G(i) subunit alpha-3	GNAI3	7.80253e-05	6.31254e-05	5.57754e-05	0.00026829	0.00014106	0.000215636	0.000208329	0.37453	0.303008	0.267728	1.28782	0.677103	1.03508	0.315089	0.0189977	0.110951	6.5642e-05
P63092	0	31813.9	76360.8	64805.2	41318.8	34811.5	45807.8	Guanine nucleotide-binding protein G(s) subunit alpha isoforms short	GNAS	0.000726012	0.000699665	0.000623559	0.000676018	0.000586057	0.000616527	0.000626201	1.15939	1.11732	0.995782	1.07955	0.935893	0.984552	1.09083	0.233012	0.116494	0.000683079
P0DMV8	0	678082	1.48987e+06	1.21458e+06	1.04104e+06	761552	1.1732e+06	Heat shock 70 kDa protein 1A	HSPA1A	0.0141652	0.0176282	0.0159702	0.0144087	0.0109839	0.0134874	0.01296	1.09299	1.3602	1.23227	1.11178	0.847524	1.0407	1.22849	0.107262	0.214668	0.0159212
P11142	3	189239	386279	293218	250064	206117	290160	Heat shock cognate 71 kDa protein	HSPA8	0.0036726	0.00423442	0.0039498	0.00402118	0.00265167	0.00365043	0.00344109	1.06728	1.23055	1.14783	1.16858	0.77059	1.06083	1.14855	0.309874	0.250126	0.00395228
Q12931	4	67719.5	123445	96189.5	80304.8	74339.7	83477.4	Heat shock protein 75 kDa, mitochondrial	TRAP1	0.00117368	0.00135983	0.00113634	0.00143898	0.000869876	0.00131659	0.00120848	0.971198	1.12523	0.940301	1.19074	0.719809	1.08946	1.01224	0.940493	0.269764	0.00122328
P04792	9	141605	278892	206327	187665	168810	203542	Heat shock protein beta-1	HSPB1	0.0026516	0.00317779	0.00277072	0.00300898	0.00186589	0.00298971	0.00262153	1.01147	1.21219	1.05691	1.1478	0.711757	1.14045	1.09353	0.58211	0.292587	0.0028667
P07900	7	466171	851638	853706	542023	507776	567850	Heat shock protein HSP 90-alpha	HSP90AA1	0.00809708	0.00917825	0.00772987	0.00990574	0.00772037	0.00899293	0.00887301	0.912551	1.0344	0.871166	1.11639	0.870096	1.01351	0.939373	0.52249	0.143888	0.00833507
P08238	11	1.85173e+06	3.44463e+06	3.29816e+06	2.15707e+06	1.97933e+06	2.30996e+06	Heat shock protein HSP 90-beta	HSP90AB1	0.0327503	0.0365264	0.0314443	0.0393478	0.0298265	0.0350547	0.034743	0.942645	1.05133	0.905055	1.13254	0.858489	1.00897	0.966344	0.729025	0.15284	0.0335737
Q14527	1	10838.4	15976.8	14405	8988.73	10895	9779.64	Helicase-like transcription factor	HLTF	0.000151902	0.000152209	0.000133125	0.000230307	0.00013027	0.000192955	0.00018451	0.823271	0.824935	0.721507	1.2482	0.706029	1.04577	0.789905	0.264001	0.224372	0.000145745
P52597	8	11475.9	17125.8	18193	7048.54	11970.5	10251.9	Heterogeneous nuclear ribonucleoprotein F	HNRNPF	0.000162826	0.000119355	0.000139554	0.000243852	0.000164525	0.000212002	0.000206793	0.787387	0.577171	0.674847	1.17921	0.795603	1.02519	0.679802	0.0651672	0.168187	0.000140578
P31943	27	232552	436967	457479	263724	258814	291930	Heterogeneous nuclear ribonucleoprotein H	HNRNPH1	0.00415453	0.00446573	0.0039739	0.00494154	0.00413714	0.00458371	0.00455413	0.912255	0.980589	0.872593	1.08507	0.908437	1.00649	0.921812	0.262771	0.0981772	0.00419806
P55795	3	13047.8	24037.8	24516	12622.2	13824.5	15079.6	Heterogeneous nuclear ribonucleoprotein H2	HNRNPH2	0.000228543	0.000213736	0.000205271	0.000277255	0.000221707	0.000244838	0.000247933	0.921792	0.862071	0.827929	1.11826	0.894219	0.987517	0.870597	0.140453	0.108891	0.00021585
P61978	1	12584.2	10410.3	11867.1	5174.47	12032.8	5365.76	Heterogeneous nuclear ribonucleoprotein K	HNRNPK	9.89774e-05	8.7621e-05	7.30414e-05	0.000267404	0.000107319	0.000213105	0.000195943	0.505134	0.447177	0.372769	1.3647	0.547706	1.08759	0.441693	0.0830918	0.195143	8.65466e-05
P52272	6	116776	156584	151008	84447.1	125833	81514.6	Heterogeneous nuclear ribonucleoprotein M	HNRNPM	0.00148875	0.00142997	0.00110962	0.0024814	0.00136562	0.00222856	0.00202519	0.735114	0.706091	0.547908	1.22526	0.674315	1.10042	0.663038	0.129094	0.21642	0.00134278
Q00839	2	6766.96	10726.4	9708.48	5916.46	6941.47	6557.78	Heterogeneous nuclear ribonucleoprotein U	HNRNPU	0.000101983	0.000100185	8.92679e-05	0.000143792	8.77973e-05	0.000122937	0.000118175	0.862976	0.847768	0.755385	1.21677	0.742941	1.04029	0.822043	0.279211	0.205286	9.71452e-05
P19367	1	15209.2	34240.6	22288.9	18619.1	17253.9	20670.3	Hexokinase-1	HK1	0.000325548	0.000315282	0.000281374	0.000323182	0.000201567	0.000305573	0.000276774	1.17622	1.13913	1.01662	1.16767	0.728272	1.10405	1.11066	0.488827	0.276651	0.000307402
Q13547	0	9613.89	14097	11518	8271.55	8258.26	6650.77	Histone deacetylase 1	HDAC1	0.00013403	0.000140065	9.05337e-05	0.000204287	0.000104162	0.000146257	0.000151569	0.884282	0.924101	0.597311	1.34782	0.687224	0.964957	0.801898	0.413746	0.320209	0.000121543
P04908	0	97428.6	142946	167425	62795.2	105667	66722.9	Histone H2A type 1-B/E	H2AC4	0.00135908	0.00106333	0.000908266	0.00207028	0.00151409	0.00187142	0.00181859	0.747325	0.584701	0.499434	1.13839	0.83256	1.02905	0.610486	0.027825	0.157518	0.00111023
O60814	0	101665	144696	191370	60289.7	114669	81038.1	Histone H2B type 1-K	H2BC12	0.00137572	0.00102091	0.00110313	0.0021603	0.00173063	0.00203083	0.00197392	0.696946	0.517197	0.558854	1.09442	0.876746	1.02883	0.590999	0.00833044	0.114925	0.00116659
P68431	0	25829.8	30730	39972.3	9062.24	22134.4	12056.3	Histone H3.1	H3C1	0.00029217	0.000153454	0.000164116	0.000548862	0.000361484	0.00039201	0.000434119	0.673019	0.353484	0.378044	1.26431	0.832684	0.903003	0.468182	0.0343552	0.208268	0.000203247
Q9UMN6	3	85515.7	152799	124465	96624.1	88812.4	110350	Histone-lysine N-methyltransferase 2B	KMT2B	0.00145275	0.00163617	0.00150214	0.00181714	0.00112558	0.00157291	0.00150521	0.965151	1.087	0.997961	1.20723	0.747793	1.04498	1.0167	0.910366	0.245138	0.00153035
P01889	0	14147	17479.7	20764.3	12632.8	15892.4	12895.8	HLA class I histocompatibility antigen, B alpha chain	HLA-B	0.000166191	0.000213915	0.000175544	0.000300612	0.000187779	0.000281461	0.000256617	0.647621	0.833596	0.684067	1.17144	0.731747	1.09681	0.721762	0.131876	0.196348	0.000185217
O43248	2	56426.8	61500.3	50428.6	27737.8	60994.5	18968.5	Homeobox protein Hox-C11	HOXC11	0.000584723	0.000469694	0.000258209	0.00119902	0.000456044	0.00108024	0.000911769	0.641306	0.515146	0.283196	1.31505	0.500175	1.18477	0.479883	0.130108	0.277703	0.000437542
Q86YZ3	1	4601.06	16467.5	9037.25	7021.44	6094.34	8250.64	Hornerin	HRNR	0.000156567	0.000118896	0.000112312	9.77687e-05	8.1727e-05	0.000107933	9.58097e-05	1.63415	1.24096	1.17224	1.02045	0.853014	1.12654	1.34912	0.101006	0.311011	0.000129259
O14654	6	68194.7	102093	134005	55641.5	72746.5	55746.3	Insulin receptor substrate 4	IRS4	0.000970663	0.000942196	0.000758848	0.00144908	0.00121186	0.00128837	0.00131644	0.737342	0.715717	0.576441	1.10076	0.920558	0.978683	0.6765	0.0115286	0.107224	0.000890569
Q8N201	1	19399.6	9320.48	8617.06	4534.49	18746.5	4741.12	Integrator complex subunit 1	INTS1	8.86158e-05	7.6784e-05	6.45386e-05	0.000412225	7.79271e-05	0.000332009	0.000274054	0.323352	0.280179	0.235496	1.50418	0.28435	1.21147	0.279676	0.122319	0.18344	7.66461e-05
Q9NVH2	2	16894.3	32331.2	36223.2	22771.2	16914.4	22055.4	Integrator complex subunit 7	INTS7	0.000307394	0.000385592	0.00030023	0.00035899	0.000327579	0.000299561	0.00032871	0.935152	1.17305	0.913357	1.09212	0.99656	0.911323	1.00719	0.945188	0.17044	0.000331072
Q13418	1	26402.4	45800.6	37816	25929.2	31146	28105	Integrin-linked protein kinase	ILK	0.000435456	0.000439067	0.00038258	0.000561029	0.000341984	0.00055161	0.000484874	0.898081	0.905528	0.78903	1.15706	0.705304	1.13763	0.864213	0.422689	0.230153	0.000419035
Q12905	2	15923.2	18410.9	17020	9713.78	14962.9	9276.65	Interleukin enhancer-binding factor 2	ILF2	0.000175044	0.000164487	0.000126278	0.000338356	0.000153918	0.000265	0.000252425	0.693451	0.651627	0.500262	1.34042	0.609758	1.04982	0.615114	0.155611	0.248061	0.00015527
P51617	1	1419.56	3016.38	2036.79	1306.32	1736.62	1229.09	Interleukin-1 receptor-associated kinase 1	IRAK1	2.86787e-05	2.21204e-05	1.6731e-05	3.01644e-05	1.84195e-05	3.07564e-05	2.64467e-05	1.08439	0.836413	0.63263	1.14057	0.696474	1.16296	0.851146	0.498743	0.318328	2.251e-05
Q96F46	1	2200.16	6609.35	6138.16	2969.42	3433.15	2613.77	Interleukin-17 receptor A	IL17RA	6.28394e-05	5.02822e-05	3.558e-05	4.67517e-05	5.55096e-05	6.08026e-05	5.43546e-05	1.1561	0.925077	0.654591	0.860123	1.02125	1.11863	0.911923	0.61837	0.277817	4.95672e-05
Q96LB3	1	6335.46	10977.1	10004.4	6996.7	6100.81	6228.72	Intraflagellar transport protein 74 homolog	IFT74	0.000104367	0.000118477	8.47885e-05	0.000134623	9.0473e-05	0.000108048	0.000111048	0.939832	1.0669	0.763529	1.2123	0.814719	0.972984	0.923421	0.625881	0.239529	0.000102544
P41252	3	50471.5	132464	127233	73530.8	63351	86362.2	Isoleucine--tRNA ligase, cytoplasmic	IARS1	0.00125942	0.00124512	0.00117561	0.00107248	0.00115062	0.00112197	0.00111502	1.1295	1.11668	1.05433	0.961844	1.03192	1.00623	1.10017	0.0317778	0.0560189	0.00122672
Q9NSE4	1	3871.77	10337.8	8242.08	5552.23	4992.53	5215.51	Isoleucine--tRNA ligase, mitochondrial	IARS2	9.8288e-05	9.40177e-05	7.09962e-05	8.22719e-05	7.45361e-05	8.842e-05	8.17426e-05	1.20241	1.15017	0.868534	1.00647	0.911839	1.08169	1.0737	0.555617	0.201504	8.77673e-05
P14923	4	62781.9	91663.6	102645	42021.7	92263	43864.2	Junction plakoglobin	JUP	0.000871506	0.000711568	0.000597102	0.00133406	0.000928255	0.00163402	0.00129878	0.67102	0.547874	0.459741	1.02717	0.714714	1.25812	0.559545	0.0596119	0.185871	0.000726725
Q96EK5	3	3311.42	9904.86	6121.47	5069.49	3458.67	6835.73	KIF-binding protein	KIFBP	9.4172e-05	8.58433e-05	9.30515e-05	7.0365e-05	5.53586e-05	6.12546e-05	6.23261e-05	1.51096	1.37732	1.49298	1.12898	0.888209	0.982809	1.46042	0.00485675	0.191423	9.10222e-05
Q15058	1	21955.6	22454.3	23398.1	15100.1	18202.5	15836.4	Kinesin-like protein KIF14	KIF14	0.000213487	0.000255696	0.000215573	0.000466539	0.000211598	0.000322373	0.000333503	0.640135	0.766696	0.646391	1.3989	0.634469	0.966627	0.684407	0.233549	0.271864	0.000228252
Q9HBM1	1	1863.47	3572.43	3120.92	1445.95	2289.43	2082.54	Kinetochore protein Spc25	SPC25	3.39655e-05	2.44848e-05	2.83487e-05	3.95971e-05	2.82236e-05	4.05469e-05	3.61225e-05	0.940284	0.677826	0.784792	1.09619	0.78133	1.12248	0.800967	0.210204	0.201335	2.8933e-05
Q63ZY3	1	960.597	2306.35	1867.1	800.989	1245.28	1507.57	KN motif and ankyrin repeat domain-containing protein 2	KANK2	2.1928e-05	1.35634e-05	2.05218e-05	2.04119e-05	1.68848e-05	2.20544e-05	1.97837e-05	1.10839	0.685584	1.03731	1.03175	0.853472	1.11478	0.94376	0.729711	0.259097	1.86711e-05
P20700	2	8614.1	10986.6	10765.2	5243.36	7678.91	4426.91	Lamin-B1	LMNB1	0.000104456	8.87876e-05	6.02614e-05	0.000183042	9.73538e-05	0.000135997	0.000138798	0.75258	0.639691	0.434167	1.31877	0.701408	0.979821	0.608813	0.124004	0.247977	8.45018e-05
Q92615	1	4504.07	8719.43	5491.17	4836.16	4508.38	5072.68	La-related protein 4B	LARP4B	8.29013e-05	8.18924e-05	6.90519e-05	9.57077e-05	4.96586e-05	7.98454e-05	7.50705e-05	1.10431	1.09087	0.919827	1.2749	0.661493	1.0636	1.03834	0.849517	0.339513	7.79485e-05
P00338	1	124173	257910	217206	145246	148691	158452	L-lactate dehydrogenase A chain	LDHA	0.00245212	0.0024595	0.00215693	0.00263858	0.00196428	0.00263338	0.00241208	1.0166	1.01966	0.894219	1.0939	0.814349	1.09175	0.976826	0.830768	0.172588	0.00235618
P07195	5	134160	228078	196023	143517	169256	145061	L-lactate dehydrogenase B chain	LDHB	0.00216849	0.00243022	0.00197464	0.00285079	0.0017727	0.00299759	0.00254036	0.853613	0.956644	0.777307	1.1222	0.697815	1.17999	0.862522	0.440352	0.244277	0.00219112
Q6P1M0	3	67445.5	113189	113337	72434.6	68460.9	80081.2	Long-chain fatty acid transport protein 4	SLC27A4	0.00107616	0.00122656	0.00109011	0.00143316	0.00102495	0.00121247	0.00122353	0.879557	1.00248	0.890955	1.17134	0.837699	0.990965	0.92433	0.507499	0.168646	0.00113094
O60341	1	11909.4	22748	21322.7	13081.3	12444.8	13550.1	Lysine-specific histone demethylase 1A	KDM1A	0.00021628	0.00022151	0.000184451	0.000253065	0.000192829	0.000220403	0.000222099	0.973801	0.997349	0.830491	1.13942	0.868213	0.992364	0.93388	0.521189	0.155664	0.000207414
Q8WWC4	1	11320.5	14758.8	15615.8	9098.16	13800.3	9825.41	m-AAA protease-interacting protein 1, mitochondrial	MAIP1	0.000140322	0.000154062	0.000133749	0.00024055	0.000141219	0.00024441	0.000208726	0.672275	0.738105	0.640784	1.15247	0.676574	1.17096	0.683722	0.126578	0.197942	0.000142711
Q6P2C8	1	7106.36	17294.8	13962.2	9622.64	7335.93	10746.7	Mediator of RNA polymerase II transcription subunit 27	MED27	0.000164433	0.000162943	0.00014629	0.000151004	0.000126265	0.000129922	0.000135731	1.21147	1.20049	1.07779	1.11253	0.930264	0.957208	1.16325	0.0834376	0.136395	0.000157889
Q9UNF1	5	63866	147681	121742	88680.6	69977.7	103262	Melanoma-associated antigen D2	MAGED2	0.0014041	0.00150166	0.00140565	0.0013571	0.00110096	0.00123934	0.00123246	1.13926	1.21842	1.14052	1.10113	0.893298	1.00558	1.16607	0.0643414	0.129499	0.00143714
P56192	2	19863.1	42562.8	34285.8	22507.8	22644.3	20818.9	Methionine--tRNA ligase, cytoplasmic	MARS1	0.000404672	0.000381132	0.000283398	0.000422073	0.000310059	0.00040104	0.000377724	1.07134	1.00902	0.750277	1.11741	0.820862	1.06173	0.943548	0.695098	0.226061	0.000356401
Q96RQ3	1	7553.1	13715.1	12259.8	7563.28	8165.37	8026.1	Methylcrotonoyl-CoA carboxylase subunit alpha, mitochondrial	MCCC1	0.000130398	0.000128072	0.000109255	0.000160497	0.00011087	0.000144612	0.00013866	0.94042	0.923639	0.787939	1.15749	0.799583	1.04293	0.883999	0.374053	0.181924	0.000122575
Q9BQA1	0	9880.49	19757.5	13886.7	21211.8	10312.7	12763	Methylosome protein 50	WDR77	0.000187848	0.000359187	0.000173737	0.000209952	0.000125583	0.000182642	0.000172726	1.08755	2.07952	1.00586	1.21552	0.727065	1.05741	1.39098	0.354717	0.690965	0.000240257
Q9BV20	4	79092.7	107190	122895	73634.1	78486.6	76922.1	Methylthioribose-1-phosphate isomerase	MRI1	0.00101912	0.00124687	0.0010471	0.00168065	0.00111138	0.00139003	0.00139402	0.731068	0.894441	0.751138	1.20562	0.797247	0.997138	0.792215	0.181529	0.184683	0.00110437
Q16891	1	10433.8	13410.8	11364.5	8338.33	9909.52	7462.91	MIC	IMMT	0.000127505	0.000141196	0.000101589	0.00022171	0.000102773	0.000175502	0.000166662	0.765055	0.847199	0.609552	1.3303	0.616655	1.05304	0.740602	0.301971	0.292507	0.00012343
Q15555	4	10504.8	18460.4	18785.6	10305.6	13903.9	10096.9	Microtubule-associated protein RP/EB family member 2	MAPRE2	0.000175515	0.000174508	0.000137444	0.000223218	0.000169885	0.000246245	0.000213116	0.823563	0.818839	0.644923	1.0474	0.797148	1.15545	0.762442	0.121781	0.173207	0.000162489
Q02978	1	20725	35758.7	40227.9	19212.2	19169.1	19082.7	Mitochondrial 2-oxoglutarate/malate carrier protein	SLC25A11	0.000339981	0.000325326	0.000259764	0.000440388	0.000363795	0.000339493	0.000381225	0.891812	0.853368	0.681391	1.15519	0.954278	0.89053	0.808857	0.136181	0.158233	0.000308357
Q9UDX5	1	1	1	1	1	1	1	Mitochondrial fission process protein 1	MTFP1	9.50765e-09	1.69333e-08	1.36125e-08	2.12492e-08	9.04336e-09	1.77104e-08	1.6001e-08	0.594192	1.05827	0.85073	1.32799	0.565175	1.10683	0.834396	0.563593	0.401599	1.33512e-08
O14925	0	27998.8	49315.2	42659.6	27473.6	29047.2	27077.9	Mitochondrial import inner membrane translocase subunit Tim23	TIMM23	0.000468872	0.000465219	0.000368599	0.000594952	0.000385786	0.000514438	0.000498392	0.940769	0.93344	0.739575	1.19374	0.774062	1.03219	0.871261	0.406283	0.216875	0.00043423
Q9NS69	6	146753	201176	220209	157002	139666	154240	Mitochondrial import receptor subunit TOM22 homolog	TOMM22	0.00191271	0.00265856	0.0020996	0.00311837	0.00199143	0.00247355	0.00252779	0.756672	1.05173	0.830608	1.23364	0.787817	0.978545	0.879672	0.485209	0.249577	0.00222362
O96008	2	8583.72	12135	13145.9	8111.72	7572.08	7842.95	Mitochondrial import receptor subunit TOM40 homolog	TOMM40	0.000115375	0.000137358	0.000106762	0.000182397	0.000118884	0.000134105	0.000145128	0.794986	0.946461	0.73564	1.2568	0.819161	0.924042	0.825696	0.29875	0.217745	0.000119832
O95819	0	19009.2	28156.4	24803.1	15745.3	18276.8	14473.5	Mitogen-activated protein kinase kinase kinase kinase 4	MAP4K4	0.000267701	0.00026662	0.000197021	0.00040393	0.000224303	0.000323691	0.000317308	0.843663	0.840256	0.620914	1.27299	0.706895	1.02011	0.768277	0.266386	0.252503	0.000243781
P53985	1	2553.38	3817.76	4068.59	3188.61	2319.95	3108.45	Monocarboxylate transporter 1	SLC16A1	3.62979e-05	5.39937e-05	4.23139e-05	5.42571e-05	3.67937e-05	4.10873e-05	4.4046e-05	0.82409	1.22585	0.960674	1.23183	0.835347	0.932825	1.00354	0.984186	0.29106	4.42018e-05
P78406	1	9303.36	12947.6	11871.4	7019.02	11169	6761.45	mRNA export factor	RAE1	0.000123101	0.000118855	9.20404e-05	0.000197689	0.000107358	0.000197808	0.000167618	0.734413	0.709085	0.549108	1.1794	0.64049	1.18011	0.664202	0.150068	0.229913	0.000111332
P58340	1	16176.6	27669.1	29608.4	16002.9	16305.5	18741.4	Myeloid leukemia factor 1	MLF1	0.000263068	0.000270983	0.000255117	0.00034374	0.00026776	0.000288778	0.000300092	0.876623	0.902999	0.85013	1.14545	0.892258	0.962296	0.876584	0.18428	0.117612	0.000263056
Q15773	7	75120.6	110981	126193	72477.3	74401.9	65761.2	Myeloid leukemia factor 2	MLF2	0.00105517	0.00122728	0.000895175	0.00159625	0.00114121	0.00131769	0.00135172	0.780618	0.907944	0.662251	1.18091	0.844265	0.974829	0.783604	0.148165	0.181071	0.00105921
P14649	1	42697.3	30861.1	26247.1	16514.4	42293.7	12307.3	Myosin light chain 6B	MYL6B	0.000293416	0.000279644	0.000167533	0.000907282	0.000237362	0.000749039	0.000631228	0.464834	0.443016	0.265409	1.43733	0.376032	1.18664	0.391086	0.135559	0.24296	0.000246865
P60660	43	2.58392e+06	3.24032e+06	2.9871e+06	1.58934e+06	2.85592e+06	1.10766e+06	Myosin light polypeptide 6	MYL6	0.0308078	0.0269128	0.0150781	0.0549061	0.0270134	0.0505796	0.0441664	0.69754	0.609351	0.341393	1.24317	0.611629	1.14521	0.549428	0.114079	0.263204	0.0242662
Q6WCQ1	1	27124.4	36331.9	26695.6	15011.9	51430.7	14869.7	Myosin phosphatase Rho-interacting protein	MPRIP	0.000345431	0.000254201	0.000202414	0.00057637	0.000241418	0.000910861	0.000576216	0.599482	0.441156	0.351281	1.00027	0.418971	1.58076	0.463973	0.193288	0.297376	0.000267349
O14950	0	310503	246134	233737	124514	238315	101603	Myosin regulatory light chain 12B	MYL12B	0.00234016	0.00210844	0.00138307	0.00659792	0.00211377	0.00422066	0.00431079	0.542861	0.489109	0.320839	1.53056	0.490344	0.979094	0.450936	0.149036	0.261706	0.00194389
P35580	383	1.12479e+07	1.5018e+07	1.35423e+07	7.11533e+06	1.33306e+07	5.22359e+06	Myosin-10	MYH10	0.142785	0.120486	0.0711062	0.23901	0.122468	0.236091	0.19919	0.716832	0.604882	0.356978	1.19991	0.614833	1.18526	0.559564	0.115884	0.262239	0.111459
Q7Z406	3	27930.7	34785.5	31366.6	17785.7	30226.7	14599.5	Myosin-14	MYH14	0.000330729	0.000301172	0.000198735	0.000593503	0.000283659	0.000535329	0.00047083	0.702437	0.639661	0.422096	1.26055	0.602465	1.13699	0.588065	0.133234	0.252889	0.000276879
P35579	517	2.14828e+07	2.37247e+07	2.17707e+07	1.2201e+07	2.54986e+07	8.89849e+06	Myosin-9	MYH9	0.225566	0.206603	0.121131	0.456491	0.19688	0.451592	0.368321	0.612417	0.560932	0.328873	1.23938	0.534535	1.22608	0.500741	0.114987	0.252134	0.184433
O75489	1	15954.5	14823.3	13985.4	8648.8	8366.26	10440.4	NADH dehydrogenase [ubiquinone] iron-sulfur protein 3, mitochondrial	NDUFS3	0.000140934	0.000146453	0.000142121	0.00033902	0.000126475	0.00014817	0.000204555	0.688981	0.71596	0.694781	1.65735	0.618292	0.724354	0.699907	0.414853	0.400424	0.000143169
Q6N069	1	13934.1	32133.7	19914.3	14354.4	18040.8	13717.9	N-alpha-acetyltransferase 16, NatA auxiliary subunit	NAA16	0.000305516	0.000243068	0.000186736	0.000296088	0.000180093	0.00031951	0.00026523	1.15189	0.916443	0.704052	1.11634	0.679005	1.20465	0.924128	0.733381	0.343286	0.000245107
E9PAV3	0	20799.9	30175.2	27853.3	19104.8	22212.4	21240.4	Nascent polypeptide-associated complex subunit alpha, muscle-specific form	NACA	0.000286895	0.000323507	0.000289135	0.00044198	0.000251888	0.000393391	0.00036242	0.791611	0.892632	0.79779	1.21953	0.695016	1.08546	0.827344	0.343102	0.232452	0.000299846
Q92802	1	16901.6	31046.3	30123	17781.2	22345.6	18534.7	NEDD4-binding protein 2-like 2	N4BP2L2	0.000295177	0.000301094	0.000252304	0.000359146	0.000272413	0.00039575	0.000342436	0.861991	0.879271	0.736791	1.0488	0.795515	1.15569	0.826018	0.207556	0.171441	0.000282858
Q15843	1	16708.1	24630.1	23949.5	12488.5	14688.6	14174.8	NEDD8	NEDD8	0.000234174	0.000211472	0.000192954	0.000355034	0.000216584	0.000260142	0.000277253	0.844623	0.762738	0.695949	1.28054	0.781178	0.938282	0.76777	0.204999	0.209707	0.000212867
Q9Y5A7	1	12268.8	13423.4	14039	7901.71	14727.8	8446.28	NEDD8 ultimate buster 1	NUB1	0.000127625	0.000133802	0.000114975	0.000260702	0.00012696	0.000260836	0.000216166	0.590402	0.61898	0.531884	1.20603	0.587327	1.20665	0.580422	0.113763	0.212132	0.000125467
P07197	4	91636.9	154516	207044	81340.4	105091	87144.1	Neurofilament medium polypeptide	NEFM	0.00146908	0.00137736	0.00118625	0.00194721	0.00187237	0.00186121	0.0018936	0.775816	0.727379	0.626454	1.02831	0.988791	0.982897	0.709883	0.00329636	0.0781936	0.00134423
P43490	1	6582.64	14378.3	12121.9	7376.85	7422.56	7860.33	Nicotinamide phosphoribosyltransferase	NAMPT	0.000136704	0.000124915	0.000106999	0.000139876	0.000109623	0.000131457	0.000126985	1.07654	0.983696	0.842611	1.10151	0.863272	1.03522	0.967615	0.758367	0.167424	0.000122873
Q15233	8	159080	309829	273835	194269	174978	197560	Non-POU domain-containing octamer-binding protein	NONO	0.00294575	0.00328962	0.00268929	0.00338031	0.00247639	0.00309893	0.00298521	0.986781	1.10197	0.900871	1.13235	0.829553	1.03809	0.996542	0.97571	0.184463	0.00297489
Q8N1F7	5	58347.5	98401.1	99414.6	65425.2	58254.6	60358.3	Nuclear pore complex protein Nup93	NUP93	0.000935563	0.00110787	0.000821628	0.00123984	0.000899041	0.00103171	0.00105686	0.885226	1.04826	0.777421	1.17313	0.850669	0.976204	0.903636	0.475445	0.200413	0.00095502
Q9UHQ1	1	2742.9	5774.38	5243.33	2489.69	3161.75	3275.48	Nuclear prelamin A recognition factor	NARF	5.49008e-05	4.21587e-05	4.45876e-05	5.82844e-05	4.74173e-05	5.59959e-05	5.38992e-05	1.01858	0.782176	0.827239	1.08136	0.87974	1.0389	0.875999	0.261653	0.156284	4.72157e-05
Q9UBU9	1	14199.2	21307.3	17839.8	13216.7	13946.8	12431.1	Nuclear RNA export factor 1	NXF1	0.000202582	0.000223802	0.000169218	0.000301722	0.000161332	0.000247003	0.000236686	0.855912	0.945566	0.714948	1.27478	0.681629	1.04359	0.838809	0.433219	0.276414	0.000198534
Q9Y3T9	1	5904.1	12411.9	10107.5	7200.73	6409.44	8252.54	Nucleolar complex protein 2 homolog	NOC2L	0.000118008	0.000121932	0.000112338	0.000125457	9.14062e-05	0.000113514	0.000110126	1.07157	1.10721	1.02009	1.13922	0.830016	1.03077	1.06629	0.519737	0.172919	0.000117426
Q9NR30	3	24048.6	41056.8	33633	23614	29997.4	25365.4	Nucleolar RNA helicase 2	DDX21	0.000390354	0.000399864	0.000345287	0.000511012	0.000304156	0.000531266	0.000448811	0.869751	0.890939	0.769337	1.13859	0.677692	1.18372	0.843343	0.398679	0.244939	0.000378502
P19338	4	69173.5	127481	120322	66076.9	81883.1	67927.2	Nucleolin	NCL	0.00121204	0.0011189	0.000924661	0.00146988	0.00108812	0.00145019	0.00133606	0.907177	0.837463	0.69208	1.10016	0.814423	1.08542	0.81224	0.170263	0.170646	0.0010852
P06748	1	2902.37	6586.13	5838.05	2780.29	4352.1	3240.07	Nucleophosmin	NPM1	6.26187e-05	4.70796e-05	4.41055e-05	6.16729e-05	5.27956e-05	7.70777e-05	6.38487e-05	0.980735	0.737362	0.690781	0.965922	0.826886	1.20719	0.802959	0.240064	0.219362	5.12679e-05
Q6P1J9	2	63953.6	92977.8	78520.5	59861.7	65119.3	65599.3	Parafibromin	CDC73	0.000884	0.00101366	0.000892972	0.00135896	0.000710089	0.00115329	0.00107411	0.823005	0.943716	0.831357	1.26519	0.661093	1.07371	0.866026	0.503465	0.275729	0.00093021
Q8WXF1	1	8531.75	13246.1	13760.4	8584.97	9418.49	9151.37	Paraspeckle component 1	PSPC1	0.000125939	0.000145372	0.000124573	0.000181293	0.00012444	0.000166806	0.000157513	0.799552	0.922924	0.790877	1.15097	0.790031	1.059	0.837784	0.235822	0.173631	0.000131962
Q06830	3	152872	267642	264747	154177	182501	149279	Peroxiredoxin-1	PRDX1	0.00254464	0.00261073	0.00203206	0.0032484	0.0023942	0.00323217	0.00295826	0.860183	0.882523	0.686911	1.09808	0.809329	1.09259	0.809872	0.169613	0.171328	0.00239581
P30041	1	4246.94	8212.49	7956.94	4789.29	4553.65	4508.77	Peroxiredoxin-6	PRDX6	7.80815e-05	8.10987e-05	6.13757e-05	9.0244e-05	7.19574e-05	8.06472e-05	8.09495e-05	0.96457	1.00184	0.758198	1.11482	0.888917	0.996265	0.908203	0.41052	0.166599	7.35186e-05
Q9Y285	1	13594.4	36450.6	33051.2	18414.4	14598.3	22017.1	Phenylalanine--tRNA ligase alpha subunit	FARSA	0.000346559	0.000311816	0.000299708	0.00028887	0.000298893	0.000258542	0.000282102	1.22849	1.10533	1.06241	1.02399	1.05952	0.916485	1.13208	0.115054	0.120585	0.000319361
Q00325	1	7061.48	12152.8	11980.9	7810.6	6515.86	9282.4	Phosphate carrier protein, mitochondrial	SLC25A3	0.000115544	0.000132259	0.000126357	0.000150051	0.000108348	0.000115399	0.000124599	0.92733	1.06148	1.01411	1.20427	0.869571	0.926161	1.00097	0.993404	0.191796	0.00012472
Q96BW9	3	44179.4	83781	72092.5	54268.7	55416.3	54598.8	Phosphatidate cytidylyltransferase, mitochondrial	TAMM41	0.000796561	0.000918949	0.000743227	0.000938775	0.000651958	0.000981446	0.000857393	0.92905	1.07179	0.866846	1.09492	0.760396	1.14469	0.955897	0.760372	0.225723	0.000819579
Q8WUK0	1	8374.05	11274.9	11377.6	6346.66	8836.17	7943.68	Phosphatidylglycerophosphatase and protein-tyrosine phosphatase 1	PTPMT1	0.000107198	0.00010747	0.000108133	0.000177942	0.000102892	0.000156492	0.000145775	0.735364	0.737231	0.741782	1.22066	0.705824	1.07352	0.738126	0.162371	0.195759	0.0001076
P48739	2	18233.3	26594.8	22274.4	13374.8	20312	15071.6	Phosphatidylinositol transfer protein beta isoform	PITPNB	0.000252854	0.00022648	0.000205162	0.000387442	0.000201435	0.000359734	0.000316204	0.799656	0.716248	0.648828	1.22529	0.637042	1.13767	0.721577	0.213431	0.241149	0.000228165
Q9NTJ5	1	4589.46	8609.83	7482.37	4450.95	5553.92	5418.36	Phosphatidylinositol-3-phosphatase SAC1	SACM1L	8.18593e-05	7.53694e-05	7.37574e-05	9.75222e-05	6.76657e-05	9.83623e-05	8.78501e-05	0.931807	0.857932	0.839583	1.1101	0.770241	1.11966	0.87644	0.355303	0.181144	7.69954e-05
Q99570	1	13446.3	23982.8	23955.3	15295.3	16890.5	13914.8	Phosphoinositide 3-kinase regulatory subunit 4	PIK3R4	0.00022802	0.000258999	0.000189415	0.000285724	0.000216636	0.000299138	0.000267166	0.853476	0.969433	0.708978	1.06946	0.810868	1.11967	0.843962	0.269297	0.191272	0.000225478
Q8IY26	1	38013.6	84214	76114.8	45535	41812.5	49641.8	Phospholipid phosphatase 6	PLPP6	0.000800677	0.000771058	0.000675749	0.000807757	0.000688334	0.000740518	0.000745536	1.07396	1.03423	0.906393	1.08346	0.923273	0.993269	1.00486	0.946891	0.119073	0.000749162
Q9GZP4	1	21003.8	28187.5	26770.2	15621.1	25246.9	16266	PITH domain-containing protein 1	PITHD1	0.000267997	0.000264518	0.000221421	0.000446313	0.000242093	0.000447134	0.000378513	0.708025	0.698833	0.584975	1.17912	0.639589	1.18129	0.663945	0.14264	0.218277	0.000251312
Q99959	2	9309.96	9269.4	11596.4	4036.8	9628.3	5086.01	Plakophilin-2	PKP2	8.81302e-05	6.83564e-05	6.92334e-05	0.000197829	0.000104871	0.000170521	0.00015774	0.558705	0.433348	0.438908	1.25414	0.664831	1.08103	0.476987	0.0435822	0.160903	7.524e-05
Q99569	1	8888.55	8210.17	8143.51	4112.13	7682.14	4384.82	Plakophilin-4	PKP4	7.80595e-05	6.9632e-05	5.96885e-05	0.000188874	7.36447e-05	0.000136054	0.000132858	0.587542	0.52411	0.449266	1.42163	0.554313	1.02406	0.520306	0.131774	0.236261	6.91267e-05
Q15149	14	279194	339098	462327	167855	303852	179610	Plectin	PLEC	0.00322403	0.00284234	0.00244495	0.00593263	0.00418099	0.00538135	0.00516499	0.624208	0.550309	0.47337	1.14862	0.809486	1.04189	0.549295	0.0145149	0.121497	0.00283711
P09874	3	34444.2	58046.6	63520.9	31394.9	33891.3	34464.4	Poly [ADP-ribose] polymerase 1	PARP1	0.000551887	0.00053162	0.000469148	0.000731909	0.000574442	0.00060023	0.000635527	0.868393	0.836503	0.738202	1.15166	0.903883	0.944459	0.814366	0.0974636	0.127742	0.000517552
Q15366	1	84717.5	179213	176933	107297	90336.6	120722	Poly(rC)-binding protein 2	PCBP2	0.0017039	0.0018169	0.00164334	0.00180018	0.00160007	0.0015999	0.00166671	1.02231	1.09011	0.985973	1.08007	0.960012	0.959913	1.0328	0.550261	0.0890122	0.00172138
P11940	0	5134.22	3889.68	4966.62	3863.66	6557.65	2268.83	Polyadenylate-binding protein 1	PABPC1	3.69817e-05	6.54246e-05	3.08845e-05	0.000109098	4.49149e-05	0.000116139	9.00505e-05	0.410678	0.726532	0.342968	1.21152	0.498775	1.28971	0.493393	0.142496	0.296904	4.44303e-05
Q9Y2S7	1	10764.2	19445.2	20406.7	10321.8	11291.1	10974.4	Polymerase delta-interacting protein 2	POLDIP2	0.000184878	0.000174783	0.000149389	0.000228731	0.000184545	0.000199971	0.000204416	0.904422	0.855038	0.730808	1.11895	0.902793	0.978258	0.830089	0.106141	0.127653	0.000169683
P0CG47	0	302663	866071	585721	541014	330922	672529	Polyubiquitin-B	UBB	0.0082343	0.00916117	0.00915482	0.00643133	0.00529688	0.00586078	0.005863	1.40445	1.56254	1.56146	1.09694	0.903443	0.999621	1.50948	0.00266202	0.172049	0.00885009
Q9UHV9	1	8965.7	22367.5	39584.9	11678.4	11108.2	10310.9	Prefoldin subunit 2	PFDN2	0.000212663	0.000197754	0.000140357	0.000190514	0.00035798	0.000196731	0.000248408	0.856102	0.796084	0.565026	0.766938	1.4411	0.791967	0.739071	0.334212	0.321578	0.000183591
P61758	4	14483.1	17749.2	21371.1	9817.82	15020.7	10741.3	Prefoldin subunit 3	VBP1	0.000168753	0.000166248	0.000146217	0.000307753	0.000193267	0.000266023	0.000255681	0.660014	0.650218	0.571871	1.20366	0.755891	1.04045	0.627368	0.049536	0.150151	0.000160406
Q9Y255	1	16147.1	19997.3	18509.6	10466.5	17114.9	10920.5	PRELI domain-containing protein 1, mitochondrial	PRELID1	0.000190127	0.000177232	0.000148655	0.000343112	0.000167389	0.000303113	0.000271205	0.701046	0.6535	0.548129	1.26514	0.617204	1.11765	0.634225	0.143238	0.229169	0.000172005
Q9UMS4	1	8333.43	11276.7	10038.4	6628.86	6769.65	6524.66	Pre-mRNA-processing factor 19	PRPF19	0.000107215	0.000112249	8.8817e-05	0.000177078	9.07806e-05	0.000119893	0.000129251	0.829514	0.868456	0.687168	1.37004	0.70236	0.927603	0.795046	0.371275	0.286423	0.00010276
Q86UA1	2	73905.4	148948	129115	103190	86413.1	98794.2	Pre-mRNA-processing factor 39	PRPF39	0.00141614	0.00174735	0.00134484	0.00157043	0.00116764	0.00153041	0.00142283	0.995304	1.22808	0.945187	1.10374	0.820647	1.07561	1.05619	0.677079	0.223432	0.00150278
Q6P2Q9	6	54800	111347	90712	58698.2	53029.9	57193.4	Pre-mRNA-processing-splicing factor 8	PRPF8	0.00105865	0.000993955	0.000778546	0.00116445	0.000820341	0.000939183	0.000974659	1.08617	1.0198	0.798788	1.19473	0.841669	0.963601	0.968253	0.825822	0.229755	0.000943717
Q13206	4	36809.9	283799	161990	105607	55409.2	139337	Probable ATP-dependent RNA helicase DDX10	DDX10	0.00269826	0.00178827	0.00189673	0.00078218	0.00146493	0.00098132	0.00107614	2.50734	1.66174	1.76252	0.726836	1.36128	0.911885	1.9772	0.0402149	0.793398	0.00212775
Q92841	4	54918.7	98492.1	96836.7	51475.5	59954.7	54427.1	Probable ATP-dependent RNA helicase DDX17	DDX17	0.000936428	0.000871652	0.00074089	0.00116698	0.000875729	0.00106182	0.00103484	0.904899	0.842304	0.715944	1.12768	0.846243	1.02607	0.821049	0.145853	0.151518	0.000849657
P17844	5	158142	285380	247561	153023	169740	166395	Probable ATP-dependent RNA helicase DDX5	DDX5	0.0027133	0.00259119	0.00226505	0.00336038	0.00223878	0.00300617	0.00286844	0.945914	0.903344	0.789646	1.1715	0.780486	1.04801	0.879635	0.388294	0.193493	0.00252318
A0A075B6R9	1	112380	50031.6	55122.9	35166.9	114100	37422.9	Probable non-functional immunoglobulin kappa variable 2D-24	IGKV2D-24	0.000475683	0.000595493	0.000509419	0.00238798	0.000498496	0.00202077	0.00163575	0.290805	0.36405	0.311429	1.45987	0.304751	1.23538	0.322094	0.128236	0.200858	0.000526865
Q9H3G5	3	63681.9	114614	95868.8	62612.8	67526.4	71067.7	Probable serine carboxypeptidase CPVL	CPVL	0.00108971	0.00106024	0.00096741	0.00135319	0.000866976	0.00119592	0.00113869	0.956984	0.931104	0.849578	1.18837	0.761377	1.05026	0.912555	0.537709	0.206583	0.00103912
Q8WUM4	1	4968.3	8338.95	8450.38	5418.25	5367.08	4964.43	Programmed cell death 6-interacting protein	PDCD6IP	7.92839e-05	9.17491e-05	6.75783e-05	0.000105572	7.64198e-05	9.50533e-05	9.23484e-05	0.85853	0.99351	0.731776	1.14319	0.827516	1.02929	0.861272	0.30949	0.189972	7.95371e-05
P35232	4	37929.1	77339.8	69796	47391.5	41555.8	50411.3	Prohibitin	PHB	0.000735319	0.000802496	0.000686225	0.000805961	0.00063119	0.000735971	0.000724374	1.01511	1.10785	0.947336	1.11263	0.871359	1.01601	1.02343	0.794446	0.148112	0.000741347
Q99623	34	797717	1.47789e+06	1.38024e+06	1.06699e+06	800748	1.05986e+06	Prohibitin-2	PHB2	0.0140513	0.0180677	0.0144274	0.0169508	0.012482	0.0141816	0.0145381	0.966512	1.24278	0.992385	1.16596	0.858568	0.975476	1.06723	0.620958	0.225167	0.0155155
P12004	1	29909.3	64109.9	56486.3	43524.3	26597.5	45000.4	Proliferating cell nuclear antigen	PCNA	0.000609535	0.000737012	0.000612569	0.000635547	0.000510826	0.000471054	0.000539142	1.13056	1.36701	1.13619	1.17881	0.947479	0.873709	1.21125	0.154383	0.235331	0.000653039
Q8N4Q0	1	4693.2	9151.39	9437.44	6040.53	5390.9	5569.4	Prostaglandin reductase 3	ZADH2	8.70082e-05	0.000102286	7.58135e-05	9.97266e-05	8.53461e-05	9.54753e-05	9.3516e-05	0.93041	1.09378	0.810701	1.06641	0.912637	1.02095	0.944965	0.589161	0.160517	8.83693e-05
P25788	2	24094.4	33701.6	32601.2	19921.6	26641.1	20904.9	Proteasome subunit alpha type-3	PSMA3	0.000320423	0.000337338	0.000284568	0.000511986	0.000294824	0.000471826	0.000426212	0.751792	0.791479	0.667668	1.20125	0.691731	1.10702	0.73698	0.177064	0.209555	0.00031411
Q99873	1	10568.7	17623.4	18007.1	8751.05	12990.6	9754.45	Protein arginine N-methyltransferase 1	PRMT1	0.000167558	0.000148184	0.000132783	0.000224577	0.000162845	0.000230069	0.00020583	0.814056	0.719934	0.645107	1.09108	0.79116	1.11776	0.726366	0.0769807	0.156586	0.000149508
Q14331	1	9609.73	21634.4	18020.8	12079.8	11365	11576.5	Protein FRG1	FRG1	0.000205693	0.000204551	0.000157586	0.000204199	0.000162969	0.000201279	0.000189482	1.08555	1.07953	0.831666	1.07767	0.860073	1.06226	0.998915	0.992541	0.188945	0.000189276
Q86VS8	1	1	1	1	1	1	1	Protein Hook homolog 3	HOOK3	9.50765e-09	1.69333e-08	1.36125e-08	2.12492e-08	9.04336e-09	1.77104e-08	1.6001e-08	0.594192	1.05827	0.85073	1.32799	0.565175	1.10683	0.834396	0.563593	0.401599	1.33512e-08
Q9UNF0	1	8590.5	15191.3	16450.4	8159.2	9338.17	9744.35	Protein kinase C and casein kinase substrate in neurons protein 2	PACSIN2	0.000144434	0.000138162	0.000132645	0.000182541	0.000148766	0.000165383	0.000165563	0.872378	0.834498	0.801174	1.10254	0.898547	0.99891	0.836017	0.0582604	0.0924187	0.000138414
Q9UKS6	8	118164	171360	180461	109034	124559	126183	Protein kinase C and casein kinase substrate in neurons protein 3	PACSIN3	0.00162923	0.00184631	0.00171767	0.00251089	0.00163198	0.002206	0.00211629	0.769853	0.872431	0.811644	1.18646	0.771151	1.04239	0.817976	0.220072	0.180038	0.00173107
Q3MHD2	1	7878.95	13445.7	16330.5	8471.7	8669.69	9615.67	Protein LSM12 homolog	LSM12	0.000127837	0.000143454	0.000130893	0.000167421	0.000147683	0.000153544	0.000156216	0.818335	0.918307	0.837901	1.07173	0.945375	0.982896	0.858181	0.0427193	0.0768644	0.000134061
Q9BRX2	1	7443.63	10670.7	10167.1	6491.52	7414.59	7332.98	Protein pelota homolog	PELO	0.000101453	0.000109923	9.98204e-05	0.000158171	9.19444e-05	0.000131316	0.000127144	0.797943	0.864558	0.785099	1.24403	0.723154	1.03281	0.815867	0.29582	0.21796	0.000103732
P49593	5	82936.9	131288	137972	87175.3	89136.6	85422.4	Protein phosphatase 1F	PPM1F	0.00124825	0.00147617	0.00116281	0.00176234	0.00124773	0.00157865	0.00152957	0.816075	0.965086	0.760222	1.15218	0.815737	1.03208	0.847128	0.257548	0.179101	0.00129574
Q8ND04	1	9020.41	13781.2	12326.1	9322.02	9814.3	9347.92	Protein SMG8	SMG8	0.000131027	0.000157853	0.000127249	0.000191676	0.00011147	0.000173815	0.000158987	0.824136	0.992865	0.800371	1.20561	0.701124	1.09327	0.872458	0.481388	0.253795	0.000138709
Q68D10	4	41588.8	46079.5	43661.6	25954	47227.5	22162.3	Protein SPT2 homolog	SPTY2D1	0.000438108	0.000439488	0.000301685	0.000883728	0.000394847	0.00083642	0.000704998	0.621431	0.623389	0.427923	1.25352	0.560068	1.18641	0.557581	0.126919	0.241013	0.000393094
Q15436	0	24689.2	49820	44479.6	30226	26747	28719.1	Protein transport protein Sec23A	SEC23A	0.000473671	0.000511827	0.00039094	0.000524626	0.000402245	0.0004737	0.000466857	1.0146	1.09633	0.837386	1.12374	0.861602	1.01466	0.98277	0.880756	0.185121	0.000458813
O60725	1	29173	36929.3	41745.1	24266.9	27860.5	23797	Protein-S-isoprenylcysteine O-methyltransferase	ICMT	0.000351111	0.000410919	0.000323938	0.000619901	0.000377515	0.000493422	0.000496946	0.706537	0.826888	0.651856	1.24742	0.75967	0.992908	0.728427	0.144537	0.198988	0.000361989
Q9Y5F3	2	42112.7	52881.1	56022.5	32001.7	41129.6	31018.9	Protocadherin beta-1	PCDHB1	0.000502775	0.000541896	0.000422245	0.00089486	0.000506632	0.000728424	0.000709972	0.708161	0.763264	0.594734	1.26042	0.713594	1.02599	0.68872	0.133984	0.207564	0.000488972
A2A3N6	0	23042.4	44629.7	40105.5	22144.6	26121.4	20222.5	Putative PIP5K1A and PSMD4-like protein	PIPSL	0.000424323	0.000374982	0.000275279	0.000489631	0.000362688	0.000462622	0.000438314	0.968081	0.855511	0.628042	1.11708	0.827463	1.05546	0.817212	0.242104	0.213428	0.000358195
Q53H96	2	5172.25	9529.84	7475.53	4501.85	4772.24	4217.93	Pyrroline-5-carboxylate reductase 3	PYCR3	9.06064e-05	7.62313e-05	5.74166e-05	0.000109906	6.76039e-05	8.45184e-05	8.73428e-05	1.03737	0.872783	0.657371	1.25833	0.774007	0.967663	0.855839	0.46493	0.282563	7.47514e-05
P11498	2	13870.4	28958.3	25714.8	15429.8	15355.6	15289.6	Pyruvate carboxylase, mitochondrial	PC	0.000275326	0.000261278	0.00020813	0.000294733	0.000232548	0.000271955	0.000266412	1.03346	0.980727	0.781232	1.10631	0.872889	1.02081	0.931806	0.543016	0.172649	0.000248244
P14618	18	148360	243916	268269	146548	160844	149280	Pyruvate kinase PKM	PKM	0.00231907	0.00248154	0.00203208	0.00315252	0.00242605	0.00284861	0.00280906	0.825567	0.883407	0.723401	1.12227	0.863652	1.01408	0.810792	0.0989942	0.132867	0.00227756
Q9H974	1	1	1	1	1	1	1	Queuine tRNA-ribosyltransferase accessory subunit 2	QTRT2	9.50765e-09	1.69333e-08	1.36125e-08	2.12492e-08	9.04336e-09	1.77104e-08	1.6001e-08	0.594192	1.05827	0.85073	1.32799	0.565175	1.10683	0.834396	0.563593	0.401599	1.33512e-08
P04049	0	6449.35	13086.7	14416.3	7518.04	7787.77	9053.49	RAF proto-oncogene serine/threonine-protein kinase	RAF1	0.000124423	0.000127305	0.000123241	0.000137043	0.000130372	0.000137925	0.000135113	0.920883	0.942213	0.91213	1.01429	0.964906	1.02081	0.925075	0.019304	0.0322333	0.00012499
A6NKT7	0	18196.8	33052	35707.3	17495.8	17914.3	20213.1	RanBP2-like and GRIP domain-containing protein 3	RGPD3	0.000314246	0.000296262	0.000275152	0.000386668	0.000322914	0.00031727	0.000342284	0.918087	0.865545	0.80387	1.12967	0.94341	0.92692	0.862501	0.132375	0.112695	0.00029522
Q13283	2	49892.6	26891.2	26756.7	18139.8	49350.8	17692.7	Ras GTPase-activating protein-binding protein 1	G3BP1	0.000255672	0.000307167	0.000240842	0.00106018	0.00024197	0.000874024	0.00072539	0.352462	0.423451	0.332017	1.46153	0.333573	1.2049	0.36931	0.139343	0.22356	0.000267894
P51153	2	6020.66	12152.1	10370.6	6871.76	8743.56	6996.1	Ras-related protein Rab-13	RAB13	0.000115538	0.000116362	9.52345e-05	0.000127934	9.37847e-05	0.000154852	0.000125524	0.920447	0.92701	0.758698	1.0192	0.747148	1.23365	0.868718	0.434092	0.232277	0.000109045
P61106	3	15750.6	25987.5	23148.3	13967.7	19537.8	16130.4	Ras-related protein Rab-14	RAB14	0.00024708	0.00023652	0.000219575	0.000334688	0.000209338	0.000346023	0.000296683	0.832807	0.797213	0.740098	1.1281	0.705596	1.16631	0.790039	0.234339	0.207338	0.000234391
P61019	0	6713.47	10315.6	8675.32	6087.73	9691.07	7222.63	Ras-related protein Rab-2A	RAB2A	9.80771e-05	0.000103086	9.83181e-05	0.000142656	7.8454e-05	0.000171633	0.000130914	0.74917	0.787428	0.751012	1.08969	0.599278	1.31104	0.762537	0.322709	0.278595	9.98269e-05
A6NED2	1	4607.11	6948.07	7227.07	4311.04	5105.26	3970.53	RCC1 domain-containing protein 1	RCCD1	6.60598e-05	7.30003e-05	5.40489e-05	9.78973e-05	6.53569e-05	9.04164e-05	8.45569e-05	0.781247	0.863327	0.639201	1.15777	0.772934	1.0693	0.761259	0.148288	0.190791	6.43697e-05
Q96I51	2	14153.8	23364.3	19090.4	13786.4	15821.5	15238.5	RCC1-like G exchanging factor-like protein	RCC1L	0.00022214	0.000233449	0.000207435	0.000300757	0.000172642	0.000280205	0.000251201	0.88431	0.929333	0.825772	1.19727	0.687264	1.11546	0.879805	0.496718	0.246518	0.000221008
P63244	14	143565	295094	261735	172378	166918	186552	Receptor of activated protein C kinase 1	RACK1	0.00280565	0.00291893	0.00253944	0.00305064	0.00236696	0.0029562	0.00279126	1.00515	1.04574	0.909779	1.09292	0.847989	1.05909	0.98689	0.886977	0.148423	0.00275467
Q8N122	1	6810.85	8896.54	9215.64	3934.62	6649.2	5229.42	Regulatory-associated protein of mTOR	RPTOR	8.45852e-05	6.66262e-05	7.11855e-05	0.000144725	8.33404e-05	0.00011776	0.000115275	0.733768	0.577975	0.617527	1.25547	0.722969	1.02156	0.64309	0.0909806	0.189789	7.41323e-05
P40937	1	72313.3	152310	115891	105096	75533.4	107668	Replication factor C subunit 5	RFC5	0.00144811	0.00177963	0.00146563	0.0015366	0.00104805	0.00133773	0.00130746	1.10758	1.36113	1.12097	1.17526	0.801591	1.02315	1.19656	0.222499	0.266291	0.00156445
P27694	1	24799.9	48085.9	39520.8	25978.6	28904.1	25870.5	Replication protein A 70 kDa DNA-binding subunit	RPA1	0.000457184	0.000439904	0.000352162	0.000526978	0.0003574	0.000511905	0.000465428	0.982289	0.94516	0.756642	1.13224	0.767897	1.09986	0.894697	0.481304	0.217236	0.000416417
O95197	2	7923.17	4577.74	47231.9	1	1291.34	808.348	Reticulon-3	RTN3	4.35236e-05	1.69333e-08	1.10036e-05	0.000168361	0.000427135	2.28703e-05	0.000206122	0.211155	8.2152e-05	0.0533842	0.816802	2.07224	0.110955	0.088207	0.189223	0.140447	1.81814e-05
O43924	1	16563.8	27057.9	27332.2	16192.2	18129.1	16783.7	Retinal rod rhodopsin-sensitive cGMP 3',5'-cyclic phosphodiesterase subunit delta	PDE6D	0.000257257	0.000274187	0.000228468	0.000351966	0.000247175	0.000321074	0.000306739	0.838685	0.89388	0.744831	1.14745	0.805817	1.04674	0.825799	0.189386	0.163381	0.000253304
Q9Y3A5	1	7697.58	13652.1	12161.8	6238.26	8060.65	6707.31	Ribosome maturation protein SBDS	SBDS	0.000129799	0.000105635	9.13033e-05	0.000163567	0.000109983	0.000142758	0.000138769	0.935359	0.761223	0.65795	1.1787	0.792562	1.02874	0.784844	0.195289	0.207364	0.000108912
O43251	0	69303	113381	102547	64956.3	60873	66286.4	RNA binding protein fox-1 homolog 2	RBFOX2	0.00107798	0.00109993	0.000902324	0.00147263	0.000927373	0.00107809	0.00115936	0.929805	0.948733	0.778293	1.27021	0.799898	0.929896	0.88561	0.488829	0.234496	0.00102674
Q96PK6	10	84333.3	161466	152880	107437	85616.8	104069	RNA-binding protein 14	RBM14	0.00153516	0.00181927	0.00141664	0.00179201	0.00138255	0.00151631	0.00156362	0.981796	1.1635	0.905999	1.14606	0.884194	0.969742	1.0171	0.882464	0.189622	0.00159036
Q5TZA2	1	79261.7	124822	104515	69593.1	80668.8	73672	Rootletin	CROCC	0.00118677	0.00117844	0.00100286	0.00168424	0.000945169	0.00142868	0.0013527	0.877333	0.871179	0.741379	1.2451	0.698729	1.05617	0.829964	0.364169	0.242762	0.00112269
Q9Y230	1	7674.7	10881.9	12810.2	6487.51	8123.67	6496.86	RuvB-like 2	RUVBL2	0.000103461	0.000109855	8.84386e-05	0.000163081	0.000115847	0.000143874	0.000140934	0.73411	0.779479	0.627518	1.15714	0.821997	1.02086	0.713702	0.0558045	0.143371	0.000100585
P16615	2	10705.7	20207.1	18699.8	12679.6	10530.3	12917	Sarcoplasmic/endoplasmic reticulum calcium ATPase 2	ATP2A2	0.000192122	0.000214708	0.000175833	0.000227487	0.000169109	0.000186495	0.000194364	0.988465	1.10467	0.904659	1.17042	0.870063	0.959516	0.999264	0.994805	0.183946	0.000194221
Q9Y6Y8	1	9094.68	13188.3	12380.7	8251.42	8274.85	7187.16	SEC23-interacting protein	SEC23IP	0.00012539	0.000139724	9.78354e-05	0.000193254	0.000111963	0.000146551	0.00015059	0.83266	0.927847	0.649682	1.28332	0.743499	0.973183	0.803396	0.327556	0.25953	0.000120983
O14828	1	4186.08	7263.18	6468.57	4608.89	4382.88	6967.76	Secretory carrier-associated membrane protein 3	SCAMP3	6.90557e-05	7.80439e-05	9.48488e-05	8.89508e-05	5.84976e-05	7.76228e-05	7.50237e-05	0.920452	1.04026	1.26425	1.18564	0.779721	1.03464	1.07499	0.654855	0.281239	8.06495e-05
Q9H4L4	6	54161.8	86193.8	93809	53960.9	60581.8	51660.7	Sentrin-specific protease 3	SENP3	0.0008195	0.000913737	0.000703232	0.00115089	0.000848348	0.00107293	0.00102406	0.800248	0.892271	0.686712	1.12386	0.828419	1.04772	0.793077	0.124383	0.159378	0.000812156
Q14674	1	13796.8	20954.5	18814.4	12754.5	14666.7	13194.1	Separin	ESPL1	0.000199229	0.000215977	0.000179605	0.00029317	0.000170145	0.000259754	0.000241023	0.826596	0.896084	0.745178	1.21636	0.705929	1.07771	0.822619	0.325758	0.229884	0.00019827
Q9P0V9	4	12680.5	24095.7	21666.3	11201.7	12444.9	12902.8	Septin-10	SEPTIN10	0.000229093	0.000189681	0.000175639	0.00026945	0.000195936	0.000220405	0.000228597	1.00217	0.829763	0.768336	1.17871	0.857126	0.964162	0.866757	0.32064	0.186664	0.000198138
O15269	4	68697.1	87210.1	98979.8	55253.5	62175.1	60967.2	Serine palmitoyltransferase 1	SPTLC1	0.000829163	0.000935625	0.000829917	0.00145976	0.00089511	0.00110115	0.001152	0.719757	0.812172	0.720411	1.26714	0.777002	0.955853	0.75078	0.164034	0.193661	0.000864902
P53350	2	43719.4	66357.5	70582.5	41195.5	41933.4	44371.7	Serine/threonine-protein kinase PLK1	PLK1	0.000630904	0.000697577	0.00060401	0.000929001	0.000638302	0.000742659	0.000769988	0.819369	0.905959	0.784441	1.20651	0.828978	0.964508	0.83659	0.232296	0.171798	0.000644164
Q9UHD2	1	5323.44	7977.65	7646.62	5063.88	5130.97	5778.79	Serine/threonine-protein kinase TBK1	TBK1	7.58487e-05	8.57484e-05	7.86639e-05	0.000113119	6.91511e-05	9.08717e-05	9.10472e-05	0.83307	0.941802	0.86399	1.24242	0.759508	0.998073	0.879621	0.447605	0.219659	8.0087e-05
P63151	1	12957.7	41961.8	33630.5	18316.8	14011.5	20435.7	Serine/threonine-protein phosphatase 2A 55 kDa regulatory subunit B alpha isoform	PPP2R2A	0.000398958	0.000310164	0.000278181	0.000275341	0.000304132	0.000248149	0.000275874	1.44616	1.12429	1.00836	0.998067	1.10243	0.899501	1.19294	0.249875	0.257111	0.000329101
Q96HS1	2	19897	36210.8	32722.8	21546.3	18577.5	20545.3	Serine/threonine-protein phosphatase PGAM5, mitochondrial	PGAM5	0.00034428	0.000364851	0.000279673	0.000422795	0.000295924	0.000329015	0.000349245	0.985784	1.04468	0.800793	1.2106	0.847325	0.942077	0.943754	0.690394	0.218682	0.000329601
P49591	1	6229.84	11146.7	9548.74	7048.86	7346.36	7214.74	Serine--tRNA ligase, cytoplasmic	SARS1	0.000105979	0.000119361	9.82107e-05	0.000132379	8.63527e-05	0.000130107	0.00011628	0.911417	1.0265	0.844608	1.13845	0.74263	1.11892	0.927508	0.630334	0.226462	0.00010785
Q04837	2	12630.4	6440.73	5729.89	3452.88	9408.76	2942.06	Single-stranded DNA-binding protein, mitochondrial	SSBP1	6.12363e-05	5.84688e-05	4.00489e-05	0.000268386	5.18174e-05	0.000166633	0.000162279	0.377352	0.360298	0.24679	1.65386	0.319311	1.02683	0.328147	0.158105	0.230304	5.32513e-05
P62318	1	11645.1	23577.1	21143.5	14148.9	13113.5	17121.8	Small nuclear ribonucleoprotein Sm D3	SNRPD3	0.000224163	0.000239589	0.000233071	0.000247448	0.000191208	0.000232245	0.000223634	1.00237	1.07134	1.0422	1.10649	0.855007	1.03851	1.03864	0.645192	0.139479	0.000232274
P14678	0	23801.7	62405	51307.9	35882.6	28508.4	39488.5	Small nuclear ribonucleoprotein-associated proteins B and B'	SNRPB	0.000593325	0.000607611	0.000537537	0.000505766	0.000463996	0.000504897	0.000491553	1.20704	1.2361	1.09355	1.02892	0.943939	1.02715	1.1789	0.0258807	0.0946131	0.000579491
P05023	0	22365.2	38408.1	36105.3	24542.4	20842.6	21281.1	Sodium/potassium-transporting ATPase subunit alpha-1	ATP1A1	0.000365171	0.000415584	0.00028969	0.000475241	0.000326513	0.000369131	0.000390295	0.935628	1.06479	0.742233	1.21765	0.83658	0.945775	0.914218	0.590945	0.241951	0.000356815
Q13813	4	32207.4	36099.6	49472.6	16097	29724.3	15758.7	Spectrin alpha chain, non-erythrocytic 1	SPTAN1	0.000343222	0.000272576	0.000214516	0.000684381	0.000447398	0.00052643	0.000552736	0.620952	0.493139	0.388098	1.23817	0.809425	0.952407	0.500729	0.0250298	0.159834	0.000276771
Q01082	7	160883	129572	199809	62945	159485	64934.6	Spectrin beta chain, non-erythrocytic 1	SPTBN1	0.00123192	0.00106587	0.000883923	0.00341863	0.00180694	0.00282456	0.00268338	0.459094	0.397211	0.329407	1.274	0.673383	1.05261	0.395237	0.0279794	0.136456	0.00106057
P19623	1	13432.1	23312.9	21562.9	13596.5	12213.2	15301.8	Spermidine synthase	SRM	0.000221651	0.000230233	0.000208296	0.000285421	0.000195001	0.000216301	0.000232241	0.954398	0.991355	0.896893	1.22899	0.839649	0.931365	0.947549	0.686264	0.198653	0.00022006
Q15637	1	56380.2	84694.5	66315.4	50749.2	59269.5	54412.4	Splicing factor 1	SF1	0.000805246	0.000859353	0.00074069	0.00119803	0.000599714	0.00104969	0.000949145	0.848391	0.905397	0.780376	1.26222	0.631847	1.10593	0.844721	0.466045	0.284271	0.000801763
Q15393	2	10309	16011.2	17561.1	10552.4	10411.4	11525.5	Splicing factor 3B subunit 3	SF3B3	0.000152229	0.000178687	0.000156891	0.000219058	0.000158811	0.000184391	0.00018742	0.812234	0.953405	0.83711	1.16881	0.847354	0.983837	0.867583	0.267203	0.158968	0.000162603
P23246	1	6791.12	49496.2	47822.4	26835.9	9510.09	36683.7	Splicing factor, proline- and glutamine-rich	SFPQ	0.000470592	0.000454421	0.000499358	0.000144306	0.000432475	0.000168428	0.000248403	1.89447	1.82937	2.01027	0.580934	1.74102	0.678043	1.91137	0.0721154	1.23353	0.00047479
Q7KZF4	6	34738.2	62488.2	58769	32223.7	40527.8	40918.1	Staphylococcal nuclease domain-containing protein 1	SND1	0.000594116	0.000545654	0.000556998	0.000738159	0.000531469	0.000717765	0.000662464	0.896827	0.823674	0.840797	1.11426	0.80226	1.08348	0.853766	0.223831	0.151699	0.000565589
P38646	4	49660.3	131994	108038	67240.5	55504.1	79979.5	Stress-70 protein, mitochondrial	HSPA9	0.00125495	0.0011386	0.00108872	0.00105524	0.00097703	0.000983003	0.00100509	1.2486	1.13284	1.08321	1.04989	0.972081	0.978024	1.15488	0.0480502	0.0985127	0.00116076
Q9HCN8	2	7311.99	12157.9	12019.3	8209.46	8830.25	7557.56	Stromal cell-derived factor 2-like protein 1	SDF2L1	0.000115593	0.000139013	0.000102877	0.000155374	0.000108694	0.000156388	0.000140152	0.824771	0.991877	0.734042	1.10861	0.775548	1.11584	0.85023	0.330343	0.210782	0.000119161
Q14683	2	30158.2	47313.8	41787.8	27559.6	29307.3	26560	Structural maintenance of chromosomes protein 1A	SMC1A	0.000449843	0.000466676	0.000361548	0.000640837	0.000377902	0.000519045	0.000512594	0.87758	0.91042	0.705329	1.25018	0.737233	1.01258	0.83111	0.354117	0.240112	0.000426022
O95347	4	24584.9	46906.4	44342.7	25746.5	25247.9	28197.8	Structural maintenance of chromosomes protein 2	SMC2	0.00044597	0.000435974	0.000383843	0.000522408	0.000401006	0.000447151	0.000456855	0.976172	0.954294	0.840186	1.14349	0.877754	0.978759	0.923551	0.434844	0.143799	0.000421929
Q9UQE7	2	10873.7	22749.6	23222.5	12628.5	11527.3	14179	Structural maintenance of chromosomes protein 3	SMC3	0.000216295	0.000213843	0.000193012	0.000231058	0.000210009	0.000204154	0.000215074	1.00568	0.994277	0.897424	1.07432	0.976452	0.949229	0.965794	0.540689	0.0870346	0.000207717
Q9NTJ3	1	7639.37	21014.9	15191.4	10340.2	7633.16	11090.4	Structural maintenance of chromosomes protein 4	SMC4	0.000199803	0.000175094	0.000150969	0.00016233	0.000137382	0.000135187	0.000144966	1.37827	1.20782	1.04141	1.11978	0.947681	0.932539	1.20917	0.141212	0.210208	0.000175288
Q8IY18	1	16610	28565.7	23232.6	14588.1	16985.2	14280.9	Structural maintenance of chromosomes protein 5	SMC5	0.000271592	0.000247025	0.0001944	0.000352948	0.000210101	0.000300815	0.000287955	0.943177	0.857862	0.675105	1.22571	0.729633	1.04466	0.825381	0.34986	0.248372	0.000237672
O15260	2	6066.14	12825.3	11861.9	7200.8	6881.38	7693.52	Surfeit locus protein 4	SURF4	0.000121938	0.000121933	0.000104728	0.0001289	0.000107271	0.000121872	0.000119348	1.02171	1.02166	0.877503	1.08004	0.89881	1.02115	0.973624	0.732053	0.122601	0.0001162
Q12824	1	3575.72	7061.29	8605.31	5060.06	4046.31	5340.99	SWI/SNF-related matrix-associated actin-dependent regulator of chromatin subfamily B member 1	SMARCB1	6.71363e-05	8.56837e-05	7.27043e-05	7.59811e-05	7.78209e-05	7.1662e-05	7.51546e-05	0.893308	1.1401	0.967397	1.011	1.03548	0.953527	1.00027	0.997392	0.133444	7.51748e-05
O43426	1	27413.6	52843.4	44451.1	28705.6	30583	33210	Synaptojanin-1	SYNJ1	0.000502417	0.000486081	0.000452071	0.000582516	0.000401987	0.000541638	0.000508714	0.987622	0.95551	0.888656	1.14508	0.790204	1.06472	0.943929	0.640943	0.182757	0.00048019
Q96GM8	1	10006.4	22312.3	18889.7	11513.5	11738.2	13009	Target of EGR1 protein 1	TOE1	0.000212137	0.000194962	0.000177085	0.000212627	0.000170827	0.000207889	0.000197114	1.07622	0.989082	0.898388	1.0787	0.866638	1.05466	0.987895	0.892943	0.14514	0.000194728
Q8TC07	2	6153.27	10337.9	10278.5	5214.41	6652.15	6515.28	TBC1 domain family member 15	TBC1D15	9.82894e-05	8.82973e-05	8.86894e-05	0.000130752	9.29524e-05	0.000117812	0.000113839	0.863408	0.775634	0.779078	1.14857	0.816526	1.03491	0.80604	0.128797	0.14482	9.17587e-05
P17987	38	676011	2.02904e+06	1.63802e+06	1.28068e+06	754427	1.42416e+06	T-complex protein 1 subunit alpha	TCP1	0.0192914	0.0216862	0.0193865	0.0143647	0.0148132	0.0133612	0.0141797	1.36049	1.52938	1.3672	1.01304	1.04468	0.942279	1.41902	0.00264802	0.121163	0.0201213
P50991	5	70589.2	143659	116719	92545.2	72882.4	93577.1	T-complex protein 1 subunit delta	CCT4	0.00136586	0.0015671	0.00127382	0.00149996	0.00105553	0.00129078	0.00128209	1.06534	1.2223	0.993549	1.16993	0.82329	1.00678	1.09373	0.481046	0.222852	0.00140226
P48643	1	5881.29	11469	9518.12	6444.46	5950.26	6395.69	T-complex protein 1 subunit epsilon	CCT5	0.000109043	0.000109126	8.70615e-05	0.000124972	8.60757e-05	0.000105382	0.000105477	1.03381	1.0346	0.82541	1.18483	0.816064	0.999101	0.964607	0.794596	0.214864	0.000101744
P49368	3	82488.8	194047	182106	140240	92054.3	152696	T-complex protein 1 subunit gamma	CCT3	0.00184493	0.00237474	0.00207858	0.00175282	0.00164685	0.00163032	0.00167666	1.10036	1.41635	1.23971	1.04542	0.982218	0.972361	1.25214	0.0555043	0.165958	0.00209942
P50990	1	1	1	1	1	1	1	T-complex protein 1 subunit theta	CCT8	9.50765e-09	1.69333e-08	1.36125e-08	2.12492e-08	9.04336e-09	1.77104e-08	1.6001e-08	0.594192	1.05827	0.85073	1.32799	0.565175	1.10683	0.834396	0.563593	0.401599	1.33512e-08
P40227	6	81043	163485	141073	99280.5	84458.9	101745	T-complex protein 1 subunit zeta	CCT6A	0.00155436	0.00168115	0.001385	0.00172209	0.00127577	0.0014958	0.00149789	1.0377	1.12234	0.924636	1.14968	0.851712	0.998608	1.02823	0.798263	0.182505	0.00154017
Q15750	1	2349.8	2976.74	2550.95	1865.43	2022.42	1693.98	TGF-beta-activated kinase 1 and MAP3K7-binding protein 1	TAB1	2.83018e-05	3.1588e-05	2.30593e-05	4.99313e-05	2.30691e-05	3.5818e-05	3.62728e-05	0.780247	0.870845	0.635719	1.37655	0.635989	0.987461	0.762271	0.349465	0.306266	2.76497e-05
P26639	2	15867.1	36764.1	36675.6	24296.8	20413.5	27884.4	Threonine--tRNA ligase 1, cytoplasmic	TARS1	0.000349541	0.000411426	0.000379577	0.000337162	0.000331671	0.000361533	0.000343455	1.01772	1.1979	1.10517	0.981677	0.965689	1.05263	1.10693	0.141487	0.103648	0.000380181
P04818	3	19366.5	120289	53558.6	68469.5	23940.6	78845.7	Thymidylate synthase	TYMS	0.00114366	0.00115942	0.00107329	0.000411522	0.00048435	0.000423999	0.000439957	2.59949	2.6353	2.43953	0.935368	1.1009	0.963729	2.55811	3.88984e-05	0.249301	0.00112546
Q9Y2W1	1	21655.1	28955.9	29236.5	16316	21680	19812.9	Thyroid hormone receptor-associated protein 3	THRAP3	0.000275302	0.000276283	0.000269703	0.000460152	0.000264396	0.000383962	0.000369504	0.745059	0.747715	0.729906	1.24533	0.715545	1.03913	0.740894	0.168364	0.198088	0.000273763
Q07157	8	140003	126075	195934	56285.5	154681	58558.9	Tight junction protein ZO-1	TJP1	0.00119868	0.0009531	0.000797134	0.00297495	0.0017719	0.00273948	0.00249544	0.480348	0.381936	0.319436	1.19215	0.710055	1.09779	0.393907	0.0173032	0.129264	0.000982972
O75663	4	14307.7	21381.2	21226.8	11569.9	16465.8	11814.8	TIP41-like protein	TIPRL	0.000203285	0.000195917	0.000160829	0.000304026	0.000191962	0.000291617	0.000262535	0.774318	0.746253	0.6126	1.15804	0.731186	1.11077	0.711057	0.11528	0.187486	0.000186677
A5PLN9	1	4739.67	8498.35	8405.74	6286.4	5179.32	5565.22	Trafficking protein particle complex subunit 13	TRAPPC13	8.07993e-05	0.00010645	7.57567e-05	0.000100714	7.60161e-05	9.1728e-05	8.94861e-05	0.902926	1.18957	0.846575	1.12547	0.849474	1.02505	0.97969	0.886316	0.22926	8.76686e-05
O14776	4	139244	276404	239244	176545	145680	162402	Transcription elongation regulator 1	TCERG1	0.00262795	0.00298949	0.0022107	0.00295881	0.00216357	0.00258006	0.00256748	1.02355	1.16437	0.86104	1.15242	0.842682	1.0049	1.01632	0.9026	0.218708	0.00260938
O15391	0	10175.7	30188.8	20560.9	16056.9	11586.2	17793.6	Transcription factor YY2	YY2	0.000287025	0.000271896	0.000242215	0.000216225	0.000185939	0.000205197	0.000202454	1.41773	1.343	1.1964	1.06802	0.918428	1.01355	1.31904	0.015189	0.150503	0.000267045
Q13263	4	57176.2	105054	81592.6	58450.3	63874.7	67935.8	Transcription intermediary factor 1-beta	TRIM28	0.000998815	0.000989758	0.000924777	0.00121495	0.000737871	0.00113125	0.00102802	0.971589	0.962779	0.899569	1.18183	0.717758	1.10041	0.944646	0.721789	0.237353	0.000971117
Q9UNY4	1	6754.84	9867.89	10365.4	6473.54	6401.44	5333.17	Transcription termination factor 2	TTF2	9.38204e-05	0.000109619	7.25979e-05	0.000143535	9.37381e-05	0.000113372	0.000116882	0.802696	0.93786	0.621123	1.22803	0.801992	0.969975	0.787227	0.239691	0.23195	9.20123e-05
Q00577	1	4664.49	8831.11	9463.23	6435.08	4485.99	5216.97	Transcriptional activator protein Pur-alpha	PURA	8.39631e-05	0.000108967	7.1016e-05	9.91164e-05	8.55794e-05	7.94489e-05	8.80483e-05	0.953603	1.23759	0.806558	1.12571	0.97196	0.902334	0.999249	0.996053	0.247089	8.79821e-05
Q86YP4	0	8362.47	12868.7	11327	7070.63	7424.05	8546.34	Transcriptional repressor p66-alpha	GATAD2A	0.000122351	0.000119729	0.000116337	0.000177695	0.000102434	0.000131483	0.000137204	0.891746	0.872635	0.847913	1.29512	0.74658	0.958303	0.870765	0.465113	0.241885	0.000119473
Q12788	2	16787.1	22333.9	23304.1	11441	15555.2	14755.5	Transducin beta-like protein 3	TBL3	0.000212343	0.000193734	0.000200859	0.000356713	0.000210747	0.000275489	0.000280983	0.755715	0.689488	0.714846	1.26952	0.750035	0.980447	0.720016	0.138323	0.19037	0.000202312
Q04724	0	15273.6	20059.7	18120.7	11329.3	13560.7	11484.3	Transducin-like enhancer protein 1	TLE1	0.000190721	0.000191843	0.00015633	0.000324551	0.000163872	0.000240166	0.000242863	0.785302	0.789924	0.643696	1.33636	0.67475	0.988894	0.739641	0.256825	0.258507	0.000179631
P55072	1	8771.56	14284.4	15218.5	8253.14	9546.06	9473.62	Transitional endoplasmic reticulum ATPase	VCP	0.000135811	0.000139753	0.00012896	0.000186388	0.000137626	0.000169065	0.00016436	0.826304	0.850288	0.784619	1.13403	0.837347	1.02863	0.820403	0.113547	0.127783	0.000134841
P51571	4	177082	275728	260528	196019	165664	201997	Translocon-associated protein subunit delta	SSR4	0.00262152	0.00331925	0.00274969	0.00376284	0.00235604	0.00293397	0.00301762	0.868738	1.09995	0.911212	1.24696	0.780762	0.972281	0.959968	0.80629	0.256419	0.00289682
Q9UNL2	1	9775.96	11201.5	11697.9	8805.99	7874.84	10551.4	Translocon-associated protein subunit gamma	SSR3	0.0001065	0.000149115	0.000143631	0.000207731	0.000105788	0.000139467	0.000150995	0.705317	0.987545	0.951226	1.37575	0.700605	0.92365	0.881363	0.614406	0.339837	0.000133082
P49755	1	21281.9	74998.9	71918.7	52396.7	21820	56762.4	Transmembrane emp24 domain-containing protein 10	TMED10	0.000713064	0.00088725	0.000772679	0.000452223	0.000650386	0.000386441	0.00049635	1.43661	1.78755	1.55672	0.911097	1.31034	0.778566	1.59363	0.0354431	0.475822	0.000790998
P57088	1	20896.3	33817.8	29828.1	17022.9	21131.3	20997.4	Transmembrane protein 33	TMEM33	0.000321528	0.000288255	0.000285828	0.000444029	0.000269746	0.000374244	0.000362673	0.88655	0.794807	0.788113	1.22432	0.743772	1.0319	0.823157	0.284443	0.206546	0.000298537
Q9Y5L0	1	62027.6	103937	86076.7	72826.3	59358.1	69370.8	Transportin-3	TNPO3	0.000988193	0.00123319	0.000944311	0.00131803	0.000778423	0.00105126	0.00104924	0.94182	1.17532	0.899996	1.25618	0.741893	1.00193	1.00571	0.975011	0.298154	0.00105523
P40939	1	1	1	1	1	1	1	Trifunctional enzyme subunit alpha, mitochondrial	HADHA	9.50765e-09	1.69333e-08	1.36125e-08	2.12492e-08	9.04336e-09	1.77104e-08	1.6001e-08	0.594192	1.05827	0.85073	1.32799	0.565175	1.10683	0.834396	0.563593	0.401599	1.33512e-08
P22102	1	7651.14	16488.2	12625.3	8021.33	8806.72	8709.16	Trifunctional purine biosynthetic protein adenosine-3	GART	0.000156764	0.000135828	0.000118554	0.00016258	0.000114175	0.000155971	0.000144242	1.08681	0.941666	0.821907	1.12714	0.791551	1.08131	0.950129	0.720804	0.217923	0.000137049
Q12899	1	10379.6	14376.6	13698.3	7408.1	9983.84	8426.64	Tripartite motif-containing protein 26	TRIM26	0.000136688	0.000125444	0.000114708	0.000220558	0.000123879	0.000176818	0.000173752	0.786685	0.721971	0.660182	1.26939	0.712964	1.01765	0.722946	0.168352	0.211134	0.000125613
Q7Z2T5	1	7766.54	16879.7	15128.1	8734.07	8064.99	10874	TRMT1-like protein	TRMT1L	0.000160486	0.000147897	0.000148023	0.000165033	0.000136809	0.000142834	0.000148225	1.08272	0.997785	0.998633	1.11339	0.922978	0.963631	1.02638	0.703019	0.113906	0.000152135
Q12816	2	30929.1	40084.4	45714.7	21980.1	29600.1	22762.2	Trophinin	TRO	0.000381108	0.000372197	0.00030985	0.000657217	0.000413414	0.000524231	0.000531621	0.71688	0.700117	0.582841	1.23625	0.777649	0.9861	0.666613	0.0746378	0.169595	0.000354385
Q9NYL9	2	23094.3	24222.6	23183.9	13528.4	27306.8	10148.3	Tropomodulin-3	TMOD3	0.0002303	0.000229081	0.000138144	0.000490734	0.000209661	0.000483616	0.00039467	0.583525	0.580438	0.350024	1.2434	0.53123	1.22537	0.504662	0.115257	0.24481	0.000199175
P09493	12	662455	563550	507092	261818	684055	213677	Tropomyosin alpha-1 chain	TPM1	0.00535803	0.00443345	0.00290868	0.0140766	0.00458581	0.0121149	0.0102591	0.522271	0.432147	0.283522	1.37211	0.446999	1.18089	0.412647	0.113186	0.234833	0.00423339
P06753	31	4.53141e+06	4.35224e+06	3.43889e+06	2.21346e+06	4.50461e+06	1.60727e+06	Tropomyosin alpha-3 chain	TPM3	0.0413795	0.0374813	0.021879	0.0962887	0.0310991	0.0797786	0.0690555	0.599222	0.542771	0.316832	1.39437	0.45035	1.15528	0.486275	0.157873	0.281582	0.0335799
P67936	6	368745	404370	356423	197722	376804	154385	Tropomyosin alpha-4 chain	TPM4	0.00384461	0.00334808	0.00210157	0.00783553	0.00322326	0.00667336	0.00591072	0.650447	0.566443	0.355552	1.32565	0.545325	1.12903	0.524148	0.129951	0.261407	0.00309809
P68363	0	2.45015e+06	4.93611e+06	3.83424e+06	3.36803e+06	2.29418e+06	3.6602e+06	Tubulin alpha-1B chain	TUBA1B	0.0469308	0.0570319	0.0498245	0.0520637	0.0346744	0.0406308	0.0424563	1.10539	1.34331	1.17355	1.22629	0.816707	0.957004	1.20742	0.211119	0.279596	0.0512624
P07437	73	1.09147e+06	2.91152e+06	2.3007e+06	1.75741e+06	1.08801e+06	1.81369e+06	Tubulin beta chain	TUBB	0.0276817	0.0297588	0.0246889	0.0231929	0.0208061	0.0192692	0.0210894	1.31259	1.41108	1.17068	1.09974	0.986566	0.913691	1.29812	0.0278913	0.171511	0.0273765
Q9BVA1	1	99782.9	291752	235987	169370	105200	170573	Tubulin beta-2B chain	TUBB2B	0.00277388	0.00286799	0.00232193	0.0021203	0.00213411	0.00186314	0.00203919	1.36028	1.40644	1.13865	1.03978	1.04655	0.91367	1.30179	0.0317967	0.173162	0.0026546
P04350	1	4135.81	10262.4	9642.44	5962.72	5274.07	5679.46	Tubulin beta-4A chain	TUBB4A	9.75711e-05	0.000100969	7.73118e-05	8.78826e-05	8.72001e-05	9.34061e-05	8.94962e-05	1.09023	1.12819	0.863855	0.98197	0.974343	1.04369	1.02742	0.764166	0.148164	9.19505e-05
P68371	1	188072	345383	322289	208197	174244	205704	Tubulin beta-4B chain	TUBB4B	0.00328378	0.00352547	0.00280014	0.00399637	0.00291457	0.00308593	0.00333229	0.985443	1.05797	0.840305	1.19929	0.874646	0.926068	0.96124	0.761632	0.201039	0.00320313
P23258	0	19732	30472.1	27903.2	18353.1	16357.9	20291.1	Tubulin gamma-1 chain	TUBG1	0.000289718	0.000310778	0.000276213	0.000419289	0.000252339	0.000289706	0.000320445	0.904112	0.969835	0.861969	1.30846	0.787465	0.904074	0.911972	0.613509	0.255211	0.000292236
P41240	1	3107.52	6724.13	4438.37	3580.86	2159.07	3638.34	Tyrosine-protein kinase CSK	CSK	6.39307e-05	6.06358e-05	4.95269e-05	6.60322e-05	4.01378e-05	3.82381e-05	4.8136e-05	1.32813	1.25968	1.0289	1.37178	0.833841	0.794376	1.20557	0.377035	0.419304	5.80312e-05
Q9NYH9	2	27704.9	63400.5	54761.5	32876.1	29487.5	39833.6	U3 small nucleolar RNA-associated protein 6 homolog	UTP6	0.000602789	0.000556702	0.000542235	0.000588707	0.000495228	0.000522237	0.000535391	1.12589	1.03981	1.01278	1.09958	0.924984	0.975432	1.05949	0.392189	0.112036	0.000567242
O75643	1	6416.51	12376.3	8924.93	6035.69	9569.25	6183.26	U5 small nuclear ribonucleoprotein 200 kDa helicase	SNRNP200	0.00011767	0.000102204	8.41697e-05	0.000136345	8.07113e-05	0.000169476	0.000128844	0.913272	0.79324	0.653268	1.05822	0.626426	1.31535	0.786593	0.376251	0.303187	0.000101348
O95777	1	11610.9	24730.3	22218.3	13772	11880.4	14411.2	U6 snRNA-associated Sm-like protein LSm8	LSM8	0.000235127	0.000233206	0.000196173	0.000246721	0.000200928	0.000210407	0.000219352	1.07191	1.06316	0.89433	1.12477	0.916005	0.959222	1.0098	0.914706	0.149672	0.000221502
Q14694	1	3841.49	6324.39	6388.94	4081.59	2915.6	4346.16	Ubiquitin carboxyl-terminal hydrolase 10	USP10	6.01301e-05	6.91149e-05	5.91622e-05	8.16285e-05	5.77775e-05	5.16365e-05	6.36808e-05	0.944242	1.08533	0.929042	1.28184	0.907298	0.810864	0.986206	0.932062	0.260059	6.28024e-05
Q9P275	1	4780.86	7291.12	7180.94	3157.16	5721.71	4145.13	Ubiquitin carboxyl-terminal hydrolase 36	USP36	6.93214e-05	5.34612e-05	5.64257e-05	0.000101589	6.49398e-05	0.000101334	8.92877e-05	0.776383	0.598753	0.631954	1.13777	0.72731	1.13492	0.66903	0.0872715	0.184073	5.97361e-05
Q92890	1	19102.7	17221.3	17917.3	10823.4	18197.1	10400.8	Ubiquitin recognition factor in ER-associated degradation protein 1	UFD1	0.000163734	0.000183277	0.00014158	0.000405916	0.000162033	0.000322279	0.000296743	0.551772	0.617629	0.477115	1.36791	0.546038	1.08606	0.548839	0.138771	0.239754	0.000162864
Q14157	1	28059.8	60788.9	60734.5	39723	32474.4	46637.4	Ubiquitin-associated protein 2-like	UBAP2L	0.000577959	0.000672642	0.000634852	0.000596247	0.000549244	0.000575136	0.000573542	1.0077	1.17279	1.1069	1.03959	0.957635	1.00278	1.09579	0.147923	0.0944919	0.000628484
Q16763	3	39041.8	56427.1	52563.3	35308.3	39985.5	38474	Ubiquitin-conjugating enzyme E2 S	UBE2S	0.000536489	0.000597887	0.000523728	0.000829605	0.000475348	0.000708161	0.000671038	0.799491	0.890989	0.780475	1.2363	0.708378	1.05532	0.823651	0.328501	0.228728	0.000552701
O60701	1	4046.47	3780.91	4274.07	3118.09	3176.92	3083.6	UDP-glucose 6-dehydrogenase	UGDH	3.59475e-05	5.27997e-05	4.19755e-05	8.5984e-05	3.86519e-05	5.62647e-05	6.03002e-05	0.596143	0.875614	0.696109	1.42593	0.640991	0.933076	0.722622	0.317723	0.319751	4.35742e-05
O43795	1	8481.21	6871.72	10061.1	4212.57	9260.83	3770.33	Unconventional myosin-Ib	MYO1B	6.53339e-05	7.13329e-05	5.13236e-05	0.000180219	9.09862e-05	0.000164013	0.000145073	0.450353	0.491704	0.353779	1.24226	0.627176	1.13056	0.431945	0.0426	0.158248	6.26635e-05
O00159	1	14344.7	13384.5	23589.2	6794.88	13290	7472.47	Unconventional myosin-Ic	MYO1C	0.000127255	0.00011506	0.000101719	0.000304813	0.000213326	0.000235372	0.00025117	0.506649	0.458096	0.404981	1.21357	0.849328	0.937101	0.456575	0.00875455	0.100592	0.000114678
O94832	2	35500.5	23088.5	32191.8	12274.8	44533.9	10399.9	Unconventional myosin-Id	MYO1D	0.000219517	0.000207854	0.000141569	0.000754356	0.000291122	0.000788715	0.000611398	0.359041	0.339965	0.23155	1.23382	0.476158	1.29002	0.310185	0.0601074	0.156864	0.000189647
Q9Y4I1	2	93334.5	92055.1	80022	43562.6	131593	33205.5	Unconventional myosin-Va	MYO5A	0.000875227	0.00073766	0.00045201	0.00198328	0.000723667	0.00233056	0.00167917	0.521226	0.4393	0.269187	1.18111	0.430967	1.38793	0.409904	0.120621	0.243166	0.000688299
Q9UM54	18	355655	423635	415915	214877	430807	195559	Unconventional myosin-VI	MYO6	0.00402777	0.00363857	0.00266204	0.00755738	0.00376127	0.00762978	0.00631614	0.637694	0.576076	0.421467	1.19652	0.5955	1.20798	0.545079	0.0987242	0.221086	0.0034428
Q9BZX2	2	15816.1	32438.5	29327.3	19660.1	18023.7	23829.8	Uridine-cytidine kinase 2	UCK2	0.000308414	0.000332912	0.000324384	0.000336078	0.000265217	0.000319208	0.000306834	1.00515	1.08499	1.05719	1.09531	0.864367	1.04033	1.04911	0.54047	0.132891	0.000321903
O75436	1	8098.92	12375.8	14248.6	7479.78	9116.67	6946.86	Vacuolar protein sorting-associated protein 26A	VPS26A	0.000117665	0.000126658	9.45643e-05	0.000172095	0.000128855	0.00016146	0.000154137	0.76338	0.821721	0.613508	1.11651	0.835978	1.04751	0.73287	0.0632581	0.1517	0.000112962
Q9P035	1	15173.8	20901.4	22080.6	12642	12808.1	11420.4	Very-long-chain (3R)-3-hydroxyacyl-CoA dehydratase 3	HACD3	0.000198724	0.00021407	0.00015546	0.00032243	0.000199682	0.000226837	0.00024965	0.79601	0.857483	0.622713	1.29153	0.799851	0.90862	0.758736	0.217146	0.230692	0.000189418
O75396	1	13299.4	22632.5	19560.7	14331.5	17747.5	14264.4	Vesicle-trafficking protein SEC22b	SEC22B	0.000215182	0.00024268	0.000194174	0.000282602	0.000176895	0.000314316	0.000257937	0.834242	0.940848	0.752797	1.09562	0.685805	1.21857	0.842629	0.407019	0.253271	0.000217345
P08670	158	4.53555e+06	3.95214e+06	7.3403e+06	1.68416e+06	4.35256e+06	1.65557e+06	Vimentin	VIM	0.0375756	0.0285184	0.0225365	0.0963767	0.066381	0.0770857	0.0799478	0.470001	0.356713	0.28189	1.2055	0.830304	0.964201	0.369535	0.00678798	0.117927	0.0295435
P45880	6	22778.2	31344.8	36229.5	18872.9	24637.3	20743.4	Voltage-dependent anion-selective channel protein 2	VDAC2	0.000298015	0.000319581	0.000282369	0.000484017	0.000327636	0.000436338	0.000415997	0.716387	0.768229	0.678777	1.16351	0.787593	1.0489	0.721131	0.0710939	0.14602	0.000299988
Q9Y277	2	28205.7	42685.7	44383.9	23157.5	28123.3	24271.5	Voltage-dependent anion-selective channel protein 3	VDAC3	0.000405841	0.000392133	0.000330397	0.000599347	0.000401379	0.000498076	0.000499601	0.812331	0.784893	0.661322	1.19965	0.8034	0.996947	0.752848	0.115883	0.16948	0.000376124
Q9UI12	1	51466.4	108798	89226.7	67044	53808.5	76108.3	V-type proton ATPase subunit H	ATP6V1H	0.00103442	0.00113528	0.00103602	0.00109362	0.000806909	0.000952971	0.000951166	1.08753	1.19356	1.08922	1.14977	0.848337	1.0019	1.12344	0.25863	0.179892	0.00106857
Q8NCN2	1	1104.01	1835.84	1740.49	1025.41	1408.77	959.229	Zinc finger and BTB domain-containing protein 34	ZBTB34	1.74545e-05	1.73636e-05	1.30575e-05	2.34593e-05	1.57399e-05	2.49499e-05	2.1383e-05	0.816278	0.812026	0.610648	1.0971	0.736091	1.16681	0.746317	0.16547	0.20876	1.59585e-05
Q8N720	1	1	1	1	1	1	1	Zinc finger protein 655	ZNF655	9.50765e-09	1.69333e-08	1.36125e-08	2.12492e-08	9.04336e-09	1.77104e-08	1.6001e-08	0.594192	1.05827	0.85073	1.32799	0.565175	1.10683	0.834396	0.563593	0.401599	1.33512e-08
Q8NHS0	690	4.70607e+07	1.05178e+08	1.10578e+08	5.90551e+07	5.64639e+07	7.34618e+07	DnaJ homolog subfamily B member 8	DNAJB8

## Sheet: Ala IP #2
Accession	Spectral Count	TMT Channel 126	TMT Channel 127	TMT Channel 128	TMT Channel 129	TMT Channel 130	TMT Channel 131	Description	Gene	Norm. Ala Rep. #1	Norm. Ala Rep. #2	Norm. Ala Rep. #3	Norm. Ctrl. Rep. #1	Norm. Ctrl. Rep. #2	Norm. Ctrl. Rep. #3	Norm. Ctrl. Avg.	Scaled Ala #1	Scaled Ala #2	Scaled Ala #3	Scaled Control #1	Scaled Control #2	Scaled Control #3	Fold Change	P Value	Fold Change Std. Dev.	Avg Ala Norm
Q15118	2	5712.68	5899.78	1881.39	3736.64	4578.47	5871.61	[Pyruvate dehydrogenase (acetyl-transferring)] kinase isozyme 1, mitochondrial	PDK1	5.84425e-05	4.43304e-05	5.51488e-05	4.14238e-05	3.07192e-05	3.54477e-05	3.58636e-05	1.62958	1.23608	1.53774	1.15504	0.856558	0.988403	1.4678	0.0334017	0.300965	5.26406e-05
Q15120	1	1007.23	1396.95	288.257	873.496	1153.11	942.14	[Pyruvate dehydrogenase (acetyl-transferring)] kinase isozyme 3, mitochondrial	PDK3	1.3838e-05	1.03629e-05	8.849e-06	7.30364e-06	4.70665e-06	8.92764e-06	6.97931e-06	1.98272	1.48481	1.26789	1.04647	0.674372	1.27916	1.57847	0.103517	0.60514	1.10166e-05
P61604	4	59397.9	31622.5	19512.5	28928.9	33736.7	47802.8	10 kDa heat shock protein, mitochondrial	HSPE1	0.000313248	0.000343205	0.000448986	0.000430707	0.000318601	0.000261198	0.000336835	0.929976	1.01891	1.33295	1.27869	0.945866	0.775447	1.09395	0.64987	0.351025	0.00036848
Q15029	3	17991.8	19423	8001.59	12629.8	14818	17560.9	116 kDa U5 small nuclear ribonucleoprotein component	EFTUD2	0.000192402	0.000149836	0.00016494	0.000130463	0.00013065	0.000114725	0.000125279	1.53578	1.19602	1.31658	1.04138	1.04287	0.915754	1.34946	0.0318048	0.198407	0.000169059
A6NJ78	1	3167.5	3831.23	1642.47	2430.52	2603.47	2794.61	12S rRNA N4-methylcytidine (m4C) methyltransferase	METTL15	3.79517e-05	2.8835e-05	2.62482e-05	2.29682e-05	2.68182e-05	2.01567e-05	2.33144e-05	1.62782	1.23679	1.12584	0.985151	1.15029	0.864561	1.33015	0.129495	0.325482	3.10116e-05
P31946	0	15511.9	14939	5456.14	11478.6	14564.8	13817.5	14-3-3 protein beta/alpha	YWHAB	0.000147984	0.000136179	0.00012978	0.00011248	8.90878e-05	0.000112765	0.000104778	1.41236	1.2997	1.23862	1.07351	0.850256	1.07623	1.31689	0.024887	0.192188	0.000137981
P62258	8	70302.8	66779	32216.6	51648.9	70705.8	66111.4	14-3-3 protein epsilon	YWHAE	0.000661504	0.000612748	0.000620948	0.000509781	0.000526032	0.000547422	0.000527745	1.25345	1.16107	1.17661	0.96596	0.996754	1.03729	1.19704	0.0050227	0.0654276	0.000631733
Q04917	3	11012.2	11392.7	5000.17	8029.6	11011.6	10341	14-3-3 protein eta	YWHAH	0.000112855	9.5261e-05	9.71271e-05	7.98515e-05	8.16428e-05	8.52545e-05	8.22496e-05	1.3721	1.15819	1.18088	0.970844	0.992622	1.03653	1.23706	0.0282822	0.124577	0.000101748
P61981	5	152629	139255	66072.1	109385	141609	135215	14-3-3 protein gamma	YWHAG	0.00137944	0.00129771	0.00127	0.00110675	0.00107882	0.00109637	0.00109398	1.26094	1.18623	1.1609	1.01167	0.986145	1.00219	1.20269	0.00280678	0.0542759	0.00131572
P63104	3	25802.8	23261.4	12535.6	18801.9	22747	23980.8	14-3-3 protein zeta/delta	YWHAZ	0.000230424	0.000223061	0.000225239	0.000187102	0.000204681	0.000176113	0.000189299	1.21725	1.17835	1.18986	0.988395	1.08126	0.930345	1.19516	0.0126965	0.0931479	0.000226241
Q9UJK0	1	3622.98	3779.28	1750.69	2912.07	3835.19	3230.78	18S rRNA aminocarboxypropyltransferase	TSR3	3.7437e-05	3.4548e-05	3.0345e-05	2.6271e-05	2.85852e-05	2.9693e-05	2.81831e-05	1.32835	1.22584	1.07671	0.932155	1.01427	1.05358	1.2103	0.0609841	0.147088	3.411e-05
O15120	2	3501.18	3245.04	1525.89	2042.02	2889.24	2673.68	1-acyl-sn-glycerol-3-phosphate acyltransferase beta	AGPAT2	3.2145e-05	2.42259e-05	2.51124e-05	2.53878e-05	2.49146e-05	2.23692e-05	2.42239e-05	1.327	1.00009	1.03668	1.04805	1.02852	0.923437	1.12125	0.333792	0.19424	2.71611e-05
Q9Y2I7	1	2439.26	2469.76	969.596	1657.34	2266.88	2288.44	1-phosphatidylinositol 3-phosphate 5-kinase	PIKFYVE	2.44651e-05	1.96622e-05	2.14941e-05	1.76876e-05	1.58316e-05	1.75507e-05	1.70233e-05	1.43716	1.15502	1.26263	1.03902	0.929993	1.03098	1.28493	0.0332818	0.162386	2.18738e-05
Q9BZG8	2	11996.3	9193.46	4614.89	6762.91	9571.54	8033.28	2-(3-amino-3-carboxypropyl)histidine synthase subunit 1	DPH1	9.10692e-05	8.02334e-05	7.54522e-05	8.6988e-05	7.53518e-05	7.41053e-05	7.8815e-05	1.15548	1.018	0.957332	1.1037	0.956059	0.940243	1.0436	0.607702	0.138416	8.22516e-05
P09543	3	39431.7	31954.9	14663.4	22657.4	37077.4	33114.4	2',3'-cyclic-nucleotide 3'-phosphodiesterase	CNP	0.000316541	0.000268801	0.000311025	0.000285928	0.000239424	0.000287063	0.000270805	1.16889	0.992602	1.14852	1.05584	0.88412	1.06004	1.10334	0.267892	0.146853	0.000298789
O00232	1	6585.64	6623.48	2892.25	5116.44	5897.84	5491.58	26S proteasome non-ATPase regulatory subunit 12	PSMD12	6.56113e-05	6.07e-05	5.15793e-05	4.77538e-05	4.72246e-05	4.56626e-05	4.68803e-05	1.39955	1.29479	1.10023	1.01863	1.00734	0.974025	1.26486	0.0405089	0.154692	5.92969e-05
O00487	3	20062.6	16002.8	5942.88	11274.8	18484.1	14008.1	26S proteasome non-ATPase regulatory subunit 14	PSMD14	0.000158521	0.000133761	0.00013157	0.000145478	9.70352e-05	0.000143109	0.000128541	1.23324	1.04061	1.02357	1.13177	0.754898	1.11333	1.09914	0.517609	0.26095	0.000141284
Q13200	2	16997.2	11551.7	4997.8	9055.94	14531	11398.8	26S proteasome non-ATPase regulatory subunit 2	PSMD2	0.000114429	0.000107437	0.000107063	0.00012325	8.16041e-05	0.000112503	0.000105786	1.08171	1.01561	1.01207	1.16509	0.771409	1.0635	1.03646	0.776657	0.215432	0.000109643
O43242	59	476224	629504	215701	431452	441603	481326	26S proteasome non-ATPase regulatory subunit 3	PSMD3	0.00623578	0.00511862	0.00452082	0.00345321	0.00352196	0.003419	0.00346472	1.79979	1.47735	1.30482	0.996676	1.01652	0.986804	1.52732	0.0221848	0.252304	0.00529174
P55036	2	23924	32678.9	12425.5	20251.2	24381.3	26979.6	26S proteasome non-ATPase regulatory subunit 4	PSMD4	0.000323713	0.000240254	0.000253404	0.000173478	0.000202884	0.000188766	0.000188376	1.71844	1.2754	1.34521	0.920913	1.07702	1.00207	1.44635	0.0367872	0.263619	0.000272457
Q15008	7	94714.1	85982.3	40793.8	65616.5	79711.6	73128.2	26S proteasome non-ATPase regulatory subunit 6	PSMD6	0.000851729	0.000778456	0.000686852	0.000686792	0.000666081	0.000617147	0.000656674	1.29704	1.18545	1.04596	1.04587	1.01433	0.939809	1.17615	0.0900407	0.141166	0.000772346
P62333	2	7330.8	4990.36	3289.01	4094.81	7215.87	5328.89	26S proteasome regulatory subunit 10B	PSMC6	4.94338e-05	4.85797e-05	5.00513e-05	5.31572e-05	5.37029e-05	5.58671e-05	5.42424e-05	0.91135	0.895603	0.922734	0.979993	0.990054	1.02995	0.909895	0.00629865	0.0276341	4.93549e-05
P62191	2	26875.9	29921.7	11530.7	19134.2	25177.1	25175.5	26S proteasome regulatory subunit 4	PSMC1	0.0002964	0.000227003	0.00023646	0.000194883	0.000188273	0.000194927	0.000192694	1.53819	1.17805	1.22712	1.01136	0.977055	1.01159	1.31445	0.0501064	0.197046	0.000253288
P17980	5	37686.8	15604.4	7081.73	10617.5	35336.4	19405.4	26S proteasome regulatory subunit 6A	PSMC3	0.000154575	0.000125963	0.000182264	0.000273275	0.00011563	0.000273583	0.00022083	0.699975	0.570406	0.825362	1.23749	0.523618	1.23889	0.698581	0.293222	0.315142	0.000154267
P35998	10	123367	132718	52847.6	97986.4	117386	128766	26S proteasome regulatory subunit 7	PSMC2	0.00131469	0.00116248	0.00120942	0.000894564	0.000862895	0.000908835	0.000888765	1.47923	1.30798	1.36079	1.00653	0.970893	1.02258	1.38267	0.00193574	0.0950199	0.00122887
P62195	1	2742.52	3836.23	1104.85	2195.54	2416.77	2125.78	26S proteasome regulatory subunit 8	PSMC5	3.80012e-05	2.60473e-05	1.99663e-05	1.98866e-05	1.804e-05	1.87113e-05	1.88793e-05	2.01285	1.37968	1.05757	1.05336	0.955545	0.9911	1.48337	0.161724	0.491522	2.80049e-05
Q9Y3D3	1	1399.68	1461.66	766.077	969.148	1735.27	1016.84	28S ribosomal protein S16, mitochondrial	MRPS16	1.4479e-05	1.14977e-05	9.55059e-06	1.01494e-05	1.25085e-05	1.34349e-05	1.20309e-05	1.20348	0.955679	0.793837	0.843607	1.0397	1.1167	0.984332	0.918719	0.248552	1.18424e-05
Q9Y399	3	24259.4	26995.6	9853.38	18470.6	21723.8	21602.7	28S ribosomal protein S2, mitochondrial	MRPS2	0.000267415	0.00021913	0.000202902	0.00017591	0.000160886	0.000168191	0.000168329	1.58865	1.30179	1.20539	1.04504	0.955782	0.999181	1.36528	0.0363298	0.208463	0.000229816
P82921	3	10268.2	9610.79	4011.79	6326.7	8407.62	8585.17	28S ribosomal protein S21, mitochondrial	MRPS21	9.52032e-05	7.50582e-05	8.06357e-05	7.44573e-05	6.55045e-05	6.5094e-05	6.83519e-05	1.39284	1.09811	1.17971	1.08932	0.958341	0.952336	1.22356	0.085925	0.179246	8.36324e-05
Q96EL2	1	5716.66	4013.75	1751.74	3180.77	5499.95	4072.33	28S ribosomal protein S24, mitochondrial	MRPS24	3.97597e-05	3.77358e-05	3.82491e-05	4.14527e-05	2.86024e-05	4.2582e-05	3.75457e-05	1.05897	1.00506	1.01873	1.10406	0.761802	1.13414	1.02759	0.830145	0.214378	3.85815e-05
A1L0T0	1	6215.26	6839.35	2333.49	4630.42	5898.72	5727.13	2-hydroxyacyl-CoA lyase 2	ILVBL	6.77497e-05	5.4934e-05	5.37917e-05	4.50682e-05	3.81012e-05	4.56694e-05	4.29463e-05	1.57755	1.27913	1.25254	1.04941	0.887183	1.06341	1.36974	0.035563	0.224869	5.88251e-05
P12694	3	16361.8	18165.2	6700.56	11562.6	14682.8	14023.1	2-oxoisovalerate dehydrogenase subunit alpha, mitochondrial	BCKDHA	0.000179942	0.000137175	0.000131711	0.000118643	0.000109407	0.000113678	0.000113909	1.5797	1.20425	1.15628	1.04156	0.960471	0.997972	1.31341	0.0823739	0.237905	0.00014961
P21953	2	32719.3	35052.5	14710.4	25014.1	31383.6	28215.3	2-oxoisovalerate dehydrogenase subunit beta, mitochondrial	BCKDHB	0.000347226	0.00029676	0.000265011	0.000237255	0.000240192	0.00024298	0.000240142	1.44592	1.23577	1.10356	0.987976	1.00021	1.01182	1.26175	0.0588223	0.173305	0.000302999
Q9H6S0	7	55549.6	49851.9	24382.5	38021.2	52340.9	48112.3	3'-5' RNA helicase YTHDC2	YTHDC2	0.000493826	0.000451074	0.000451893	0.000402802	0.000398117	0.000405237	0.000402052	1.22826	1.12193	1.12397	1.00187	0.990213	1.00792	1.15805	0.0112203	0.0617002	0.000465597
Q9BYD1	6	40597.6	34266.8	17550.2	32548.5	43149.2	31840.1	39S ribosomal protein L13, mitochondrial	MRPL13	0.000339442	0.000386146	0.000299056	0.000294382	0.000286559	0.000334072	0.000305004	1.11291	1.26604	0.980499	0.965173	0.939524	1.0953	1.11982	0.278185	0.170784	0.000341548
Q6P1L8	1	2644.62	3506.86	1381.64	2033.36	2581.34	2695.45	39S ribosomal protein L14, mitochondrial	MRPL14	3.47385e-05	2.41232e-05	2.53169e-05	1.91767e-05	2.25594e-05	1.99854e-05	2.05739e-05	1.68848	1.17252	1.23054	0.932092	1.09651	0.971398	1.36385	0.0998183	0.305932	2.80596e-05
Q9NX20	1	3423.84	2840.39	1082.76	2621.3	3000.3	2342.78	39S ribosomal protein L16, mitochondrial	MRPL16	2.81365e-05	3.10984e-05	2.20045e-05	2.4827e-05	1.76793e-05	2.32291e-05	2.19118e-05	1.28408	1.41925	1.00423	1.13304	0.806838	1.06012	1.23585	0.207873	0.299293	2.70798e-05
Q9H0U6	2	10829.1	8484.02	4767.67	6282.22	9209.18	7685.95	39S ribosomal protein L18, mitochondrial	MRPL18	8.40416e-05	7.45306e-05	7.21898e-05	7.85242e-05	7.78464e-05	7.12999e-05	7.58901e-05	1.10741	0.982085	0.951241	1.03471	1.02578	0.939514	1.01358	0.822139	0.0983901	7.69207e-05
Q5T653	1	5163.39	4078.43	2593.1	2995.73	5022.75	3807.23	39S ribosomal protein L2, mitochondrial	MRPL2	4.04003e-05	3.55405e-05	3.57592e-05	3.74408e-05	4.234e-05	3.88874e-05	3.95561e-05	1.02134	0.898484	0.904012	0.946525	1.07038	0.983096	0.941279	0.340815	0.0916675	3.72334e-05
Q9NWU5	3	20857.4	15187.7	6980.77	12047.7	19222.5	13889.3	39S ribosomal protein L22, mitochondrial	MRPL22	0.000150447	0.000142931	0.000130454	0.000151241	0.000113982	0.000148825	0.000138016	1.09007	1.03561	0.945209	1.09582	0.825859	1.07832	1.02363	0.819356	0.171071	0.000141277
Q96A35	1	7885	8061.81	3411.12	5567.45	6663.31	6839.98	39S ribosomal protein L24, mitochondrial	MRPL24	7.98592e-05	6.60507e-05	6.42441e-05	5.71759e-05	5.56967e-05	5.1589e-05	5.48205e-05	1.45674	1.20485	1.1719	1.04296	1.01598	0.941053	1.27783	0.0430266	0.169794	7.00513e-05
Q96DV4	1	2587.21	2287.46	809.722	1914.54	2357.24	2108.4	39S ribosomal protein L38, mitochondrial	MRPL38	2.26593e-05	2.27136e-05	1.9803e-05	1.87604e-05	1.32211e-05	1.82504e-05	1.6744e-05	1.35328	1.35652	1.18269	1.12043	0.789605	1.08997	1.2975	0.0685238	0.257235	2.17253e-05
Q9BRJ2	1	4960.6	4466.05	1989.42	3276.76	4788.99	4170.51	39S ribosomal protein L45, mitochondrial	MRPL45	4.42401e-05	3.88746e-05	3.91713e-05	3.59704e-05	3.24833e-05	3.70776e-05	3.51771e-05	1.25764	1.10511	1.11354	1.02255	0.923421	1.05403	1.15877	0.0660058	0.116569	4.0762e-05
Q9NP92	2	20908	16847	8943.01	11843.5	17407.4	13403.5	39S ribosomal protein S30, mitochondrial	MRPS30	0.000166884	0.000140508	0.000125891	0.000151608	0.000146021	0.000134772	0.000144134	1.15784	0.97484	0.873432	1.05186	1.01309	0.935049	1.00204	0.983028	0.155984	0.000144428
Q99714	6	42689.2	57613.1	18062.1	38436.6	39115.4	45686.4	3-hydroxyacyl-CoA dehydrogenase type-2	HSD17B10	0.000570708	0.000456002	0.000429107	0.000309548	0.000294919	0.000302841	0.000302436	1.88704	1.50776	1.41884	1.02352	0.975143	1.00134	1.60454	0.0137923	0.25167	0.000485272
P09110	1	3728.2	3994.29	1550.05	2863.39	3335.83	3182.47	3-ketoacyl-CoA thiolase, peroxisomal	ACAA1	3.95669e-05	3.39704e-05	2.98912e-05	2.7034e-05	2.53092e-05	2.58269e-05	2.60567e-05	1.51849	1.30371	1.14716	1.03751	0.971313	0.99118	1.32312	0.041826	0.191767	3.44762e-05
P25325	1	3900.73	4325.55	1683.71	2871.31	3395.07	3206.98	3-mercaptopyruvate sulfurtransferase	MPST	4.28483e-05	3.40644e-05	3.01214e-05	2.8285e-05	2.74916e-05	2.62855e-05	2.73541e-05	1.56643	1.24532	1.10117	1.03403	1.00503	0.960935	1.30431	0.0940074	0.242967	3.56781e-05
P46783	2	44494.1	37395.4	16513.2	32076	41719.8	38618.8	40S ribosomal protein S10	RPS10	0.000370434	0.00038054	0.000362725	0.000322636	0.000269627	0.000323006	0.00030509	1.21418	1.24731	1.18891	1.05751	0.883763	1.05872	1.2168	0.0231309	0.125942	0.000371233
P62280	52	866663	961157	376757	651309	805042	823684	40S ribosomal protein S11	RPS11	0.00952109	0.00772694	0.0077364	0.00628436	0.00615168	0.00623284	0.00622296	1.52999	1.24168	1.2432	1.00987	0.988546	1.00159	1.33829	0.0244063	0.166641	0.00832815
P25398	1	2909.11	2505.15	1114.7	1713.27	2507.88	2653.64	40S ribosomal protein S12	RPS12	2.48157e-05	2.03258e-05	2.49242e-05	2.10946e-05	1.82008e-05	1.94166e-05	1.95706e-05	1.26801	1.03859	1.27355	1.07787	0.930003	0.99213	1.19338	0.0941785	0.160714	2.33552e-05
P62277	2	49721.6	62219.6	21905.7	41291.6	44484.6	47649.2	40S ribosomal protein S13	RPS13	0.000616339	0.000489872	0.000447542	0.000360542	0.000357676	0.000344411	0.00035421	1.74004	1.383	1.2635	1.01788	1.00979	0.972336	1.46218	0.0324885	0.250475	0.000517918
P62263	43	240177	295449	113915	202067	246237	243551	40S ribosomal protein S14	RPS14	0.00292668	0.00239727	0.00228754	0.00174158	0.00186	0.00190643	0.001836	1.59405	1.3057	1.24594	0.94857	1.01307	1.03836	1.3819	0.0260922	0.196834	0.00253716
P62244	14	262016	251275	109412	174319	214162	218829	40S ribosomal protein S15a	RPS15A	0.00248909	0.00206808	0.00205534	0.00189994	0.00178647	0.00165809	0.0017815	1.39719	1.16086	1.15371	1.06648	1.00279	0.930729	1.23725	0.0562064	0.162046	0.00220417
P62249	20	386073	299462	113698	332679	346451	349899	40S ribosomal protein S16	RPS16	0.00296643	0.00394681	0.00328641	0.0027995	0.00185647	0.00268232	0.00244609	1.21272	1.61352	1.34353	1.14448	0.758951	1.09657	1.38992	0.0825758	0.356469	0.00339988
P62269	2	7952.41	7162.56	2874.74	7173.32	7856.22	7333.04	40S ribosomal protein S18	RPS18	7.09514e-05	8.51023e-05	6.88752e-05	5.76646e-05	4.69387e-05	6.08249e-05	5.51427e-05	1.28669	1.54331	1.24903	1.04573	0.851221	1.10304	1.35968	0.039867	0.24053	7.49763e-05
P39019	3	34687.5	22853.6	10896.4	24008.7	27162.9	27840.7	40S ribosomal protein S19	RPS19	0.000226385	0.000284833	0.000261492	0.000251527	0.000177917	0.000210302	0.000213248	1.0616	1.33569	1.22623	1.1795	0.834316	0.986183	1.20784	0.179099	0.2504	0.00025757
P15880	16	208515	181041	68427	167882	191295	183685	40S ribosomal protein S2	RPS2	0.00179337	0.00199171	0.00172526	0.00151199	0.00111727	0.00148106	0.00137011	1.30893	1.45369	1.25921	1.10356	0.815465	1.08098	1.34061	0.0357084	0.237356	0.00183678
P60866	9	93348.7	80140.2	31923.7	76475.2	89039.7	85452.4	40S ribosomal protein S20	RPS20	0.000793859	0.000907281	0.000802607	0.000676891	0.000521251	0.000689368	0.00062917	1.26176	1.44203	1.27566	1.07585	0.828473	1.09568	1.32648	0.034513	0.221497	0.000834582
P63220	3	35992.4	28565.6	15056.8	25377.8	29966.4	32028.6	40S ribosomal protein S21	RPS21	0.000282967	0.000301075	0.000300827	0.000260988	0.000245847	0.000232007	0.000246281	1.14896	1.22249	1.22148	1.05972	0.998239	0.942043	1.19764	0.00911628	0.0821369	0.000294956
P62266	11	109658	114609	32362.4	68992.8	96385.3	94501.3	40S ribosomal protein S23	RPS23	0.0011353	0.000818512	0.000887598	0.000795156	0.000528413	0.00074624	0.000689936	1.64552	1.18636	1.28649	1.15251	0.765887	1.08161	1.37279	0.111552	0.371657	0.000947138
P62847	4	84132.7	73894.2	31002.5	48747.5	84150.9	66958.1	40S ribosomal protein S24	RPS24	0.000731986	0.000578327	0.0006289	0.000610064	0.000506209	0.000651518	0.000589264	1.2422	0.98144	1.06726	1.0353	0.859054	1.10565	1.09697	0.412617	0.192559	0.000646404
P62854	0	16828.7	15916.7	8793.31	10702.8	17293	13605.9	40S ribosomal protein S26	RPS26	0.000157669	0.000126975	0.000127793	0.000122028	0.000143577	0.000133887	0.000133164	1.18402	0.953519	0.959666	0.916375	1.0782	1.00543	1.0324	0.734544	0.155728	0.000137479
P42677	1	62554.8	54038.9	21024.2	31408.6	59587.9	45298	40S ribosomal protein S27	RPS27	0.000535303	0.000372622	0.000425459	0.000453598	0.000343282	0.000461345	0.000419408	1.27633	0.888448	1.01443	1.08152	0.818492	1.09999	1.05973	0.703397	0.258838	0.000444461
Q71UM5	1	5982.16	5983.81	2305.03	4151.37	5480.38	5529.43	40S ribosomal protein S27-like	RPS27L	5.92749e-05	4.92507e-05	5.19348e-05	4.33779e-05	3.76366e-05	4.24305e-05	4.11483e-05	1.44052	1.19691	1.26214	1.05418	0.914656	1.03116	1.29985	0.0239674	0.159239	5.34868e-05
P62857	8	81225.1	74794	36766.4	62070.9	79011.4	77107.9	40S ribosomal protein S28	RPS28	0.000740899	0.000736392	0.000724232	0.00058898	0.000600321	0.000611726	0.000600342	1.23413	1.22662	1.20637	0.981074	0.999964	1.01896	1.22237	8.49021e-05	0.0272483	0.000733841
P23396	111	1.14197e+06	956189	354673	876778	1.05192e+06	977136	40S ribosomal protein S3	RPS3	0.00947188	0.0104019	0.0091777	0.00828063	0.0057911	0.00814425	0.00740533	1.27906	1.40464	1.23934	1.1182	0.782018	1.09978	1.30768	0.0623095	0.261785	0.00968381
P62861	12	160311	100220	64484.7	78980.5	128519	85035.4	40S ribosomal protein S30	FAU	0.000992771	0.000937003	0.000798691	0.00116245	0.00105291	0.000995026	0.00107013	0.927713	0.8756	0.746352	1.08627	0.983908	0.929821	0.849888	0.10127	0.115235	0.000909488
P61247	16	172806	218694	76229	144041	153955	184803	40S ribosomal protein S3a	RPS3A	0.00216635	0.00170886	0.00173575	0.00125305	0.00124467	0.00119196	0.00122989	1.76141	1.38944	1.4113	1.01883	1.01201	0.969158	1.52072	0.0127934	0.212712	0.00187032
P62701	6	137652	140224	55163.1	102773	122656	125748	40S ribosomal protein S4, X isoform	RPS4X	0.00138904	0.00121927	0.00118108	0.000998143	0.000900703	0.000949633	0.000949493	1.46293	1.28413	1.24391	1.05124	0.948615	1.00015	1.33032	0.0108933	0.135103	0.00126313
P22090	1	6177.88	5640.39	2004.84	4218.98	4729.11	5013.86	40S ribosomal protein S4, Y isoform 1	RPS4Y1	5.58729e-05	5.00529e-05	4.70924e-05	4.47971e-05	3.27351e-05	3.6614e-05	3.80487e-05	1.46846	1.31549	1.23769	1.17736	0.860346	0.962292	1.34055	0.0419644	0.246681	5.10061e-05
P46782	1	1	1	1	1	1	1	40S ribosomal protein S5	RPS5	9.90587e-09	1.18637e-08	9.39244e-09	7.25121e-09	1.6328e-08	7.74226e-09	1.04405e-08	0.948794	1.13632	0.899618	0.694528	1.56391	0.741561	0.99491	0.986898	0.502219	1.03873e-08
P62753	44	515665	599916	223395	390507	488903	499049	40S ribosomal protein S6	RPS6	0.00594269	0.00463287	0.00468729	0.0037392	0.0036476	0.00378521	0.003724	1.59578	1.24406	1.25867	1.00408	0.979483	1.01644	1.36617	0.033755	0.200636	0.00508762
P62081	9	144479	205752	65697.4	131994	137765	154848	40S ribosomal protein S7	RPS7	0.00203815	0.00156595	0.0014544	0.00104765	0.00107271	0.00106661	0.00106232	1.91858	1.47408	1.36908	0.986188	1.00977	1.00404	1.58724	0.0252654	0.292358	0.00168617
P62241	18	224426	229089	90514.5	167728	207286	195214	40S ribosomal protein S8	RPS8	0.00226932	0.00198988	0.00183353	0.00162736	0.00147792	0.00160486	0.00157005	1.44538	1.2674	1.16782	1.0365	0.94132	1.02217	1.29353	0.0273654	0.155498	0.00203091
P46781	24	504832	660604	211420	436945	454027	530006	40S ribosomal protein S9	RPS9	0.00654386	0.0051838	0.00497805	0.00366065	0.00345206	0.0035152	0.00354264	1.84717	1.46326	1.40518	1.03331	0.974434	0.992254	1.57187	0.0149524	0.244823	0.00556857
P08865	4	48169.8	40679.4	20642.3	35350.7	38950.1	42692.9	40S ribosomal protein SA	RPSA	0.000402965	0.000419391	0.000400991	0.00034929	0.000337047	0.000301562	0.000329299	1.2237	1.27358	1.21771	1.06071	1.02353	0.915767	1.23833	0.00708956	0.0981381	0.000407782
P08195	1	1	1	1	1	1	1	4F2 cell-surface antigen heavy chain	SLC3A2	9.90587e-09	1.18637e-08	9.39244e-09	7.25121e-09	1.6328e-08	7.74226e-09	1.04405e-08	0.948794	1.13632	0.899618	0.694528	1.56391	0.741561	0.99491	0.986898	0.502219	1.03873e-08
Q9NVE7	4	15646.2	18680.1	7596.37	12733.9	16003.9	16213.5	4'-phosphopantetheine phosphatase	PANK4	0.000185043	0.000151071	0.000152284	0.000113454	0.000124034	0.000123906	0.000120465	1.53608	1.25407	1.26414	0.941802	1.02963	1.02857	1.35143	0.0221837	0.173885	0.000162799
Q8IV08	2	12849.8	13003.9	5461.09	9458.13	13879.5	11624.3	5'-3' exonuclease PLD3	PLD3	0.000128815	0.000112209	0.00010918	9.31767e-05	8.91686e-05	0.000107458	9.66012e-05	1.33347	1.16157	1.13022	0.96455	0.923058	1.11239	1.20842	0.0711657	0.162594	0.000116735
Q9H0D6	10	70354.2	65916.6	31970.4	48084.8	66021.7	55117.9	5'-3' exoribonuclease 2	XRN2	0.000652961	0.000570465	0.000517692	0.000510153	0.000522013	0.000511157	0.000514441	1.26926	1.1089	1.00632	0.991665	1.01472	0.993616	1.12816	0.170786	0.133308	0.000580373
Q00013	1	6271	6419.29	2878.35	4760.24	6330.81	5144.38	55 kDa erythrocyte membrane protein	MPP1	6.35886e-05	5.64742e-05	4.83183e-05	4.54724e-05	4.69977e-05	4.90147e-05	4.71616e-05	1.34831	1.19746	1.02453	0.964182	0.996525	1.03929	1.1901	0.118877	0.168108	5.6127e-05
P13196	3	12377.7	10418.6	4883.58	7025.9	11279.5	8521.57	5-aminolevulinate synthase, nonspecific, mitochondrial	ALAS1	0.000103205	8.33534e-05	8.00384e-05	8.97531e-05	7.9739e-05	8.73289e-05	8.5607e-05	1.20557	0.973675	0.934951	1.04843	0.931454	1.02011	1.03806	0.698898	0.159471	8.88656e-05
P54646	3	11030.2	11119.1	4611.12	8066.88	10376.4	9925.81	5'-AMP-activated protein kinase catalytic subunit alpha-2	PRKAA2	0.000110145	9.57032e-05	9.32276e-05	7.99825e-05	7.52904e-05	8.03364e-05	7.85364e-05	1.40247	1.21858	1.18706	1.01841	0.958668	1.02292	1.26937	0.0185785	0.124927	9.96918e-05
P54619	2	12697.8	14855.4	5171.93	10573.2	10877.8	11377.5	5'-AMP-activated protein kinase subunit gamma-1	PRKAG1	0.000147156	0.000125437	0.000106862	9.20743e-05	8.44472e-05	8.42189e-05	8.69135e-05	1.69313	1.44324	1.22953	1.05938	0.971624	0.968997	1.4553	0.0294323	0.243815	0.000126485
Q7Z4H3	3	12673.2	14786.9	5974.51	10640	13813.4	12028.5	5'-deoxynucleotidase HDDC2	HDDC2	0.000146477	0.00012623	0.000112977	9.18962e-05	9.75518e-05	0.000106947	9.87982e-05	1.48259	1.27765	1.14351	0.93014	0.987384	1.08248	1.30125	0.0495254	0.197958	0.000128561
P10809	11	126553	143346	54011.6	93783.8	106364	127382	60 kDa heat shock protein, mitochondrial	HSPD1	0.00141997	0.00111263	0.00119643	0.000917665	0.000881901	0.000823497	0.000874354	1.62402	1.27251	1.36836	1.04953	1.00863	0.941834	1.42163	0.0182973	0.197463	0.00124301
P10155	2	22532.6	20432.2	9920.49	17238.6	17641.8	20315	60 kDa SS-A/Ro ribonucleoprotein	RO60	0.000202399	0.000204515	0.000190808	0.000163389	0.000161982	0.000136587	0.000153986	1.3144	1.32814	1.23912	1.06106	1.05193	0.887013	1.29389	0.00953371	0.135501	0.00019924
P05388	3	93680.3	100022	47195.3	67113.7	89198.2	93714.5	60S acidic ribosomal protein P0	RPLP0	0.000990801	0.000796219	0.000880208	0.000679296	0.000770604	0.000690595	0.000713499	1.38865	1.11594	1.23365	0.952064	1.08004	0.9679	1.24608	0.0500297	0.162069	0.000889076
Q96D46	8	43515.2	38540.1	17015.9	30222.9	38582.3	33059	60S ribosomal export protein NMD3	NMD3	0.000381773	0.000358556	0.000310505	0.000315538	0.000277835	0.000298714	0.000297362	1.28386	1.20579	1.0442	1.06112	0.934331	1.00455	1.17795	0.0888706	0.143316	0.000350278
P27635	11	151728	174642	66924.5	117873	148215	157146	60S ribosomal protein L10	RPL10	0.00172998	0.00139842	0.00147599	0.00110021	0.00109274	0.00114752	0.00111349	1.55366	1.25589	1.32555	0.988073	0.981368	1.03056	1.37837	0.0142927	0.160035	0.0015348
P62906	2	15574.7	12931.2	7614.58	9879.13	13560.2	12446.8	60S ribosomal protein L10a	RPL10A	0.000128095	0.000117203	0.000116906	0.000112935	0.000124331	0.000104986	0.000114084	1.12281	1.02734	1.02473	0.98993	1.08982	0.920254	1.05829	0.377925	0.106107	0.000120735
P62913	10	146753	167286	57146.6	123966	131306	135858	60S ribosomal protein L11	RPL11	0.00165711	0.0014707	0.00127604	0.00106414	0.000933088	0.0010166	0.00100461	1.64951	1.46395	1.27019	1.05925	0.928808	1.01194	1.46122	0.0164353	0.212809	0.00146795
P30050	1	44096	47621.7	24954.4	34895.1	44975.2	52273.3	60S ribosomal protein L12	RPL12	0.000471734	0.000413986	0.000490974	0.00031975	0.000407455	0.00034821	0.000358472	1.31596	1.15487	1.36963	0.891981	1.13665	0.971374	1.28015	0.044291	0.195	0.000458898
P26373	20	232601	262338	101071	194172	213865	231179	60S ribosomal protein L13	RPL13	0.00259868	0.0023036	0.00217134	0.00168664	0.00165029	0.0016558	0.00166424	1.56148	1.38417	1.3047	1.01346	0.991616	0.994925	1.41678	0.00543626	0.132514	0.00235787
P40429	7	132157	142345	44717.3	103544	116384	113862	60S ribosomal protein L13a	RPL13A	0.00141005	0.00122842	0.00106945	0.000958299	0.000730144	0.000901076	0.000863173	1.63356	1.42314	1.23897	1.11021	0.845884	1.04391	1.43189	0.0359089	0.278854	0.00123597
P50914	2	31294.4	26140.2	10241	19318.5	27408.8	23287.1	60S ribosomal protein L14	RPL14	0.000258941	0.000229189	0.000218722	0.000226923	0.000167215	0.000212206	0.000202114	1.28116	1.13396	1.08217	1.12274	0.827327	1.04993	1.16576	0.196252	0.207001	0.000235618
P61313	12	208912	192100	77727.9	160003	211052	196601	60S ribosomal protein L15	RPL15	0.00190292	0.00189824	0.00184656	0.00151486	0.00126914	0.00163402	0.00147268	1.29215	1.28897	1.25388	1.02865	0.861792	1.10956	1.27833	0.0197251	0.162899	0.00188257
P18621	13	240901	265623	104661	189926	227101	289979	60S ribosomal protein L17	RPL17	0.00263123	0.00225323	0.00272361	0.00174683	0.0017089	0.00175827	0.001738	1.51394	1.29645	1.5671	1.00508	0.983257	1.01166	1.45916	0.00527053	0.145027	0.00253602
Q07020	8	58957.5	47657.9	20155.4	41263.9	53180.4	47643.7	60S ribosomal protein L18	RPL18	0.000472092	0.000489543	0.000447491	0.000427513	0.000329097	0.000411736	0.000389449	1.21221	1.25702	1.14904	1.09774	0.845032	1.05723	1.20609	0.0710471	0.172452	0.000469709
Q02543	22	264973	216833	91538.6	178160	253327	233430	60S ribosomal protein L18a	RPL18A	0.00214792	0.00211364	0.00219248	0.00192138	0.00149464	0.00196132	0.00179245	1.19832	1.17919	1.22318	1.07193	0.833856	1.09421	1.20023	0.0763616	0.174611	0.00215134
P84098	6	43093.5	38578.8	18745.5	30283.4	44538.9	41042.3	60S ribosomal protein L19	RPL19	0.000382156	0.000359274	0.000385488	0.00031248	0.000306076	0.000344831	0.000321129	1.19004	1.11878	1.20041	0.973067	0.953125	1.07381	1.16974	0.0200164	0.0877573	0.000375639
P46778	18	357936	383395	136007	319853	371180	387340	60S ribosomal protein L21	RPL21	0.00379786	0.00379465	0.00363807	0.00259547	0.00222073	0.00287377	0.00256332	1.48162	1.48036	1.41928	1.01254	0.866346	1.12111	1.46042	0.00386184	0.190077	0.00374353
P35268	11	151960	222011	71468.7	147074	159111	178476	60S ribosomal protein L22	RPL22	0.00219921	0.00174484	0.00167633	0.0011019	0.00116694	0.00123188	0.00116691	1.88465	1.49527	1.43655	0.94429	1.00003	1.05568	1.60549	0.013718	0.25943	0.00187346
Q6P5R6	1	10248.2	13327.5	4485.72	8801.32	9561.57	11030.7	60S ribosomal protein L22-like 1	RPL22L1	0.00013202	0.000104416	0.000103605	7.43119e-05	7.32428e-05	7.40281e-05	7.38609e-05	1.78742	1.41369	1.40271	1.00611	0.991632	1.00226	1.53461	0.0134191	0.219315	0.000113347
P62829	7	127222	135136	53043.7	94625.1	134110	120603	60S ribosomal protein L23	RPL23	0.00133864	0.00112261	0.00113276	0.000922517	0.000866097	0.00103831	0.000942309	1.4206	1.19134	1.20211	0.978997	0.919122	1.10188	1.27135	0.0420529	0.175406	0.001198
P62750	4	31506.5	23414.3	11633.9	18519	27295.8	17894.6	60S ribosomal protein L23a	RPL23A	0.000231939	0.000219704	0.000168074	0.00022846	0.000189959	0.000211331	0.000209917	1.10491	1.04663	0.800672	1.08834	0.904925	1.00674	0.984069	0.889125	0.185074	0.000206573
P83731	30	392291	486368	156250	314071	373880	373616	60S ribosomal protein L24	RPL24	0.0048179	0.00372605	0.00350916	0.00284459	0.00255124	0.00289468	0.0027635	1.7434	1.34831	1.26983	1.02934	0.923192	1.04747	1.45385	0.0401752	0.271935	0.0040177
P61254	2	160946	216837	78547.9	149969	155484	171840	60S ribosomal protein L26	RPL26	0.00214796	0.00177919	0.00161399	0.00116706	0.00128253	0.0012038	0.00121779	1.76381	1.461	1.32534	0.958336	1.05316	0.988507	1.51672	0.017584	0.236203	0.00184705
P61353	3	32655.3	32094	13453.3	20873.3	26701.7	25972.2	60S ribosomal protein L27	RPL27	0.000317919	0.000247635	0.000243942	0.000236791	0.000219666	0.000206731	0.000221063	1.43814	1.1202	1.1035	1.07115	0.993682	0.935171	1.22061	0.129405	0.206129	0.000269832
P46776	1	9113.06	9360.71	3399.78	5477.49	5014.68	7728.95	60S ribosomal protein L27a	RPL27A	9.27259e-05	6.49834e-05	7.25938e-05	6.60807e-05	5.55116e-05	3.88249e-05	5.34724e-05	1.73409	1.21527	1.35759	1.23579	1.03814	0.726074	1.43565	0.111968	0.456054	7.67677e-05
P46779	21	258234	261746	91933.2	223409	243188	240171	60S ribosomal protein L28	RPL28	0.00259282	0.00265046	0.00225579	0.00187251	0.00150108	0.00188282	0.00175214	1.4798	1.5127	1.28745	1.0687	0.856716	1.07459	1.42665	0.0131405	0.21485	0.00249969
P47914	2	16542.2	9545.9	5320.02	8741.69	15245.4	7723.45	60S ribosomal protein L29	RPL29	9.45604e-05	0.000103709	7.25421e-05	0.000119951	8.68653e-05	0.000118034	0.000108283	0.873268	0.957756	0.669928	1.10775	0.802203	1.09005	0.83365	0.272296	0.205755	9.02705e-05
P39023	46	569803	544380	207303	422392	511131	505555	60S ribosomal protein L3	RPL3	0.00539255	0.00501115	0.0047484	0.00413176	0.00338484	0.00395731	0.00382464	1.40995	1.31023	1.24153	1.0803	0.885009	1.03469	1.32057	0.013871	0.15929	0.0050507
P62888	3	23937.5	25915.9	11799.5	24695.4	29677.3	33505.3	60S ribosomal protein L30	RPL30	0.00025672	0.000292979	0.000314697	0.000173576	0.000192663	0.000229769	0.000198669	1.2922	1.47471	1.58403	0.873695	0.969766	1.15654	1.45031	0.0193226	0.255438	0.000288132
P62899	8	138694	194045	64650.6	141424	153159	162355	60S ribosomal protein L31	RPL31	0.00192218	0.00167781	0.00152491	0.0010057	0.00105561	0.00118579	0.00108237	1.7759	1.55013	1.40886	0.929165	0.975282	1.09555	1.5783	0.00799911	0.229471	0.0017083
P49207	2	26911.3	25100.2	11025.6	18276.1	24743.2	23328.6	60S ribosomal protein L34	RPL34	0.000248639	0.000216822	0.000219113	0.00019514	0.000180026	0.000191568	0.000188911	1.31617	1.14775	1.15987	1.03297	0.952966	1.01406	1.20793	0.0248378	0.106654	0.000228191
P18077	5	54889.8	48758.3	20908.4	41955.9	47758.2	41942.8	60S ribosomal protein L35a	RPL35A	0.000482994	0.000497753	0.000393945	0.000398017	0.000341392	0.000369756	0.000369722	1.30637	1.34629	1.06552	1.07653	0.923374	1.00009	1.23939	0.0714007	0.179112	0.000458231
Q9Y3U8	1	1585.5	1116.09	524.798	1042.97	1637.86	1330.44	60S ribosomal protein L36	RPL36	1.10559e-05	1.23736e-05	1.24961e-05	1.14968e-05	8.56889e-06	1.26807e-05	1.09155e-05	1.01286	1.13358	1.14481	1.05326	0.785023	1.16172	1.09708	0.462681	0.224964	1.19752e-05
P83881	2	26479.8	20774.4	10304.9	17350.2	22658.1	14728	60S ribosomal protein L36a	RPL36A	0.000205789	0.000205838	0.000138332	0.000192011	0.000168258	0.000175425	0.000178565	1.15246	1.15274	0.774691	1.0753	0.942282	0.982417	1.02663	0.849947	0.229154	0.00018332
Q969Q0	9	533683	370115	180463	320324	508128	323335	60S ribosomal protein L36a-like	RPL36AL	0.00366631	0.00380024	0.00303691	0.00386985	0.0029466	0.00393406	0.0035835	1.02311	1.06048	0.847468	1.07991	0.822269	1.09782	0.977019	0.845573	0.188754	0.00350115
P63173	6	28601	36418.3	12213.1	20304.4	26024.7	26673.2	60S ribosomal protein L38	RPL38	0.000360755	0.000240885	0.000250526	0.000207392	0.000199415	0.00020149	0.000202765	1.77917	1.188	1.23555	1.02282	0.983476	0.993708	1.40091	0.102481	0.329691	0.000284055
P36578	9	84432.9	69278.5	27675.4	67018.8	73339.7	65547.4	60S ribosomal protein L4	RPL4	0.000686263	0.000795092	0.00061565	0.000612241	0.000451883	0.000567815	0.00054398	1.26156	1.46162	1.13175	1.12549	0.830699	1.04382	1.28498	0.0936478	0.256639	0.000699002
P46777	16	177272	198686	70423.8	150628	149953	155079	60S ribosomal protein L5	RPL5	0.00196815	0.001787	0.00145657	0.00128544	0.00114988	0.00116098	0.00119876	1.64182	1.4907	1.21506	1.0723	0.95922	0.968479	1.44919	0.0259809	0.234739	0.00173724
Q02878	5	56703	54007.8	24794.2	40755.8	55062.4	50675.9	60S ribosomal protein L6	RPL6	0.000534994	0.000483515	0.000475971	0.000411165	0.00040484	0.000426307	0.000414104	1.29193	1.16762	1.1494	0.992903	0.977629	1.02947	1.20298	0.0127795	0.0839275	0.00049816
P18124	16	162852	116469	61009.8	105473	127031	140189	60S ribosomal protein L7	RPL7	0.00115373	0.00125131	0.00131672	0.00118088	0.000996167	0.000983505	0.00105352	1.09512	1.18775	1.24983	1.12089	0.945565	0.933546	1.17757	0.0781081	0.145982	0.00124058
P62424	7	98028.6	96011.7	39704.6	74597.1	90210.3	84491	60S ribosomal protein L7a	RPL7A	0.000951079	0.000884999	0.000793577	0.000710826	0.000648296	0.000698431	0.000685851	1.38671	1.29037	1.15707	1.03641	0.945243	1.01834	1.27805	0.018266	0.130784	0.000876551
Q6DKI1	1	11876.1	13098.6	4929.79	10162.7	11531.7	11673.6	60S ribosomal protein L7-like 1	RPL7L1	0.000129753	0.000120568	0.000109644	8.61164e-05	8.04936e-05	8.92812e-05	8.52971e-05	1.52118	1.4135	1.28544	1.00961	0.943685	1.04671	1.40671	0.00547383	0.138985	0.000119988
P62917	13	134652	143801	56099.6	99333.9	132774	120641	60S ribosomal protein L8	RPL8	0.00142447	0.00117847	0.00113311	0.000976393	0.000915994	0.00102797	0.000973453	1.46332	1.21061	1.16401	1.00302	0.940974	1.05601	1.27931	0.04741	0.177092	0.00124535
P32969	6	31354.9	31043.2	12381.7	22701.6	27280.4	26765	60S ribosomal protein L9	RPL9	0.000307509	0.000269325	0.000251389	0.000227361	0.000202168	0.000211212	0.00021358	1.43978	1.261	1.17703	1.06452	0.946567	0.98891	1.2926	0.0260556	0.15484	0.000276075
P36639	1	4246.85	2812.7	1444.26	2044.97	3781.05	2825.07	7,8-dihydro-8-oxoguanine triphosphatase	NUDT1	2.78622e-05	2.4261e-05	2.65343e-05	3.07948e-05	2.35819e-05	2.92739e-05	2.78836e-05	0.999234	0.870081	0.951613	1.10441	0.845729	1.04986	0.940309	0.531655	0.143896	2.62192e-05
Q9UBM7	4	90618.5	98781.5	38786.2	65696.1	86141	89066.2	7-dehydrocholesterol reductase	DHCR7	0.000978517	0.0007794	0.00083655	0.000657094	0.000633301	0.000666926	0.00065244	1.49978	1.19459	1.28219	1.00713	0.970665	1.0222	1.32552	0.0240562	0.161019	0.000864822
Q8IZP0	1	2338	2092.13	772.809	1367.23	2139.13	1511.51	Abl interactor 1	ABI1	2.07244e-05	1.62205e-05	1.41968e-05	1.69533e-05	1.26184e-05	1.65617e-05	1.53778e-05	1.34768	1.0548	0.923199	1.10245	0.82056	1.07699	1.10856	0.520778	0.27765	1.70472e-05
Q9NYB9	1	1490.93	1434.84	653.11	1151.35	1740.03	1307.49	Abl interactor 2	ABI2	1.42133e-05	1.36593e-05	1.22805e-05	1.08111e-05	1.0664e-05	1.34717e-05	1.16489e-05	1.22014	1.17258	1.05422	0.928074	0.915447	1.15648	1.14898	0.182796	0.177753	1.33844e-05
Q8IZT6	5	35688.5	20531	14029.7	17054.8	33256.9	20450.3	Abnormal spindle-like microcephaly-associated protein	ASPM	0.000203378	0.000202334	0.000192078	0.000258785	0.000229078	0.000257483	0.000248449	0.818591	0.814388	0.773109	1.0416	0.922032	1.03636	0.802029	0.00893067	0.0597397	0.000199263
Q9BWD1	1	3534.72	3284.6	1615.77	2381.15	3300.83	3380.71	Acetyl-CoA acetyltransferase, cytosolic	ACAT2	3.25368e-05	2.82493e-05	3.17531e-05	2.5631e-05	2.63822e-05	2.55559e-05	2.58564e-05	1.25837	1.09255	1.22806	0.991283	1.02034	0.988379	1.19299	0.020617	0.0907805	3.08464e-05
P24752	1	1	1	1	1	1	1	Acetyl-CoA acetyltransferase, mitochondrial	ACAT1	9.90587e-09	1.18637e-08	9.39244e-09	7.25121e-09	1.6328e-08	7.74226e-09	1.04405e-08	0.948794	1.13632	0.899618	0.694528	1.56391	0.741561	0.99491	0.986898	0.502219	1.03873e-08
Q13085	8	34896.5	32862.7	13507.1	22875.2	30001.7	28037.3	Acetyl-CoA carboxylase 1	ACACA	0.000325534	0.000271385	0.000263339	0.000253042	0.000220544	0.000232281	0.000235289	1.38355	1.15341	1.11922	1.07545	0.937331	0.987217	1.21873	0.0768494	0.167132	0.000286753
Q92485	1	8659.7	3155.71	2807.95	2962.48	10941	4635.22	Acid sphingomyelinase-like phosphodiesterase 3b	SMPDL3B	3.12601e-05	3.51461e-05	4.3536e-05	6.27933e-05	4.58482e-05	8.47081e-05	6.44499e-05	0.485029	0.545324	0.675502	0.974297	0.711378	1.31432	0.568618	0.0782846	0.197543	3.66474e-05
P62736	0	190505	49649.8	23858.1	79990.7	134831	73345.3	Actin, aortic smooth muscle	ACTA2	0.000491825	0.000948988	0.000688892	0.00138139	0.000389555	0.0010439	0.000938282	0.524176	1.01141	0.734206	1.47226	0.415179	1.11257	0.756597	0.514645	0.474424	0.000709902
P60709	0	1.01543e+07	1.6006e+06	1.01295e+06	1.98828e+06	1.18388e+07	4.49317e+06	Actin, cytoplasmic 1	ACTB	0.0158553	0.0235885	0.0422019	0.073631	0.0165395	0.0916592	0.0606099	0.261596	0.389185	0.696287	1.21483	0.272884	1.51228	0.449023	0.235726	0.366513	0.0272152
O14639	3	12236.7	6139.16	5267.01	6685.46	13037.4	6794.29	Actin-binding LIM protein 1	ABLIM1	6.08137e-05	7.93144e-05	6.3815e-05	8.8731e-05	8.59996e-05	0.000100939	9.18898e-05	0.661811	0.863148	0.694473	0.965625	0.9359	1.09848	0.739811	0.0312297	0.125608	6.7981e-05
O96019	3	21403.1	19318.6	9540.52	13294.1	22196.1	17919	Actin-like protein 6A	ACTL6A	0.000191368	0.000157717	0.000168303	0.000155199	0.000155778	0.000171848	0.000160941	1.18905	0.979966	1.04574	0.964318	0.967915	1.06777	1.07159	0.366854	0.124053	0.000172463
P61160	5	28393.3	23936.2	8452.5	16950.1	26907.5	23341.1	Actin-related protein 2	ACTR2	0.000237109	0.000201091	0.00021923	0.000205886	0.000138012	0.000208325	0.000184074	1.28812	1.09245	1.19099	1.11849	0.749764	1.13174	1.19052	0.237646	0.276037	0.000219144
O15144	4	30217.8	28001.9	11088.6	20039.1	31655.3	27882.8	Actin-related protein 2/3 complex subunit 2	ARPC2	0.000277383	0.000237738	0.000261887	0.000219116	0.000181054	0.000245083	0.000215084	1.28965	1.10533	1.2176	1.01874	0.841781	1.13948	1.20419	0.115169	0.202826	0.000259003
O15145	1	13254.9	11462	5273.84	7789.83	13459.5	12742	Actin-related protein 2/3 complex subunit 3	ARPC3	0.000113541	9.24164e-05	0.000119679	9.6114e-05	8.61112e-05	0.000104207	9.54773e-05	1.1892	0.967941	1.25348	1.00667	0.901902	1.09143	1.13687	0.252253	0.184623	0.000108545
P59998	2	11671.2	5793.96	2550.68	4315.2	11576.8	7085.31	Actin-related protein 2/3 complex subunit 4	ARPC4	5.73942e-05	5.11943e-05	6.65484e-05	8.46304e-05	4.16474e-05	8.96304e-05	7.19694e-05	0.797481	0.711334	0.924676	1.17592	0.578682	1.2454	0.811164	0.440044	0.316088	5.8379e-05
O15511	3	15935.3	12118.6	6844.15	9458.24	11486.5	10652.9	Actin-related protein 2/3 complex subunit 5	ARPC5	0.000120045	0.00011221	0.000100057	0.00011555	0.000111751	8.89312e-05	0.000105411	1.13883	1.0645	0.949209	1.09619	1.06015	0.843662	1.05085	0.625212	0.172425	0.000110771
P61158	1	6046.47	3582.8	1451.89	2593.81	6260.92	4203.21	Actin-related protein 3	ACTR3	3.54908e-05	3.07723e-05	3.94784e-05	4.38443e-05	2.37065e-05	4.84737e-05	3.86748e-05	0.917672	0.795667	1.02078	1.13367	0.612969	1.25337	0.911373	0.690675	0.330132	3.52472e-05
Q9H981	1	8531.06	7336.08	3573.04	5066.25	7528.15	7470.65	Actin-related protein 8	ACTR8	7.26703e-05	6.01045e-05	7.01676e-05	6.18605e-05	5.83406e-05	5.82848e-05	5.94953e-05	1.22144	1.01024	1.17938	1.03975	0.980592	0.979654	1.13702	0.112355	0.118449	6.76475e-05
P53999	2	11407.4	9155.18	5058.69	6785.37	9749.42	8151.65	Activated RNA polymerase II transcriptional coactivator p15	SUB1	9.06899e-05	8.04998e-05	7.65639e-05	8.27175e-05	8.25982e-05	7.54825e-05	8.0266e-05	1.12987	1.00291	0.953877	1.03054	1.02905	0.940404	1.02889	0.657005	0.105212	8.25845e-05
Q9C0C7	9	28359.1	30795	10894.5	21387.3	26550.7	29757.4	Activating molecule in BECN1-regulated autophagy protein 1	AMBRA1	0.000305051	0.000253733	0.000279495	0.000205638	0.000177885	0.000205562	0.000196362	1.55351	1.29217	1.42337	1.04724	0.905906	1.04685	1.42302	0.00891978	0.174704	0.000279426
Q8N9N2	1	7258.55	6847.17	2614.02	5038.21	6332.05	5968.84	Activating signal cointegrator 1 complex subunit 1	ASCC1	6.78271e-05	5.97719e-05	5.6062e-05	5.26333e-05	4.26816e-05	4.90243e-05	4.81131e-05	1.40974	1.24232	1.16521	1.09395	0.88711	1.01894	1.27243	0.0444063	0.182705	6.12204e-05
Q8N3C0	3	21011.7	9681.03	4810.17	8106.99	16335.8	12283.1	Activating signal cointegrator 1 complex subunit 3	ASCC3	9.5899e-05	9.61791e-05	0.000115368	0.00015236	7.85405e-05	0.000126476	0.000119125	0.805026	0.807376	0.968458	1.27899	0.659309	1.0617	0.860287	0.501682	0.286251	0.000102482
O95433	15	206087	229103	87484	161317	205569	209152	Activator of 90 kDa heat shock protein ATPase homolog 1	AHSA1	0.00226946	0.00191382	0.00196445	0.00149438	0.00142844	0.00159157	0.00150479	1.50816	1.27181	1.30546	0.993079	0.949258	1.05766	1.36181	0.0107516	0.147854	0.00204924
Q9ULW3	1	3185.89	3361.62	1359.69	2327.23	3098.97	3514.72	Activator of basal transcription 1	ABT1	3.32998e-05	2.76096e-05	3.30118e-05	2.31015e-05	2.2201e-05	2.3993e-05	2.30985e-05	1.44164	1.1953	1.42918	1.00013	0.961144	1.03873	1.35537	0.0129316	0.148395	3.13071e-05
Q9H2P0	7	42976	37428.4	16989.1	28702.4	42679.2	35484.4	Activity-dependent neuroprotector homeobox protein	ADNP	0.000370761	0.000340518	0.000333286	0.000311628	0.000277398	0.000330434	0.000306487	1.20971	1.11104	1.08744	1.01678	0.90509	1.07813	1.13606	0.0968947	0.118919	0.000348188
Q6IQ32	1	1	1	1	1	1	1	Activity-dependent neuroprotector homeobox protein 2	ADNP2	9.90587e-09	1.18637e-08	9.39244e-09	7.25121e-09	1.6328e-08	7.74226e-09	1.04405e-08	0.948794	1.13632	0.899618	0.694528	1.56391	0.741561	0.99491	0.986898	0.502219	1.03873e-08
O60427	1	4834.15	6367.43	2491.25	4430.75	5178.08	5065.76	Acyl-CoA (8-3)-desaturase	FADS1	6.30749e-05	5.25651e-05	4.75799e-05	3.50534e-05	4.06772e-05	4.009e-05	3.86069e-05	1.63377	1.36155	1.23242	0.907958	1.05363	1.03842	1.40925	0.0322086	0.233904	5.44067e-05
Q709F0	1	9265.33	8423.65	4065.89	6468.99	8106.42	7417.24	Acyl-CoA dehydrogenase family member 11	ACAD11	8.34436e-05	7.67463e-05	6.9666e-05	6.71849e-05	6.63879e-05	6.27619e-05	6.54449e-05	1.27502	1.17269	1.0645	1.02659	1.01441	0.959004	1.17073	0.0565217	0.113407	7.66186e-05
O14734	2	14415.1	14697.4	5856.22	9897.47	13682	15429.4	Acyl-coenzyme A thioesterase 8	ACOT8	0.00014559	0.000117421	0.00014492	0.000104527	9.56203e-05	0.000105929	0.000102026	1.427	1.1509	1.42043	1.02452	0.937219	1.03826	1.33277	0.0259251	0.173651	0.000135977
Q9Y305	2	18773.3	20597.1	7135.51	13294.6	30452.2	15176.1	Acyl-coenzyme A thioesterase 9, mitochondrial	ACOT9	0.000204032	0.000157723	0.000142541	0.000136129	0.000116509	0.000235769	0.000162802	1.25325	0.968802	0.875545	0.836162	0.715645	1.44819	1.03253	0.904129	0.450781	0.000168099
P14621	3	38496.8	35322.1	18973.8	31586.8	37004	31590.5	Acylphosphatase-2	ACYP2	0.000349896	0.000374737	0.000296712	0.000279149	0.000309805	0.000286494	0.000291816	1.19903	1.28415	1.01678	0.956592	1.06164	0.981764	1.16665	0.121416	0.150842	0.000340448
Q9NVZ3	1	3366.32	3729.74	1490.06	2221.18	3076.12	2667.61	Adaptin ear-binding coat-associated protein 2	NECAP2	3.69463e-05	2.63515e-05	2.50554e-05	2.44099e-05	2.43297e-05	2.38161e-05	2.41852e-05	1.52764	1.08957	1.03598	1.00929	1.00597	0.984738	1.21773	0.235085	0.270212	2.9451e-05
Q8TB61	2	15892	20184.3	7327.35	14225.5	23903.8	16024.8	Adenosine 3'-phospho 5'-phosphosulfate transporter 1	SLC35B2	0.000199943	0.000168767	0.000150512	0.000115237	0.000119641	0.00018507	0.000139982	1.42834	1.20563	1.07522	0.823222	0.854686	1.32209	1.2364	0.284446	0.38885	0.000173074
P23526	3	26093.3	17979.1	8829.08	17984.8	23359.3	20069.9	Adenosylhomocysteinase	AHCY	0.000178099	0.000213366	0.000188506	0.000189208	0.000144161	0.000180854	0.000171408	1.03904	1.24479	1.09975	1.10385	0.841043	1.05511	1.12786	0.275029	0.189837	0.000193324
Q9Y3D8	1	9880.57	6316.06	2541.84	5115.37	10370.1	7237.77	Adenylate kinase isoenzyme 6	AK6	6.2566e-05	6.06873e-05	6.79804e-05	7.16462e-05	4.15032e-05	8.02882e-05	6.44792e-05	0.970329	0.941193	1.0543	1.11115	0.643667	1.24518	0.988607	0.953959	0.317664	6.37446e-05
P30520	1	4817.24	4924.07	1572	4958.82	4521.75	4454.29	Adenylosuccinate synthetase isozyme 2	ADSS2	4.87772e-05	5.88301e-05	4.18367e-05	3.49308e-05	2.56677e-05	3.50085e-05	3.1869e-05	1.53055	1.846	1.31277	1.09607	0.805412	1.09851	1.56311	0.0369318	0.375855	4.98147e-05
P05141	35	1.21671e+06	1.21854e+06	506032	862930	1.15824e+06	1.07804e+06	ADP/ATP translocase 2	SLC25A5	0.0120707	0.0102376	0.0101255	0.00882261	0.00826249	0.00896736	0.00868415	1.38996	1.17888	1.16597	1.01594	0.951444	1.03261	1.24494	0.0331226	0.136618	0.0108112
P12236	2	138072	150659	56470.8	107255	126942	136253	ADP/ATP translocase 3	SLC25A6	0.0014924	0.00127245	0.00127975	0.00100119	0.000922055	0.000982818	0.000968688	1.54065	1.31358	1.32112	1.03355	0.95186	1.01459	1.39178	0.0075218	0.142041	0.0013482
Q9BRR6	1	5028.2	3675.9	1783.46	3290.39	4115.4	3336.48	ADP-dependent glucokinase	ADPGK	3.6413e-05	3.90362e-05	3.13377e-05	3.64606e-05	2.91204e-05	3.18625e-05	3.24812e-05	1.12105	1.20181	0.964796	1.12251	0.896532	0.980954	1.09589	0.373713	0.17372	3.55956e-05
P61204	0	3383.21	3315.39	760.809	3465.69	3050.51	3389.62	ADP-ribosylation factor 3	ARF3	3.28418e-05	4.1116e-05	3.18369e-05	2.45324e-05	1.24225e-05	2.36179e-05	2.01909e-05	1.62656	2.03636	1.57679	1.21502	0.615251	1.16973	1.74657	0.0365786	0.635489	3.52649e-05
P84085	1	14482.4	14609	4670.52	11385.8	10651.3	12703.1	ADP-ribosylation factor 5	ARF5	0.000144715	0.000135078	0.000119313	0.000105015	7.62602e-05	8.24648e-05	8.79133e-05	1.64611	1.53649	1.35717	1.19453	0.867448	0.938025	1.51326	0.0169561	0.298528	0.000133035
Q8N6H7	4	23276.7	25935.1	10978.6	16677.9	21817.5	21206.1	ADP-ribosylation factor GTPase-activating protein 2	ARFGAP2	0.00025691	0.000197862	0.000199177	0.000168784	0.000179258	0.000168916	0.00017232	1.49089	1.14823	1.15586	0.979485	1.04027	0.98025	1.26499	0.0820985	0.200584	0.000217983
Q9NP61	5	36490.2	30749.5	14346.6	24991.6	31566.2	30728.9	ADP-ribosylation factor GTPase-activating protein 3	ARFGAP3	0.0003046	0.000296493	0.000288619	0.000264598	0.000234251	0.000244394	0.000247748	1.22948	1.19675	1.16497	1.06801	0.945522	0.986463	1.19707	0.00826817	0.0813175	0.000296571
P40616	1	13156.4	16711.9	5634.18	12661.5	12554.6	14504.3	ADP-ribosylation factor-like protein 1	ARL1	0.000165546	0.000150212	0.000136231	9.53999e-05	9.19948e-05	9.72009e-05	9.48652e-05	1.74506	1.58343	1.43605	1.00564	0.969742	1.02462	1.58818	0.0029123	0.160777	0.000150663
Q9NXU5	1	9565.52	8987.1	4076.66	6164.22	9112.59	8086.8	ADP-ribosylation factor-like protein 15	ARL15	8.9025e-05	7.31305e-05	7.59548e-05	6.93616e-05	6.65636e-05	7.0552e-05	6.88257e-05	1.29348	1.06255	1.10358	1.00779	0.967132	1.02508	1.1532	0.104406	0.127894	7.93701e-05
P36404	3	20133.6	22148.7	6464.4	13847.9	18043.9	17155.3	ADP-ribosylation factor-like protein 2	ARL2	0.000219402	0.000164287	0.00016113	0.000145993	0.000105551	0.0001397	0.000130415	1.68234	1.25973	1.23552	1.11945	0.809346	1.0712	1.39253	0.0872582	0.342246	0.000181606
P36405	1	6245.81	3270.69	1456.25	2481.2	5576.84	3304.57	ADP-ribosylation factor-like protein 3	ARL3	3.2399e-05	2.94363e-05	3.10379e-05	4.52897e-05	2.37777e-05	4.31773e-05	3.74149e-05	0.865938	0.786754	0.829561	1.21047	0.635513	1.15401	0.827418	0.402295	0.265199	3.09578e-05
Q9UKK9	5	47491.5	41001.8	19042.5	32634.8	39990.3	37480.6	ADP-sugar pyrophosphatase	NUDT5	0.000406158	0.00038717	0.000352034	0.000344371	0.000310926	0.000309615	0.000321637	1.26278	1.20375	1.09451	1.07068	0.966697	0.962623	1.18701	0.0368315	0.112135	0.000381788
P55196	2	4083.07	3484.53	1493.8	2730.06	4117.11	3297.28	Afadin	AFDN	3.45173e-05	3.23887e-05	3.09696e-05	2.96072e-05	2.43907e-05	3.18757e-05	2.86246e-05	1.20586	1.1315	1.08192	1.03433	0.852091	1.11358	1.13976	0.176987	0.165063	3.26252e-05
O00170	2	27017.2	21861.7	11870.4	16630.2	26077.5	19991.2	AH receptor-interacting protein	AIP	0.000216559	0.000197296	0.000187767	0.000195908	0.000193819	0.000201899	0.000197208	1.09812	1.00044	0.952122	0.993403	0.982814	1.02378	1.0169	0.724426	0.077457	0.000200541
Q02952	2	5436.82	4911.71	2519.11	3610.77	4621.5	5034.4	A-kinase anchor protein 12	AKAP12	4.86547e-05	4.28372e-05	4.72853e-05	3.94235e-05	4.1132e-05	3.57809e-05	3.87788e-05	1.25467	1.10466	1.21936	1.01663	1.06068	0.922691	1.1929	0.0339077	0.114981	4.62591e-05
Q12802	1	2723.17	1805.58	1024.78	1373.83	2435.1	1789.22	A-kinase anchor protein 13	AKAP13	1.78858e-05	1.62987e-05	1.68051e-05	1.97463e-05	1.67326e-05	1.88532e-05	1.8444e-05	0.969736	0.883686	0.911143	1.07061	0.907209	1.02218	0.921522	0.22468	0.0889584	1.69966e-05
P24588	1	3303.28	3592.88	1644.82	3003.92	4454.45	3399.18	A-kinase anchor protein 5	AKAP5	3.55906e-05	3.56377e-05	3.19266e-05	2.39528e-05	2.68565e-05	3.44875e-05	2.84323e-05	1.25177	1.25342	1.1229	0.842451	0.944579	1.21297	1.20936	0.152403	0.243256	3.4385e-05
O43823	2	12770.3	9823.62	4684.33	6250.6	12381.1	9042.19	A-kinase anchor protein 8	AKAP8	9.73115e-05	7.41554e-05	8.49283e-05	9.26004e-05	7.64857e-05	9.58576e-05	8.83146e-05	1.10187	0.839674	0.961657	1.04853	0.86606	1.08541	0.967735	0.766851	0.173592	8.54651e-05
Q9ULX6	25	160913	182632	74499.4	126596	158153	164565	A-kinase anchor protein 8-like	AKAP8L	0.00180913	0.0015019	0.00154567	0.00116681	0.00121643	0.00122446	0.00120257	1.50439	1.24891	1.28531	0.970269	1.01153	1.01821	1.3462	0.013007	0.142547	0.0016189
P49588	1	3729.59	2469.4	1104.76	2020.62	3246.34	2732.65	Alanine--tRNA ligase, cytoplasmic	AARS1	2.44615e-05	2.39721e-05	2.56663e-05	2.70441e-05	1.80386e-05	2.5134e-05	2.34055e-05	1.04512	1.02421	1.09659	1.15546	0.770697	1.07385	1.0553	0.666304	0.217162	2.47e-05
P30837	4	37810.2	47262.1	16592.8	28954.6	36168.2	36225.4	Aldehyde dehydrogenase X, mitochondrial	ALDH1B1	0.000468172	0.00034351	0.000340245	0.00027417	0.000270927	0.000280024	0.00027504	1.7022	1.24894	1.23707	0.996836	0.985045	1.01812	1.39607	0.061209	0.26621	0.000383976
P05091	1	3142.6	3006.13	1245.62	1785.24	2917.36	2667.3	Aldehyde dehydrogenase, mitochondrial	ALDH2	2.97783e-05	2.11796e-05	2.50525e-05	2.27876e-05	2.03385e-05	2.25869e-05	2.19044e-05	1.35947	0.966914	1.14372	1.04032	0.928513	1.03116	1.1567	0.258379	0.209302	2.53368e-05
O00116	5	24214.2	26647	9585.51	22974.6	25313.9	22772.8	Alkyldihydroxyacetonephosphate synthase, peroxisomal	AGPS	0.000263962	0.000272565	0.000213892	0.000175582	0.000156512	0.000195986	0.000176027	1.49955	1.54843	1.21511	0.997473	0.889138	1.11339	1.42103	0.0263275	0.240409	0.00025014
P02765	1	12870.3	5784.46	2311.77	2446.91	9815.85	2885.28	Alpha-2-HS-glycoprotein	AHSG	5.73001e-05	2.90294e-05	2.70998e-05	9.33251e-05	3.77466e-05	7.59968e-05	6.90228e-05	0.830162	0.420577	0.392621	1.35209	0.546871	1.10104	0.547787	0.177577	0.333068	3.78098e-05
P12814	1	3664.78	2717.12	1133.41	3914.75	4360.88	2598.6	Alpha-actinin-1	ACTN1	2.69155e-05	4.64436e-05	2.44072e-05	2.65741e-05	1.85063e-05	3.37631e-05	2.62812e-05	1.02414	1.76718	0.928695	1.01115	0.704166	1.28469	1.24	0.48676	0.58344	3.25887e-05
O43707	2	27626.9	10597.7	7926.4	8870.79	30024.3	15013	Alpha-actinin-4	ACTN4	0.000104979	0.000105241	0.000141009	0.000200328	0.000129422	0.000232456	0.000187402	0.560183	0.561577	0.752441	1.06898	0.690612	1.24041	0.624733	0.0979498	0.207652	0.000117076
P35611	1	6582.04	6490.63	2740.19	4774.13	6176.13	5841.5	Alpha-adducin	ADD1	6.42953e-05	5.66389e-05	5.4866e-05	4.77277e-05	4.47418e-05	4.78172e-05	4.67623e-05	1.37494	1.21121	1.1733	1.02065	0.956793	1.02256	1.25315	0.0181055	0.11698	5.86001e-05
Q9UDR5	1	4353.68	4655.02	3466.4	3566.71	4048.37	4014.07	Alpha-aminoadipic semialdehyde synthase, mitochondrial	AASS	4.6112e-05	4.23145e-05	3.7702e-05	3.15695e-05	5.65994e-05	3.13435e-05	3.98375e-05	1.1575	1.06218	0.946394	0.792456	1.42076	0.786786	1.05536	0.812948	0.398837	4.20428e-05
P06733	21	288944	193909	56529.5	302371	197325	224116	Alpha-enolase	ENO1	0.00192083	0.00358725	0.002105	0.0020952	0.000923013	0.00152774	0.00151532	1.26761	2.36733	1.38915	1.38268	0.609123	1.0082	1.6747	0.17815	0.884986	0.00253769
P06280	1	2953.94	2780.79	1004.72	1594.9	2661.34	2372.77	Alpha-galactosidase A	GLA	2.75462e-05	1.89215e-05	2.22862e-05	2.14196e-05	1.6405e-05	2.06048e-05	1.94765e-05	1.41433	0.971505	1.14426	1.09977	0.842298	1.05793	1.1767	0.30842	0.276125	2.29179e-05
Q16352	6	49650.4	28718.3	22022.8	21064.7	56171.2	35389.5	Alpha-internexin	INA	0.00028448	0.000249906	0.000332394	0.000360025	0.000359588	0.000434892	0.000384835	0.739226	0.649386	0.863731	0.935532	0.934395	1.13007	0.750781	0.050306	0.13689	0.000288927
Q96Q42	2	3605.78	2764.24	1225.35	1855.19	2986.23	2263.53	Alsin	ALS2	2.73822e-05	2.20094e-05	2.12601e-05	2.61463e-05	2.00074e-05	2.31201e-05	2.30913e-05	1.18583	0.95315	0.920699	1.1323	0.86645	1.00125	1.01989	0.869288	0.198228	2.35506e-05
Q06203	4	18084.3	15417.8	7247.97	11136.2	20313.4	15228.9	Amidophosphoribosyltransferase	PPAT	0.000152727	0.000132117	0.000143037	0.000131133	0.000118345	0.000157271	0.000135583	1.12644	0.974438	1.05498	0.96718	0.872858	1.15996	1.05195	0.614323	0.171701	0.000142627
P21397	1	10546.7	14130.7	3920.13	9885.84	10530.8	10497.9	Amine oxidase [flavin-containing] A	MAOA	0.000139977	0.000117283	9.86012e-05	7.64767e-05	6.40078e-05	8.15321e-05	7.40055e-05	1.89144	1.58479	1.33235	1.03339	0.864906	1.1017	1.60286	0.0267926	0.341401	0.00011862
Q12904	6	65915	65245.9	28577	44699.6	64762.2	56385.3	Aminoacyl tRNA synthase complex-interacting multifunctional protein 1	AIMP1	0.000646317	0.000530303	0.000529596	0.000477964	0.000466606	0.000501405	0.000481992	1.34093	1.10023	1.09877	0.991643	0.968079	1.04028	1.17998	0.0966506	0.146005	0.000568739
Q13155	3	14670.8	10978.8	5174.96	8294.81	12918.6	10264.7	Aminoacyl tRNA synthase complex-interacting multifunctional protein 2	AIMP2	0.000108754	9.84074e-05	9.64107e-05	0.000106381	8.44967e-05	0.000100019	9.69656e-05	1.12158	1.01487	0.994278	1.0971	0.871409	1.03149	1.04357	0.605197	0.139095	0.000101191
Q9H4A4	2	4241.62	3295.41	1465.18	2464.88	4304.44	3325.85	Aminopeptidase B	RNPEP	3.26439e-05	2.92426e-05	3.12378e-05	3.07569e-05	2.39235e-05	3.33261e-05	2.93355e-05	1.11278	0.996834	1.06485	1.04845	0.815514	1.13603	1.05815	0.59696	0.184724	3.10415e-05
Q9Y4X0	1	13564.7	17834.4	5173.11	12817.1	12086.9	15067.9	AMME syndrome candidate gene 1 protein	AMMECR1	0.000176665	0.000152058	0.000141524	9.83602e-05	8.44665e-05	9.35797e-05	9.21355e-05	1.91745	1.65038	1.53605	1.06756	0.916764	1.01567	1.70129	0.00445356	0.235159	0.000156749
Q01433	1	14755.6	2969.6	2002.82	2826.91	13934	5481.42	AMP deaminase 2	AMPD2	2.94165e-05	3.35377e-05	5.14839e-05	0.000106996	3.27021e-05	0.000107881	8.25262e-05	0.35645	0.406388	0.623849	1.29651	0.396263	1.30723	0.462229	0.160744	0.280407	3.8146e-05
O00213	4	28797	29670.2	12471.2	24140.1	24513.7	28509.3	Amyloid-beta A4 precursor protein-binding family B member 1	APBB1	0.000293909	0.000286392	0.000267772	0.000208813	0.00020363	0.000189791	0.000200745	1.46409	1.42665	1.33389	1.04019	1.01437	0.945434	1.40821	0.0010429	0.0961857	0.000282691
Q9UM13	10	61182.2	43139.3	21581.2	34000.9	61998.6	42897.3	Anaphase-promoting complex subunit 10	ANAPC10	0.000427332	0.000403378	0.000402911	0.000443645	0.000352378	0.000480009	0.000425344	1.00467	0.948356	0.947258	1.04303	0.828454	1.12852	0.966763	0.734098	0.153018	0.000411207
Q9UJX4	1	1	1	1	1	1	1	Anaphase-promoting complex subunit 5	ANAPC5	9.90587e-09	1.18637e-08	9.39244e-09	7.25121e-09	1.6328e-08	7.74226e-09	1.04405e-08	0.948794	1.13632	0.899618	0.694528	1.56391	0.741561	0.99491	0.986898	0.502219	1.03873e-08
Q9UJX3	4	38256.9	34683.1	14383.4	24015.9	38630.6	30727.6	Anaphase-promoting complex subunit 7	ANAPC7	0.000343566	0.000284918	0.000288607	0.000277409	0.000234853	0.000299088	0.00027045	1.27035	1.0535	1.06714	1.02573	0.868377	1.10589	1.13033	0.258034	0.182769	0.000305697
Q4VCS5	5	93368	61492	32186.4	49537	92571.9	95546	Angiomotin	AMOT	0.000609131	0.000587694	0.000897411	0.000677031	0.00052554	0.000716715	0.000639762	0.952122	0.918613	1.40273	1.05825	0.821461	1.12028	1.09115	0.640468	0.320465	0.000698079
Q9Y2J4	4	23337.3	18230.2	10321	14129.2	20928.7	16300.8	Angiomotin-like protein 2	AMOTL2	0.000180586	0.000167625	0.000153104	0.000169224	0.000168522	0.000162035	0.000166594	1.08399	1.00619	0.919029	1.01579	1.01157	0.972639	1.00307	0.953621	0.0859048	0.000167105
Q9P0K7	5	49028.4	14900.9	7940.25	16588.2	45489.8	29715.3	Ankycorbin	RAI14	0.000147607	0.000196798	0.000279099	0.000355516	0.000129648	0.000352194	0.000279119	0.52883	0.705066	0.999928	1.2737	0.46449	1.2618	0.744608	0.443938	0.419433	0.000207835
Q8IWZ3	4	23290.6	21704.5	9526.84	15576.8	20032.7	20980	Ankyrin repeat and KH domain-containing protein 1	ANKHD1	0.000215002	0.000184799	0.000197054	0.000168885	0.000155554	0.000155098	0.000159846	1.34506	1.15611	1.23277	1.05655	0.97315	0.970299	1.24465	0.0166329	0.112914	0.000198951
Q9NWX5	2	14102	8637.12	4066.07	6692.05	13377	8876.16	Ankyrin repeat and SOCS box protein 6	ASB6	8.55582e-05	7.93926e-05	8.33689e-05	0.000102257	6.63907e-05	0.000103568	9.07386e-05	0.942908	0.87496	0.918781	1.12694	0.731669	1.14139	0.912216	0.552934	0.214863	8.27732e-05
Q9H8Y5	1	3814.94	2932.84	1442.48	2281.17	4054.3	2669.87	Ankyrin repeat and zinc finger domain-containing protein 1	ANKZF1	2.90523e-05	2.70631e-05	2.50766e-05	2.76629e-05	2.35528e-05	3.13894e-05	2.75351e-05	1.0551	0.982861	0.910714	1.00464	0.855375	1.13998	0.982893	0.861767	0.157451	2.7064e-05
O75179	2	9850.62	8275.14	3946.39	6131.08	10751.7	8104.82	Ankyrin repeat domain-containing protein 17	ANKRD17	8.19724e-05	7.27375e-05	7.6124e-05	7.14289e-05	6.44366e-05	8.32426e-05	7.30361e-05	1.12236	0.995912	1.04228	0.977995	0.882258	1.13975	1.05352	0.557474	0.151299	7.69447e-05
Q96NW4	5	25234	25182.3	11571.4	18604.7	24491.7	22953.4	Ankyrin repeat domain-containing protein 27	ANKRD27	0.000249453	0.000220721	0.000215589	0.000182977	0.000188938	0.000189621	0.000187179	1.3327	1.1792	1.15178	0.977553	1.0094	1.01305	1.22123	0.0182514	0.100379	0.000228588
Q12955	2	6276.25	7147.54	2951.63	5029.44	6306.13	6211.57	Ankyrin-3	ANK3	7.08026e-05	5.96679e-05	5.83418e-05	4.55105e-05	4.81942e-05	4.88236e-05	4.75094e-05	1.49029	1.25592	1.22801	0.957925	1.01441	1.02766	1.32474	0.0194078	0.152174	6.29374e-05
P07355	1	38120.6	30867.8	14933.6	32156.9	60537.6	29781.1	Annexin A2	ANXA2	0.000305773	0.000381501	0.000279717	0.000276421	0.000243836	0.000468698	0.000329652	0.927563	1.15729	0.848524	0.838524	0.739679	1.4218	0.977791	0.928369	0.394505	0.00032233
P08758	1	3378.8	2962.1	1351.89	2336.47	3220.16	3140.53	Annexin A5	ANXA5	2.93421e-05	2.77192e-05	2.94972e-05	2.45004e-05	2.20736e-05	2.49313e-05	2.38351e-05	1.23105	1.16296	1.23755	1.02791	0.926098	1.04599	1.21052	0.00895056	0.0884832	2.88529e-05
P08133	1	8779.67	3108.25	1553.01	2644.64	8172.04	4985.28	Annexin A6	ANXA6	3.07899e-05	3.13753e-05	4.6824e-05	6.36632e-05	2.53576e-05	6.327e-05	5.07636e-05	0.606534	0.618066	0.922392	1.25411	0.499523	1.24637	0.715664	0.352936	0.358203	3.63297e-05
Q10567	2	12361.9	13037.1	5745.19	9507.52	11419.4	11451.1	AP-1 complex subunit beta-1	AP1B1	0.000129144	0.000112795	0.000107554	8.96387e-05	9.38073e-05	8.8412e-05	9.06194e-05	1.42513	1.24471	1.18688	0.989178	1.03518	0.975642	1.28557	0.018142	0.130587	0.000116498
O43747	1	8029.07	7054.88	3377.61	5441.05	7559.87	6741.81	AP-1 complex subunit gamma-1	AP1G1	6.98847e-05	6.45511e-05	6.33221e-05	5.82205e-05	5.51496e-05	5.85305e-05	5.73002e-05	1.21963	1.12654	1.10509	1.01606	0.962467	1.02147	1.15042	0.0195705	0.0715186	6.59193e-05
Q9BXS5	5	23636.8	23914.6	9706.56	17463.3	21795.4	20226.8	AP-1 complex subunit mu-1	AP1M1	0.000236894	0.00020718	0.000189979	0.000171396	0.000158489	0.000168746	0.00016621	1.42527	1.2465	1.14301	1.0312	0.953544	1.01526	1.27159	0.0339795	0.152022	0.000211351
P61966	1	4826.3	5313.09	1672.13	3296.39	4120.43	4479.31	AP-1 complex subunit sigma-1A	AP1S1	5.26308e-05	3.91075e-05	4.20717e-05	3.49965e-05	2.73025e-05	3.19015e-05	3.14002e-05	1.67613	1.24545	1.33986	1.11453	0.869503	1.01596	1.42048	0.04757	0.286213	4.46033e-05
O95782	5	31594.3	28525.3	13072.5	20489.2	27890.3	24766.8	AP-2 complex subunit alpha-1	AP2A1	0.000282567	0.000243079	0.000232621	0.000229097	0.000213448	0.000215934	0.000219493	1.28736	1.10745	1.05981	1.04376	0.97246	0.983784	1.15154	0.105603	0.127866	0.000252756
O94973	1	16060.3	17518.8	6412.23	11363.7	15808.6	13536.5	AP-2 complex subunit alpha-2	AP2A2	0.000173539	0.000134816	0.000127141	0.000116457	0.000104699	0.000122395	0.000114517	1.5154	1.17726	1.11024	1.01694	0.914267	1.06879	1.26764	0.115196	0.23896	0.000145165
P63010	1	6390.86	6349.65	2886.97	4525.44	7312.05	5663.52	AP-2 complex subunit beta	AP2B1	6.28988e-05	5.36886e-05	5.31943e-05	4.63415e-05	4.71384e-05	5.66117e-05	5.00305e-05	1.25721	1.07312	1.06324	0.926264	0.942192	1.13154	1.13119	0.223881	0.169182	5.65939e-05
Q96CW1	12	91626.9	88393.8	40182	64467.6	86077.6	75877.9	AP-2 complex subunit mu	AP2M1	0.000875617	0.000764826	0.000712679	0.000664406	0.000656091	0.000666435	0.000662311	1.32206	1.15478	1.07605	1.00316	0.990609	1.00623	1.1843	0.0642991	0.126016	0.000784374
P53680	2	31435.1	33422.7	13810.7	23845.5	28975.7	29310.6	AP-2 complex subunit sigma	AP2S1	0.000331081	0.000282897	0.000275298	0.000227942	0.0002255	0.000224337	0.000225927	1.46544	1.25216	1.21853	1.00892	0.998113	0.992965	1.31204	0.0157487	0.134329	0.000296425
O00203	6	34668.4	46941.6	14184.9	30887.1	31942.3	37313.6	AP-3 complex subunit beta-1	AP3B1	0.000464997	0.000366436	0.000350466	0.000251388	0.000231611	0.000247305	0.000243434	1.91015	1.50528	1.43967	1.03267	0.951429	1.0159	1.61837	0.014319	0.264099	0.000393967
Q9Y2T2	2	6399.67	6545.94	2580.24	4590.87	5696.89	5807.68	AP-3 complex subunit mu-1	AP3M1	6.48432e-05	5.44649e-05	5.45483e-05	4.64054e-05	4.21302e-05	4.41067e-05	4.42141e-05	1.46657	1.23184	1.23373	1.04956	0.952868	0.997572	1.31072	0.0198924	0.14914	5.79521e-05
Q92572	2	5680.46	7176.96	2372.38	4432.56	5464.73	5400.82	AP-3 complex subunit sigma-1	AP3S1	7.1094e-05	5.25866e-05	5.07269e-05	4.11902e-05	3.87362e-05	4.23093e-05	4.07452e-05	1.74484	1.29062	1.24498	1.01092	0.950692	1.03839	1.42681	0.057556	0.283679	5.81359e-05
Q9UPM8	2	5910.76	6636.81	2513.11	4882.43	5516.29	5677.06	AP-4 complex subunit epsilon-1	AP4E1	6.57433e-05	5.79238e-05	5.33214e-05	4.28601e-05	4.1034e-05	4.27086e-05	4.22009e-05	1.55787	1.37257	1.26351	1.01562	0.972348	1.01203	1.39798	0.0102371	0.152552	5.89962e-05
O00189	1	9262.3	9194.83	4016.24	7187.31	8054.19	7875.25	AP-4 complex subunit mu-1	AP4M1	9.10828e-05	8.52683e-05	7.39679e-05	6.71629e-05	6.5577e-05	6.23576e-05	6.50325e-05	1.40057	1.31116	1.1374	1.03276	1.00837	0.958868	1.28305	0.0243064	0.142274	8.34397e-05
Q9BQE5	1	9141.81	13161.1	3924.5	10306.6	8370.27	13534.8	Apolipoprotein L2	APOL2	0.000130372	0.000122275	0.000127125	6.62892e-05	6.40791e-05	6.48047e-05	6.50577e-05	2.00395	1.87948	1.95404	1.01893	0.984958	0.996112	1.94582	1.47035e-05	0.0711247	0.000126591
O95831	22	216062	265939	106435	180521	217299	213345	Apoptosis-inducing factor 1, mitochondrial	AIFM1	0.00263436	0.00214165	0.00200383	0.00156671	0.00173787	0.00168239	0.00166232	1.58474	1.28835	1.20544	0.942484	1.04545	1.01207	1.35951	0.0391787	0.211816	0.00225995
Q13625	0	6121.04	5878.74	5450.29	4112.93	5592.46	5156.68	Apoptosis-stimulating of p53 protein 2	TP53BP2	5.8234e-05	4.87947e-05	4.84339e-05	4.43849e-05	8.89923e-05	4.32983e-05	5.88918e-05	0.988831	0.828548	0.822421	0.753669	1.51111	0.735217	0.879933	0.669802	0.40084	5.18209e-05
O75342	1	14567.7	5134.61	2358.67	8813.39	18652.5	6947.43	Arachidonate 12-lipoxygenase, 12R-type	ALOX12B	5.08627e-05	0.00010456	6.52534e-05	0.000105633	3.85123e-05	0.000144412	9.61859e-05	0.528796	1.08706	0.678409	1.09822	0.400394	1.50139	0.764754	0.551538	0.514756	7.35586e-05
P53367	2	27239.6	28220.7	13751.1	21928	25251.7	25168.3	Arfaptin-1	ARFIP1	0.00027955	0.000260147	0.000236392	0.00019752	0.000224527	0.000195505	0.000205851	1.35802	1.26377	1.14836	0.959529	1.09073	0.949742	1.25672	0.0275806	0.144274	0.000258696
Q15057	2	23107.1	15245.9	6976.88	12136.1	20087.7	14767.9	Arf-GAP with coiled-coil, ANK repeat and PH domain-containing protein 2	ACAP2	0.000151024	0.00014398	0.000138707	0.000167555	0.000113918	0.000155524	0.000145666	1.03678	0.988425	0.952227	1.15027	0.782053	1.06768	0.992479	0.950652	0.196395	0.00014457
Q96P47	2	15315.3	12678.2	5417.97	10179.6	12704.4	12616.9	Arf-GAP with GTPase, ANK repeat and PH domain-containing protein 3	AGAP3	0.000125589	0.000120768	0.000118504	0.000111055	8.84646e-05	9.83611e-05	9.92935e-05	1.26482	1.21628	1.19347	1.11845	0.890941	0.990609	1.22486	0.0312878	0.144364	0.00012162
P05089	2	19325.1	22845.8	10426.9	20437.2	17818.2	16181.6	Arginase-1	ARG1	0.000226307	0.000242461	0.000151985	0.00014013	0.00017025	0.000137953	0.000149444	1.51432	1.62241	1.017	0.937674	1.13922	0.923104	1.38458	0.125498	0.363631	0.000206918
P54136	5	29365.8	27257.2	16761.5	18676.7	28255.6	24582.3	Arginine--tRNA ligase, cytoplasmic	RARS1	0.000270006	0.000221575	0.000230888	0.000212938	0.000273681	0.000218762	0.000235127	1.14834	0.942364	0.98197	0.90563	1.16397	0.930398	1.02423	0.826767	0.182375	0.000240823
Q6NXE6	3	9488.42	13474.5	4255.6	9233.27	9843.73	12965.3	Armadillo repeat-containing protein 6	ARMC6	0.000133477	0.000109541	0.000121776	6.88026e-05	6.94855e-05	7.62127e-05	7.15002e-05	1.8668	1.53204	1.70316	0.96227	0.971822	1.06591	1.70067	0.00236514	0.193676	0.000121598
Q7Z6K5	1	4768.28	3931.6	1876.96	2812.48	4975.46	3946.29	Arpin	ARPIN	3.89459e-05	3.33665e-05	3.70654e-05	3.45758e-05	3.06469e-05	3.85213e-05	3.45813e-05	1.12621	0.964871	1.07183	0.99984	0.886227	1.11393	1.05431	0.539474	0.145419	3.64593e-05
Q96B67	1	947.084	777.53	244.626	387.907	915.778	501.004	Arrestin domain-containing protein 3	ARRDC3	7.70211e-06	4.60202e-06	4.70565e-06	6.86751e-06	3.99426e-06	7.09019e-06	5.98398e-06	1.28712	0.769056	0.786375	1.14765	0.667491	1.18486	0.947517	0.836224	0.401659	5.66993e-06
P35869	1	6387.44	5660.91	2487.73	4062.86	5768.15	5205.5	Aryl hydrocarbon receptor	AHR	5.60762e-05	4.82007e-05	4.88924e-05	4.63167e-05	4.06196e-05	4.46585e-05	4.38649e-05	1.27838	1.09884	1.11461	1.05589	0.926016	1.01809	1.16395	0.0767571	0.126213	5.10564e-05
P27540	2	9352.34	9723.28	3978.53	9041.02	8892.7	9288.74	Aryl hydrocarbon receptor nuclear translocator	ARNT	9.63175e-05	0.00010726	8.7244e-05	6.78158e-05	6.49614e-05	6.88496e-05	6.72089e-05	1.43311	1.59592	1.2981	1.00903	0.96656	1.02441	1.44238	0.00729566	0.155263	9.69406e-05
A9YTQ3	1	11932.9	10375.2	5542.35	7958.39	10048.9	8938.5	Aryl hydrocarbon receptor repressor	AHRR	0.000102776	9.44161e-05	8.39544e-05	8.65282e-05	9.04954e-05	7.7801e-05	8.49415e-05	1.20996	1.11154	0.988379	1.01868	1.06538	0.915936	1.10329	0.255121	0.13943	9.37154e-05
P08243	6	71351.9	55217	26203.8	41981	59971.3	49940.8	Asparagine synthetase [glutamine-hydrolyzing]	ASNS	0.000546972	0.000498051	0.000469066	0.000517388	0.000427855	0.000464313	0.000469852	1.16414	1.06002	0.998327	1.10117	0.910616	0.988212	1.07416	0.37004	0.132732	0.000504696
O43776	2	5579.84	5220.63	2680.01	3856.65	5541.1	5091.3	Asparagine--tRNA ligase, cytoplasmic	NARS1	5.17148e-05	4.57543e-05	4.78197e-05	4.04606e-05	4.37592e-05	4.29007e-05	4.23735e-05	1.22045	1.07978	1.12853	0.954857	1.0327	1.01244	1.14292	0.0392859	0.0850457	4.84296e-05
P00505	1	5189.52	4572.21	2320.14	3241.67	4166.94	4719.27	Aspartate aminotransferase, mitochondrial	GOT2	4.52918e-05	3.84583e-05	4.43255e-05	3.76303e-05	3.78833e-05	3.22615e-05	3.5925e-05	1.26073	1.07051	1.23383	1.04747	1.05451	0.898024	1.18836	0.0739859	0.147065	4.26918e-05
P14868	16	121254	132176	53468.3	92091.1	114180	107767	Aspartate--tRNA ligase, cytoplasmic	DARS1	0.00130931	0.00109254	0.0010122	0.000879237	0.00087303	0.000884011	0.000878759	1.48996	1.24328	1.15185	1.00054	0.99348	1.00598	1.29503	0.0432466	0.175082	0.00113802
Q6PI48	2	5812.71	4800.86	1826.67	3615.9	4406.42	4363.41	Aspartate--tRNA ligase, mitochondrial	DARS2	4.75567e-05	4.2898e-05	4.09831e-05	4.21492e-05	2.98259e-05	3.41157e-05	3.53636e-05	1.34479	1.21306	1.15891	1.19188	0.843406	0.964712	1.23892	0.1087	0.239106	4.38126e-05
Q9UBB4	1	6841.93	8534.19	2733.87	5645.77	5971.85	7184.75	Ataxin-10	ATXN10	8.45386e-05	6.69798e-05	6.74823e-05	4.96123e-05	4.46386e-05	4.62356e-05	4.68288e-05	1.80527	1.43031	1.44104	1.05944	0.953228	0.987332	1.55887	0.0117333	0.22958	7.30002e-05
Q99700	15	100264	88431.5	43769.7	66661.8	89355	80934.1	Ataxin-2	ATXN2	0.00087599	0.000790858	0.000760169	0.000727035	0.000714672	0.000691809	0.000711172	1.23176	1.11205	1.0689	1.02231	1.00492	0.972773	1.13757	0.0537332	0.0890866	0.000809006
Q8WWM7	8	75923.4	70376.3	33838.3	52439	70899.9	63852.4	Ataxin-2-like protein	ATXN2L	0.000697138	0.000622122	0.00059973	0.000550537	0.000552511	0.000548925	0.000550658	1.26601	1.12978	1.08912	0.99978	1.00337	0.996854	1.16164	0.0391689	0.0927268	0.000639663
Q96GX2	1	21588.3	3510.15	2443.41	3613.84	20544.3	7872.16	Ataxin-7-like protein 3B	ATXN7L3B	3.47711e-05	4.28736e-05	7.39389e-05	0.000156541	3.9896e-05	0.000159059	0.000118499	0.29343	0.361806	0.623963	1.32104	0.336678	1.34229	0.4264	0.173354	0.300769	5.05278e-05
Q6SPF0	2	5563.42	6598.16	2395.72	4983.52	5057.95	5076.52	Atherin	SAMD1	6.53605e-05	5.91231e-05	4.76809e-05	4.03416e-05	3.91173e-05	3.91599e-05	3.95396e-05	1.65304	1.49529	1.2059	1.02028	0.989319	0.990398	1.45141	0.0263551	0.228205	5.73882e-05
P48201	1	64207.1	58649.7	25447.9	43260.2	58285.6	55266.5	ATP synthase F(0) complex subunit C3, mitochondrial	ATP5MC3	0.000580976	0.000513227	0.000519087	0.000465579	0.000415512	0.000451262	0.000444118	1.30816	1.15561	1.16881	1.04832	0.93559	1.01609	1.21086	0.0235534	0.10994	0.000537764
Q96IX5	1	6717.08	5911.12	2917.95	4122.25	5567.51	5497.3	ATP synthase membrane subunit K, mitochondrial	ATP5MK	5.85548e-05	4.89052e-05	5.16331e-05	4.8707e-05	4.76443e-05	4.31051e-05	4.64855e-05	1.25964	1.05205	1.11074	1.04779	1.02493	0.927281	1.14081	0.122121	0.129548	5.3031e-05
Q8N5M1	1	7263.66	9024.76	3454.21	6246.52	6605.83	6690.34	ATP synthase mitochondrial F1 complex assembly factor 2	ATPAF2	8.93981e-05	7.4107e-05	6.28387e-05	5.26704e-05	5.64004e-05	5.1144e-05	5.34049e-05	1.67397	1.38764	1.17665	0.986246	1.05609	0.957665	1.41275	0.0484679	0.259657	7.54479e-05
P25705	123	1.08986e+06	1.4935e+06	478471	1.01517e+06	1.06784e+06	1.18021e+06	ATP synthase subunit alpha, mitochondrial	ATP5F1A	0.0147944	0.0120437	0.011085	0.00790284	0.00781246	0.00826751	0.00799427	1.85063	1.50654	1.38662	0.988563	0.977258	1.03418	1.58126	0.0142881	0.245528	0.012641
P06576	36	205289	278370	91261.1	181947	194817	204436	ATP synthase subunit beta, mitochondrial	ATP5F1B	0.00275749	0.00215857	0.00192016	0.00148859	0.00149011	0.00150832	0.00149568	1.84364	1.44321	1.28381	0.995264	0.996279	1.00846	1.52355	0.0347508	0.288654	0.00227874
P30049	1	10073.8	12936.2	4564.05	9224.89	8428.02	9639.11	ATP synthase subunit delta, mitochondrial	ATP5F1D	0.000128144	0.000109442	9.05348e-05	7.3047e-05	7.45218e-05	6.52519e-05	7.09402e-05	1.80637	1.54273	1.27621	1.0297	1.05049	0.919815	1.54177	0.026732	0.286332	0.000109373
P36542	12	121168	166505	56778.6	106313	126462	133305	ATP synthase subunit gamma, mitochondrial	ATP5F1C	0.00164938	0.00126127	0.00125206	0.000878615	0.00092708	0.000979105	0.000928266	1.77684	1.35874	1.34882	0.946512	0.998722	1.05477	1.4948	0.0266599	0.257358	0.00138757
P48047	2	15372.5	15779.5	6158.35	10715.6	13177.9	12561.7	ATP synthase subunit O, mitochondrial	ATP5PO	0.000156309	0.000127127	0.000117985	0.000111469	0.000100553	0.000102027	0.000104683	1.49316	1.2144	1.12706	1.06483	0.96055	0.974625	1.27821	0.0730352	0.204429	0.000133807
Q9NVI7	4	76440.6	92741.1	35681.5	61394.3	74864.7	79166	ATPase family AAA domain-containing protein 3A	ATAD3A	0.000918681	0.000728366	0.000743562	0.000554287	0.000582608	0.000579621	0.000572172	1.6056	1.27298	1.29954	0.968742	1.01824	1.01302	1.39271	0.0219541	0.188689	0.00079687
Q9UII2	3	58710.7	45325.4	30059.6	38726	52953.6	44703.2	ATPase inhibitor, mitochondrial	ATP5IF1	0.000448987	0.000459434	0.000419872	0.000425724	0.000490813	0.00040998	0.000442172	1.01541	1.03904	0.949567	0.9628	1.11	0.927196	1.00134	0.983807	0.107553	0.000442765
Q96S55	4	33820.9	23275.9	9072.17	16253.2	37823.1	24267.2	ATPase WRNIP1	WRNIP1	0.000230567	0.000192823	0.000227928	0.000245243	0.00014813	0.000292836	0.000228736	1.00801	0.842994	0.996468	1.07216	0.647603	1.28023	0.949156	0.805814	0.3196	0.000217106
Q9NRK6	4	19075.4	21682.1	7415.6	18057.5	18354.8	17202.2	ATP-binding cassette sub-family B member 10, mitochondrial	ABCB10	0.00021478	0.000214229	0.000161571	0.000138319	0.000121082	0.000142108	0.000133836	1.6048	1.60068	1.20723	1.0335	0.904701	1.0618	1.4709	0.0284794	0.259456	0.00019686
P33897	2	7421.77	9319.41	3606.01	6000.87	7318.66	7972.18	ATP-binding cassette sub-family D member 1	ABCD1	9.23168e-05	7.11927e-05	7.48783e-05	5.38169e-05	5.88789e-05	5.66629e-05	5.64529e-05	1.63529	1.2611	1.32638	0.953305	1.04297	1.00372	1.40759	0.0261507	0.209651	7.94626e-05
P28288	17	219286	201579	94085.7	145118	205268	184128	ATP-binding cassette sub-family D member 3	ABCD3	0.00199681	0.00172164	0.00172941	0.00159009	0.00153623	0.00158924	0.00157185	1.27036	1.09529	1.10024	1.0116	0.977337	1.01106	1.15529	0.0571216	0.102224	0.00181595
P61221	3	25743.4	20590.8	10101	15903.2	25012.2	19714.6	ATP-binding cassette sub-family E member 1	ABCE1	0.000203969	0.000188671	0.000185168	0.000186671	0.000164928	0.000193651	0.00018175	1.12225	1.03808	1.01881	1.02708	0.907446	1.06548	1.05971	0.355535	0.103224	0.000192603
Q8NE71	4	23334.5	20396.2	8736.6	14190.9	22222.5	18348	ATP-binding cassette sub-family F member 1	ABCF1	0.000202042	0.000168356	0.000172332	0.000169203	0.000142651	0.000172052	0.000161302	1.25257	1.04373	1.06838	1.04898	0.884371	1.06665	1.12156	0.238447	0.160423	0.00018091
Q9UG63	12	140008	161372	58403.3	107305	134787	137412	ATP-binding cassette sub-family F member 2	ABCF2	0.00159853	0.00127304	0.00129063	0.00101523	0.000953608	0.00104355	0.00100413	1.59196	1.2678	1.28532	1.01105	0.949685	1.03926	1.38169	0.0245134	0.192975	0.0013874
Q9NUQ8	6	39466	44431.6	15789.6	31538	36869.4	37333.5	ATP-binding cassette sub-family F member 3	ABCF3	0.000440133	0.000374158	0.000350653	0.000286176	0.000257812	0.000285452	0.00027648	1.59192	1.35329	1.26827	1.03507	0.932479	1.03245	1.40449	0.0169189	0.186817	0.000388315
P53396	8	51188	48218.6	23066.6	35451.1	47301.3	47160	ATP-citrate synthase	ACLY	0.000477647	0.000420582	0.000442948	0.000371175	0.000376632	0.000366219	0.000371342	1.28627	1.1326	1.19283	0.99955	1.01424	0.986205	1.2039	0.0109234	0.0792526	0.000447059
P17858	2	6192.75	6313.97	2081.24	5007.67	5746.08	4941.07	ATP-dependent 6-phosphofructokinase, liver type	PFKL	6.25453e-05	5.94096e-05	4.64088e-05	4.49049e-05	3.39824e-05	4.44876e-05	4.1125e-05	1.52086	1.44461	1.12848	1.09191	0.82632	1.08177	1.36465	0.0697149	0.292344	5.61212e-05
P08237	9	71780.5	90284.5	29280.6	65650.4	67427.5	72639.2	ATP-dependent 6-phosphofructokinase, muscle type	PFKM	0.000894347	0.000778859	0.000682259	0.000520496	0.000478094	0.000522041	0.000506877	1.76443	1.53658	1.34601	1.02687	0.943215	1.02992	1.549	0.01152	0.222919	0.000785155
O76031	1	11933.4	10619.2	3878.22	6760.94	12952.6	8482.63	ATP-dependent Clp protease ATP-binding subunit clpX-like, mitochondrial	CLPX	0.000105193	8.021e-05	7.96727e-05	8.65318e-05	6.33236e-05	0.000100282	8.33792e-05	1.26162	0.961991	0.955547	1.03781	0.759465	1.20272	1.05972	0.734322	0.29487	8.83584e-05
P46063	7	32744.2	25604.1	12870	20330.4	29708	24827.2	ATP-dependent DNA helicase Q1	RECQL	0.000253631	0.000241194	0.000233188	0.000237435	0.000210141	0.000230007	0.000225861	1.12295	1.06789	1.03244	1.05125	0.930399	1.01836	1.07443	0.17095	0.0811576	0.000242671
O94762	1	8585.7	7553.2	3191.61	6129.36	7870.09	6754.74	ATP-dependent DNA helicase Q5	RECQL5	7.4821e-05	7.27171e-05	6.34436e-05	6.22567e-05	5.21126e-05	6.09323e-05	5.84339e-05	1.28044	1.24443	1.08573	1.06542	0.891822	1.04276	1.20353	0.0656578	0.153725	7.03272e-05
Q9H2U1	4	20717.3	17507.2	7539.21	13988.8	18454.9	16230.4	ATP-dependent DNA/RNA helicase DHX36	DHX36	0.000173424	0.000165959	0.000152443	0.000150225	0.0001231	0.000142883	0.000138736	1.25003	1.19622	1.0988	1.08281	0.887297	1.02989	1.18168	0.0682223	0.141973	0.000163942
Q08211	32	249236	207700	97090.1	164324	245118	200469	ATP-dependent RNA helicase A	DHX9	0.00205745	0.0019495	0.00188289	0.00180726	0.00158529	0.00189777	0.00176344	1.16673	1.10551	1.06774	1.02485	0.898975	1.07617	1.11333	0.132054	0.113135	0.00196328
Q92499	17	140874	132627	54293.4	94257.7	120023	113468	ATP-dependent RNA helicase DDX1	DDX1	0.00131378	0.00111825	0.00106574	0.00102151	0.000886502	0.000929251	0.000945754	1.38914	1.18239	1.12687	1.0801	0.93735	0.98255	1.2328	0.0613235	0.164897	0.00116592
Q9NUU7	0	102316	136890	44415.3	90014.6	102573	114680	ATP-dependent RNA helicase DDX19A	DDX19A	0.00135602	0.00106791	0.00107712	0.000741914	0.000725213	0.000794146	0.000753758	1.79901	1.41678	1.42901	0.984287	0.96213	1.05358	1.54826	0.0129541	0.229451	0.00116702
Q9GZR7	1	5506.55	4434.63	3327	5677.26	7304.8	4365.04	ATP-dependent RNA helicase DDX24	DDX24	4.39288e-05	6.73534e-05	4.09984e-05	3.99292e-05	5.43232e-05	5.65556e-05	5.02693e-05	0.873869	1.33985	0.815574	0.794305	1.08064	1.12505	1.00976	0.96258	0.339743	5.07602e-05
O00148	5	128600	167218	57374.1	108468	119614	129735	ATP-dependent RNA helicase DDX39A	DDX39A	0.00165644	0.00128683	0.00121853	0.000932509	0.000936804	0.000926082	0.000931798	1.77769	1.38102	1.30771	1.00076	1.00537	0.993866	1.48881	0.0286341	0.252994	0.00138727
O00571	7	146713	132299	57780.5	100088	135669	126849	ATP-dependent RNA helicase DDX3X	DDX3X	0.00131054	0.00118742	0.00119142	0.00106385	0.00094344	0.00105038	0.00101922	1.28582	1.16503	1.16895	1.04378	0.925647	1.03057	1.2066	0.0192205	0.103976	0.00122979
Q86XP3	8	49009.8	48271.9	20762	37307.3	47687.4	41823.5	ATP-dependent RNA helicase DDX42	DDX42	0.000478175	0.000442603	0.000392825	0.000355381	0.000339002	0.000369208	0.00035453	1.34876	1.24842	1.10802	1.0024	0.9562	1.0414	1.23506	0.0336898	0.131901	0.000437868
Q9BQ39	2	16182.6	16413.6	6007.85	11711.9	14313.6	13541.6	ATP-dependent RNA helicase DDX50	DDX50	0.000162591	0.000138947	0.000127189	0.000117344	9.80961e-05	0.00011082	0.000108753	1.49504	1.27763	1.16952	1.07899	0.902008	1.019	1.31407	0.0448524	0.203657	0.000142909
Q8TDD1	3	24188.8	24286.5	9759.15	17395.2	24758.6	21252.1	ATP-dependent RNA helicase DDX54	DDX54	0.000240579	0.000206372	0.00019961	0.000175398	0.000159347	0.000191687	0.000175477	1.371	1.17606	1.13752	0.999547	0.908079	1.09237	1.22819	0.0637806	0.168746	0.00021552
Q8NHQ9	1	1	1	1	1	1	1	ATP-dependent RNA helicase DDX55	DDX55	9.90587e-09	1.18637e-08	9.39244e-09	7.25121e-09	1.6328e-08	7.74226e-09	1.04405e-08	0.948794	1.13632	0.899618	0.694528	1.56391	0.741561	0.99491	0.986898	0.502219	1.03873e-08
Q7Z478	5	21058	18890.1	7915	14000.7	21440.7	18023.2	ATP-dependent RNA helicase DHX29	DHX29	0.000187122	0.0001661	0.000169282	0.000152696	0.000129236	0.000165999	0.000149311	1.25324	1.11245	1.13376	1.02268	0.865552	1.11177	1.16648	0.119382	0.164032	0.000174168
Q7L2E3	6	30812.6	30433.8	13238.8	21631.8	32048.1	27099.5	ATP-dependent RNA helicase DHX30	DHX30	0.000301473	0.000256634	0.000254531	0.000223429	0.000216162	0.000248125	0.000229239	1.31511	1.11951	1.11033	0.974656	0.942958	1.08239	1.18165	0.0829896	0.144355	0.000270879
Q9H6R0	1	2431.52	1988.67	1129.45	1554.71	2034.59	1918.42	ATP-dependent RNA helicase DHX33	DHX33	1.96995e-05	1.84447e-05	1.80186e-05	1.76314e-05	1.84417e-05	1.57523e-05	1.72752e-05	1.14034	1.0677	1.04304	1.02062	1.06753	0.911849	1.08369	0.199948	0.100244	1.8721e-05
Q96TA2	2	9222.8	6865.83	3301.73	4799.66	8134.86	5409.35	ATP-dependent zinc metalloprotease YME1L1	YME1L1	6.8012e-05	5.69418e-05	5.0807e-05	6.68765e-05	5.39105e-05	6.29822e-05	6.12564e-05	1.11028	0.929565	0.829415	1.09175	0.88008	1.02817	0.956421	0.695012	0.176219	5.85869e-05
O14497	1	4933.95	3795.29	2634.52	3910.82	4638.82	21391.7	AT-rich interactive domain-containing protein 1A	ARID1A	3.75956e-05	4.63969e-05	0.000200921	3.57772e-05	4.30165e-05	3.5915e-05	3.82362e-05	0.983246	1.21343	5.25472	0.935688	1.12502	0.939292	2.4838	0.345424	2.41746	9.4971e-05
Q68CP9	1	3277.57	3192.5	1835.96	2470.43	3460.86	2865.29	AT-rich interactive domain-containing protein 2	ARID2	3.16244e-05	2.93085e-05	2.69121e-05	2.37663e-05	2.99775e-05	2.67949e-05	2.68462e-05	1.17798	1.09172	1.00245	0.885276	1.11664	0.998087	1.09072	0.340118	0.15371	2.92817e-05
Q99856	4	17935.5	16382.6	8412.94	13509.1	17979.7	16792.3	AT-rich interactive domain-containing protein 3A	ARID3A	0.000162283	0.000160268	0.000157721	0.000130054	0.000137366	0.000139203	0.000135541	1.1973	1.18243	1.16364	0.959517	1.01347	1.02702	1.18112	0.0013599	0.0454238	0.000160091
Q8IVW6	1	5186.61	3536.28	1880.06	3998.3	3473.61	4406.15	AT-rich interactive domain-containing protein 3B	ARID3B	3.50299e-05	4.74347e-05	4.13846e-05	3.76092e-05	3.06977e-05	2.68936e-05	3.17335e-05	1.10388	1.49478	1.30413	1.18516	0.967359	0.847483	1.30093	0.115326	0.296321	4.12831e-05
P29374	1	2408.57	2634.85	925.81	1878.09	2198.69	2268.01	AT-rich interactive domain-containing protein 4A	ARID4A	2.61005e-05	2.22811e-05	2.13021e-05	1.7465e-05	1.51166e-05	1.70228e-05	1.65348e-05	1.57851	1.34753	1.28832	1.05626	0.914228	1.02951	1.40479	0.0148247	0.186423	2.32279e-05
Q14865	2	9398.51	8543.19	3641.62	6927.89	9761.5	8206.46	AT-rich interactive domain-containing protein 5B	ARID5B	8.46277e-05	8.21906e-05	7.70787e-05	6.81506e-05	5.94603e-05	7.5576e-05	6.7729e-05	1.24951	1.21352	1.13805	1.00623	0.877915	1.11586	1.20036	0.0582237	0.153857	8.1299e-05
Q8NI60	4	47322.4	35794.2	36507.7	23524.7	46773.1	34322.7	Atypical kinase COQ8A, mitochondrial	COQ8A	0.000354573	0.00027909	0.000322374	0.000343145	0.000596097	0.00036213	0.000433791	0.817382	0.643376	0.743156	0.791039	1.37416	0.834803	0.734638	0.243501	0.254063	0.000318679
Q96GD4	3	19514	16908.8	8188.12	13403.1	17300.1	16193.5	Aurora kinase B	AURKB	0.000167497	0.000159011	0.000152097	0.0001415	0.000133696	0.000133942	0.000136379	1.22817	1.16595	1.11525	1.03755	0.980322	0.982127	1.16979	0.0107627	0.0681687	0.000159535
Q9BSB4	1	11482	7643.49	4797.45	6226.44	9567.67	8724.52	Autophagy-related protein 101	ATG101	7.57154e-05	7.38688e-05	8.19446e-05	8.32582e-05	7.83328e-05	7.40754e-05	7.85554e-05	0.963847	0.94034	1.04314	1.05987	0.997165	0.942969	0.982443	0.721615	0.0787692	7.71763e-05
O75143	1	5282.42	5796.75	2920.46	5082.95	5122.15	5418.42	Autophagy-related protein 13	ATG13	5.74218e-05	6.03027e-05	5.08922e-05	3.83039e-05	4.76852e-05	3.9657e-05	4.18821e-05	1.37104	1.43982	1.21513	0.914567	1.13856	0.946873	1.342	0.0238961	0.199139	5.62056e-05
Q96BY7	1	3114.92	2864.52	1480.46	2459.14	3026.66	2223.8	Autophagy-related protein 2 homolog B	ATG2B	2.83756e-05	2.91746e-05	2.08869e-05	2.2587e-05	2.41729e-05	2.34332e-05	2.33977e-05	1.21275	1.2469	0.892691	0.965351	1.03313	1.00152	1.11745	0.362978	0.199033	2.61457e-05
Q7Z3C6	2	7638.81	7916.81	3011.86	5134.81	7490.35	6636.7	Autophagy-related protein 9A	ATG9A	7.84229e-05	6.0918e-05	6.23349e-05	5.53906e-05	4.91776e-05	5.79922e-05	5.41868e-05	1.44727	1.12422	1.15037	1.02222	0.907556	1.07023	1.24062	0.103023	0.207245	6.72252e-05
O95816	2	11707.6	24636.1	5786.6	15919.3	13013.9	22705.4	BAG family molecular chaperone regulator 2	BAG2	0.000244042	0.000188862	0.00021326	8.48943e-05	9.44836e-05	0.000100757	9.33783e-05	2.61348	2.02255	2.28382	0.909144	1.01184	1.07902	2.30662	0.00183211	0.355854	0.000215388
O43491	10	95036	86338.3	39956	64012.2	93058.8	77539.2	Band 4.1-like protein 2	EPB41L2	0.000855256	0.000759424	0.000728283	0.000689127	0.000652401	0.000720485	0.000687338	1.2443	1.10488	1.05957	1.0026	0.949172	1.04823	1.13625	0.0948314	0.111548	0.000780987
Q9Y2J2	2	1962.84	1877.87	831.219	1480.25	2108.3	1866.89	Band 4.1-like protein 3	EPB41L3	1.86019e-05	1.75612e-05	1.75347e-05	1.4233e-05	1.35721e-05	1.6323e-05	1.47094e-05	1.26463	1.19388	1.19208	0.967613	0.922687	1.1097	1.21686	0.023958	0.125793	1.78993e-05
Q9HCM4	1	5206.39	3517.18	1989.33	2761.07	6096	3619.88	Band 4.1-like protein 5	EPB41L5	3.48407e-05	3.27566e-05	3.39996e-05	3.77527e-05	3.24818e-05	4.71968e-05	3.91438e-05	0.890071	0.836829	0.868582	0.964462	0.829808	1.20573	0.86516	0.291431	0.166945	3.38656e-05
Q9BXC9	1	1741.46	1784.12	580.263	1453.49	1630.61	1633.43	Bardet-Biedl syndrome 2 protein	BBS2	1.76732e-05	1.72438e-05	1.53419e-05	1.26277e-05	9.47452e-06	1.26246e-05	1.15756e-05	1.52677	1.48967	1.32537	1.09089	0.818491	1.09062	1.44727	0.0152002	0.251483	1.6753e-05
Q96RK4	1	7705.71	8544.38	3525.33	6196.61	7382.67	7587.45	Bardet-Biedl syndrome 4 protein	BBS4	8.46395e-05	7.35149e-05	7.12647e-05	5.58757e-05	5.75615e-05	5.71585e-05	5.68653e-05	1.48842	1.29279	1.25322	0.982599	1.01224	1.00516	1.34481	0.00926055	0.127644	7.6473e-05
P35613	1	11818.6	7353.99	4175.97	5088.69	11889.3	8583.74	Basigin	BSG	7.28476e-05	6.03708e-05	8.06223e-05	8.5699e-05	6.81852e-05	9.20499e-05	8.19781e-05	0.888623	0.736427	0.983462	1.04539	0.83175	1.12286	0.869504	0.312206	0.180877	7.12803e-05
Q9H6U6	3	13548.2	13342.2	5840.82	10302.4	13349.7	11911.4	BCAS3 microtubule associated cell migration factor	BCAS3	0.000132166	0.000122225	0.000111877	9.8241e-05	9.53688e-05	0.000103357	9.8989e-05	1.33516	1.23473	1.13019	0.992444	0.963429	1.04413	1.23336	0.0215201	0.114218	0.000122089
Q4VC05	0	5414.22	2871.28	1400.44	2225.44	5509.14	3561.33	B-cell CLL/lymphoma 7 protein family member A	BCL7A	2.84425e-05	2.64021e-05	3.34496e-05	3.92597e-05	2.28664e-05	4.26532e-05	3.49264e-05	0.814356	0.755933	0.957715	1.12407	0.654703	1.22123	0.842668	0.44276	0.275598	2.94314e-05
P51572	1	15494	11383.9	6372.77	8057.84	13225.7	13314.4	B-cell receptor-associated protein 31	BCAP31	0.000112767	9.5596e-05	0.000125055	0.00011235	0.000104054	0.000102396	0.000106267	1.06117	0.899582	1.1768	1.05724	0.979179	0.963577	1.04585	0.620037	0.148804	0.000111139
Q16611	1	4715.18	5083.35	1804.7	3980.32	4396.15	4007.83	Bcl-2 homologous antagonist/killer	BAK1	5.0355e-05	4.72214e-05	3.76433e-05	3.41908e-05	2.94672e-05	3.40361e-05	3.25647e-05	1.54631	1.45008	1.15596	1.04993	0.904882	1.04518	1.38411	0.0387045	0.23317	4.50733e-05
Q9NYF8	3	11291.7	8965.42	4374.2	7199.15	11303.8	8553.41	Bcl-2-associated transcription factor 1	BCLAF1	8.88103e-05	8.54088e-05	8.03374e-05	8.18788e-05	7.14218e-05	8.75172e-05	8.02726e-05	1.10636	1.06398	1.00081	1.02001	0.889741	1.09025	1.05705	0.437808	0.119947	8.48522e-05
Q07817	1	6938.21	6201.16	3234.32	4332.32	5925.95	5788.85	Bcl-2-like protein 1	BCL2L1	6.14279e-05	5.13974e-05	5.43715e-05	5.03105e-05	5.281e-05	4.58802e-05	4.96669e-05	1.2368	1.03484	1.09472	1.01296	1.06328	0.923759	1.12212	0.16721	0.130561	5.57323e-05
Q6W2J9	1	3567.45	4050.42	1605.94	2320.05	3264.34	2797.56	BCL-6 corepressor	BCOR	4.01229e-05	2.75244e-05	2.6276e-05	2.58684e-05	2.62217e-05	2.52734e-05	2.57878e-05	1.55589	1.06734	1.01893	1.00312	1.01683	0.980051	1.21405	0.280832	0.29788	3.13078e-05
Q14457	1	6765.78	5941.15	3223.5	4501.16	5464.82	4694.88	Beclin-1	BECN1	5.88522e-05	5.34006e-05	4.40964e-05	4.90601e-05	5.26332e-05	4.231e-05	4.80011e-05	1.22606	1.11249	0.918654	1.02206	1.0965	0.881438	1.08573	0.478092	0.195505	5.21164e-05
Q13425	1	1	1	1	1	1	1	Beta-2-syntrophin	SNTB2	9.90587e-09	1.18637e-08	9.39244e-09	7.25121e-09	1.6328e-08	7.74226e-09	1.04405e-08	0.948794	1.13632	0.899618	0.694528	1.56391	0.741561	0.99491	0.986898	0.502219	1.03873e-08
P25098	1	4420.78	4475.9	2205.28	3930.14	4843.81	4327.66	Beta-adrenergic receptor kinase 1	GRK2	4.43377e-05	4.66261e-05	4.06473e-05	3.2056e-05	3.60077e-05	3.7502e-05	3.51886e-05	1.26	1.32503	1.15513	0.910978	1.02328	1.06574	1.24672	0.0218651	0.131485	4.38704e-05
Q4L235	1	4525.08	3321.07	1623.14	2058.33	3625.34	2737.8	Beta-alanine-activating enzyme	AASDH	3.28981e-05	2.44195e-05	2.57146e-05	3.28123e-05	2.65026e-05	2.80683e-05	2.91277e-05	1.12944	0.838359	0.882823	1.1265	0.909875	0.963629	0.950207	0.678352	0.189935	2.76774e-05
P13929	5	26019.5	19109.4	9520.87	129879	23334	18819.7	Beta-enolase	ENO3	0.000189295	0.00154085	0.000176763	0.000188673	0.000155457	0.000180658	0.000174929	1.08212	8.80845	1.01048	1.07857	0.888684	1.03275	3.63368	0.366405	4.49606	0.000635637
P16278	1	8444.2	4481.47	5365.62	3353.62	11194.6	6111.53	Beta-galactosidase	GLB1	4.43928e-05	3.97864e-05	5.74022e-05	6.12307e-05	8.76098e-05	8.66713e-05	7.85039e-05	0.565485	0.506808	0.731201	0.77997	1.11599	1.10404	0.601165	0.0364747	0.163335	4.71938e-05
Q9HBI1	1	479.938	664.811	324.457	409.612	424.012	481.216	Beta-parvin	PARVB	6.58553e-06	4.85952e-06	4.51979e-06	3.48014e-06	5.29774e-06	3.28281e-06	4.02023e-06	1.6381	1.20877	1.12426	0.865657	1.31777	0.816573	1.32371	0.224099	0.457899	5.32161e-06
Q16585	2	3401.24	3034.38	1433.8	2652.6	3369.73	3225.59	Beta-sarcoglycan	SGCB	3.00582e-05	3.14697e-05	3.02962e-05	2.46631e-05	2.34111e-05	2.60893e-05	2.47212e-05	1.21589	1.27298	1.22552	0.997652	0.947006	1.05534	1.23813	0.00268823	0.073747	3.0608e-05
P07814	12	87301.2	88639	37146.3	53077.4	87322.8	73449.2	Bifunctional glutamate/proline--tRNA ligase	EPRS1	0.000878046	0.000629696	0.000689867	0.00063304	0.000606524	0.000676076	0.000638547	1.37507	0.986139	1.08037	0.991376	0.949851	1.05877	1.14719	0.291922	0.212468	0.000732536
Q9Y223	1	6520.32	8187.34	2671.43	5410.95	6638.6	5734.35	Bifunctional UDP-N-acetylglucosamine 2-epimerase/N-acetylmannosamine kinase	GNE	8.11027e-05	6.4194e-05	5.38596e-05	4.72803e-05	4.3619e-05	5.13977e-05	4.74323e-05	1.70986	1.35338	1.1355	0.996794	0.919605	1.0836	1.39958	0.0832358	0.311862	6.63854e-05
P53004	2	19336.6	26581.5	9197.42	18336.5	17969	21001.4	Biliverdin reductase A	BLVRA	0.000263313	0.000217539	0.000197254	0.000140214	0.000150175	0.000139121	0.00014317	1.83916	1.51945	1.37776	0.979353	1.04893	0.971717	1.57879	0.0139815	0.245714	0.000226036
Q9NUP1	1	6930.54	6524.89	2368.81	4541.54	5346.79	5611.05	Biogenesis of lysosome-related organelles complex 1 subunit 4	BLOC1S4	6.46346e-05	5.38796e-05	5.27015e-05	5.02548e-05	3.8678e-05	4.13962e-05	4.3443e-05	1.4878	1.24024	1.21312	1.1568	0.890315	0.952885	1.31372	0.057519	0.237542	5.70719e-05
P54132	1	5365.51	5323.94	2187.82	3741.15	5567.55	4947.62	Bloom syndrome protein	BLM	5.27383e-05	4.4384e-05	4.64703e-05	3.89065e-05	3.57227e-05	4.31054e-05	3.92449e-05	1.34383	1.13095	1.18411	0.991378	0.910251	1.09837	1.21963	0.0591702	0.159745	4.78642e-05
Q9NSY1	1	3421.03	3827.41	1734.92	2180.23	3248.43	3058.25	BMP-2-inducible protein kinase	BMP2K	3.79138e-05	2.58656e-05	2.87245e-05	2.48066e-05	2.83277e-05	2.51502e-05	2.60948e-05	1.45292	0.991217	1.10077	0.950634	1.08557	0.963799	1.18164	0.280694	0.25676	3.08346e-05
Q9H3K6	5	63016.6	62836.1	27564.2	47712.6	57896.4	59468.2	BolA-like protein 2	BOLA2	0.000622446	0.00056605	0.000558552	0.000456946	0.000450069	0.000448249	0.000451755	1.37784	1.253	1.2364	1.01149	0.996268	0.992239	1.28908	0.00302373	0.0784136	0.000582349
Q9NWK9	2	13247.7	15571.6	6240	12091.5	12926.1	14372.5	Box C/D snoRNA protein 1	ZNHIT6	0.000154251	0.00014345	0.000134993	9.60621e-05	0.000101887	0.000100077	9.93419e-05	1.55272	1.444	1.35888	0.966984	1.02562	1.0074	1.45187	0.0015334	0.106485	0.000144231
Q9UQB8	2	3696.01	2691.76	1472.17	2146.99	3447.46	2522.5	Brain-specific angiogenesis inhibitor 1-associated protein 2	BAIAP2	2.66642e-05	2.54713e-05	2.36924e-05	2.68006e-05	2.40375e-05	2.66911e-05	2.58431e-05	1.03177	0.985614	0.916782	1.03705	0.930134	1.03281	0.978057	0.673498	0.0827948	2.5276e-05
Q9UHR4	6	35224.4	32960.3	16036.1	25442.5	32832.5	29721.5	Brain-specific angiogenesis inhibitor 1-associated protein 2-like protein 1	BAIAP2L1	0.0003265	0.000301842	0.000279157	0.000255419	0.000261837	0.000254197	0.000257151	1.26968	1.17379	1.08558	0.993265	1.01822	0.988513	1.17635	0.0308327	0.0939738	0.0003025
Q7Z569	2	5447.02	5482.39	1978.91	4173.49	4550.88	4330.41	BRCA1-associated protein	BRAP	5.43078e-05	4.95131e-05	4.06732e-05	3.94975e-05	3.23117e-05	3.52341e-05	3.56811e-05	1.52203	1.38766	1.13991	1.10696	0.905569	0.987473	1.34987	0.0502921	0.237204	4.81647e-05
P11274	6	50491.8	49076.6	20144.4	34554.9	46099.7	42969	Breakpoint cluster region protein	BCR	0.000486147	0.00040995	0.000403584	0.000366127	0.000328918	0.000356916	0.000350653	1.3864	1.1691	1.15095	1.04413	0.938014	1.01786	1.23548	0.0455406	0.147738	0.000433227
Q9HCU9	4	7004.2	7325.26	3052.46	5482.87	7270.45	6287.5	Breast cancer metastasis-suppressor 1	BRMS1	7.25631e-05	6.50472e-05	5.9055e-05	5.0789e-05	4.98406e-05	5.62896e-05	5.23064e-05	1.38727	1.24358	1.12902	0.97099	0.952858	1.07615	1.25329	0.0393632	0.153964	6.55551e-05
Q9NWV8	1	5231.65	6178.86	2925.18	4346.06	5072.03	5123.49	BRISC and BRCA1-A complex member 1	BABAM1	6.1207e-05	5.15605e-05	4.81221e-05	3.79358e-05	4.77624e-05	3.92689e-05	4.16557e-05	1.46935	1.23778	1.15523	0.910699	1.1466	0.942702	1.28746	0.0740331	0.231646	5.36299e-05
Q15018	7	69802.9	68684.7	32450	52702.3	68196.7	61168.3	BRISC complex subunit Abraxas 2	ABRAXAS2	0.000680381	0.000625246	0.00057452	0.000506155	0.000529843	0.000527996	0.000521332	1.30508	1.19932	1.10202	0.97089	1.01633	1.01278	1.20214	0.0286892	0.106005	0.000626716
Q9H0E9	2	17719.2	11189.6	5458.3	9285.15	16924.4	12712	Bromodomain-containing protein 8	BRD8	0.000110843	0.000110156	0.000119397	0.000128486	8.91231e-05	0.000131033	0.000116214	0.953782	0.947876	1.02739	1.1056	0.766888	1.12751	0.976348	0.852754	0.202306	0.000113465
Q13829	1	4109.78	4906.65	1771.9	2853.41	4512.65	3118.61	BTB/POZ domain-containing adapter for CUL3-mediated RhoA degradation protein 2	TNFAIP1	4.86046e-05	3.3852e-05	2.92914e-05	2.98009e-05	2.89315e-05	3.49381e-05	3.12235e-05	1.55667	1.08418	0.93812	0.954438	0.926594	1.11897	1.19299	0.380711	0.346285	3.72493e-05
Q96CX2	17	123170	115085	52470.3	93576.1	110240	107196	BTB/POZ domain-containing protein KCTD12	KCTD12	0.00114002	0.00111016	0.00100683	0.00089313	0.000856734	0.000853508	0.000867791	1.3137	1.2793	1.16023	1.0292	0.987259	0.983541	1.25107	0.00674196	0.086558	0.00108567
O43670	1	4754.99	3696.33	1574.55	3045.58	4481.06	4085.73	BUB3-interacting and GLEBS motif-containing protein ZNF207	ZNF207	3.66154e-05	3.6132e-05	3.8375e-05	3.44794e-05	2.57093e-05	3.46935e-05	3.16274e-05	1.15771	1.14243	1.21335	1.09018	0.81288	1.09694	1.17116	0.14927	0.193463	3.70408e-05
Q13895	1	4447.91	6927.59	2363.67	5194.65	4836.6	6078.27	Bystin	BYSL	6.86237e-05	6.16279e-05	5.70898e-05	3.22527e-05	3.85939e-05	3.74462e-05	3.60976e-05	1.90106	1.70726	1.58154	0.893487	1.06915	1.03736	1.72995	0.0024566	0.228321	6.24472e-05
P11586	6	52423.5	64694	25318.7	42893.7	55074.4	57030.7	C-1-tetrahydrofolate synthase, cytoplasmic	MTHFD1	0.00064085	0.000508879	0.000535657	0.000380134	0.000413404	0.0004264	0.000406646	1.57594	1.25141	1.31726	0.934803	1.01662	1.04858	1.38153	0.0218712	0.189741	0.000561796
Q8TF44	1	6489.15	5266.97	2557.75	3921.29	6143.89	5076.43	C2 calcium-dependent domain-containing protein 4C	C2CD4C	5.21739e-05	4.65211e-05	4.76801e-05	4.70542e-05	4.1763e-05	4.75676e-05	4.54616e-05	1.14765	1.02331	1.0488	1.03503	0.918643	1.04633	1.07325	0.258848	0.100342	4.87917e-05
Q86YS7	5	57350.1	53446.1	23442.5	42464.8	51183.2	52170.9	C2 domain-containing protein 5	C2CD5	0.00052943	0.000503791	0.000490013	0.000415858	0.000382769	0.000396273	0.0003983	1.32922	1.26485	1.23026	1.04408	0.961006	0.994912	1.27478	0.00188622	0.0731973	0.000507745
P27708	15	83348.4	75178.1	32502.6	52936.6	73727.6	74040.4	CAD protein	CAD	0.000744704	0.000628025	0.00069542	0.000604377	0.000530702	0.000570818	0.000568632	1.30964	1.10445	1.22297	1.06286	0.933296	1.00384	1.21235	0.0391064	0.129596	0.000689383
Q8IWX8	3	22407.6	22094.8	10965.8	15662.6	21178.3	18789	Calcium homeostasis endoplasmic reticulum protein	CHERP	0.000218868	0.000185816	0.000176475	0.000162482	0.000179049	0.000163968	0.0001685	1.29892	1.10277	1.04733	0.964288	1.06261	0.973106	1.14967	0.143952	0.146239	0.00019372
Q8NE86	1	10133.1	12147.7	4161.61	7935.03	8075.04	8908.52	Calcium uniporter protein, mitochondrial	MCU	0.000120333	9.4139e-05	8.36728e-05	7.34775e-05	6.79508e-05	6.2519e-05	6.79824e-05	1.77006	1.38475	1.2308	1.08083	0.999534	0.919635	1.46187	0.0505455	0.301737	9.93817e-05
Q9BPX6	2	11683.9	10673.3	5614.37	8819.14	11251.8	10836.3	Calcium uptake protein 1, mitochondrial	MICU1	0.000105728	0.000104628	0.00010178	8.47223e-05	9.16714e-05	8.71144e-05	8.7836e-05	1.2037	1.19117	1.15875	0.96455	1.04367	0.991784	1.18454	0.00232915	0.0529607	0.000104045
Q8IYU8	1	4121.17	4189.31	1989.18	2616.59	3162.98	3242.81	Calcium uptake protein 2, mitochondrial	MICU2	4.14987e-05	3.10425e-05	3.04579e-05	2.98835e-05	3.24793e-05	2.44886e-05	2.89504e-05	1.43344	1.07226	1.05207	1.03223	1.12189	0.845879	1.18592	0.277902	0.271905	3.4333e-05
Q96RR4	2	16129.5	15231.1	6424.41	11627.9	14093.2	13456.5	Calcium/calmodulin-dependent protein kinase kinase 2	CAMKK2	0.000150877	0.00013795	0.000126389	0.000116958	0.000104898	0.000109113	0.000110323	1.3676	1.25042	1.14563	1.06014	0.950823	0.989035	1.25455	0.0237582	0.131051	0.000138406
Q13557	5	40798.6	32834.9	15931.5	22943.8	35045.6	30483.4	Calcium/calmodulin-dependent protein kinase type II subunit delta	CAMK2D	0.000325259	0.000272199	0.000286314	0.00029584	0.00026013	0.000271332	0.000275767	1.17947	0.987062	1.03825	1.07279	0.943295	0.983917	1.06826	0.379045	0.122213	0.000294591
O75746	4	24356.5	31772.3	10317.7	20444	22515.5	24950.3	Calcium-binding mitochondrial carrier protein Aralar1	SLC25A12	0.000314733	0.000242541	0.000234344	0.000176614	0.000168467	0.000174321	0.000173134	1.81786	1.40089	1.35354	1.0201	0.973044	1.00686	1.5241	0.0240801	0.258166	0.000263873
Q9UJS0	10	138730	165588	58177.2	111793	122495	135696	Calcium-binding mitochondrial carrier protein Aralar2	SLC25A13	0.00164029	0.00132628	0.00127452	0.00100596	0.000949916	0.000948386	0.000968088	1.69436	1.37	1.31653	1.03912	0.981229	0.979648	1.4603	0.0183516	0.210365	0.0014137
P0DP23	0	7786.12	5927.4	3813.61	4439.4	9228.9	7106.83	Calmodulin-1	CALM1	5.8716e-05	5.26678e-05	6.67505e-05	5.64588e-05	6.22686e-05	7.14525e-05	6.33933e-05	0.926218	0.83081	1.05296	0.890612	0.982258	1.12713	0.936662	0.538326	0.157785	5.93781e-05
Q9P1Y5	2	7700.72	7785.49	3594.48	6446.67	8190.68	6455.73	Calmodulin-regulated spectrin-associated protein 3	CAMSAP3	7.7122e-05	7.64815e-05	6.06351e-05	5.58395e-05	5.86906e-05	6.34143e-05	5.93148e-05	1.30022	1.28942	1.02226	0.94141	0.989476	1.06911	1.20396	0.106477	0.175562	7.14129e-05
P27824	2	22518.7	13741.2	7301.96	13248.6	17123.9	15628.2	Calnexin	CANX	0.000136119	0.000157177	0.000146787	0.000163288	0.000119226	0.000132577	0.000138364	0.983775	1.13597	1.06087	1.18014	0.861686	0.958178	1.06021	0.593726	0.189111	0.000146694
P04632	1	2077.96	1923.35	980.553	1426.29	2317.2	1381	Calpain small subunit 1	CAPNS1	1.90524e-05	1.69212e-05	1.2971e-05	1.50678e-05	1.60105e-05	1.79403e-05	1.63395e-05	1.16603	1.0356	0.793841	0.922166	0.979861	1.09797	0.99849	0.990618	0.208977	1.63149e-05
P07384	4	22492.7	22724.6	8811.05	19338.2	21442.3	22076	Calpain-1 catalytic subunit	CAPN1	0.000225107	0.000229423	0.000207348	0.0001631	0.000143867	0.000166012	0.000157659	1.4278	1.45518	1.31516	1.03451	0.912516	1.05298	1.39938	0.00289317	0.130057	0.000220626
Q99439	1	6093.54	7690.3	2612	5291.93	6806.6	6333.24	Calponin-2	CNN2	7.61791e-05	6.2782e-05	5.94846e-05	4.41856e-05	4.26487e-05	5.26984e-05	4.65109e-05	1.63787	1.34983	1.27894	0.950005	0.916962	1.13303	1.42222	0.0304768	0.252068	6.61486e-05
Q15417	3	11940.4	12126.4	5811.29	8851.08	12075.4	11010.3	Calponin-3	CNN3	0.000120122	0.000105007	0.000103414	8.65826e-05	9.48867e-05	9.34905e-05	9.16533e-05	1.31062	1.1457	1.12832	0.944676	1.03528	1.02005	1.19488	0.0390893	0.116115	0.000109514
P17612	1	3520.24	3437.19	1173.21	2935.56	3578.08	2781.82	cAMP-dependent protein kinase catalytic subunit alpha	PRKACA	3.40484e-05	3.48266e-05	2.61281e-05	2.5526e-05	1.91561e-05	2.77024e-05	2.41282e-05	1.41114	1.4434	1.08289	1.05793	0.793931	1.14814	1.31248	0.116922	0.313305	3.16677e-05
P22694	3	55757.2	53435	21405.5	40378.1	49288.5	46980.8	cAMP-dependent protein kinase catalytic subunit beta	PRKACB	0.00052932	0.000479035	0.000441265	0.000404307	0.000349509	0.000381604	0.000378474	1.39857	1.2657	1.16591	1.06826	0.923471	1.00827	1.27673	0.0252381	0.149164	0.000483207
P13861	7	56466	49887.9	23338.8	43763.4	50188.3	46339.6	cAMP-dependent protein kinase type II-alpha regulatory subunit	PRKAR2A	0.000494183	0.000519197	0.000435242	0.000409447	0.000381076	0.000388571	0.000393031	1.25736	1.32101	1.1074	1.04177	0.969582	0.988651	1.22859	0.0268591	0.118913	0.000482874
P31323	1	1285.74	1074.73	529.771	1433.49	1070.12	1067.81	cAMP-dependent protein kinase type II-beta regulatory subunit	PRKAR2B	1.06461e-05	1.70066e-05	1.00294e-05	9.32314e-06	8.65009e-06	8.28517e-06	8.7528e-06	1.21631	1.94299	1.14585	1.06516	0.988266	0.946574	1.43505	0.165928	0.449662	1.25607e-05
Q9BSD7	2	9791.78	15115.1	4571.31	8208.48	9659.55	11034.5	Cancer-related nucleoside-triphosphatase	NTPCR	0.000149728	9.73832e-05	0.000103641	7.10023e-05	7.46402e-05	7.47867e-05	7.34764e-05	2.03778	1.32537	1.41053	0.966328	1.01584	1.01783	1.59122	0.0585116	0.391822	0.000116917
Q6F5E8	1	5649.64	5374.28	2494.69	4186.47	5500.45	4965.81	Capping protein, Arp2/3 and myosin-I linker protein 2	CARMIL2	5.32369e-05	4.96672e-05	4.66411e-05	4.09668e-05	4.07333e-05	4.25859e-05	4.14286e-05	1.28503	1.19886	1.12582	0.988851	0.983216	1.02793	1.20323	0.0134325	0.0849113	4.98484e-05
Q14444	1	12438.3	9608.23	3385.67	5240.8	10568.2	7885.07	Caprin-1	CAPRIN1	9.51779e-05	6.21754e-05	7.40601e-05	9.01926e-05	5.52812e-05	8.18217e-05	7.57652e-05	1.25622	0.820633	0.977495	1.19042	0.729639	1.07994	1.01812	0.928039	0.329637	7.71378e-05
Q8N1G2	1	1	1	1	1	1	1	Cap-specific mRNA (nucleoside-2'-O-)-methyltransferase 1	CMTR1	9.90587e-09	1.18637e-08	9.39244e-09	7.25121e-09	1.6328e-08	7.74226e-09	1.04405e-08	0.948794	1.13632	0.899618	0.694528	1.56391	0.741561	0.99491	0.986898	0.502219	1.03873e-08
P00918	1	1865.35	1645.25	1237.99	1116.05	1927.47	1790.46	Carbonic anhydrase 2	CA2	1.62976e-05	1.32406e-05	1.68168e-05	1.35261e-05	2.02138e-05	1.49229e-05	1.6221e-05	1.00473	0.816262	1.03673	0.833865	1.24616	0.919979	0.952574	0.757073	0.238977	1.54517e-05
P16152	1	5047.57	4147.43	2393.81	3842.19	4573.14	3961.17	Carbonyl reductase [NADPH] 1	CBR1	4.10839e-05	4.55827e-05	3.72051e-05	3.6601e-05	3.90861e-05	3.54064e-05	3.70312e-05	1.10944	1.23093	1.0047	0.988383	1.05549	0.956124	1.11502	0.183548	0.126543	4.12905e-05
O75052	1	1202.69	685.616	414.834	738.332	1917.34	699.334	Carboxyl-terminal PDZ ligand of neuronal nitric oxide synthase protein	NOS1AP	6.79162e-06	8.75936e-06	6.56846e-06	8.72098e-06	6.77341e-06	1.48445e-05	1.0113e-05	0.671575	0.866151	0.649508	0.862356	0.669775	1.46787	0.729078	0.339641	0.326206	7.37315e-06
Q96DG6	2	7948.82	10738.1	4063.9	6558.48	6921.86	7517.54	Carboxymethylenebutenolidase homolog	CMBL	0.00010637	7.7808e-05	7.06081e-05	5.76386e-05	6.63554e-05	5.35908e-05	5.91949e-05	1.79694	1.31444	1.19281	0.973708	1.12096	0.905328	1.43473	0.0898339	0.3565	8.49286e-05
P50416	2	6917.62	5248.08	2630.81	4538.13	6335.47	4742.75	Carnitine O-palmitoyltransferase 1, liver isoform	CPT1A	5.19868e-05	5.38391e-05	4.45461e-05	5.01611e-05	4.29559e-05	4.90508e-05	4.73893e-05	1.09702	1.1361	0.940003	1.05849	0.906447	1.03506	1.05771	0.491656	0.135166	5.0124e-05
P48729	3	38838.2	32229.9	15430.1	23374.9	32539.3	28929.6	Casein kinase I isoform alpha	CSNK1A1	0.000319266	0.000277314	0.00027172	0.000281624	0.000251942	0.000251928	0.000261831	1.21936	1.05913	1.03777	1.07559	0.962231	0.962176	1.10542	0.199412	0.122831	0.000289433
P48730	1	16393.1	14152.1	8417.92	11082.3	15352.2	13405.9	Casein kinase I isoform delta	CSNK1D	0.000140188	0.000131478	0.000125914	0.00011887	0.000137448	0.00011886	0.000125059	1.12097	1.05132	1.00683	0.950509	1.09906	0.950431	1.05971	0.373364	0.107585	0.000132527
P49674	2	3948.57	4095.65	2115.95	3406.21	4289.57	3721.41	Casein kinase I isoform epsilon	CSNK1E	4.05709e-05	4.04104e-05	3.49532e-05	2.86319e-05	3.45491e-05	3.3211e-05	3.21307e-05	1.26269	1.25769	1.08784	0.891108	1.07527	1.03362	1.20274	0.0645253	0.152967	3.86448e-05
P68400	0	14491.5	13953.8	6797.38	9149.52	13061.4	11483	Casein kinase II subunit alpha	CSNK2A1	0.000138225	0.000108547	0.000107853	0.000105081	0.000110988	0.000101125	0.000105731	1.30732	1.02664	1.02007	0.993852	1.04972	0.956433	1.11801	0.29693	0.172176	0.000118208
P19784	1	1006.88	1248.64	576.877	784.817	1401.56	1163.05	Casein kinase II subunit alpha'	CSNK2A2	1.23689e-05	9.31085e-06	1.09239e-05	7.30114e-06	9.41924e-06	1.08513e-05	9.19055e-06	1.34583	1.01309	1.1886	0.794418	1.02488	1.1807	1.1825	0.284289	0.283756	1.08679e-05
P67870	2	22564.5	12389.5	5713.55	9396.71	20527.4	12839.7	Casein kinase II subunit beta	CSNK2B	0.000122729	0.00011148	0.000120596	0.00016362	9.32907e-05	0.000158928	0.000138613	0.885408	0.804253	0.87002	1.18041	0.67303	1.14656	0.853227	0.425669	0.245843	0.000118268
P42574	1	4121.44	3574.57	1840.02	2590.37	3384.26	3323.3	Caspase-3	CASP3	3.54093e-05	3.07314e-05	3.12139e-05	2.98854e-05	3.00438e-05	2.62018e-05	2.87104e-05	1.23333	1.07039	1.0872	1.04093	1.04645	0.912627	1.13031	0.126715	0.123916	3.24515e-05
Q9BXF3	1	1075.54	455.654	156.698	655.525	1867.87	535.401	Cat eye syndrome critical region protein 2	CECR2	4.51364e-06	7.77697e-06	5.02872e-06	7.79899e-06	2.55856e-06	1.44615e-05	8.27302e-06	0.545586	0.94004	0.607846	0.942702	0.309266	1.74803	0.697824	0.524563	0.546055	5.77311e-06
P35222	1	9186.53	3597.98	3009.98	3315.72	10114.8	4923.1	Catenin beta-1	CTNNB1	3.56411e-05	3.93368e-05	4.62399e-05	6.66135e-05	4.9147e-05	7.83116e-05	6.46907e-05	0.550947	0.608075	0.714785	1.02972	0.759723	1.21055	0.624602	0.0546128	0.164309	4.04059e-05
O60716	6	24096.7	22923.9	10200.2	17502.4	24494.9	22041	Catenin delta-1	CTNND1	0.000227081	0.000207644	0.000207019	0.00017473	0.000166549	0.000189646	0.000176975	1.28313	1.1733	1.16976	0.987315	0.941089	1.0716	1.20873	0.0173392	0.102722	0.000213915
P07339	2	8350.05	8728.37	3796.71	7164.12	17535.4	6855.51	Cathepsin D	CTSD	8.64621e-05	8.49931e-05	6.439e-05	6.0548e-05	6.19927e-05	0.000135764	8.61015e-05	1.00419	0.987127	0.747838	0.703217	0.719995	1.57679	0.913051	0.786399	0.478135	7.86151e-05
O60911	1	6418.09	5066.2	2323.84	4002.8	5819.05	10073.3	Cathepsin L2	CTSV	5.01851e-05	4.74881e-05	9.46133e-05	4.65389e-05	3.79436e-05	4.50526e-05	4.31784e-05	1.16227	1.09981	2.19122	1.07783	0.878764	1.04341	1.48444	0.248685	0.632911	6.40955e-05
Q03701	1	3357.64	3930.83	1345.07	2470.75	3436.37	3386.16	CCAAT/enhancer-binding protein zeta	CEBPZ	3.89383e-05	2.93123e-05	3.18044e-05	2.4347e-05	2.19623e-05	2.66053e-05	2.43048e-05	1.60208	1.20603	1.30856	1.00173	0.903618	1.09465	1.37222	0.0466664	0.243797	3.33516e-05
A5YKK6	3	6787.99	5886.54	4630.1	5438.79	7058.3	6783.44	CCR4-NOT transcription complex subunit 1	CNOT1	5.83113e-05	6.45243e-05	6.37131e-05	4.92211e-05	7.56002e-05	5.46472e-05	5.98229e-05	0.974732	1.07859	1.06503	0.822782	1.26373	0.913484	1.03945	0.789667	0.248543	6.21829e-05
Q9UKZ1	1	5697.02	6558.84	2934.38	4780.66	5373.26	5351.42	CCR4-NOT transcription complex subunit 11	CNOT11	6.4971e-05	5.67165e-05	5.02629e-05	4.13103e-05	4.79124e-05	4.16012e-05	4.3608e-05	1.48989	1.3006	1.15261	0.94731	1.09871	0.953981	1.31437	0.0452982	0.20304	5.73168e-05
Q9NZN8	2	9644.32	9405.9	4596.6	6677.24	9193.01	8331.57	CCR4-NOT transcription complex subunit 2	CNOT2	9.31736e-05	7.92169e-05	7.82538e-05	6.9933e-05	7.50532e-05	7.11746e-05	7.20536e-05	1.29311	1.09942	1.08605	0.970569	1.04163	0.987801	1.15953	0.0856322	0.123598	8.35481e-05
O75175	6	47989.5	45965.5	20344.1	35024.5	44346.5	42291.7	CCR4-NOT transcription complex subunit 3	CNOT3	0.000455328	0.000415522	0.000397223	0.000347982	0.000332178	0.000343342	0.000341168	1.33462	1.21794	1.1643	1.01997	0.973652	1.00637	1.23895	0.0101481	0.0919405	0.000422691
O95628	1	2374	1706.73	1001.86	1384.58	1405.08	1849.4	CCR4-NOT transcription complex subunit 4	CNOT4	1.69067e-05	1.64263e-05	1.73704e-05	1.72144e-05	1.63583e-05	1.08785e-05	1.4817e-05	1.14103	1.10861	1.17233	1.1618	1.10402	0.734185	1.14065	0.356948	0.266552	1.69011e-05
Q96LI5	1	6515.3	5315.89	2355.36	3734.95	6024.17	5149.01	CCR4-NOT transcription complex subunit 6-like	CNOT6L	5.26585e-05	4.43105e-05	4.83618e-05	4.72438e-05	3.84582e-05	4.66406e-05	4.41142e-05	1.19368	1.00445	1.09629	1.07094	0.871788	1.05727	1.09814	0.309169	0.154528	4.84436e-05
Q9UFF9	4	20497.6	22094.3	8716.29	16425.2	18578.1	18323.4	CCR4-NOT transcription complex subunit 8	CNOT8	0.000218864	0.000194865	0.000172102	0.000148632	0.000142319	0.000143836	0.000144929	1.51014	1.34455	1.18749	1.02555	0.981992	0.992458	1.34739	0.0209678	0.164229	0.000195277
Q00587	1	8197.49	9233.97	4574.71	6720.2	9131	8280.95	Cdc42 effector protein 1	CDC42EP1	9.14705e-05	7.97266e-05	7.77783e-05	5.94417e-05	7.46957e-05	7.06945e-05	6.82773e-05	1.33969	1.16769	1.13915	0.870592	1.09401	1.0354	1.21551	0.0783436	0.177747	8.29918e-05
Q96SN8	1	7751.85	6197.6	2506.88	4720.49	8000.99	6578.68	CDK5 regulatory subunit-associated protein 2	CDK5RAP2	6.13926e-05	5.60026e-05	6.17899e-05	5.62103e-05	4.09324e-05	6.19457e-05	5.30295e-05	1.15771	1.05607	1.1652	1.05998	0.77188	1.16814	1.12632	0.363786	0.238618	5.97284e-05
P51948	1	1888.05	1880.21	685.387	1299.77	1483.99	1322.65	CDK-activating kinase assembly factor MAT1	MNAT1	1.86251e-05	1.54202e-05	1.24229e-05	1.36906e-05	1.1191e-05	1.14894e-05	1.21237e-05	1.53626	1.2719	1.02468	1.12925	0.923068	0.947685	1.27761	0.160506	0.293513	1.54894e-05
O14735	2	36173.8	41327.2	15736.8	26303.7	34557.8	33560.3	CDP-diacylglycerol--inositol 3-phosphatidyltransferase	CDIPT	0.000409381	0.00031206	0.000315213	0.000262304	0.00025695	0.000267555	0.00026227	1.56092	1.18984	1.20187	1.00013	0.979716	1.02015	1.31754	0.0602683	0.212531	0.000345552
Q8N163	11	76839.9	81447.1	34931.4	60411.7	72344	74774.5	Cell cycle and apoptosis regulator protein 2	CCAR2	0.000806804	0.000716708	0.000702316	0.000557183	0.00057036	0.000560106	0.000562549	1.43419	1.27404	1.24845	0.99046	1.01388	0.995656	1.31889	0.00552017	0.101967	0.000741943
O75419	4	12921.2	11921.4	4472.56	8498.5	11411.8	9527.07	Cell division control protein 45 homolog	CDC45	0.000118091	0.000100824	8.94825e-05	9.36947e-05	7.30279e-05	8.83534e-05	8.50253e-05	1.3889	1.18581	1.05242	1.10196	0.858895	1.03914	1.20904	0.161697	0.22799	0.000102799
Q99741	3	24421	22235.9	9346.44	16092.8	24683	21935.4	Cell division control protein 6 homolog	CDC6	0.000220266	0.000190921	0.000206027	0.000177082	0.000152609	0.000191102	0.000173598	1.26883	1.09979	1.18681	1.02007	0.879094	1.10083	1.18514	0.0845621	0.157593	0.000205738
Q99459	4	20866.7	15843.8	7687.36	11092.8	20092	15926.3	Cell division cycle 5-like protein	CDC5L	0.000156946	0.000131601	0.000149587	0.000151309	0.000125519	0.000155557	0.000144128	1.08894	0.913085	1.03788	1.04982	0.870884	1.0793	1.0133	0.881143	0.145756	0.000146045
O00311	3	40111.2	33952.5	16003.4	24701.5	36129.8	32055.8	Cell division cycle 7-related protein kinase	CDC7	0.000336329	0.000293052	0.000301082	0.000290855	0.000261303	0.000279726	0.000277295	1.2129	1.05683	1.08578	1.0489	0.94233	1.00877	1.1185	0.106688	0.102551	0.000310154
Q8IX12	3	20514.2	17821.8	9027.8	13691.4	19109.4	17226.8	Cell division cycle and apoptosis regulator protein 1	CCAR1	0.00017654	0.000162431	0.000161802	0.000148753	0.000147406	0.00014795	0.000148036	1.19255	1.09724	1.09299	1.00484	0.995742	0.999416	1.12759	0.017351	0.0565286	0.000166924
Q13042	1	4347.31	3310.81	1099.6	2286.66	4212.91	3108.04	Cell division cycle protein 16 homolog	CDC16	3.27964e-05	2.71283e-05	2.91921e-05	3.15233e-05	1.79542e-05	3.26174e-05	2.7365e-05	1.19848	0.99135	1.06677	1.15196	0.656101	1.19194	1.08553	0.663966	0.340563	2.97056e-05
Q12834	4	28928.7	31725.3	11520.1	22577	27077.8	26390.2	Cell division cycle protein 20 homolog	CDC20	0.000314267	0.000267848	0.000247868	0.000209768	0.0001881	0.000209643	0.000202504	1.55191	1.32268	1.22402	1.03587	0.92887	1.03526	1.3662	0.024001	0.188099	0.000276661
Q9UJX2	5	42287.1	37725.9	15219.6	27465	37487.7	36857.2	Cell division cycle protein 23 homolog	CDC23	0.000373707	0.000325837	0.000346179	0.000306633	0.000248506	0.00029024	0.000281793	1.32618	1.1563	1.22849	1.08815	0.881875	1.02997	1.23699	0.0394962	0.156769	0.000348575
P30260	8	92367.6	97491.1	39594.5	70500.6	85636.5	84639.9	Cell division cycle protein 27 homolog	CDC27	0.000965734	0.000836399	0.000794975	0.000669778	0.000646499	0.00066302	0.000659765	1.46375	1.26772	1.20494	1.01518	0.979892	1.00493	1.31214	0.016554	0.137089	0.000865703
P04637	23	338458	83174.5	111353	71169.2	489170	158667	Cellular tumor antigen p53	TP53	0.000823915	0.000844331	0.00149027	0.00245423	0.00181817	0.00378728	0.00268656	0.30668	0.31428	0.554713	0.913522	0.676764	1.40971	0.391891	0.0578975	0.203434	0.00105284
Q9NXG0	1	6665.79	6878.94	3318.5	5421.14	6682.16	7107.32	Centlein	CNTLN	6.81419e-05	6.43149e-05	6.67552e-05	4.83351e-05	5.41844e-05	5.1735e-05	5.14182e-05	1.32525	1.25082	1.29828	0.940039	1.0538	1.00616	1.29145	0.00180059	0.082846	6.6404e-05
Q9H3R5	1	28712.8	25554.8	11692.5	19538	24884.8	24327.7	Centromere protein H	CENPH	0.000253143	0.000231793	0.000228497	0.000208203	0.000190915	0.000192664	0.000197261	1.28329	1.17506	1.15835	1.05547	0.967832	0.976699	1.20557	0.0128707	0.0893473	0.000237811
Q9BU64	1	5828.98	5582.19	2247.54	4314.29	4569.01	4758.68	Centromere protein O	CENPO	5.52964e-05	5.11835e-05	4.46957e-05	4.22672e-05	3.66978e-05	3.53744e-05	3.81131e-05	1.45085	1.34294	1.17271	1.10899	0.962865	0.928143	1.32217	0.030391	0.189118	5.03919e-05
Q5SW79	8	49270.1	47159	21344.5	33596.3	45754.8	45461.6	Centrosomal protein of 170 kDa	CEP170	0.000467151	0.000398577	0.000426996	0.000357268	0.000348513	0.000354246	0.000353342	1.32209	1.12802	1.20845	1.01111	0.986333	1.00256	1.21952	0.0180349	0.0987083	0.000430908
Q9C0F1	1	1014.21	1095.89	360.842	1001.84	1159.32	1130.35	Centrosomal protein of 44 kDa	CEP44	1.08557e-05	1.18856e-05	1.06167e-05	7.35423e-06	5.89183e-06	8.97576e-06	7.40727e-06	1.46555	1.60458	1.43329	0.992839	0.795412	1.21175	1.50114	0.0187946	0.32561	1.11193e-05
Q53EZ4	2	4365.22	3258.37	1400.05	2774.69	3501.13	3365.95	Centrosomal protein of 55 kDa	CEP55	3.2277e-05	3.29182e-05	3.16145e-05	3.16532e-05	2.28599e-05	2.71066e-05	2.72066e-05	1.18637	1.20993	1.16202	1.16344	0.840236	0.996327	1.18611	0.11979	0.193205	3.22699e-05
Q9P209	2	5718.9	5379.71	2516.88	3291.13	5843.15	4637.98	Centrosomal protein of 72 kDa	CEP72	5.32907e-05	3.90451e-05	4.3562e-05	4.14689e-05	4.10956e-05	4.52392e-05	4.26012e-05	1.25092	0.916525	1.02255	0.973421	0.964658	1.06192	1.06333	0.573446	0.180209	4.52993e-05
Q8TAP6	1	3179.06	2949.61	1241.84	2183.03	3029.09	2310.31	Centrosomal protein of 76 kDa	CEP76	2.92184e-05	2.58988e-05	2.16994e-05	2.30521e-05	2.02767e-05	2.3452e-05	2.22603e-05	1.31258	1.16346	0.974806	1.03557	0.910894	1.05354	1.15028	0.234778	0.191414	2.56056e-05
Q6P2H3	2	5757.14	6005.61	2849.25	4563.68	6298.27	5790.59	Centrosomal protein of 85 kDa	CEP85	5.94908e-05	5.41423e-05	5.43878e-05	4.17462e-05	4.65225e-05	4.87628e-05	4.56772e-05	1.30242	1.18532	1.1907	0.91394	1.01851	1.06755	1.22615	0.0188135	0.116728	5.6007e-05
Q8NA72	3	34337.2	32983.4	14445.6	24189.7	31047.3	30167.2	Centrosomal protein POC5	POC5	0.00032673	0.00028698	0.000283344	0.000248986	0.000235868	0.000240376	0.000241743	1.35156	1.18713	1.17209	1.02996	0.975695	0.994344	1.23692	0.0165073	0.105238	0.000299018
Q8TCT0	1	9343.36	7760.32	3789.86	6145.23	8510.47	6631.82	Ceramide kinase	CERK	7.68727e-05	7.29053e-05	6.2289e-05	6.77507e-05	6.18807e-05	6.58902e-05	6.51739e-05	1.1795	1.11863	0.955735	1.03954	0.949471	1.01099	1.08462	0.304407	0.126006	7.0689e-05
Q96G23	1	3367.38	6397.36	1587.26	3569.63	3646.74	5235.8	Ceramide synthase 2	CERS2	6.33714e-05	4.23492e-05	4.9177e-05	2.44176e-05	2.59168e-05	2.8234e-05	2.61895e-05	2.41973	1.61703	1.87774	0.932343	0.98959	1.07807	1.9715	0.015542	0.434309	5.16325e-05
Q13976	1	3559.04	3473.43	1366.42	2852.02	3289.64	3071.69	cGMP-dependent protein kinase 1	PRKG1	3.44074e-05	3.38356e-05	2.88507e-05	2.58073e-05	2.23109e-05	2.54693e-05	2.45292e-05	1.40271	1.3794	1.17618	1.05211	0.909565	1.03833	1.31943	0.0198578	0.162135	3.23646e-05
Q9UQN3	8	89349.4	94090.8	42390.2	84571.5	95786.9	91038.8	Charged multivesicular body protein 2b	CHMP2B	0.000932051	0.00100333	0.000855077	0.000647892	0.000692146	0.000741606	0.000693881	1.34324	1.44597	1.23231	0.933721	0.997499	1.06878	1.34051	0.00955369	0.140077	0.000930154
Q9H444	3	29834.5	29096.8	11392.3	19056.9	28989.4	25960.5	Charged multivesicular body protein 4b	CHMP4B	0.000288229	0.000226086	0.000243833	0.000216336	0.000186013	0.000224443	0.000208931	1.37954	1.08211	1.16705	1.03545	0.890309	1.07425	1.20957	0.115851	0.19294	0.000252716
Q8WUX9	1	6539.44	5683.85	2953.75	4706.86	6184.96	5951.18	Charged multivesicular body protein 7	CHMP7	5.63035e-05	5.58408e-05	5.58961e-05	4.74188e-05	4.82287e-05	4.78856e-05	4.78444e-05	1.1768	1.16713	1.16829	0.991106	1.00803	1.00086	1.17074	7.79685e-06	0.0112622	5.60135e-05
P28329	1	6727.37	6076.54	2869.34	5374.92	4905.37	5408.24	Choline O-acetyltransferase	CHAT	6.01934e-05	6.37666e-05	5.07966e-05	4.87816e-05	4.68505e-05	3.79786e-05	4.45369e-05	1.35154	1.43177	1.14055	1.09531	1.05195	0.852745	1.30795	0.0547406	0.226391	5.82522e-05
Q9Y6K0	2	12728.8	5669.16	4178.83	4277.25	11729.3	5818.77	Choline/ethanolaminephosphotransferase 1	CEPT1	5.6158e-05	5.07441e-05	5.46525e-05	9.22991e-05	6.82319e-05	9.08113e-05	8.37808e-05	0.670297	0.605677	0.652327	1.10167	0.81441	1.08392	0.642767	0.0197084	0.10871	5.38515e-05
Q8WUD6	1	8619.1	10167.6	3463.2	6660.54	9614.69	8770.94	Cholinephosphotransferase 1	CHPT1	0.000100719	7.90188e-05	8.23806e-05	6.2499e-05	5.65471e-05	7.44394e-05	6.44952e-05	1.56165	1.22519	1.27731	0.969049	0.876765	1.15419	1.35472	0.0555194	0.263487	8.73728e-05
Q9P2E5	1	8648.36	8381.77	4115.31	6435.13	8132.54	7153.36	Chondroitin sulfate glucuronyltransferase	CHPF2	8.30287e-05	7.63446e-05	6.71875e-05	6.27111e-05	6.71947e-05	6.29642e-05	6.429e-05	1.29147	1.1875	1.04507	0.975441	1.04518	0.979378	1.17468	0.0801	0.131984	7.55203e-05
Q13185	2	12470.3	10993.9	5604.29	8715.5	11373.4	9930.96	Chromobox protein homolog 3	CBX3	0.000108904	0.000103398	9.3276e-05	9.04251e-05	9.15068e-05	8.8056e-05	8.9996e-05	1.2101	1.14892	1.03645	1.00477	1.01679	0.978444	1.13182	0.0646476	0.0908345	0.000101859
Q9HC52	3	20266.6	17733	8818.6	13780.5	18724.6	16967.8	Chromobox protein homolog 8	CBX8	0.000175661	0.000163488	0.000159369	0.000146957	0.00014399	0.000144971	0.000145306	1.2089	1.12513	1.09678	1.01136	0.990943	0.997693	1.1436	0.0136963	0.0595019	0.000166172
Q14839	18	214088	208132	92450.7	155513	187003	183410	Chromodomain-helicase-DNA-binding protein 4	CHD4	0.00206173	0.00184497	0.00172267	0.0015524	0.00150953	0.00144782	0.00150325	1.37151	1.22732	1.14596	1.03269	1.00418	0.963127	1.24826	0.0227657	0.122281	0.00187645
Q96GD0	1	6440.44	7914.11	2586.38	5937.35	5725.49	6688.22	Chronophin	PDXP	7.83961e-05	7.04391e-05	6.28187e-05	4.6701e-05	4.22304e-05	4.43282e-05	4.44199e-05	1.76489	1.58576	1.4142	1.05135	0.950709	0.997937	1.58828	0.00504096	0.192733	7.05513e-05
Q9Y6A4	4	39355.3	34004.4	16638.5	26398.5	35703	27934.4	Cilia- and flagella-associated protein 20	CFAP20	0.000336843	0.000313185	0.000262372	0.000285374	0.000271673	0.000276421	0.000277823	1.21244	1.12728	0.944387	1.02718	0.977865	0.994956	1.0947	0.304064	0.13968	0.000304133
Q9P2M7	25	269746	71085.3	84058.2	61959.1	360271	138007	Cingulin	CGN	0.000704161	0.000735065	0.00129622	0.00195599	0.0013725	0.00278931	0.00203927	0.345301	0.360456	0.635631	0.959163	0.673036	1.3678	0.447129	0.0679296	0.226016	0.000911816
O60271	0	4427.88	4625.03	1914.08	3003.73	4369.92	4323.33	C-Jun-amino-terminal kinase-interacting protein 4	SPAG9	4.58149e-05	3.56354e-05	4.06067e-05	3.21075e-05	3.12531e-05	3.3833e-05	3.23979e-05	1.41413	1.09993	1.25337	0.991037	0.964666	1.0443	1.25581	0.0524127	0.165168	4.06857e-05
Q00610	5	36532.8	22771.6	12567.1	16241.1	34985.6	26013.4	Clathrin heavy chain 1	CLTC	0.000225572	0.000192679	0.000244329	0.000264907	0.000205196	0.000270868	0.00024699	0.913285	0.780109	0.989226	1.07254	0.830785	1.09667	0.894207	0.369049	0.1688	0.00022086
Q14677	15	154760	132614	66549.6	104466	144559	126826	Clathrin interactor 1	CLINT1	0.00131365	0.00123935	0.0011912	0.0011222	0.00108662	0.00111922	0.00110934	1.18417	1.11719	1.07379	1.01159	0.979516	1.0089	1.12505	0.0206588	0.0591014	0.00124807
P09496	1	5212.16	4152.04	2092.1	3611.73	5770.06	3993.36	Clathrin light chain A	CLTA	4.11296e-05	4.28486e-05	3.75074e-05	3.77945e-05	3.41598e-05	4.46733e-05	3.88759e-05	1.05797	1.10219	0.964799	0.972184	0.87869	1.14913	1.04165	0.664266	0.159334	4.04952e-05
P09497	1	13355.1	4855.22	2579.76	4243.91	11799.9	6340.59	Clathrin light chain B	CLTB	4.80951e-05	5.03485e-05	5.95537e-05	9.68409e-05	4.21223e-05	9.13577e-05	7.67736e-05	0.626454	0.655805	0.775705	1.26138	0.548656	1.18996	0.685988	0.2459	0.280623	5.26658e-05
Q10570	3	10180	10824.4	5170.6	8557.93	9876.32	10117.4	Cleavage and polyadenylation specificity factor subunit 1	CPSF1	0.000107225	0.000101529	9.5027e-05	7.38173e-05	8.44255e-05	7.6465e-05	7.82359e-05	1.37053	1.29773	1.21462	0.943522	1.07911	0.977364	1.29429	0.00836696	0.120123	0.00010126
Q9UKF6	5	26386.2	26986	13729.1	20034.2	24437	23066.8	Cleavage and polyadenylation specificity factor subunit 3	CPSF3	0.00026732	0.00023768	0.000216653	0.000191332	0.000224169	0.000189198	0.000201566	1.32621	1.17916	1.07485	0.949226	1.11214	0.938638	1.19341	0.10346	0.171522	0.000240551
O43809	6	72993.5	55685.1	26102.8	45346.8	66866.3	44488	Cleavage and polyadenylation specificity factor subunit 5	NUDT21	0.000551609	0.000537982	0.000417851	0.000529291	0.000426206	0.000517696	0.000491064	1.12329	1.09554	0.850909	1.07784	0.867923	1.05423	1.02325	0.841638	0.190559	0.000502481
Q16630	4	32153.9	26079.3	13630.9	21125.8	28879.3	21657.4	Cleavage and polyadenylation specificity factor subunit 6	CPSF6	0.000258338	0.000250631	0.000203416	0.000233155	0.000222566	0.000223591	0.000226437	1.14088	1.10684	0.898332	1.02967	0.982903	0.987431	1.04869	0.562823	0.134074	0.000237462
Q8N684	8	80358.2	59277.6	31375.5	46669.7	76243.1	56544.2	Cleavage and polyadenylation specificity factor subunit 7	CPSF7	0.000587196	0.000553676	0.000531088	0.000582695	0.000512299	0.000590294	0.000561763	1.04527	0.985605	0.945396	1.03726	0.91195	1.05079	0.992092	0.888342	0.0910688	0.00055732
Q05048	1	5412.66	5706.75	2221.64	4108.01	5192.6	4786.64	Cleavage stimulation factor subunit 1	CSTF1	5.65303e-05	4.87362e-05	4.49583e-05	3.92484e-05	3.62749e-05	4.02025e-05	3.85752e-05	1.46546	1.26341	1.16547	1.01745	0.940366	1.04218	1.29811	0.0332579	0.16779	5.00749e-05
P33240	1	8708.25	8117.35	4364.8	7124.35	8083.37	7250.53	Cleavage stimulation factor subunit 2	CSTF2	8.04094e-05	8.45214e-05	6.81002e-05	6.31454e-05	7.12684e-05	6.25835e-05	6.56658e-05	1.22453	1.28714	1.03707	0.961618	1.08532	0.953062	1.18291	0.101763	0.156837	7.7677e-05
Q9H0L4	5	130089	123237	62994.5	102698	118016	114871	Cleavage stimulation factor subunit 2 tau variant	CSTF2T	0.00122077	0.00121838	0.00107892	0.000943303	0.00102857	0.000913707	0.000961861	1.26918	1.2667	1.1217	0.980706	1.06936	0.949936	1.21919	0.0222777	0.113334	0.00117269
O96005	4	22582.7	28386.9	8872.21	18511.2	21657.5	21397.6	Cleft lip and palate transmembrane protein 1	CLPTM1	0.000281196	0.000219612	0.000200976	0.000163752	0.000144865	0.000167678	0.000158765	1.77115	1.38325	1.26587	1.03141	0.912452	1.05614	1.47342	0.0408266	0.28764	0.000233928
O75122	2	10145.1	10293.3	4325.93	6564.94	9100.28	8905.71	CLIP-associating protein 2	CLASP2	0.000101964	7.78847e-05	8.36464e-05	7.3564e-05	7.06337e-05	7.04567e-05	7.15515e-05	1.42504	1.08851	1.16904	1.02813	0.987173	0.9847	1.22753	0.090473	0.178258	8.78317e-05
Q7Z401	2	14285.1	17818.9	5744.67	13820.4	15498.3	15424.6	C-myc promoter-binding protein	DENND4A	0.000176512	0.000163961	0.000144874	0.000103584	9.37989e-05	0.000119992	0.000105792	1.66848	1.54985	1.36943	0.979134	0.886637	1.13423	1.52925	0.00943124	0.243475	0.000161782
Q14019	4	37317.7	37397.8	16305.7	28027.7	34198	32408.3	Coactosin-like protein	COTL1	0.000370457	0.000332512	0.000304393	0.000270599	0.000266239	0.00026477	0.000267203	1.38643	1.24442	1.13919	1.01271	0.996395	0.990894	1.25668	0.0234132	0.124893	0.000335788
P53621	26	227900	189267	86812.1	142048	219934	185669	Coatomer subunit alpha	COPA	0.00187485	0.00168521	0.00174389	0.00165255	0.00141747	0.00170278	0.00159093	1.17846	1.05926	1.09614	1.03873	0.890965	1.0703	1.11129	0.164784	0.122652	0.00176798
P53618	8	53120.3	55875.5	21466.4	36476.3	45610.1	47538.2	Coatomer subunit beta	COPB1	0.000553496	0.000432745	0.0004465	0.000385187	0.000350503	0.000353125	0.000362938	1.52504	1.19234	1.23024	1.0613	0.965737	0.972961	1.31587	0.0448629	0.19513	0.00047758
P35606	40	285810	285152	132209	225107	276494	269612	Coatomer subunit beta'	COPB2	0.00282467	0.0026706	0.00253232	0.00207247	0.00215871	0.00214069	0.00212396	1.32991	1.25737	1.19226	0.975759	1.01636	1.00788	1.25985	0.00335846	0.0739552	0.00267586
P48444	6	87732.1	97917.1	40348.4	71789.9	90529.3	86209.7	Coatomer subunit delta	ARCN1	0.000969953	0.000851696	0.00080972	0.000636164	0.000658807	0.000700901	0.000665291	1.45794	1.28019	1.21709	0.95622	0.990255	1.05353	1.31841	0.0147739	0.140839	0.000877123
Q9Y678	10	105599	141356	47728.2	92720.5	98453.1	112781	Coatomer subunit gamma-1	COPG1	0.00140025	0.00110001	0.00105929	0.00076572	0.000779305	0.000762249	0.000769091	1.82066	1.43027	1.37733	0.995616	1.01328	0.991103	1.54275	0.0178701	0.242797	0.00118652
Q9UBF2	3	17518.7	14659.1	5773.74	9337.09	17495.9	13376.1	Coatomer subunit gamma-2	COPG2	0.000145211	0.000110773	0.000125634	0.000127032	9.42736e-05	0.000135458	0.000118921	1.22107	0.93148	1.05645	1.0682	0.792741	1.13906	1.06967	0.632711	0.243712	0.000127206
P61923	2	11854.1	14151.1	4589.64	8900.52	11921.4	11691.3	Coatomer subunit zeta-1	COPZ1	0.000140179	0.000105593	0.00010981	8.59569e-05	7.49395e-05	9.22986e-05	8.43983e-05	1.66092	1.25113	1.30109	1.01847	0.887927	1.09361	1.40438	0.0468597	0.267108	0.000118527
Q4V339	0	8959.7	11218.4	3569.76	7439.34	10106.1	9358.19	COBW domain-containing protein 6	CBWD6	0.000111128	8.82583e-05	8.78963e-05	6.49687e-05	5.82869e-05	7.82438e-05	6.71665e-05	1.65452	1.31402	1.30863	0.967279	0.867798	1.16492	1.42573	0.0416366	0.292854	9.5761e-05
Q9H8M1	1	3069.61	2181.18	1230.88	1992.7	3117.47	2227.05	Coenzyme Q-binding protein COQ10 homolog B, mitochondrial	COQ10B	2.16064e-05	2.36408e-05	2.09174e-05	2.22584e-05	2.00978e-05	2.41363e-05	2.21641e-05	0.974837	1.06663	0.943751	1.00425	0.906769	1.08898	0.995071	0.942559	0.110966	2.20549e-05
P23528	3	130773	117849	44661.2	89625.1	121131	108485	Cofilin-1	CFL1	0.0011674	0.00106329	0.00101894	0.000948264	0.000729228	0.000937828	0.000871773	1.33911	1.21968	1.16881	1.08774	0.836488	1.07577	1.24253	0.0651723	0.19661	0.00108321
Q9Y281	1	19021	8250.67	4076.04	8332.34	24294.4	10535.4	Cofilin-2	CFL2	8.173e-05	9.88526e-05	9.89532e-05	0.000137925	6.65536e-05	0.000188093	0.000130857	0.624573	0.755422	0.756191	1.05401	0.508596	1.43739	0.712062	0.351054	0.340881	9.31786e-05
Q8N3U4	1	1094.65	715.322	495.732	752.148	921.785	883.827	Cohesin subunit SA-2	STAG2	7.08588e-06	8.92328e-06	8.3013e-06	7.93751e-06	8.09431e-06	7.1367e-06	7.72284e-06	0.917522	1.15544	1.0749	1.0278	1.0481	0.924103	1.04929	0.569875	0.13969	8.10349e-06
Q6P1N0	4	40886.1	22350.1	11049.5	17850.4	33070.2	26441.2	Coiled-coil and C2 domain-containing protein 1A	CC2D1A	0.000221397	0.000211772	0.000248347	0.000296474	0.000180416	0.000256038	0.000244309	0.906216	0.866821	1.01653	1.21352	0.738473	1.04801	0.929856	0.656546	0.23727	0.000227172
Q96HB5	1	3988.07	3230.14	1661.51	2939.21	4287.52	3503.04	Coiled-coil domain-containing protein 120	CCDC120	3.19974e-05	3.487e-05	3.29021e-05	2.89183e-05	2.7129e-05	3.31951e-05	2.97475e-05	1.07563	1.1722	1.10605	0.972126	0.911978	1.1159	1.11796	0.152516	0.127117	3.32565e-05
Q96M89	1	6973.06	6447.16	3139.67	4534.45	5875.58	5923.12	Coiled-coil domain-containing protein 138	CCDC138	6.38647e-05	5.37955e-05	5.56326e-05	5.05631e-05	5.12646e-05	4.54903e-05	4.9106e-05	1.30055	1.0955	1.13291	1.02967	1.04396	0.926369	1.17632	0.0734613	0.132747	5.77643e-05
O60826	2	8864.17	3668.37	1978.3	2622.39	9185.89	4279.86	Coiled-coil domain-containing protein 22	CCDC22	3.63384e-05	3.11113e-05	4.01983e-05	6.4276e-05	3.23017e-05	7.11195e-05	5.58991e-05	0.650072	0.556561	0.719123	1.14986	0.577858	1.27228	0.641919	0.177579	0.251542	3.58827e-05
Q16204	11	52413.9	49094.7	22528.8	36944.7	51049.6	43563.5	Coiled-coil domain-containing protein 6	CCDC6	0.000486326	0.000438301	0.000409167	0.000380064	0.00036785	0.000395239	0.000381051	1.27628	1.15024	1.07379	0.99741	0.965356	1.03723	1.16677	0.0561247	0.110546	0.000444598
Q9H0W5	3	6455.57	6336.35	2737.9	5001.42	6338.11	6633.33	Coiled-coil domain-containing protein 8	CCDC8	6.2767e-05	5.93355e-05	6.23032e-05	4.68107e-05	4.47044e-05	4.90713e-05	4.68622e-05	1.3394	1.26617	1.3295	0.998903	0.953956	1.04714	1.31169	0.000913594	0.0729037	6.14686e-05
Q567U6	7	51526.6	54869.4	24846.9	42931.1	51348.1	51542.9	Coiled-coil domain-containing protein 93	CCDC93	0.000543529	0.000509323	0.000484114	0.00037363	0.0004057	0.00039755	0.000392294	1.38552	1.29832	1.23406	0.952425	1.03418	1.0134	1.30597	0.00368639	0.0941153	0.000512322
O75534	12	124530	117410	56317.2	87209	118913	114841	Cold shock domain-containing protein E1	CSDE1	0.00116305	0.00103462	0.00107863	0.000902991	0.000919547	0.000920655	0.000914398	1.27193	1.13148	1.17961	0.987526	1.00563	1.00684	1.19434	0.00956858	0.0725326	0.0010921
Q14011	1	2357.34	2093.1	859.704	1789.67	2272.68	1980.39	Cold-inducible RNA-binding protein	CIRBP	2.0734e-05	2.12322e-05	1.86007e-05	1.70935e-05	1.40372e-05	1.75957e-05	1.62422e-05	1.27655	1.30723	1.14521	1.05242	0.864247	1.08333	1.243	0.0453507	0.170678	2.0189e-05
P02452	4	28672.1	35917.1	6923.97	35935	38162	12218.7	Collagen alpha-1(I) chain	COL1A1	0.00035579	0.000426323	0.000114764	0.000207908	0.000113054	0.00029546	0.000205474	1.73156	2.07482	0.558532	1.01184	0.550213	1.43794	1.45497	0.43566	1.02443	0.000298959
Q07021	9	52288.2	53008.3	22708.3	38986.8	48714.9	43947.6	Complement component 1 Q subcomponent-binding protein, mitochondrial	C1QBP	0.000525093	0.000462529	0.000412776	0.000379153	0.000370781	0.000377164	0.000375699	1.39764	1.23111	1.09869	1.00919	0.986909	1.0039	1.24248	0.0490509	0.150499	0.000466799
Q9NPL8	3	6062.26	5363.19	2660.64	3814.86	5652.99	4690.42	Complex I assembly factor TIMMDC1, mitochondrial	TIMMDC1	5.31271e-05	4.52585e-05	4.40545e-05	4.39588e-05	4.34429e-05	4.37669e-05	4.37228e-05	1.21509	1.03512	1.00759	1.0054	0.993597	1.00101	1.08593	0.257655	0.112882	4.748e-05
Q15003	17	229236	245538	94207.5	175624	211276	213883	Condensin complex subunit 2	NCAPH	0.00243227	0.00208356	0.00200889	0.00166224	0.00153822	0.00163576	0.00161207	1.50879	1.29247	1.24615	1.03112	0.954188	1.01469	1.34914	0.0143285	0.150466	0.0021749
Q9BPX3	3	27010.5	25390.5	13666.5	21711.8	22936.5	25237.8	Condensin complex subunit 3	NCAPG	0.000251515	0.000257583	0.000237045	0.000195859	0.000223147	0.00017758	0.000198862	1.26477	1.29529	1.19201	0.984901	1.12212	0.892981	1.25069	0.0267628	0.153671	0.000248714
P42695	3	14903.3	17669.6	5669.52	11621.5	13583	15063.6	Condensin-2 complex subunit D3	NCAPD3	0.000175033	0.000137874	0.000141484	0.000108067	9.25719e-05	0.000105163	0.000101934	1.71712	1.35258	1.388	1.06017	0.908156	1.03168	1.4859	0.0177725	0.234149	0.000151464
Q86XI2	2	9102.76	10692.8	4104.43	7125.16	8906.73	9573.75	Condensin-2 complex subunit G2	NCAPG2	0.000105922	8.4531e-05	8.9921e-05	6.6006e-05	6.7017e-05	6.89582e-05	6.73271e-05	1.57324	1.25553	1.33558	0.980379	0.995394	1.02423	1.38812	0.0157116	0.168113	9.34579e-05
Q8WTW3	7	22122.3	23287.5	9571.6	14918.7	19810.8	18807.5	Conserved oligomeric Golgi complex subunit 1	COG1	0.000230683	0.000176991	0.000176648	0.000160413	0.000156285	0.00015338	0.000156693	1.4722	1.12954	1.12735	1.02374	0.997398	0.978858	1.24303	0.102793	0.20044	0.000194774
Q9H9E3	1	6752.89	6089.2	2544.61	4328.2	4918.65	5299.73	Conserved oligomeric Golgi complex subunit 4	COG4	6.03188e-05	5.13486e-05	4.97774e-05	4.89666e-05	4.15483e-05	3.80814e-05	4.28655e-05	1.40717	1.1979	1.16125	1.14233	0.969273	0.888394	1.25544	0.0756302	0.210064	5.3815e-05
Q9Y2V7	2	12761.2	11902.2	5384.54	8706.11	13284.5	10857.9	Conserved oligomeric Golgi complex subunit 6	COG6	0.000117902	0.000103287	0.000101982	9.25342e-05	8.79187e-05	0.000102852	9.44351e-05	1.2485	1.09373	1.07992	0.979871	0.930996	1.08913	1.14072	0.120253	0.131495	0.000107724
Q96EK7	4	15951	14151.5	6663.61	11140.2	14633.1	11832.8	Constitutive coactivator of peroxisome proliferator-activated receptor gamma	FAM120B	0.000140183	0.000132164	0.000111139	0.000115664	0.000108803	0.000113293	0.000112587	1.24511	1.17388	0.987138	1.02733	0.966394	1.00627	1.13538	0.161615	0.137782	0.000127829
Q9NZB2	9	69338.2	76755.6	29004	51115.1	66294.1	63283.8	Constitutive coactivator of PPAR-gamma-like protein 1	FAM120A	0.000760331	0.000606416	0.000594389	0.000502786	0.000473576	0.000513266	0.000496543	1.53125	1.22128	1.19706	1.01257	0.953747	1.03368	1.31653	0.0453808	0.194165	0.000653712
Q13098	1	2090.84	2406.91	994.766	1778.17	1873.26	2105.96	COP9 signalosome complex subunit 1	GPS1	2.38425e-05	2.10958e-05	1.97801e-05	1.51612e-05	1.62425e-05	1.45032e-05	1.53023e-05	1.5581	1.3786	1.29262	0.990776	1.06144	0.94778	1.40977	0.00849493	0.15778	2.15728e-05
Q9BT78	4	23311.4	22660	10070.8	17773.4	22701	20329.4	COP9 signalosome complex subunit 4	COPS4	0.000224467	0.000210859	0.000190943	0.000169036	0.000164436	0.000175757	0.000169743	1.32239	1.24222	1.12489	0.995833	0.968737	1.03543	1.22984	0.0191522	0.107556	0.000208756
Q99627	1	2894.59	4013.04	1380	2436.55	3107.7	3604.85	COP9 signalosome complex subunit 8	COPS8	3.97526e-05	2.89065e-05	3.38584e-05	2.09893e-05	2.25326e-05	2.40606e-05	2.25275e-05	1.76463	1.28317	1.50298	0.931718	1.00023	1.06806	1.51693	0.0232839	0.262278	3.41725e-05
Q99829	1	4272.97	3814.96	1915.12	3224.5	3797.92	3278.65	Copine-1	CPNE1	3.77905e-05	3.82546e-05	3.07946e-05	3.09842e-05	3.127e-05	2.94045e-05	3.05529e-05	1.23689	1.25208	1.00791	1.01412	1.02347	0.962413	1.16562	0.111074	0.142066	3.56132e-05
O75367	2	13891.3	9881.43	5431.55	11665	14779.3	9087.62	Core histone macro-H2A.1	MACROH2A1	9.78842e-05	0.00013839	8.5355e-05	0.000100729	8.86862e-05	0.000114425	0.00010128	0.96647	1.36641	0.842762	0.994558	0.875653	1.12979	1.05855	0.753748	0.305004	0.00010721
Q13951	3	25357.7	20574.7	9855.76	16174.9	24215.1	19824.3	Core-binding factor subunit beta	CBFB	0.00020381	0.000191894	0.000186199	0.000183874	0.000160925	0.000187479	0.000177426	1.1487	1.08154	1.04945	1.03634	0.906996	1.05666	1.09323	0.166766	0.102187	0.000193968
Q15517	2	11659.8	10292.2	4476.45	7683.94	17619.6	8118.96	Corneodesmosin	CDSN	0.000101953	9.11601e-05	7.62569e-05	8.4548e-05	7.30913e-05	0.000136416	9.80183e-05	1.04014	0.930032	0.777986	0.862573	0.745691	1.39174	0.916054	0.713337	0.341723	8.979e-05
Q9BR76	1	1888.6	1543.39	714.668	877.31	1935.23	1943.92	Coronin-1B	CORO1B	1.52886e-05	1.04082e-05	1.82582e-05	1.36946e-05	1.16691e-05	1.49831e-05	1.34489e-05	1.13679	0.773903	1.35759	1.01827	0.86766	1.11407	1.08943	0.653484	0.324298	1.46517e-05
Q9ULV4	9	52889.4	16881.2	10828.8	13939.5	67655.5	28762.3	Coronin-1C	CORO1C	0.000167223	0.000165374	0.000270148	0.000383512	0.000176812	0.000523806	0.000361377	0.462739	0.457623	0.747552	1.06125	0.489273	1.44947	0.555971	0.206568	0.315676	0.000200915
P12277	2	17564.5	7488	5414.73	18789.7	12750	14517.8	Creatine kinase B-type	CKB	7.41751e-05	0.000222916	0.000136358	0.000127364	8.84117e-05	9.87136e-05	0.00010483	0.707577	2.12646	1.30076	1.21496	0.843384	0.941657	1.37826	0.424916	0.760413	0.000144483
Q9BZJ0	4	28667	25880	9677.71	18841.4	25389.8	22418.9	Crooked neck-like protein 1	CRNKL1	0.000256363	0.000223529	0.000210568	0.000207871	0.000158017	0.000196574	0.000187488	1.36736	1.19223	1.1231	1.10872	0.842816	1.04847	1.22757	0.103865	0.212468	0.000230153
Q96AY2	1	1	1	1	1	1	1	Crossover junction endonuclease EME1	EME1	9.90587e-09	1.18637e-08	9.39244e-09	7.25121e-09	1.6328e-08	7.74226e-09	1.04405e-08	0.948794	1.13632	0.899618	0.694528	1.56391	0.741561	0.99491	0.986898	0.502219	1.03873e-08
O95476	1	10985.8	11902.1	5076.98	8005.26	11291	10595	CTD nuclear envelope phosphatase 1	CTDNEP1	0.000117901	9.49722e-05	9.95134e-05	7.96604e-05	8.28968e-05	8.74177e-05	8.3325e-05	1.41495	1.13978	1.19428	0.956021	0.994861	1.04912	1.24967	0.0475427	0.156991	0.000104129
Q13363	1	3817.83	5131.76	1639.21	2888.98	3515.52	3505.63	C-terminal-binding protein 1	CTBP1	5.08346e-05	3.4274e-05	3.29264e-05	2.76839e-05	2.6765e-05	2.72181e-05	2.72223e-05	1.86739	1.25904	1.20954	1.01696	0.983199	0.999844	1.44532	0.103284	0.367167	3.9345e-05
P56545	16	231025	301202	97370.5	197234	215260	212276	C-terminal-binding protein 2	CTBP2	0.00298367	0.00233993	0.00199379	0.00167521	0.00158986	0.0016666	0.00164389	1.815	1.42341	1.21285	1.01905	0.967134	1.01381	1.48376	0.05244	0.308508	0.00243913
P17812	6	42936.1	39581.7	14713.9	27271.1	40141.5	34353.3	CTP synthase 1	CTPS1	0.000392091	0.000323537	0.000322662	0.000311339	0.000240249	0.000310786	0.000287458	1.364	1.12551	1.12247	1.08308	0.83577	1.08115	1.20399	0.149813	0.220291	0.000346096
Q9P2B4	2	15071.3	13326.2	6104.15	10696	15969.7	15013.4	CTTNBP2 N-terminal-like protein	CTTNBP2NL	0.000132008	0.000126895	0.000141012	0.000109285	9.96685e-05	0.000123642	0.000110865	1.19071	1.14459	1.27193	0.985749	0.899007	1.11524	1.20241	0.0502434	0.145868	0.000133305
Q92879	1	11359.9	9137.41	4851.08	8052.14	9978.29	9504.75	CUGBP Elav-like family member 1	CELF1	9.05139e-05	9.55283e-05	8.92729e-05	8.23728e-05	7.92083e-05	7.72544e-05	7.96119e-05	1.13694	1.19993	1.12135	1.03468	0.994931	0.970389	1.15274	0.00741399	0.0559413	9.17717e-05
Q13616	4	36949.4	42446.4	17541.9	28654	34332.4	35038.5	Cullin-1	CUL1	0.000420469	0.000339943	0.000329097	0.000267928	0.000286425	0.00026581	0.000273388	1.53799	1.24345	1.20378	0.980029	1.04769	0.972284	1.32841	0.0384827	0.190723	0.00036317
Q13617	3	17890.6	18457.2	7624.73	14686.2	18273.8	15845	Cullin-2	CUL2	0.000182835	0.000174233	0.000148824	0.000129728	0.000124496	0.00014148	0.000131902	1.38614	1.32093	1.12829	0.983523	0.943857	1.07262	1.27845	0.0320368	0.158375	0.00016863
Q13619	1	3037.77	6800.02	1680.47	3979.15	3006.33	4636.22	Cullin-4A	CUL4A	6.73601e-05	4.72075e-05	4.35455e-05	2.20275e-05	2.74387e-05	2.32758e-05	2.42473e-05	2.77804	1.94692	1.79589	0.908451	1.13162	0.959932	2.17362	0.0198937	0.586699	5.27044e-05
Q13620	4	42380.4	54015.5	17885.2	38103.6	40265	45788.5	Cullin-4B	CUL4B	0.00053507	0.000452051	0.000430066	0.000307309	0.00029203	0.000311742	0.000303694	1.76187	1.48851	1.41612	1.01191	0.961593	1.0265	1.5555	0.00657611	0.18989	0.000472396
Q86VP6	2	37102.2	41878.2	15388.5	28740.6	34755.6	31927.4	Cullin-associated NEDD8-dissociated protein 1	CAND1	0.00041484	0.000340971	0.000299876	0.000269036	0.000251264	0.000269087	0.000263129	1.57656	1.29583	1.13965	1.02245	0.954907	1.02264	1.33735	0.0601048	0.227471	0.000351896
Q69YN2	1	10025	7413.88	3895.61	6239.12	8190.31	7434.7	CWF19-like protein 1	CWF19L1	7.34409e-05	7.40192e-05	6.983e-05	7.26936e-05	6.36074e-05	6.34115e-05	6.65708e-05	1.1032	1.11189	1.04896	1.09197	0.955485	0.952541	1.08801	0.153364	0.0931444	7.24301e-05
Q2TBE0	6	25382	25983.3	14774.4	29725.5	29641.1	23387.1	CWF19-like protein 2	CWF19L2	0.000257387	0.000352656	0.000219662	0.00018405	0.000241237	0.000229489	0.000218259	1.17927	1.61577	1.00643	0.843267	1.10528	1.05145	1.26716	0.248819	0.359669	0.000276568
P17544	1	597.506	554.222	267.061	548.235	580.87	626.508	Cyclic AMP-dependent transcription factor ATF-7	ATF7	5.49005e-06	6.50411e-06	5.88444e-06	4.33264e-06	4.36058e-06	4.49724e-06	4.39682e-06	1.24864	1.47928	1.33834	0.985404	0.991756	1.02284	1.35542	0.00643599	0.119391	5.95953e-06
P06493	15	231832	255842	91622.9	176372	228471	219349	Cyclin-dependent kinase 1	CDK1	0.00253434	0.00209243	0.00206023	0.00168107	0.00149602	0.00176888	0.00164866	1.53721	1.26917	1.24964	1.01966	0.907417	1.07292	1.35201	0.0283477	0.197151	0.002229
Q00537	1	15749.3	17806.3	6716.68	12985	13723.9	14346.7	Cyclin-dependent kinase 17	CDK17	0.000176387	0.000154051	0.000134751	0.000114202	0.00010967	0.000106254	0.000110042	1.60291	1.39993	1.22454	1.0378	0.99662	0.965577	1.40913	0.0212836	0.196114	0.000155063
P24941	2	12738.8	13194.4	5382.96	9926.3	11680.9	10596.3	Cyclin-dependent kinase 2	CDK2	0.000130702	0.000117763	9.95252e-05	9.23716e-05	8.7893e-05	9.04362e-05	9.02336e-05	1.44848	1.30509	1.10297	1.02369	0.974061	1.00225	1.28551	0.0478249	0.176509	0.000115997
Q00534	2	8916.58	8890.9	4036.98	6898.28	8342.6	9001.37	Cyclin-dependent kinase 6	CDK6	8.80721e-05	8.18393e-05	8.45448e-05	6.4656e-05	6.59158e-05	6.45906e-05	6.50541e-05	1.35383	1.25802	1.29961	0.99388	1.01325	0.992874	1.30382	0.000439688	0.0503218	8.48188e-05
P42771	1	2689.03	2460.28	1233.23	1953.85	2020.72	2920.12	Cyclin-dependent kinase inhibitor 2A	CDKN2A	2.43712e-05	2.31799e-05	2.74271e-05	1.94987e-05	2.01362e-05	1.5645e-05	1.84266e-05	1.32261	1.25796	1.48845	1.05818	1.09278	0.849041	1.35634	0.0254424	0.214774	2.49927e-05
Q00535	3	20649.5	21927.4	8451.81	14567.3	17551.8	17518	Cyclin-dependent-like kinase 5	CDK5	0.00021721	0.000172822	0.000164537	0.000149734	0.000138001	0.000135891	0.000141209	1.53822	1.22388	1.16521	1.06038	0.977285	0.962339	1.3091	0.0612512	0.212162	0.000184856
O14976	2	12536.4	11143.9	4933.06	8590.3	10942.4	10581.9	Cyclin-G-associated kinase	GAK	0.00011039	0.000101913	9.93903e-05	9.09045e-05	8.0547e-05	8.47192e-05	8.53902e-05	1.29277	1.1935	1.16395	1.06458	0.943281	0.992142	1.21674	0.0145401	0.100336	0.000103898
O75909	1	4523.84	3917.55	1870.31	4034.5	3802.88	3622.1	Cyclin-K	CCNK	3.88068e-05	4.78642e-05	3.40204e-05	3.28033e-05	3.05384e-05	2.94429e-05	3.09282e-05	1.25474	1.54759	1.09998	1.06063	0.987396	0.951975	1.30077	0.0899679	0.238482	4.02304e-05
O60563	1	5330.41	5224.44	1916.92	3566.72	5049.28	4324.1	Cyclin-T1	CCNT1	5.17526e-05	4.23146e-05	4.06139e-05	3.8652e-05	3.12995e-05	3.90928e-05	3.63481e-05	1.4238	1.16415	1.11736	1.06338	0.861104	1.07551	1.23511	0.117085	0.22222	4.48937e-05
Q8N7R7	1	4058.01	3605.01	2100.19	2970.7	4377.66	4193.91	Cyclin-Y-like protein 1	CCNYL1	3.57108e-05	3.52436e-05	3.9391e-05	2.94255e-05	3.42918e-05	3.38929e-05	3.25367e-05	1.09755	1.08319	1.21066	0.904377	1.05394	1.04168	1.13047	0.105671	0.116991	3.67818e-05
P0DN79	0	40211.1	42754.8	16284.8	30372	42961.7	35270.4	Cystathionine beta-synthase-like protein	CBSL	0.000423523	0.000360325	0.000331276	0.000291579	0.000265899	0.000332621	0.0002967	1.42745	1.21444	1.11654	0.982742	0.896189	1.12107	1.25281	0.0884022	0.213224	0.000371708
P32929	1	5061.41	4420.53	2465.82	3222.51	4845.29	3776.97	Cystathionine gamma-lyase	CTH	4.37891e-05	3.8231e-05	3.54749e-05	3.67014e-05	4.0262e-05	3.75135e-05	3.81589e-05	1.14755	1.00189	0.929663	0.961803	1.05511	0.983085	1.02637	0.725638	0.121806	3.9165e-05
P04080	1	2117.84	1760.92	903.474	1479.63	1955.1	1840.84	Cystatin-B	CSTB	1.74434e-05	1.7554e-05	1.729e-05	1.53569e-05	1.47519e-05	1.51369e-05	1.50819e-05	1.15658	1.16391	1.14641	1.01823	0.97812	1.00365	1.15563	0.000260431	0.0250549	1.74291e-05
Q16527	1	2851.19	2085.03	1102.75	1315.04	2973.94	1780.79	Cysteine and glycine-rich protein 2	CSRP2	2.0654e-05	1.56013e-05	1.6726e-05	2.06746e-05	1.80056e-05	2.3025e-05	2.05684e-05	1.00416	0.758507	0.813188	1.00516	0.875402	1.11944	0.858619	0.240039	0.166208	1.76604e-05
Q9UHD1	6	57031.8	46700.2	23305.1	37725.5	52527.1	44216.8	Cysteine and histidine-rich domain-containing protein 1	CHORDC1	0.000462606	0.000447565	0.000415304	0.00041355	0.000380526	0.000406678	0.000400251	1.15579	1.11821	1.03761	1.03323	0.950718	1.01606	1.10387	0.0730141	0.077171	0.000441825
Q9BWV3	7	22917.6	23085	11381.8	18961.2	22043.9	19177.3	Cytidine and dCMP deaminase domain-containing protein 1	CDADC1	0.000228677	0.00022495	0.000180121	0.00016618	0.000185842	0.00017067	0.000174231	1.3125	1.29111	1.03381	0.953795	1.06664	0.979562	1.21247	0.0909005	0.170864	0.000211249
Q9BQA9	1	15105.1	18250.3	6495.17	12838.3	14214.6	13532.7	Cytochrome b-245 chaperone 1	CYBC1	0.000180785	0.00015231	0.000127105	0.00010953	0.000106053	0.000110053	0.000108545	1.66552	1.40319	1.17098	1.00907	0.97704	1.01389	1.41323	0.0448618	0.249037	0.0001534
P31930	1	18744.7	18649.2	7395.97	13244.3	17441.3	15087.8	Cytochrome b-c1 complex subunit 1, mitochondrial	UQCRC1	0.000184736	0.000157127	0.000141711	0.000135922	0.000120761	0.000135035	0.000130573	1.41481	1.20337	1.08531	1.04097	0.924859	1.03418	1.2345	0.0860725	0.185315	0.000161192
P22695	7	45980.8	58553.1	19342.4	38304.2	41294	43251.5	Cytochrome b-c1 complex subunit 2, mitochondrial	UQCRC2	0.000580019	0.00045443	0.000406238	0.000333417	0.000315823	0.000319709	0.000322983	1.79582	1.40698	1.25777	1.03231	0.977833	0.989862	1.48686	0.0391725	0.281016	0.000480229
O14949	2	17137.3	22003	9451.2	14073.2	17562.1	18427.9	Cytochrome b-c1 complex subunit 8	UQCRQ	0.000217959	0.000166961	0.000173083	0.000124266	0.000154319	0.00013597	0.000138185	1.5773	1.20824	1.25254	0.899274	1.11676	0.983971	1.34603	0.059253	0.249755	0.000186001
P47985	2	26661	34430	12068.1	22652.9	24029.2	25904.3	Cytochrome b-c1 complex subunit Rieske, mitochondrial	UQCRFS1	0.000341059	0.000268748	0.000243305	0.000193325	0.000197048	0.00018604	0.000192138	1.77508	1.39873	1.2663	1.00618	1.02556	0.968266	1.48004	0.0351524	0.267452	0.000284371
Q9GZY4	2	43795.6	38992.3	21139.8	30945.4	35258.1	33091	Cytochrome c oxidase assembly factor 1 homolog	COA1	0.000386252	0.000367128	0.000310805	0.000317571	0.00034517	0.000272977	0.000311906	1.23836	1.17704	0.99647	1.01816	1.10665	0.875191	1.13729	0.23812	0.18291	0.000354728
Q7KZN9	1	2239.2	2573.39	1037.73	1505.45	2020.94	1967.12	Cytochrome c oxidase assembly protein COX15 homolog	COX15	2.54917e-05	1.78602e-05	1.84761e-05	1.62369e-05	1.6944e-05	1.56466e-05	1.62758e-05	1.56623	1.09734	1.13518	0.99761	1.04105	0.961341	1.26625	0.155008	0.265332	2.06093e-05
P00403	2	25832.4	22472.3	10354.3	17219.2	23148.5	19568	Cytochrome c oxidase subunit 2	MT-CO2	0.000222608	0.000204283	0.000183791	0.000187316	0.000169065	0.000179222	0.000178534	1.24686	1.14422	1.02944	1.04919	0.946962	1.00385	1.14018	0.113562	0.123454	0.000203561
P14406	1	5781.23	5430.57	2414.7	3336.05	4156.29	3711.3	Cytochrome c oxidase subunit 7A2, mitochondrial	COX7A2	5.37945e-05	3.95779e-05	3.48582e-05	4.19209e-05	3.94273e-05	3.21791e-05	3.78424e-05	1.42154	1.04586	0.921141	1.10778	1.04188	0.850344	1.12951	0.486306	0.301104	4.27435e-05
P24311	1	15805.4	10470.9	6845.7	6406.52	15398.7	9560.18	Cytochrome c oxidase subunit 7B, mitochondrial	COX7B	0.000103723	7.60052e-05	8.97935e-05	0.000114608	0.000111777	0.000119221	0.000115202	0.900358	0.659757	0.779445	0.994846	0.970267	1.03489	0.779853	0.0376899	0.122961	8.98406e-05
O00483	7	74407.3	93399.9	32828.9	58767.7	68488.6	67776.8	Cytochrome c oxidase subunit NDUFA4	NDUFA4	0.000925207	0.000697204	0.00063659	0.000539543	0.000536029	0.000530256	0.000535276	1.72847	1.30251	1.18927	1.00797	1.00141	0.990621	1.40675	0.0684447	0.284575	0.000753
P08574	2	27363.5	26056.5	11507.7	19672.1	25280.9	23784.9	Cytochrome c1, heme protein, mitochondrial	CYC1	0.000258112	0.000233384	0.000223398	0.000198419	0.000187897	0.000195731	0.000194016	1.33036	1.20291	1.15144	1.02269	0.968465	1.00884	1.22824	0.0148028	0.0983964	0.000238298
Q6UW02	1	5043.69	7285.3	2307.67	4523.5	4369.65	4740.28	Cytochrome P450 20A1	CYP20A1	7.21672e-05	5.36656e-05	4.45228e-05	3.65729e-05	3.76795e-05	3.3831e-05	3.60278e-05	2.0031	1.48956	1.23579	1.01513	1.04585	0.939024	1.57615	0.0648095	0.400408	5.67852e-05
O43739	0	10833.8	12421.8	5446.92	8750.04	9608.33	10879.2	Cytohesin-3	CYTH3	0.000123049	0.000103808	0.000102182	7.85583e-05	8.89373e-05	7.43902e-05	8.06286e-05	1.52612	1.28748	1.26732	0.974323	1.10305	0.922628	1.36031	0.0219167	0.191562	0.00010968
Q14204	3	32652.5	28305.1	11905.5	20664.2	30382.6	26494.2	Cytoplasmic dynein 1 heavy chain 1	DYNC1H1	0.000280386	0.000245154	0.000248845	0.00023677	0.000194394	0.00023523	0.000222131	1.26225	1.10365	1.12026	1.0659	0.87513	1.05897	1.16205	0.113481	0.152994	0.000258129
Q9Y6G9	1	5538.48	6741.3	2136.89	4310.77	5583.83	5740.52	Cytoplasmic dynein 1 light intermediate chain 1	DYNC1LI1	6.67785e-05	5.11418e-05	5.39175e-05	4.01607e-05	3.48911e-05	4.32314e-05	3.94278e-05	1.69369	1.2971	1.3675	1.01859	0.884938	1.09647	1.45276	0.029726	0.262546	5.72793e-05
Q8WVS4	2	5565.12	6739.66	4844.97	4013.89	5241.14	5076.84	Cytoplasmic dynein 2 intermediate chain 1	DYNC2I1	6.67622e-05	4.76197e-05	4.7684e-05	4.03539e-05	7.91087e-05	4.05782e-05	5.33469e-05	1.25147	0.892642	0.893847	0.756443	1.48291	0.760648	1.01265	0.964785	0.471313	5.4022e-05
Q7L576	1	14822	14718.3	5517.46	9969.13	13853	11875.3	Cytoplasmic FMR1-interacting protein 1	CYFIP1	0.000145797	0.000118271	0.000111538	0.000107477	9.00889e-05	0.000107253	0.000101606	1.43492	1.16401	1.09774	1.05778	0.886646	1.05557	1.23223	0.119724	0.215747	0.000125202
Q7Z7A3	2	3259.69	3448.72	1268.56	2878.05	2847.44	3228.35	Cytoplasmic tRNA 2-thiolation protein 1	CTU1	3.41625e-05	3.41444e-05	3.03221e-05	2.36367e-05	2.0713e-05	2.20456e-05	2.21318e-05	1.5436	1.54278	1.37007	1.068	0.935894	0.996106	1.48548	0.00217338	0.140152	3.28764e-05
Q2VPK5	1	861.493	968.069	301.997	651.09	695.118	853.167	Cytoplasmic tRNA 2-thiolation protein 2	CTU2	9.58956e-06	7.72435e-06	8.01333e-06	6.24687e-06	4.931e-06	5.38178e-06	5.51988e-06	1.73728	1.39937	1.45172	1.1317	0.893316	0.974981	1.52946	0.0137348	0.259634	8.44241e-06
Q8WWK9	12	125920	130519	54083.1	99944	125494	134299	Cytoskeleton-associated protein 2	CKAP2	0.0012929	0.00118571	0.0012614	0.000913072	0.000883068	0.000971605	0.000922582	1.40139	1.28521	1.36725	0.989693	0.957171	1.05314	1.35128	0.00139605	0.08897	0.00124667
Q14008	4	23750.3	18665.3	9647.46	12990.5	24600.7	19537.6	Cytoskeleton-associated protein 5	CKAP5	0.000184896	0.000154116	0.000183506	0.000172218	0.000157524	0.000190465	0.000173402	1.06628	0.888776	1.05827	0.993173	0.908429	1.0984	1.00444	0.958268	0.138521	0.000174173
O00154	5	28638.5	28570.1	11523.7	21703.7	24705.8	26504.4	Cytosolic acyl coenzyme A thioester hydrolase	ACOT7	0.000283012	0.000257487	0.000248941	0.000207664	0.000188159	0.000191279	0.0001957	1.44615	1.31572	1.27205	1.06113	0.961463	0.977406	1.34464	0.0047623	0.115703	0.000263147
Q8NDL9	1	3801.46	3788.46	1773.71	2346.86	3733.75	3040.03	Cytosolic carboxypeptidase-like protein 5	AGBL5	3.7528e-05	2.78425e-05	2.85533e-05	2.75652e-05	2.89611e-05	2.89076e-05	2.84779e-05	1.31779	0.977685	1.00265	0.967948	1.01696	1.01509	1.09937	0.419769	0.19201	3.13079e-05
P53384	1	5315.42	6388.53	2457.54	4140.31	5083.43	5156.19	Cytosolic Fe-S cluster assembly factor NUBP1	NUBP1	6.32839e-05	4.91195e-05	4.84292e-05	3.85433e-05	4.01266e-05	3.93572e-05	3.93424e-05	1.60854	1.24851	1.23097	0.979688	1.01993	1.00038	1.36268	0.0426179	0.214866	5.36109e-05
Q9Y5Y2	1	4328.93	5281.91	1881.91	3173.58	3287.46	4214.64	Cytosolic Fe-S cluster assembly factor NUBP2	NUBP2	5.23219e-05	3.76504e-05	3.95858e-05	3.139e-05	3.07278e-05	2.54523e-05	2.919e-05	1.79246	1.28984	1.35614	1.07537	1.05268	0.871953	1.47948	0.0480363	0.319005	4.31861e-05
Q9H5X1	2	13116.8	12537.9	6240.5	9192.38	11134.8	10674.7	Cytosolic iron-sulfur assembly component 2A	CIAO2A	0.000124198	0.000109056	0.000100261	9.51126e-05	0.000101895	8.62084e-05	9.44052e-05	1.31559	1.15519	1.06203	1.00749	1.07933	0.913174	1.1776	0.11464	0.161492	0.000111172
Q9Y3D0	3	9758.04	15487.7	4739.19	10451.2	8578.46	13290	Cytosolic iron-sulfur assembly component 2B	CIAO2B	0.00015342	0.000123991	0.000124825	7.07576e-05	7.73814e-05	6.64166e-05	7.15186e-05	2.14517	1.73369	1.74535	0.98936	1.08198	0.928663	1.87474	0.00356265	0.275385	0.000134078
Q96KP4	1	5963.08	4881.33	1866.08	3551.43	5601.19	4897.91	Cytosolic non-specific dipeptidase	CNDP2	4.83538e-05	4.21332e-05	4.60033e-05	4.32396e-05	3.04693e-05	4.33658e-05	3.90249e-05	1.23905	1.07965	1.17882	1.108	0.780766	1.11123	1.16584	0.236086	0.235536	4.54968e-05
O43175	4	47914.1	72434.4	25699.2	40962.5	46148.2	58203.2	D-3-phosphoglycerate dehydrogenase	PHGDH	0.000717526	0.000485968	0.000546671	0.000347435	0.000419617	0.000357291	0.000374781	1.91452	1.29667	1.45864	0.927035	1.11963	0.953334	1.55661	0.0458768	0.359249	0.000583388
Q96EP5	2	7742.47	6002.45	3500.83	5054.84	6488.09	5593.28	DAZ-associated protein 1	DAZAP1	5.94594e-05	5.99692e-05	5.25345e-05	5.61423e-05	5.71615e-05	5.02325e-05	5.45121e-05	1.09076	1.10011	0.963723	1.02991	1.0486	0.921493	1.05153	0.433191	0.104939	5.73211e-05
Q6UVY6	1	8899.52	5574.22	3315.27	4383.97	8753.68	5523.94	DBH-like monooxygenase protein 1	MOXD1	5.52175e-05	5.20102e-05	5.18833e-05	6.45323e-05	5.41316e-05	6.77732e-05	6.21457e-05	0.888516	0.836906	0.834866	1.0384	0.871043	1.09055	0.853429	0.0991181	0.102487	5.3037e-05
Q5BKZ1	15	85705	72210.6	34212	59008.5	81462.8	68471.2	DBIRD complex subunit ZNF326	ZNF326	0.000715309	0.00070006	0.000643112	0.000621465	0.000558613	0.000630706	0.000603594	1.18508	1.15982	1.06547	1.02961	0.925477	1.04492	1.13679	0.0590034	0.0971231	0.00068616
Q9UKG1	3	15745.5	15526.3	7324.27	11070.2	14069.8	13767.5	DCC-interacting protein 13-alpha	APPL1	0.000153801	0.000131334	0.00012931	0.000114174	0.000119591	0.000108932	0.000114232	1.34639	1.14971	1.132	0.999489	1.04691	0.953603	1.20937	0.0470034	0.131696	0.000138149
Q8NEU8	1	262.509	233.743	1	1	358.259	221.364	DCC-interacting protein 13-beta	APPL2	2.31543e-06	1.18637e-08	2.07915e-06	1.90351e-06	1.6328e-08	2.77373e-06	1.56452e-06	1.47996	0.00758297	1.32894	1.21667	0.0104364	1.77289	0.938826	0.934513	1.17115	1.46881e-06
Q5QP82	3	13054.9	12308.4	5307.35	9565.05	12569.5	10824.1	DDB1- and CUL4-associated factor 10	DCAF10	0.000121925	0.000113477	0.000101665	9.46638e-05	8.66584e-05	9.73165e-05	9.28796e-05	1.31272	1.22177	1.09458	1.01921	0.933019	1.04777	1.20969	0.0436649	0.131255	0.000112356
Q8TEB1	1	5222.04	4892.96	2320.81	3904.32	5588	4631.45	DDB1- and CUL4-associated factor 11	DCAF11	4.8469e-05	4.63197e-05	4.35006e-05	3.78661e-05	3.78942e-05	4.32637e-05	3.96747e-05	1.22166	1.16749	1.09643	0.954415	0.955123	1.09046	1.16186	0.0492071	0.110588	4.60964e-05
Q9NV06	2	10286.8	7755.72	4903.06	6527.61	8564.45	7622.59	DDB1- and CUL4-associated factor 13	DCAF13	7.68271e-05	7.74418e-05	7.15948e-05	7.45915e-05	8.0057e-05	6.63081e-05	7.36522e-05	1.04311	1.05145	0.972065	1.01275	1.08696	0.900287	1.02221	0.7293	0.105516	7.52879e-05
Q58WW2	1	3547.22	3493.65	1374.12	2807.08	3696.97	2955.73	DDB1- and CUL4-associated factor 6	DCAF6	3.46076e-05	3.33024e-05	2.77616e-05	2.57216e-05	2.24366e-05	2.86229e-05	2.55937e-05	1.35219	1.3012	1.0847	1.005	0.876646	1.11836	1.24603	0.0843679	0.207067	3.18905e-05
P61962	2	9776.24	9413.42	3773.21	5897.16	9445.04	8518.45	DDB1- and CUL4-associated factor 7	DCAF7	9.32481e-05	6.99623e-05	8.0009e-05	7.08896e-05	6.16089e-05	7.31259e-05	6.85415e-05	1.36046	1.02073	1.16731	1.03426	0.898856	1.06689	1.18283	0.174924	0.200356	8.10732e-05
Q5JSL3	7	58458.5	40970.6	21827.3	28896.9	54271.2	37524.5	Dedicator of cytokinesis protein 11	DOCK11	0.000405849	0.000342824	0.000352447	0.000423895	0.000356396	0.000420181	0.000400158	1.01422	0.856723	0.880771	1.05932	0.89064	1.05004	0.917239	0.322936	0.121506	0.00036704
Q8N1I0	1	2096.95	3312.1	468.913	2730.93	3509.06	1104.58	Dedicator of cytokinesis protein 4	DOCK4	3.28093e-05	3.23991e-05	1.03747e-05	1.52055e-05	7.65641e-06	2.7168e-05	1.66766e-05	1.96738	1.94278	0.622108	0.911783	0.45911	1.62911	1.51076	0.413259	1.17764	2.51943e-05
Q86SQ9	1	6369.14	6526.29	3080.17	5181.78	5672.23	6157.16	Dehydrodolichyl diphosphate synthase complex subunit DHDDS	DHDDS	6.46485e-05	6.14752e-05	5.78308e-05	4.6184e-05	5.0293e-05	4.39158e-05	4.67976e-05	1.38145	1.31364	1.23576	0.986888	1.07469	0.938421	1.31028	0.00588032	0.116216	6.13182e-05
Q6IAN0	3	8618.77	8889.93	3574.37	6822.34	7660.06	7734.27	Dehydrogenase/reductase SDR family member 7B	DHRS7B	8.80625e-05	8.09383e-05	7.26437e-05	6.24966e-05	5.83622e-05	5.93062e-05	6.0055e-05	1.46636	1.34774	1.20962	1.04066	0.971813	0.987531	1.34124	0.0114351	0.137303	8.05482e-05
Q14739	13	134301	155018	57912.6	103051	132836	131852	Delta(14)-sterol reductase LBR	LBR	0.00153559	0.00122256	0.00123842	0.000973847	0.000945597	0.00102845	0.000982631	1.56273	1.24417	1.26031	0.991061	0.962311	1.04663	1.35574	0.0288429	0.188619	0.00133219
O76062	1	3931.95	4011.77	1741.55	2758.05	3644.68	2938.57	Delta(14)-sterol reductase TM7SF2	TM7SF2	3.97401e-05	3.27208e-05	2.76004e-05	2.85114e-05	2.8436e-05	2.8218e-05	2.83885e-05	1.39987	1.15261	0.972238	1.00433	1.00168	0.993995	1.1749	0.231167	0.214776	3.33537e-05
Q15392	1	3781.08	3905.59	1689.95	2215.29	3734.95	2978.13	Delta(24)-sterol reductase	DHCR24	3.86883e-05	2.62816e-05	2.79719e-05	2.74174e-05	2.75935e-05	2.89169e-05	2.7976e-05	1.38291	0.939437	0.999856	0.980034	0.986331	1.03364	1.1074	0.48542	0.242682	3.09806e-05
Q13011	1	10149.2	10078.8	4551.74	7005.7	8979.91	8978.48	Delta(3,5)-Delta(2,4)-dienoyl-CoA isomerase, mitochondrial	ECH1	9.98389e-05	8.31137e-05	8.43299e-05	7.35941e-05	7.43207e-05	6.95247e-05	7.24799e-05	1.37747	1.14671	1.16349	1.01537	1.0254	0.959228	1.22923	0.0409882	0.135921	8.90942e-05
P54886	100	846086	1.1058e+06	383029	740585	823812	880119	Delta-1-pyrroline-5-carboxylate synthase	ALDH18A1	0.0109539	0.0087861	0.00826647	0.00613515	0.00625409	0.00637816	0.0062558	1.75099	1.40447	1.32141	0.980714	0.999727	1.01956	1.49229	0.020322	0.229696	0.00933548
A4D1U4	1	7954.27	5728.23	2594.06	3981.26	7725.7	5389.85	DENN domain-containing protein 11	DENND11	5.6743e-05	4.72326e-05	5.06239e-05	5.76781e-05	4.23558e-05	5.98143e-05	5.32827e-05	1.06494	0.886452	0.950099	1.08249	0.794925	1.12258	0.967165	0.790568	0.195099	5.15332e-05
Q5VZ89	2	11484.4	10969	4753.65	7820.53	9782.81	9503.23	DENN domain-containing protein 4C	DENND4C	0.000108657	9.27806e-05	8.92585e-05	8.32755e-05	7.76175e-05	7.5741e-05	7.8878e-05	1.37754	1.17625	1.1316	1.05575	0.98402	0.96023	1.22846	0.0476449	0.144557	9.68988e-05
Q9NZJ0	2	15688.4	12938.7	6194.4	9349.64	13730.5	11224.4	Denticleless protein homolog	DTL	0.000128169	0.000110922	0.000105424	0.00011376	0.000101142	0.000106305	0.000107069	1.19707	1.03598	0.984638	1.06249	0.944643	0.992863	1.07256	0.373895	0.127765	0.000114838
P27707	1	4791.33	3680.59	1566.45	2770.95	3841.62	3072.31	Deoxycytidine kinase	DCK	3.64595e-05	3.28738e-05	2.88565e-05	3.47429e-05	2.5577e-05	2.97428e-05	3.00209e-05	1.21447	1.09503	0.961213	1.15729	0.851972	0.990736	1.09024	0.47519	0.209354	3.27299e-05
Q9Y3Z3	1	5188.79	7434.19	2028.46	5064.22	4518.25	6233.79	Deoxynucleoside triphosphate triphosphohydrolase SAMHD1	SAMHD1	7.36421e-05	6.00806e-05	5.85505e-05	3.7625e-05	3.31206e-05	3.49814e-05	3.52424e-05	2.08959	1.70478	1.66137	1.06761	0.939796	0.992596	1.81858	0.00438455	0.263057	6.40911e-05
Q5QJE6	1	2765.8	2225.25	994.68	2016.4	3557.96	2042.99	Deoxynucleotidyltransferase terminal-interacting protein 2	DNTTIP2	2.20431e-05	2.3922e-05	1.91887e-05	2.00554e-05	1.62411e-05	2.75466e-05	2.12811e-05	1.03581	1.1241	0.90168	0.942407	0.763173	1.29442	1.02053	0.909125	0.297684	2.17179e-05
P33316	2	11036.9	8794.26	4085.13	7050.13	9873.8	9130.81	Deoxyuridine 5'-triphosphate nucleotidohydrolase, mitochondrial	DUT	8.71148e-05	8.36407e-05	8.57606e-05	8.0031e-05	6.6702e-05	7.64455e-05	7.43928e-05	1.17101	1.12431	1.15281	1.07579	0.896619	1.02759	1.14938	0.0538311	0.109136	8.55054e-05
Q8TB45	1	2493.18	1778.81	905.543	1460.19	2497.88	1843.58	DEP domain-containing mTOR-interacting protein	DEPTOR	1.76207e-05	1.73233e-05	1.73157e-05	1.80785e-05	1.47857e-05	1.93393e-05	1.74012e-05	1.01262	0.995523	0.995089	1.03893	0.849695	1.11138	1.00108	0.989685	0.135628	1.74199e-05
Q5TB30	1	3675.27	3321.78	1464.09	2409.02	3105.03	2801.28	DEP domain-containing protein 1A	DEPDC1	3.29051e-05	2.858e-05	2.63109e-05	2.66502e-05	2.39057e-05	2.404e-05	2.48653e-05	1.32334	1.14939	1.05814	1.07178	0.961409	0.966808	1.17696	0.107807	0.153349	2.92653e-05
Q9BUN8	3	12555.9	12369.3	5326.22	9059.24	12017.8	10678.5	Derlin-1	DERL1	0.000122529	0.000107476	0.000100297	9.10456e-05	8.69664e-05	9.30451e-05	9.03524e-05	1.35612	1.18952	1.11007	1.00767	0.962525	1.0298	1.21857	0.0437504	0.132341	0.000110101
Q9GZP9	1	1304.32	1469.08	473.132	940.264	1501.63	1281.44	Derlin-2	DERL2	1.45525e-05	1.1155e-05	1.20358e-05	9.45793e-06	7.7253e-06	1.1626e-05	9.60307e-06	1.51541	1.16161	1.25333	0.984887	0.804461	1.21065	1.31012	0.121604	0.323732	1.25811e-05
P81605	3	47506.9	66694	24696.5	48213	52631.6	39069.4	Dermcidin	DCD	0.000660662	0.000571985	0.000366957	0.000344483	0.000403244	0.000407487	0.000385072	1.71569	1.4854	0.952958	0.894594	1.04719	1.05821	1.38468	0.172571	0.411196	0.000533201
P17661	2	4869.07	5077.18	2182.65	24214.8	4690.36	5266.25	Desmin	DES	5.02939e-05	0.000287277	4.9463e-05	3.53067e-05	3.56384e-05	3.63139e-05	3.5753e-05	1.4067	8.03506	1.38346	0.987517	0.996794	1.01569	3.60841	0.30392	3.83396	0.000129011
Q08554	3	14592.5	13006.8	6476.74	12251.1	31366.9	11178.6	Desmocollin-1	DSC1	0.000128844	0.000145344	0.000104995	0.000105813	0.000105752	0.000242851	0.000151472	0.850612	0.959543	0.693162	0.698567	0.698162	1.60327	0.834439	0.623099	0.456058	0.000126394
Q02487	0	7110.04	3247.58	3034.14	2549.74	8074.2	4142.55	Desmocollin-2	DSC2	3.21701e-05	3.02494e-05	3.89086e-05	5.15564e-05	4.95414e-05	6.25125e-05	5.45368e-05	0.589878	0.554661	0.713439	0.945351	0.908404	1.14625	0.619326	0.0124839	0.11505	3.3776e-05
Q02413	14	40743.4	44958	17846.6	43739.2	121740	35763.1	Desmoglein-1	DSG1	0.000445348	0.00051891	0.000335903	0.000295439	0.000291398	0.000942539	0.000509792	0.873588	1.01789	0.658902	0.579528	0.571602	1.84887	0.850125	0.748929	0.650554	0.000433387
Q14126	24	225508	82277.2	71598.3	71668.5	265531	123366	Desmoglein-2	DSG2	0.000815027	0.000850255	0.00115871	0.00163521	0.00116906	0.00205581	0.00162003	0.503095	0.52484	0.715243	1.00937	0.721628	1.269	0.58106	0.0713699	0.197318	0.000941331
P15924	103	1.01902e+06	462017	384976	385373	1.57553e+06	613077	Desmoplakin	DSP	0.00457668	0.00457196	0.0057583	0.00738913	0.00628588	0.0121981	0.00862438	0.530668	0.53012	0.667677	0.856773	0.72885	1.41438	0.576155	0.120449	0.224477	0.00496898
Q96JH7	1	4770.9	4327.29	1485.65	3936.41	4107.99	3350.12	Deubiquitinating protein VCPIP1	VCPIP1	4.28655e-05	4.67005e-05	3.14658e-05	3.45948e-05	2.42576e-05	3.18051e-05	3.02192e-05	1.41849	1.54539	1.04125	1.1448	0.802723	1.05248	1.33504	0.140513	0.352963	4.03439e-05
Q9Y295	10	82826.8	74921.1	34040.3	54933.3	75669.5	68253.9	Developmentally-regulated GTP-binding protein 1	DRG1	0.000742159	0.000651714	0.000641071	0.000600595	0.00055581	0.000585852	0.000580753	1.27793	1.12219	1.10386	1.03417	0.957052	1.00878	1.16799	0.0481246	0.106089	0.000678315
Q9NR28	1	4020.26	3687.45	1782.04	3026.72	3944.02	3207.81	Diablo homolog, mitochondrial	DIABLO	3.65273e-05	3.59081e-05	3.01292e-05	2.91518e-05	2.90971e-05	3.05356e-05	2.95948e-05	1.23425	1.21332	1.01806	0.985029	0.983182	1.03179	1.15521	0.0929923	0.123411	3.41882e-05
P00374	7	201128	219827	85462.3	154617	170181	165943	Dihydrofolate reductase	DHFR	0.00217758	0.00183433	0.00155861	0.00145842	0.00139543	0.00131759	0.00139048	1.56607	1.31921	1.12092	1.04886	1.00356	0.947577	1.3354	0.0639842	0.233082	0.00185684
P09622	13	152504	207925	67031	134296	145559	156263	Dihydrolipoyl dehydrogenase, mitochondrial	DLD	0.00205968	0.00159325	0.00146769	0.00110584	0.00109448	0.00112696	0.00110909	1.85708	1.43653	1.32332	0.997065	0.986827	1.01611	1.53898	0.0295232	0.282169	0.00170687
P10515	3	28077.2	30571.4	15036.6	20436.5	27101.6	25768.5	Dihydrolipoyllysine-residue acetyltransferase component of pyruvate dehydrogenase complex, mitochondrial	DLAT	0.000302836	0.000242452	0.00024203	0.000203593	0.000245517	0.000209827	0.000219646	1.37875	1.10383	1.10191	0.926917	1.11778	0.955298	1.19483	0.149836	0.201275	0.000262439
P36957	3	26876.9	24019.2	14999.9	20996.2	28898.9	22866	Dihydrolipoyllysine-residue succinyltransferase component of 2-oxoglutarate dehydrogenase complex, mitochondrial	DLST	0.000237931	0.000249093	0.000214768	0.00019489	0.000244918	0.000223743	0.000221184	1.07572	1.12618	0.970993	0.881125	1.10731	1.01157	1.05763	0.510682	0.143821	0.000233931
Q16555	1	7118.96	2814.02	1582.48	2405.37	7180.39	3762.92	Dihydropyrimidinase-related protein 2	DPYSL2	2.78753e-05	2.85366e-05	3.5343e-05	5.16211e-05	2.58387e-05	5.55924e-05	4.43507e-05	0.628519	0.643431	0.796898	1.16393	0.5826	1.25347	0.689616	0.225976	0.267922	3.0585e-05
Q14195	2	24386.3	20777.4	9322.98	15700.7	20587.2	20421.8	Dihydropyrimidinase-related protein 3	DPYSL3	0.000205818	0.000186269	0.00019181	0.00017683	0.000152226	0.000159392	0.000162816	1.26411	1.14405	1.17808	1.08608	0.934956	0.978969	1.19541	0.0271066	0.111634	0.000194632
Q9BPU6	2	61829.9	41396.9	23135.6	53622.3	63138.8	36411.4	Dihydropyrimidinase-related protein 5	DPYSL5	0.000410072	0.00063616	0.000341992	0.000448342	0.000377758	0.000488837	0.000438312	0.93557	1.45139	0.780248	1.02288	0.861847	1.11527	1.05573	0.80906	0.376523	0.000462741
Q8WVM0	2	8587.58	9816.16	3974.47	7181.07	8603.73	8692.42	Dimethyladenosine transferase 1, mitochondrial	TFB1M	9.72376e-05	8.51942e-05	8.16431e-05	6.22704e-05	6.48951e-05	6.66123e-05	6.45926e-05	1.5054	1.31895	1.26397	0.964048	1.00468	1.03127	1.36277	0.00866809	0.134688	8.8025e-05
Q9P265	1	3196.08	2642.29	1073.48	1969.49	3106.84	2293.1	Disco-interacting protein 2 homolog B	DIP2B	2.61742e-05	2.33655e-05	2.15378e-05	2.31755e-05	1.75278e-05	2.4054e-05	2.15858e-05	1.21257	1.08245	0.997778	1.07365	0.812009	1.11434	1.0976	0.438214	0.210086	2.36925e-05
Q8TDJ6	1	2663.43	1665.15	1100.82	1752.48	2252.26	1697.3	DmX-like protein 2	DMXL2	1.64948e-05	2.0791e-05	1.59418e-05	1.93131e-05	1.79742e-05	1.74376e-05	1.82416e-05	0.904237	1.13975	0.873925	1.05874	0.985341	0.955924	0.972639	0.774841	0.154362	1.77425e-05
P26358	6	23116.3	19998	9506.24	15445	21559.6	19747.8	DNA (cytosine-5)-methyltransferase 1	DNMT1	0.000198097	0.000183236	0.00018548	0.000167621	0.000155218	0.00016692	0.000163253	1.21344	1.1224	1.13615	1.02676	0.95078	1.02246	1.15733	0.0138062	0.0696277	0.000188938
Q16531	6	79488.4	93699.3	36655.9	72315.9	78773.4	89695.2	DNA damage-binding protein 1	DDB1	0.000928173	0.000857936	0.000842457	0.000576387	0.000598518	0.000609884	0.00059493	1.56014	1.44208	1.41606	0.968833	1.00603	1.02514	1.47276	0.000563661	0.0875993	0.000876189
Q03468	1	1	1	1	1	1	1	DNA excision repair protein ERCC-6	ERCC6	9.90587e-09	1.18637e-08	9.39244e-09	7.25121e-09	1.6328e-08	7.74226e-09	1.04405e-08	0.948794	1.13632	0.899618	0.694528	1.56391	0.741561	0.99491	0.986898	0.502219	1.03873e-08
Q8NG08	2	22872.1	22287.4	9098.8	16586.6	21279	20059.1	DNA helicase B	HELB	0.000220776	0.000196779	0.000188404	0.00016585	0.000148565	0.000164747	0.000159721	1.38226	1.23202	1.17958	1.03837	0.930155	1.03147	1.26462	0.0195107	0.130142	0.000201986
P49916	3	8368.39	8122.24	3178.32	5741.78	7838.31	8058.27	DNA ligase 3	LIG3	8.04578e-05	6.81189e-05	7.56869e-05	6.0681e-05	5.18956e-05	6.06862e-05	5.77542e-05	1.39311	1.17946	1.3105	1.05068	0.898558	1.05077	1.29436	0.0214367	0.156642	7.47545e-05
P43246	15	131008	231761	62078.6	141230	135166	165134	DNA mismatch repair protein Msh2	MSH2	0.00229579	0.00167551	0.00155102	0.000949968	0.00101362	0.00104649	0.00100336	2.28811	1.6699	1.54582	0.946788	1.01023	1.04299	1.83461	0.0225866	0.407607	0.00184077
P20585	6	48637.7	56127.6	20410	38420.9	49161.2	48864.9	DNA mismatch repair protein Msh3	MSH3	0.000555993	0.000455815	0.000458961	0.000352682	0.000333254	0.000380619	0.000355518	1.56389	1.28211	1.29096	0.992023	0.937374	1.0706	1.37899	0.0194248	0.184908	0.000490256
P52701	12	93992	129850	44914.4	79172.6	95750.7	104854	DNA mismatch repair protein Msh6	MSH6	0.00128628	0.000939282	0.000984838	0.000681556	0.000733361	0.000741327	0.000718748	1.78961	1.30683	1.37021	0.948255	1.02033	1.03141	1.48889	0.0335099	0.270835	0.00107013
Q6NS38	1	3524.69	2934.02	1473.18	2429.32	3257.37	2650.86	DNA oxidative demethylase ALKBH2	ALKBH2	2.9064e-05	2.88208e-05	2.48981e-05	2.55583e-05	2.40541e-05	2.52194e-05	2.49439e-05	1.16517	1.15542	0.998162	1.02463	0.964328	1.01104	1.10625	0.136359	0.100054	2.75943e-05
P09884	7	81384.4	87331.6	36264.5	64918	74937.1	80283.8	DNA polymerase alpha catalytic subunit	POLA1	0.000865096	0.00077017	0.000754061	0.000590136	0.000592127	0.000580182	0.000587482	1.47255	1.31097	1.28355	1.00452	1.00791	0.987575	1.35569	0.00388663	0.103191	0.000796442
P28340	3	38118	49702.7	16893.6	31122.7	38974.2	37794.9	DNA polymerase delta catalytic subunit	POLD1	0.000492348	0.000369231	0.000354987	0.000276401	0.000275838	0.000301748	0.000284663	1.72959	1.29708	1.24704	0.97098	0.969	1.06002	1.42457	0.0529977	0.275476	0.000405522
P49005	1	13454.2	11129.3	5557.42	7548.93	9031.38	9202.07	DNA polymerase delta subunit 2	POLD2	0.000110246	8.95584e-05	8.64299e-05	9.75591e-05	9.07415e-05	6.99232e-05	8.60746e-05	1.28081	1.04047	1.00413	1.13343	1.05422	0.812356	1.10847	0.450502	0.238707	9.54113e-05
Q15054	5	49576.1	58864.4	23181	40265	46187.2	48446.5	DNA polymerase delta subunit 3	POLD3	0.000583103	0.000477693	0.000455031	0.000359487	0.0003785	0.000357593	0.000365193	1.5967	1.30805	1.246	0.984375	1.03644	0.979188	1.38358	0.0248899	0.192209	0.000505275
Q07864	5	27916.2	23872.2	10550.9	17481.7	27424.9	22576.9	DNA polymerase epsilon catalytic subunit A	POLE	0.000236474	0.000207398	0.000212052	0.000202426	0.000172275	0.00021233	0.000195677	1.20849	1.0599	1.08368	1.03449	0.880403	1.08511	1.11736	0.201658	0.143399	0.000218642
P56282	1	9020.01	9808.4	3691.25	6908.56	7450.46	7934.83	DNA polymerase epsilon subunit 2	POLE2	9.71607e-05	8.19612e-05	7.45275e-05	6.5406e-05	6.02708e-05	5.76833e-05	6.112e-05	1.58967	1.34099	1.21936	1.07012	0.986105	0.943771	1.38334	0.0291143	0.208668	8.45498e-05
P49643	3	10422.9	10653.4	4018.67	7545.84	8732.53	9355.75	DNA primase large subunit	PRIM2	0.000105532	8.95218e-05	8.78734e-05	7.5579e-05	6.56168e-05	6.76095e-05	6.96017e-05	1.51622	1.2862	1.26252	1.08588	0.942746	0.971376	1.35498	0.0181515	0.173697	9.43089e-05
P49642	2	20060.4	18971.8	8137.16	13915.9	19257.4	15753.4	DNA primase small subunit	PRIM1	0.000187932	0.000165094	0.000147963	0.000145463	0.000132864	0.000149096	0.000142474	1.31906	1.15877	1.03853	1.02098	0.932546	1.04648	1.17212	0.123023	0.157227	0.000166996
Q9Y620	1	657.32	628.967	1	591.043	452.928	525.376	DNA repair and recombination protein RAD54B	RAD54B	6.23047e-06	7.01197e-06	4.93457e-06	4.76637e-06	1.6328e-08	3.50668e-06	2.76313e-06	2.25486	2.53769	1.78586	1.72499	0.00590924	1.2691	2.19281	0.0997627	1.98943	6.059e-06
Q92878	17	153658	90616.8	52438.4	67751	165292	96121.8	DNA repair protein RAD50	RAD50	0.000897638	0.000803779	0.000902818	0.00111421	0.000856213	0.00127973	0.00108339	0.828549	0.741914	0.83333	1.02845	0.790312	1.18124	0.801264	0.166191	0.166031	0.000868078
Q06609	1	4050.03	4216.75	1499.3	3491.56	3421.39	3781.1	DNA repair protein RAD51 homolog 1	RAD51	4.17706e-05	4.14229e-05	3.55138e-05	2.93676e-05	2.44805e-05	2.64893e-05	2.67792e-05	1.55982	1.54683	1.32617	1.09666	0.914163	0.989177	1.47761	0.00667663	0.188713	3.95691e-05
O43502	1	3612.38	4034.37	1437.95	2783.75	3002.76	3714.91	DNA repair protein RAD51 homolog 3	RAD51C	3.99639e-05	3.30257e-05	3.48921e-05	2.61941e-05	2.34789e-05	2.32481e-05	2.4307e-05	1.64413	1.35869	1.43547	1.07764	0.965928	0.956436	1.47943	0.00691264	0.178219	3.59606e-05
O43542	1	3763.35	3579.4	1847.7	2434.7	3120.13	3155.42	DNA repair protein XRCC3	XRCC3	3.54571e-05	2.88846e-05	2.96371e-05	2.72888e-05	3.01693e-05	2.41568e-05	2.7205e-05	1.30333	1.06174	1.0894	1.00308	1.10896	0.887956	1.15149	0.202545	0.18353	3.13262e-05
P51530	1	11939.1	12462.7	4894.95	8692.9	10544.2	10160.2	DNA replication ATP-dependent helicase/nuclease DNA2	DNA2	0.000123454	0.00010313	9.54287e-05	8.65729e-05	7.99246e-05	8.16355e-05	8.2711e-05	1.49259	1.24687	1.15376	1.04669	0.966312	0.986997	1.29774	0.0456645	0.183236	0.000107337
Q14691	1	11376.2	10919.5	4862.53	7819.41	9392.13	10361	DNA replication complex GINS protein PSF1	GINS1	0.000108167	9.27674e-05	9.73154e-05	8.24914e-05	7.93953e-05	7.27163e-05	7.8201e-05	1.3832	1.18627	1.24443	1.05486	1.01527	0.929864	1.2713	0.0171456	0.129741	9.94167e-05
P49736	7	35268.1	40675.1	15329	27776.9	32430	33665.6	DNA replication licensing factor MCM2	MCM2	0.000402922	0.000329537	0.000316203	0.000255737	0.000250292	0.000251081	0.00025237	1.59655	1.30577	1.25293	1.01334	0.991765	0.994894	1.38509	0.022807	0.185735	0.000349554
P25205	26	175915	248435	88548.3	162230	168903	193434	DNA replication licensing factor MCM3	MCM3	0.00246097	0.00192466	0.00181681	0.0012756	0.00144582	0.00130769	0.00134304	1.83239	1.43306	1.35277	0.949788	1.07653	0.973685	1.53941	0.0244935	0.277018	0.00206748
P33991	18	140029	176524	57798	105722	126145	130202	DNA replication licensing factor MCM4	MCM4	0.00174863	0.00125426	0.00122292	0.00101538	0.000943725	0.000976648	0.000978585	1.78689	1.2817	1.24968	1.0376	0.964377	0.998021	1.43943	0.0662516	0.305926	0.0014086
P33992	21	178604	197795	73365.3	130055	175641	170620	DNA replication licensing factor MCM5	MCM5	0.00195933	0.00154293	0.00160254	0.00129509	0.00119791	0.00135986	0.00128429	1.52562	1.20139	1.24781	1.00841	0.932742	1.05884	1.32494	0.0392307	0.194458	0.0017016
Q14566	17	125598	168279	57093.6	109057	114552	124255	DNA replication licensing factor MCM6	MCM6	0.00166695	0.00129383	0.00116706	0.00091074	0.000932224	0.00088689	0.000909951	1.83191	1.42186	1.28255	1.00087	1.02448	0.974656	1.51211	0.036428	0.288061	0.00137594
P33993	61	472210	560664	212003	348582	446287	456846	DNA replication licensing factor MCM7	MCM7	0.00555387	0.00413548	0.0042909	0.0034241	0.00346158	0.00345527	0.00344698	1.61123	1.19974	1.24483	0.99336	1.00424	1.0024	1.35193	0.0540917	0.225822	0.00466008
P11388	2	31352.1	24591	11175.2	23708.4	25564.5	24046.7	DNA topoisomerase 2-alpha	TOP2A	0.000243595	0.000281269	0.000225857	0.000227341	0.000182468	0.000197927	0.000202579	1.20247	1.38844	1.11491	1.12223	0.900728	0.977037	1.23527	0.0855524	0.197061	0.00025024
Q13472	1	6814.52	6396.07	3308.03	4727.44	6676.36	5733.52	DNA topoisomerase 3-alpha	TOP3A	6.33586e-05	5.60851e-05	5.38518e-05	4.94135e-05	5.40135e-05	5.16901e-05	5.17057e-05	1.22537	1.0847	1.04151	0.955669	1.04463	0.999697	1.11719	0.127845	0.108227	5.77651e-05
Q9UBZ4	2	5494.34	4906.79	2316.8	3793.13	5257.32	4081.3	DNA-(apurinic or apyrimidinic site) endonuclease 2	APEX2	4.8606e-05	4.50006e-05	3.83333e-05	3.98407e-05	3.78287e-05	4.07035e-05	3.94576e-05	1.23185	1.14048	0.971506	1.00971	0.958718	1.03158	1.11461	0.221681	0.138504	4.398e-05
P29372	2	9934.96	7902.96	3776.27	6864.36	8106.16	8001.52	DNA-3-methyladenine glycosylase	MPG	7.82857e-05	8.14369e-05	7.51538e-05	7.20405e-05	6.16589e-05	6.276e-05	6.54865e-05	1.19545	1.24357	1.14762	1.10008	0.941551	0.958366	1.19555	0.0271096	0.114631	7.82921e-05
Q9UPW6	2	9669.11	10777.8	4252.49	7131.73	8673.88	9600.88	DNA-binding protein SATB2	SATB2	0.000106764	8.46088e-05	9.01757e-05	7.01128e-05	6.94346e-05	6.71554e-05	6.89009e-05	1.54952	1.22798	1.30877	1.01759	1.00775	0.974667	1.36209	0.0205474	0.170053	9.38494e-05
Q9H040	1	4338.28	5504.28	1822.22	4109.59	4435.99	4226.5	DNA-dependent metalloprotease SPRTN	SPRTN	5.45246e-05	4.87551e-05	3.96972e-05	3.14578e-05	2.97532e-05	3.43446e-05	3.18519e-05	1.71182	1.53068	1.24631	0.987628	0.934112	1.07826	1.49627	0.0249347	0.258748	4.7659e-05
P78527	30	290304	212468	96945.1	142170	292734	210564	DNA-dependent protein kinase catalytic subunit	PRKDC	0.00210468	0.00168667	0.00197771	0.00210506	0.00158292	0.00226642	0.0019848	1.0604	0.849793	0.996429	1.06059	0.797522	1.14189	0.968873	0.809965	0.205117	0.00192302
O95602	2	8003.46	8426.29	3309.42	5400.05	7424.43	7167.65	DNA-directed RNA polymerase I subunit RPA1	POLR1A	8.34698e-05	6.40647e-05	6.73218e-05	5.80348e-05	5.40362e-05	5.74819e-05	5.65176e-05	1.47688	1.13354	1.19116	1.02684	0.956095	1.01706	1.26719	0.0693908	0.190175	7.16188e-05
Q9H9Y6	3	20832.7	19108.4	8540.9	15179.4	17794	17195.1	DNA-directed RNA polymerase I subunit RPA2	POLR1B	0.000189286	0.000180085	0.000161504	0.000151062	0.000139456	0.000137765	0.000142761	1.32589	1.26144	1.13129	1.05815	0.976847	0.965007	1.23954	0.0203656	0.117377	0.000176958
P24928	5	27581.3	26495.8	11634	20413.1	28355.9	26865	DNA-directed RNA polymerase II subunit RPB1	POLR2A	0.000262463	0.000242175	0.000252328	0.000199998	0.00018996	0.000219539	0.000203165	1.29187	1.19201	1.24198	0.984408	0.935002	1.08059	1.24195	0.00935713	0.104631	0.000252322
P30876	18	161684	140455	65736.6	106225	150019	134200	DNA-directed RNA polymerase II subunit RPB2	POLR2B	0.00139133	0.00126022	0.00126047	0.00117241	0.00107335	0.00116149	0.00113575	1.22504	1.1096	1.10982	1.03228	0.945058	1.02266	1.14815	0.0351827	0.086305	0.00130401
P19387	2	8793.05	10370.4	4273.79	6472.82	7666.72	8245.67	DNA-directed RNA polymerase II subunit RPB3	POLR2C	0.000102727	7.67917e-05	7.7447e-05	6.37603e-05	6.97824e-05	5.93577e-05	6.43001e-05	1.59762	1.19427	1.20446	0.991604	1.08526	0.923136	1.33212	0.0778427	0.254265	8.56554e-05
O14802	3	10546.5	10509.4	3820.14	8936.51	12160.9	8056.2	DNA-directed RNA polymerase III subunit RPC1	POLR3A	0.000104105	0.00010602	7.56674e-05	7.64751e-05	6.23752e-05	9.41526e-05	7.76677e-05	1.34039	1.36505	0.974246	0.984646	0.803104	1.21225	1.22656	0.260795	0.333357	9.52642e-05
Q9NW08	1	6746.13	6626.63	2847.11	4452.3	5919.49	5661.06	DNA-directed RNA polymerase III subunit RPC2	POLR3B	6.56425e-05	5.28209e-05	5.31712e-05	4.89177e-05	4.64875e-05	4.58302e-05	4.70785e-05	1.39432	1.12198	1.12942	1.03907	0.987448	0.973485	1.21524	0.0788911	0.160715	5.72115e-05
Q9BUI4	2	9721.23	10306	3862.87	7774.76	9589.47	8678.17	DNA-directed RNA polymerase III subunit RPC3	POLR3C	0.00010209	9.22376e-05	8.15092e-05	7.04907e-05	6.30729e-05	7.42441e-05	6.92693e-05	1.47381	1.33158	1.1767	1.01763	0.910547	1.07182	1.32736	0.0288313	0.184251	9.19455e-05
P05423	1	3363.86	2747.62	1228.69	1846.37	3345.77	2468.69	DNA-directed RNA polymerase III subunit RPC4	POLR3D	2.72176e-05	2.19049e-05	2.3187e-05	2.43921e-05	2.00621e-05	2.59038e-05	2.34527e-05	1.16053	0.934003	0.988673	1.04006	0.855429	1.10451	1.02774	0.797481	0.177842	2.41031e-05
O00411	3	8772.17	10282.8	3561.34	6189.74	7927.86	7466.15	DNA-directed RNA polymerase, mitochondrial	POLRMT	0.00010186	7.34333e-05	7.01254e-05	6.36089e-05	5.81496e-05	6.13795e-05	6.1046e-05	1.66857	1.20292	1.14873	1.04198	0.952554	1.00546	1.34007	0.111438	0.29206	8.18062e-05
O15160	9	42170.8	42686.7	18588	31474.5	40444.2	35812.6	DNA-directed RNA polymerases I and III subunit RPAC1	POLR1C	0.000422848	0.000373405	0.000336368	0.000305789	0.000303504	0.000313129	0.000307474	1.37523	1.21443	1.09397	0.99452	0.987088	1.01839	1.22788	0.0498975	0.142534	0.000377541
P0DPB6	3	17164	15742.6	6525.26	11758.3	14986.7	13818	DNA-directed RNA polymerases I and III subunit RPAC2	POLR1D	0.000155944	0.000139497	0.000129785	0.00012446	0.000106544	0.000116031	0.000115679	1.34808	1.2059	1.12194	1.07591	0.921039	1.00305	1.22531	0.0475434	0.148596	0.000141742
P19388	3	26314.7	30617.9	11596	21402.7	25898.5	24411.8	DNA-directed RNA polymerases I, II, and III subunit RPABC1	POLR2E	0.000303297	0.000253915	0.000229286	0.000190813	0.00018934	0.000200513	0.000193555	1.56698	1.31185	1.1846	0.985832	0.978221	1.03595	1.35448	0.0357684	0.199299	0.000262166
P52434	27	97095.2	105654	42952.2	82815	90944.7	89100.3	DNA-directed RNA polymerases I, II, and III subunit RPABC3	POLR2H	0.0010466	0.000982494	0.00083687	0.000704058	0.000701323	0.000704117	0.000703166	1.48841	1.39724	1.19015	1.00127	0.997379	1.00135	1.3586	0.0153066	0.152872	0.000955321
P53803	1	5524.33	6022.85	2843.23	4259.49	5083.41	5083.61	DNA-directed RNA polymerases I, II, and III subunit RPABC4	POLR2K	5.96616e-05	5.05334e-05	4.77476e-05	4.00581e-05	4.64242e-05	3.93571e-05	4.19465e-05	1.42233	1.20471	1.1383	0.954982	1.10675	0.93827	1.25511	0.065197	0.188803	5.26475e-05
P31689	1	1296	1320.92	249.415	1386.99	1374.58	1259.25	DnaJ homolog subfamily A member 1	DNAJA1	1.30848e-05	1.64548e-05	1.18275e-05	9.39759e-06	4.07244e-06	1.06424e-05	8.03746e-06	1.62798	2.04726	1.47154	1.16922	0.506682	1.32409	1.7156	0.0781398	0.802173	1.3789e-05
O60884	5	54955.8	78120.4	26468	56789.9	52300.6	64508	DnaJ homolog subfamily A member 2	DNAJA2	0.00077385	0.00067374	0.000605888	0.000398496	0.000432169	0.000404925	0.000411863	1.8789	1.63583	1.47109	0.967544	1.0493	0.983153	1.66194	0.00544325	0.217468	0.000684492
Q96EY1	2	21020.6	21288.9	9233.85	14211.3	20160.5	16267.6	DnaJ homolog subfamily A member 3, mitochondrial	DNAJA3	0.000210885	0.000168598	0.000152792	0.000152425	0.00015077	0.000156087	0.000153094	1.37749	1.10127	0.99803	0.995627	0.984821	1.01955	1.15893	0.234826	0.197269	0.000177425
P25685	3	28789.2	24525.3	12079.2	20706.5	26821.7	26176.8	DnaJ homolog subfamily B member 1	DNAJB1	0.000242945	0.000245657	0.000245864	0.000208757	0.000197229	0.000207661	0.000204549	1.18771	1.20097	1.20198	1.02057	0.964214	1.01521	1.19689	0.000445029	0.0380744	0.000244822
Q9UBS4	17	97857.9	97423.8	54945.1	68585.2	94860.7	74679.2	DnaJ homolog subfamily B member 11	DNAJB11	0.000965067	0.000813676	0.00070142	0.000709589	0.000897143	0.000734436	0.000780389	1.23665	1.04265	0.898808	0.909275	1.14961	0.941115	1.05937	0.655915	0.218787	0.000826721
P25686	2	9470.45	8633.86	4183.02	6472.35	9539.63	7621.43	DnaJ homolog subfamily B member 2	DNAJB2	8.55259e-05	7.67862e-05	7.15839e-05	6.86722e-05	6.83003e-05	7.38583e-05	7.02769e-05	1.21698	1.09262	1.0186	0.977166	0.971873	1.05096	1.1094	0.158791	0.111608	7.79653e-05
Q9UDY4	1	2287.46	3130.39	806.855	2027.66	2009.38	2897.96	DnaJ homolog subfamily B member 4	DNAJB4	3.10092e-05	2.40556e-05	2.7219e-05	1.65869e-05	1.31743e-05	1.55572e-05	1.51061e-05	2.05276	1.59244	1.80185	1.09802	0.872119	1.02986	1.81568	0.00540987	0.312059	2.74279e-05
O75190	14	115840	135848	53087.3	104971	102440	121792	DnaJ homolog subfamily B member 6	DNAJB6	0.00134569	0.00124534	0.00114392	0.000839982	0.000866809	0.00079312	0.000833304	1.61488	1.49447	1.37276	1.00801	1.04021	0.951777	1.49404	0.00268557	0.138303	0.00124499
Q8IXB1	1	2618.66	2781.09	1182.94	1917.14	2777.68	2169.26	DnaJ homolog subfamily C member 10	DNAJC10	2.75491e-05	2.27444e-05	2.03746e-05	1.89885e-05	1.9315e-05	2.15055e-05	1.99363e-05	1.38185	1.14085	1.02198	0.952456	0.968836	1.07871	1.18156	0.1835	0.200499	2.3556e-05
Q9NVH1	24	185849	149509	72809.8	112092	171850	130526	DnaJ homolog subfamily C member 11	DNAJC11	0.00148102	0.00132983	0.00122595	0.00134763	0.00118884	0.0013305	0.00128899	1.14897	1.03168	0.951097	1.04549	0.922302	1.03221	1.04392	0.561525	0.121998	0.0013456
Q9UKB3	1	1929	1560.86	873.145	1372.54	1894.47	2294.57	DnaJ homolog subfamily C member 12	DNAJC12	1.54616e-05	1.62835e-05	2.15516e-05	1.39876e-05	1.42567e-05	1.46675e-05	1.43039e-05	1.08094	1.13839	1.50669	0.977886	0.996698	1.02542	1.24201	0.145428	0.232923	1.77656e-05
Q99615	2	11896.2	12174.7	4907.39	10540.1	10981.5	11985.6	DnaJ homolog subfamily C member 7	DNAJC7	0.0001206	0.000125045	0.000112574	8.62618e-05	8.01278e-05	8.50219e-05	8.38038e-05	1.43908	1.49212	1.3433	1.02933	0.956136	1.01453	1.42483	0.000969525	0.0934303	0.000119407
O60762	4	74766.4	92451.7	31625.8	63616.4	71238.3	75161.3	Dolichol-phosphate mannosyltransferase subunit 1	DPM1	0.000915814	0.000754728	0.000705948	0.000542147	0.000516386	0.000551545	0.000536693	1.7064	1.40626	1.31537	1.01016	0.962163	1.02767	1.47601	0.0164735	0.210672	0.000792163
P39656	2	9285.27	11891.4	3731.27	6603.21	9031.27	8690.81	Dolichyl-diphosphooligosaccharide--protein glycosyltransferase 48 kDa subunit	DDOST	0.000117795	7.83387e-05	8.1628e-05	6.73295e-05	6.09241e-05	6.99224e-05	6.60587e-05	1.78318	1.1859	1.23569	1.01924	0.922273	1.05849	1.40159	0.109267	0.345669	9.25871e-05
P04843	13	73184.2	75752.9	44340.3	55481.8	68568.6	65779	Dolichyl-diphosphooligosaccharide--protein glycosyltransferase subunit 1	RPN1	0.000750399	0.00065822	0.000617826	0.000530674	0.000723987	0.000530876	0.000595179	1.26079	1.10592	1.03805	0.891621	1.21642	0.89196	1.13492	0.346957	0.241414	0.000675481
P04844	5	28892	39022.8	12279.2	25929.6	28310.7	31896.9	Dolichyl-diphosphooligosaccharide--protein glycosyltransferase subunit 2	RPN2	0.000386555	0.000307621	0.00029959	0.000209502	0.000200495	0.000219189	0.000209728	1.84312	1.46676	1.42847	0.998919	0.955973	1.04511	1.57945	0.0126528	0.23972	0.000331255
P46977	11	140126	147495	49295.6	98722.1	125155	122073	Dolichyl-diphosphooligosaccharide--protein glycosyltransferase subunit STT3A	STT3A	0.00146107	0.00117121	0.00114656	0.00101609	0.000804898	0.000968983	0.000929989	1.57106	1.25938	1.23288	1.09258	0.865492	1.04193	1.35444	0.0510012	0.247868	0.00125962
Q8TCJ2	3	13787.9	16736.4	6050.11	10605.6	12789.7	14020.6	Dolichyl-diphosphooligosaccharide--protein glycosyltransferase subunit STT3B	STT3B	0.000165788	0.000125822	0.000131688	9.99791e-05	9.87861e-05	9.9021e-05	9.92621e-05	1.67021	1.26758	1.32667	1.00722	0.995205	0.997572	1.42148	0.0284022	0.217606	0.000141099
Q9Y673	1	10048.4	12714.2	3920.63	12558.3	9622.21	9729.05	Dolichyl-phosphate beta-glucosyltransferase	ALG5	0.000125945	0.000148988	9.13796e-05	7.28633e-05	6.4016e-05	7.44976e-05	7.0459e-05	1.78749	2.11453	1.29692	1.03412	0.908557	1.05732	1.73298	0.0388457	0.434269	0.000122104
P49959	3	33619.6	17440.6	11425.2	13625.2	33798.3	18529	Double-strand break repair protein MRE11	MRE11	0.000172765	0.000161645	0.000174033	0.000243783	0.00018655	0.000261675	0.000230669	0.748971	0.700765	0.754469	1.05685	0.808734	1.13442	0.734735	0.0563373	0.128439	0.000169481
O60216	11	38608.8	30557.2	14277	23240.5	33664.2	27387.5	Double-strand-break repair protein rad21 homolog	RAD21	0.000302696	0.000275719	0.000257236	0.000279961	0.000233114	0.000260637	0.000257904	1.17368	1.06908	0.997408	1.08552	0.90388	1.0106	1.08005	0.337096	0.132583	0.00027855
O95793	3	24270.2	21021.6	10384	16325.6	21469	21524.9	Double-stranded RNA-binding protein Staufen homolog 1	STAU1	0.000208237	0.000193682	0.000202172	0.000175988	0.000169551	0.000166218	0.000170586	1.22072	1.1354	1.18516	1.03167	0.993932	0.974399	1.18043	0.0038085	0.0549354	0.000201364
Q9NUL3	2	8530.1	6900.54	3343.16	4692.5	6213.68	4952.11	Double-stranded RNA-binding protein Staufen homolog 2	STAU2	6.83558e-05	5.56706e-05	4.65124e-05	6.18536e-05	5.45871e-05	4.81079e-05	5.48495e-05	1.24624	1.01497	0.848	1.1277	0.995215	0.877089	1.0364	0.802569	0.23849	5.68463e-05
P55265	22	179050	162012	75608.1	124455	165860	156351	Double-stranded RNA-specific adenosine deaminase	ADAR	0.00160487	0.0014765	0.00146852	0.00129833	0.00123453	0.00128413	0.00127233	1.26137	1.16047	1.15419	1.02043	0.970289	1.00928	1.19201	0.00715377	0.0678419	0.00151663
Q16643	16	133703	40932.8	26252.5	40340.2	182920	72360	Drebrin	DBN1	0.000405475	0.000478585	0.000679637	0.000969509	0.00042865	0.00141621	0.000938124	0.432218	0.510151	0.724464	1.03345	0.456923	1.50962	0.555611	0.233149	0.329675	0.000521232
Q9UJU6	1	5841.66	4787.47	2401.91	3673.7	5344.85	4691.69	Drebrin-like protein	DBNL	4.74241e-05	4.35838e-05	4.40664e-05	4.23591e-05	3.92183e-05	4.13812e-05	4.09862e-05	1.15707	1.06338	1.07515	1.0335	0.956865	1.00964	1.09853	0.0568845	0.0667871	4.50248e-05
P36507	4	50815.4	71758.5	22104.3	47348.1	50872.2	61807.1	Dual specificity mitogen-activated protein kinase kinase 2	MAP2K2	0.00071083	0.000561724	0.00058052	0.000368473	0.000360919	0.000393866	0.000374419	1.89849	1.50025	1.55045	0.984119	0.963944	1.05194	1.64973	0.00710348	0.22983	0.000617691
P46734	2	61969.3	76602.5	21833.7	57108.9	57934.6	66654.3	Dual specificity mitogen-activated protein kinase kinase 3	MAP2K3	0.000758814	0.000677525	0.000626047	0.000449353	0.000356501	0.000448545	0.000418133	1.81477	1.62036	1.49724	1.07467	0.852603	1.07273	1.64412	0.00551103	0.263965	0.000687462
P45985	2	3026.14	3014.23	1401.56	2279.4	3699.59	2665.65	Dual specificity mitogen-activated protein kinase kinase 4	MAP2K4	2.98586e-05	2.70422e-05	2.5037e-05	2.19432e-05	2.28847e-05	2.86432e-05	2.44904e-05	1.2192	1.1042	1.02232	0.895993	0.934438	1.16957	1.11524	0.325132	0.192518	2.73126e-05
Q13163	1	2200.34	2445.18	857.952	1717.04	1664.98	1902.99	Dual specificity mitogen-activated protein kinase kinase 5	MAP2K5	2.42217e-05	2.03705e-05	1.78738e-05	1.59551e-05	1.40086e-05	1.28907e-05	1.42848e-05	1.69562	1.42602	1.25124	1.11693	0.980665	0.902407	1.45763	0.0333498	0.274149	2.0822e-05
P49761	3	11169.9	10418.1	4798.2	7808.27	11778.8	9957.53	Dual specificity protein kinase CLK3	CLK3	0.0001032	9.26352e-05	9.35255e-05	8.09955e-05	7.8345e-05	9.11947e-05	8.35117e-05	1.23575	1.10925	1.11991	0.96987	0.938132	1.092	1.15497	0.0667276	0.11716	9.64535e-05
P33981	15	83809	84041.3	32658.2	60718.6	76426	78683.4	Dual specificity protein kinase TTK	TTK	0.000832502	0.000720349	0.000739029	0.000607717	0.000533244	0.00059171	0.000577557	1.44142	1.24723	1.27958	1.05222	0.923274	1.02451	1.32274	0.0108224	0.137424	0.00076396
Q9UNH5	1	4358.85	3343.24	1699.08	2259.38	3841.47	3124.26	Dual specificity protein phosphatase CDC14A	CDC14A	3.31177e-05	2.68047e-05	2.93445e-05	3.16069e-05	2.77425e-05	2.97416e-05	2.9697e-05	1.11519	0.902605	0.988128	1.06431	0.934185	1.0015	1.00197	0.979532	0.125272	2.97556e-05
Q13627	0	20039.4	16782.8	7732.74	12782.1	17663.1	16477.5	Dual specificity tyrosine-phosphorylation-regulated kinase 1A	DYRK1A	0.000166248	0.000151644	0.000154764	0.00014531	0.00012626	0.000136752	0.000136107	1.22145	1.11415	1.13707	1.06761	0.927651	1.00474	1.15756	0.0387497	0.0988827	0.000157552
Q14203	19	167197	198357	78473.6	132596	161337	175231	Dynactin subunit 1	DCTN1	0.00196489	0.00157309	0.00164584	0.00121238	0.00128132	0.00124911	0.0012476	1.57493	1.26089	1.3192	0.971769	1.02702	1.00121	1.38501	0.0169817	0.171378	0.00172794
Q9UJW0	5	70891.5	57198.9	29711	43097.9	60501	51192.7	Dynactin subunit 4	DCTN4	0.000566605	0.000511301	0.000480825	0.000514049	0.00048512	0.000468414	0.000489195	1.15824	1.04519	0.982891	1.05081	0.991671	0.957522	1.06211	0.34535	0.102051	0.000519577
Q9BTE1	1	12293.7	13097.9	5495.71	8766.1	11423.4	10217.8	Dynactin subunit 5	DCTN5	0.000129746	0.000103999	9.59699e-05	8.91443e-05	8.97339e-05	8.84431e-05	8.91071e-05	1.45607	1.16712	1.07702	1.00042	1.00703	0.992549	1.2334	0.110932	0.198228	0.000109905
P50570	1	54992	59842.7	21033.6	41737	49714.3	49010.9	Dynamin-2	DNM2	0.000592794	0.000495156	0.000460333	0.000398759	0.000343436	0.000384901	0.000375699	1.57784	1.31796	1.22527	1.06138	0.914127	1.02449	1.37369	0.0309081	0.210914	0.000516094
P63167	5	41622.3	37922.6	16247	25937.9	46583.7	38015.9	Dynein light chain 1, cytoplasmic	DYNLL1	0.000375656	0.00030772	0.000357062	0.000301813	0.000265281	0.000360663	0.000309252	1.21472	0.995044	1.1546	0.975943	0.857815	1.16624	1.12146	0.336156	0.208193	0.000346813
P63172	2	42572	16140.3	8793.14	13053.9	31466.8	18137.4	Dynein light chain Tctex-type 1	DYNLT1	0.000159884	0.000154868	0.000170355	0.000308698	0.000143574	0.000243624	0.000231966	0.689256	0.667634	0.734396	1.33079	0.618946	1.05026	0.697095	0.218952	0.252272	0.000161702
Q03001	1	7142.41	5497.72	4126.81	5103	7028.41	6279.18	Dystonin	DST	5.44596e-05	6.05406e-05	5.89768e-05	5.17911e-05	6.73826e-05	5.44157e-05	5.78631e-05	0.94118	1.04627	1.01925	0.895062	1.16452	0.940421	1.00223	0.981193	0.154547	5.79924e-05
Q9UII4	3	23741.7	26564.9	10535	19924.6	21229.3	23428.4	E3 ISG15--protein ligase HERC5	HERC5	0.000263148	0.00023638	0.00022005	0.000172156	0.000172016	0.000164363	0.000169511	1.55239	1.39448	1.29814	1.0156	1.01477	0.969626	1.415	0.00537823	0.133653	0.000239859
O00257	2	9975.13	8532.89	5123.74	6609.56	9036.35	7918.14	E3 SUMO-protein ligase CBX4	CBX4	8.45257e-05	7.8414e-05	7.43707e-05	7.23318e-05	8.36603e-05	6.99617e-05	7.5318e-05	1.12225	1.04111	0.987423	0.960353	1.11076	0.928885	1.05026	0.50351	0.122597	7.91035e-05
P49792	14	276496	235528	108518	178795	238045	222746	E3 SUMO-protein ligase RanBP2	RANBP2	0.00233311	0.00212118	0.00209213	0.00200493	0.00177188	0.00184301	0.00187327	1.24547	1.13234	1.11683	1.07028	0.945873	0.983844	1.16488	0.0395157	0.102213	0.00218214
Q14258	4	51700.5	43511.7	22172.8	33006.3	46033	39522.1	E3 ubiquitin/ISG15 ligase TRIM25	TRIM25	0.000431021	0.000391578	0.000371209	0.000374891	0.000362037	0.000356399	0.000364442	1.18269	1.07446	1.01857	1.02867	0.993399	0.97793	1.0919	0.142652	0.0881378	0.000397936
Q9UKV5	3	9642.21	9437.04	3906.67	7783.59	9980.98	8537.03	E3 ubiquitin-protein ligase AMFR	AMFR	9.34821e-05	9.23424e-05	8.01836e-05	6.99177e-05	6.37881e-05	7.72753e-05	7.0327e-05	1.32925	1.31304	1.14015	0.994179	0.907021	1.0988	1.26081	0.0335978	0.160131	8.86694e-05
O95376	1	3683.58	3002.43	1588.07	2268.25	3041.81	2397.03	E3 ubiquitin-protein ligase ARIH2	ARIH2	2.97417e-05	2.69099e-05	2.2514e-05	2.67104e-05	2.593e-05	2.35504e-05	2.53969e-05	1.17107	1.05957	0.886483	1.05172	1.02099	0.927294	1.03904	0.689529	0.158427	2.63885e-05
Q5VTR2	1	4368.66	4261.55	1986.13	3140.16	3954.82	3734.65	E3 ubiquitin-protein ligase BRE1A	RNF20	4.22144e-05	3.7254e-05	3.50775e-05	3.16781e-05	3.24294e-05	3.06192e-05	3.15756e-05	1.33693	1.17983	1.11091	1.00325	1.02704	0.969712	1.20922	0.0385598	0.120965	3.81819e-05
O75150	1	721.958	718.732	1	646.73	713.495	583.156	E3 ubiquitin-protein ligase BRE1B	RNF40	7.11967e-06	7.67263e-06	5.47726e-06	5.23507e-06	1.6328e-08	5.52406e-06	3.59182e-06	1.98219	2.13614	1.52492	1.4575	0.00454588	1.53796	1.88108	0.172394	1.65426	6.75652e-06
Q9UNE7	2	9830.83	9948.78	3846.22	7041.04	8674.2	9806.81	E3 ubiquitin-protein ligase CHIP	STUB1	9.85513e-05	8.35329e-05	9.211e-05	7.12854e-05	6.2801e-05	6.71579e-05	6.70814e-05	1.46913	1.24525	1.37311	1.06267	0.93619	1.00114	1.36249	0.00821473	0.141568	9.13981e-05
Q9ULT8	1	6585.59	5943.36	2708.56	4510.66	6830.33	5635.3	E3 ubiquitin-protein ligase HECTD1	HECTD1	5.88741e-05	5.35132e-05	5.29292e-05	4.77535e-05	4.42254e-05	5.28821e-05	4.8287e-05	1.21925	1.10823	1.09614	0.988952	0.915886	1.09516	1.14121	0.0960682	0.123242	5.51055e-05
Q7Z6Z7	1	1258.65	1270.56	455.591	800.928	1114.69	1243.05	E3 ubiquitin-protein ligase HUWE1	HUWE1	1.2586e-05	9.50199e-06	1.16753e-05	9.12675e-06	7.43888e-06	8.63018e-06	8.3986e-06	1.49858	1.13138	1.39015	1.0867	0.885728	1.02757	1.34003	0.0519966	0.233983	1.12544e-05
Q9P0J7	2	11956.7	11395	4918.79	9174.68	11580.5	9764.03	E3 ubiquitin-protein ligase KCMF1	KCMF1	0.000112878	0.000108846	9.17081e-05	8.67005e-05	8.03139e-05	8.9659e-05	8.55578e-05	1.31932	1.27219	1.07188	1.01336	0.93871	1.04794	1.22113	0.0550513	0.148013	0.000104477
O94822	1	1	1	1	1	1	1	E3 ubiquitin-protein ligase listerin	LTN1	9.90587e-09	1.18637e-08	9.39244e-09	7.25121e-09	1.6328e-08	7.74226e-09	1.04405e-08	0.948794	1.13632	0.899618	0.694528	1.56391	0.741561	0.99491	0.986898	0.502219	1.03873e-08
Q9H992	4	21501.4	19883.7	6458.43	12552	15488.2	15158.6	E3 ubiquitin-protein ligase MARCHF7	MARCHF7	0.000196965	0.000148913	0.000142376	0.000155911	0.000105453	0.000119914	0.000127093	1.54977	1.17169	1.12025	1.22675	0.829735	0.943516	1.28057	0.193352	0.351507	0.000162751
Q96AX9	1	1597.58	1331.03	543.096	1054.08	1406.07	1201.17	E3 ubiquitin-protein ligase MIB2	MIB2	1.3185e-05	1.25054e-05	1.12819e-05	1.15844e-05	8.86767e-06	1.08861e-05	1.04461e-05	1.2622	1.19714	1.08002	1.10897	0.848901	1.04213	1.17978	0.129724	0.184151	1.23241e-05
P46934	1	516.129	518.484	178.31	324.599	621.671	560.985	E3 ubiquitin-protein ligase NEDD4	NEDD4	5.13604e-06	3.85096e-06	5.26902e-06	3.74256e-06	2.91145e-06	4.81314e-06	3.82238e-06	1.34367	1.00748	1.37847	0.979117	0.761685	1.2592	1.24321	0.261885	0.37165	4.75201e-06
Q9UPQ7	1	7933.67	7528.04	3729.67	6634.06	8254.02	7649.81	E3 ubiquitin-protein ligase PDZRN3	PDZRN3	7.45717e-05	7.87047e-05	7.18505e-05	5.75288e-05	6.0898e-05	6.39047e-05	6.07772e-05	1.22697	1.29497	1.1822	0.946552	1.00199	1.05146	1.23471	0.00626493	0.0861607	7.50423e-05
Q6PCD5	1	2623.8	2178.14	1159.42	1450.34	2815.1	2078.78	E3 ubiquitin-protein ligase RFWD3	RFWD3	2.15763e-05	1.72064e-05	1.95248e-05	1.90258e-05	1.89309e-05	2.17953e-05	1.99173e-05	1.0833	0.863893	0.980294	0.955237	0.950477	1.09429	0.975827	0.774879	0.13566	1.94359e-05
Q06587	1	12438.5	11416.8	4839.05	8413.71	11118.1	9530.08	E3 ubiquitin-protein ligase RING1	RING1	0.000113094	9.98179e-05	8.95108e-05	9.01943e-05	7.9012e-05	8.6079e-05	8.50951e-05	1.32903	1.17302	1.05189	1.05992	0.928514	1.01156	1.18464	0.106438	0.159693	0.000100807
Q9NVW2	6	40464.6	41839.3	18549.9	32226.2	38412.3	37863.6	E3 ubiquitin-protein ligase RLIM	RLIM	0.000414454	0.000382323	0.000355632	0.000293418	0.000302882	0.000297398	0.000297899	1.39126	1.2834	1.1938	0.984956	1.01673	0.998316	1.28948	0.00745539	0.100986	0.000384136
Q5VTB9	2	7305.13	7693.4	2811.18	6011.03	6663.79	7269.72	E3 ubiquitin-protein ligase RNF220	RNF220	7.62098e-05	7.13133e-05	6.82805e-05	5.2971e-05	4.5901e-05	5.15928e-05	5.01549e-05	1.51949	1.42186	1.36139	1.05615	0.915184	1.02867	1.43425	0.00233746	0.133606	7.19345e-05
Q96EP0	1	4762.56	4879.96	2509.17	3597.25	5016.09	4587.44	E3 ubiquitin-protein ligase RNF31	RNF31	4.83403e-05	4.26768e-05	4.30872e-05	3.45344e-05	4.09698e-05	3.88359e-05	3.81133e-05	1.26833	1.11973	1.1305	0.906096	1.07495	1.01896	1.17286	0.0662724	0.13054	4.47014e-05
Q99942	1	12531.3	14020.2	5218.51	10712.6	10862.3	13082.4	E3 ubiquitin-protein ligase RNF5	RNF5	0.000138882	0.000127092	0.000122876	9.08669e-05	8.52077e-05	8.40988e-05	8.67245e-05	1.60142	1.46547	1.41685	1.04777	0.982511	0.969724	1.49458	0.00120306	0.114305	0.000129617
Q6Q0C0	1	5262.12	3878.94	2061.29	3009.76	5238.9	4464.58	E3 ubiquitin-protein ligase TRAF7	TRAF7	3.84242e-05	3.5707e-05	4.19333e-05	3.81567e-05	3.36567e-05	4.05609e-05	3.74581e-05	1.02579	0.953251	1.11947	1.01865	0.898515	1.08283	1.03284	0.673404	0.127606	3.86882e-05
P19474	8	83683.6	93338.1	48924.5	64408.6	78788.5	75474.2	E3 ubiquitin-protein ligase TRIM21	TRIM21	0.000924595	0.000764126	0.000708888	0.000606808	0.000798838	0.000610001	0.000671882	1.37613	1.13729	1.05508	0.903146	1.18896	0.907898	1.1895	0.232802	0.256337	0.000799203
Q9UPN9	7	44592.4	38192.2	18372	28785.2	40332	38870.6	E3 ubiquitin-protein ligase TRIM33	TRIM33	0.000378327	0.0003415	0.00036509	0.000323349	0.000299977	0.000312261	0.000311862	1.21312	1.09503	1.17068	1.03683	0.96189	1.00128	1.15961	0.0173032	0.0739438	0.000361639
Q9UPQ4	2	9979.66	8437.42	3897.2	6114.45	9433.17	6985.27	E3 ubiquitin-protein ligase TRIM35	TRIM35	8.358e-05	7.25402e-05	6.56088e-05	7.23647e-05	6.36334e-05	7.3034e-05	6.96773e-05	1.19953	1.04109	0.941608	1.03857	0.913258	1.04817	1.06074	0.522482	0.15263	7.39096e-05
Q9C037	6	45315.5	41559.6	19357.3	30926.4	39087.5	36675.2	E3 ubiquitin-protein ligase TRIM4	TRIM4	0.000411684	0.000366902	0.00034447	0.000328593	0.000316065	0.000302625	0.000315761	1.30378	1.16196	1.09092	1.04064	1.00096	0.9584	1.18555	0.0501974	0.118839	0.000374352
Q2Q1W2	1	2272.57	2043.26	845.97	1347.31	2260.22	1803.55	E3 ubiquitin-protein ligase TRIM71	TRIM71	2.02403e-05	1.59841e-05	1.69397e-05	1.64789e-05	1.3813e-05	1.74992e-05	1.59303e-05	1.27055	1.00338	1.06336	1.03443	0.867087	1.09848	1.11243	0.350025	0.193175	1.77214e-05
Q14669	2	3281.96	3089.03	1384.73	2487.04	3038.44	2945.93	E3 ubiquitin-protein ligase TRIP12	TRIP12	3.05995e-05	2.95055e-05	2.76695e-05	2.37982e-05	2.26098e-05	2.35244e-05	2.33108e-05	1.31268	1.26574	1.18698	1.02091	0.969929	1.00916	1.25513	0.00303646	0.0718121	2.92582e-05
Q8IWV8	1	828.544	788.704	745.151	686.487	1121.23	957.903	E3 ubiquitin-protein ligase UBR2	UBR2	7.81279e-06	8.14429e-06	8.99705e-06	6.00795e-06	1.21668e-05	8.68085e-06	8.95187e-06	0.872755	0.909786	1.00505	0.671139	1.35914	0.969724	0.929196	0.744886	0.327754	8.31804e-06
Q5T4S7	1	4194.74	3837.2	1687.31	3608.45	5374.36	3606.32	E3 ubiquitin-protein ligase UBR4	UBR4	3.80108e-05	4.28097e-05	3.38722e-05	3.04169e-05	2.75504e-05	4.16096e-05	3.31923e-05	1.14517	1.28975	1.02048	0.916385	0.830022	1.25359	1.1518	0.37117	0.290894	3.82309e-05
P98170	2	14485	12856.7	6641.79	17417.1	13822.8	11384.8	E3 ubiquitin-protein ligase XIAP	XIAP	0.000127357	0.000206631	0.000106931	0.000105034	0.000108447	0.00010702	0.000106834	1.19211	1.93414	1.00091	0.983155	1.0151	1.00174	1.37572	0.257486	0.493459	0.000146973
Q86UK7	2	10921.8	5516.86	2352.14	4743.75	11016.9	6448.44	E3 ubiquitin-protein ligase ZNF598	ZNF598	5.46493e-05	5.62786e-05	6.05666e-05	7.9196e-05	3.84058e-05	8.52956e-05	6.76324e-05	0.808033	0.832124	0.895525	1.17098	0.56786	1.26116	0.845228	0.519078	0.321799	5.71648e-05
Q7L5Y9	1	1	1	1	1	1	1	E3 ubiquitin-protein transferase MAEA	MAEA	9.90587e-09	1.18637e-08	9.39244e-09	7.25121e-09	1.6328e-08	7.74226e-09	1.04405e-08	0.948794	1.13632	0.899618	0.694528	1.56391	0.741561	0.99491	0.986898	0.502219	1.03873e-08
O94874	5	45020.9	60216.4	20686.8	40103.3	41436.7	50963.2	E3 UFM1-protein ligase 1	UFL1	0.000596495	0.000475774	0.000478669	0.000326456	0.000337774	0.000320813	0.000328348	1.81666	1.44899	1.45781	0.994238	1.02871	0.977053	1.57449	0.009263	0.213821	0.00051698
Q53HC9	1	2158.04	2013.51	841.727	1561.38	2139.38	1715.67	EARP and GARP complex-interacting protein 1	EIPR1	1.99456e-05	1.85238e-05	1.61144e-05	1.56484e-05	1.37437e-05	1.65636e-05	1.53186e-05	1.30205	1.20923	1.05195	1.02153	0.897192	1.08128	1.18774	0.107867	0.1686	1.81946e-05
Q9HC35	5	34953.2	38298.1	15079.1	24807.1	34194.1	30406.4	Echinoderm microtubule-associated protein-like 4	EML4	0.000379376	0.000294305	0.00028559	0.000253453	0.000246212	0.000264739	0.000254802	1.48891	1.15504	1.12083	0.994708	0.966289	1.039	1.25493	0.0994348	0.208489	0.000319757
O60447	1	3164.29	4857.59	1299.34	3164.2	2959.42	4886.32	Ecotropic viral integration site 5 protein homolog	EVI5	4.81186e-05	3.75392e-05	4.58945e-05	2.2945e-05	2.12156e-05	2.29126e-05	2.23577e-05	2.15222	1.67903	2.05274	1.02627	0.948915	1.02482	1.96133	0.00277507	0.264149	4.38507e-05
Q8N6R0	3	14685.3	13586.6	5444.99	9958.56	13406.4	11972.3	eEF1A lysine and N-terminal methyltransferase	EEF1AKNMT	0.000134587	0.000118146	0.000112449	0.000106486	8.89057e-05	0.000103796	9.97292e-05	1.34952	1.18466	1.12755	1.06775	0.891471	1.04078	1.22058	0.0627487	0.163454	0.000121727
Q96C19	2	6380.8	6503.05	2491.77	7383.09	17556.2	13680	EF-hand domain-containing protein D2	EFHD2	6.44183e-05	8.75909e-05	0.000128489	4.62686e-05	4.06855e-05	0.000135925	7.42929e-05	0.867085	1.17899	1.72949	0.622786	0.547636	1.82958	1.25852	0.622858	1.0052	9.34993e-05
Q8NDI1	1	2975.02	2221.54	1021.76	1714.6	2940.63	2256	EH domain-binding protein 1	EHBP1	2.20063e-05	2.03415e-05	2.11894e-05	2.15725e-05	1.66833e-05	2.27671e-05	2.0341e-05	1.08187	1.00003	1.04171	1.06054	0.820181	1.11927	1.0412	0.685321	0.170001	2.11791e-05
Q9H223	1	8640.34	8052.05	3584.15	5678.26	7844.73	6781.46	EH domain-containing protein 4	EHD4	7.97626e-05	6.73653e-05	6.36945e-05	6.26529e-05	5.8522e-05	6.07359e-05	6.06369e-05	1.31541	1.11096	1.05042	1.03325	0.965121	1.00163	1.15893	0.126495	0.144366	7.02741e-05
Q92616	3	16004	18061.7	6255.64	12207.7	14804.7	15621.8	eIF-2-alpha kinase activator GCN1	GCN1	0.000178917	0.000144829	0.000146727	0.000116049	0.000102142	0.000114622	0.000110938	1.61277	1.3055	1.32261	1.04607	0.920717	1.03321	1.41362	0.0182558	0.198294	0.000156824
Q14657	2	5873.72	5266.67	2277.17	4575.58	5657.4	4708.14	EKC/KEOPS complex subunit LAGE3	LAGE3	5.21709e-05	5.42834e-05	4.42209e-05	4.25916e-05	3.71815e-05	4.3801e-05	4.11914e-05	1.26655	1.31783	1.07355	1.03399	0.902653	1.06335	1.21931	0.0699699	0.16577	5.02251e-05
Q15717	2	47582.9	52477.1	20487.6	40597.7	43463	50073.1	ELAV-like protein 1	ELAVL1	0.000519832	0.00048164	0.000470309	0.000345033	0.000334522	0.000336501	0.000338686	1.53485	1.42209	1.38863	1.01874	0.987706	0.993551	1.44852	0.000581291	0.0802496	0.000490593
P13804	5	94701.7	102284	46982.2	80300.8	87954.7	94215.2	Electron transfer flavoprotein subunit alpha, mitochondrial	ETFA	0.00101321	0.000952666	0.000884911	0.000686702	0.000767125	0.000680968	0.000711598	1.42385	1.33877	1.24355	0.965013	1.07803	0.956955	1.33539	0.00673912	0.127701	0.000950262
P68104	0	469860	595876	213369	386125	433612	484969	Elongation factor 1-alpha 1	EEF1A1	0.00590266	0.00458088	0.00455504	0.00340705	0.00348389	0.00335713	0.00341603	1.72793	1.341	1.33343	0.997373	1.01987	0.982761	1.46745	0.0232414	0.227274	0.00501286
P29692	4	16010.7	11632.2	5957.22	8718.33	14713.4	10857.3	Elongation factor 1-delta	EEF1D	0.000115227	0.000103432	0.000101977	0.000116097	9.72695e-05	0.000113915	0.000109094	1.05622	0.948101	0.934766	1.0642	0.891614	1.04419	0.979697	0.776012	0.11397	0.000106879
P26641	16	155000	127634	64598.5	90533.7	140929	122987	Elongation factor 1-gamma	EEF1G	0.00126433	0.00107407	0.00115515	0.00112394	0.00105476	0.00109111	0.00108994	1.16	0.98544	1.05983	1.03119	0.967729	1.00108	1.06842	0.272298	0.093935	0.00116451
P13639	24	237271	217196	103438	160747	224880	222229	Elongation factor 2	EEF2	0.00215152	0.00190706	0.00208727	0.0017205	0.00168893	0.00174108	0.00171684	1.25319	1.1108	1.21577	1.00213	0.983747	1.01412	1.19325	0.0113336	0.076041	0.00204862
Q96RP9	8	39301.5	41685.6	14501.6	30771.9	39678.4	35735.2	Elongation factor G, mitochondrial	GFM1	0.000412932	0.000365069	0.000335641	0.000284984	0.000236783	0.0003072	0.000276322	1.49439	1.32117	1.21467	1.03135	0.856908	1.11175	1.34341	0.0363526	0.224861	0.000371214
P43897	4	11783.3	13365.6	5511.71	9242.46	12358.5	12087.8	Elongation factor Ts, mitochondrial	TSFM	0.000132398	0.00010965	0.000113534	8.54431e-05	8.99952e-05	9.56829e-05	9.03737e-05	1.465	1.2133	1.25627	0.945442	0.995811	1.05875	1.31152	0.0209706	0.153858	0.000118527
P49411	28	249833	295433	97729.6	202487	233304	259853	Elongation factor Tu, mitochondrial	TUFM	0.00292652	0.00240225	0.00244065	0.00181159	0.00159573	0.0018063	0.00173787	1.68397	1.38229	1.40439	1.04242	0.918207	1.03937	1.49022	0.00963832	0.198555	0.00258981
Q9BW60	2	10154.3	10952	4003.77	8044.7	9402.3	10071.5	Elongation of very long chain fatty acids protein 1	ELOVL1	0.00010849	9.54401e-05	9.45961e-05	7.36306e-05	6.53736e-05	7.2795e-05	7.05998e-05	1.53668	1.35185	1.33989	1.04293	0.925975	1.03109	1.40947	0.00514939	0.142852	9.95086e-05
O95163	2	26230.8	22467.1	10362.9	18345.5	20509.9	20786.5	Elongator complex protein 1	ELP1	0.000222556	0.000217646	0.000195236	0.000190205	0.000169205	0.000158793	0.000172734	1.28843	1.26001	1.13027	1.10114	0.979566	0.919291	1.22623	0.0352425	0.141462	0.000211813
Q9H9T3	5	28918.2	24060.1	14489.7	18906.5	28170.1	23788.2	Elongator complex protein 3	ELP3	0.000238336	0.000224302	0.00022343	0.000209692	0.000236588	0.0002181	0.00022146	1.0762	1.01283	1.00889	0.946861	1.06831	0.984828	1.03264	0.480244	0.0744532	0.000228689
Q0PNE2	3	29195	27257.5	13844.8	20953	29933.9	25656	Elongator complex protein 6	ELP6	0.000270009	0.000248581	0.000240972	0.000211699	0.000226059	0.000231756	0.000223171	1.20987	1.11386	1.07977	0.948595	1.01294	1.03847	1.1345	0.0465453	0.085511	0.000253187
Q15370	3	47287.3	46160.3	20743.1	33110.6	34398.5	39213.4	Elongin-B	ELOB	0.000457258	0.000392815	0.00036831	0.00034289	0.000338692	0.000266322	0.000315968	1.44716	1.24321	1.16565	1.0852	1.07192	0.842876	1.28534	0.0681848	0.22761	0.000406128
Q15369	10	45857.2	42792.9	20168.5	30332.3	45719.8	38785.5	Elongin-C	ELOC	0.000423901	0.000359854	0.000364291	0.00033252	0.000329311	0.000353974	0.000338602	1.25191	1.06276	1.07587	0.982038	0.972562	1.0454	1.13018	0.116271	0.114718	0.000382682
P50402	21	157538	138418	77103.1	88188	212585	127875	Emerin	EMD	0.00137115	0.00104624	0.00120106	0.00114234	0.00125894	0.00164589	0.00134906	1.01638	0.775534	0.890297	0.84677	0.933199	1.22003	0.89407	0.468882	0.212203	0.00120615
P11021	30	245247	239048	100861	172860	234305	227337	Endoplasmic reticulum chaperone BiP	HSPA5	0.00236798	0.00205076	0.00213525	0.00177834	0.00164685	0.00181405	0.00174641	1.35591	1.17427	1.22265	1.01828	0.942991	1.03873	1.25094	0.0151925	0.113256	0.00218466
Q9HD20	1	1	1	1	1	1	1	Endoplasmic reticulum transmembrane helix translocase	ATP13A1	9.90587e-09	1.18637e-08	9.39244e-09	7.25121e-09	1.6328e-08	7.74226e-09	1.04405e-08	0.948794	1.13632	0.899618	0.694528	1.56391	0.741561	0.99491	0.986898	0.502219	1.03873e-08
Q96RQ1	3	29954	42126.6	11538.1	27301.8	26978.8	30533.1	Endoplasmic reticulum-Golgi intermediate compartment protein 2	ERGIC2	0.0004173	0.000323901	0.000286781	0.000217203	0.000188394	0.000208876	0.000204824	2.03736	1.58136	1.40013	1.06043	0.919784	1.01978	1.67295	0.0256607	0.349956	0.00034266
P14625	3	31150.3	25410.1	12382.2	18564	28786.4	24382.6	Endoplasmin	HSP90B1	0.000251709	0.000220238	0.000229012	0.000225877	0.000202176	0.000222872	0.000216975	1.16008	1.01504	1.05548	1.04103	0.931794	1.02718	1.07687	0.236153	0.0985108	0.000233653
Q96C92	1	989.422	646.583	436.348	512.744	1002.9	897.679	Endosome-associated-trafficking regulator 1	ENTR1	6.40497e-06	6.08305e-06	8.4314e-06	7.17451e-06	7.12469e-06	7.76472e-06	7.35464e-06	0.870875	0.827103	1.14641	0.975508	0.968734	1.05576	0.948128	0.643426	0.179084	6.97314e-06
Q96JJ3	4	19898.5	21706.8	8231.01	15509.3	18321.9	19018.8	Engulfment and cell motility protein 2	ELMO2	0.000215025	0.000183998	0.000178633	0.000144288	0.000134396	0.000141853	0.000140179	1.53393	1.31259	1.27432	1.02932	0.958745	1.01194	1.37362	0.011107	0.148973	0.000192552
Q6P2E9	2	22065.4	19457.2	7535.46	13822	22676.8	19173.7	Enhancer of mRNA-decapping protein 4	EDC4	0.00019274	0.00016398	0.000180088	0.000160001	0.000123039	0.000175569	0.00015287	1.26081	1.07268	1.17805	1.04665	0.804861	1.14849	1.17051	0.214015	0.227098	0.000178936
P30084	2	12219.8	11271.2	6024.24	8298.68	12235.5	10722.3	Enoyl-CoA hydratase, mitochondrial	ECHS1	0.000111651	9.84533e-05	0.000100709	8.86085e-05	9.83638e-05	9.47304e-05	9.39009e-05	1.18903	1.04848	1.0725	0.943638	1.04753	1.00883	1.10334	0.122686	0.0949098	0.000103605
Q8N6I1	4	27331.5	28187.7	11086.6	20625.8	23892.6	24814.5	EP300-interacting inhibitor of differentiation 2	EID2	0.000279224	0.000244698	0.000233069	0.000198186	0.000181023	0.000184983	0.000188064	1.48473	1.30114	1.23931	1.05383	0.962559	0.983616	1.34173	0.0122276	0.142843	0.00025233
Q12929	1	8630.22	1162.86	704.243	1304.98	5423.33	3065.44	Epidermal growth factor receptor kinase substrate 8	EPS8	1.15191e-05	1.54819e-05	2.8792e-05	6.25796e-05	1.14989e-05	4.19888e-05	3.86891e-05	0.297736	0.400162	0.744189	1.6175	0.297212	1.08529	0.480696	0.270621	0.395793	1.85977e-05
Q9UBC2	1	1	1	1	1	1	1	Epidermal growth factor receptor substrate 15-like 1	EPS15L1	9.90587e-09	1.18637e-08	9.39244e-09	7.25121e-09	1.6328e-08	7.74226e-09	1.04405e-08	0.948794	1.13632	0.899618	0.694528	1.56391	0.741561	0.99491	0.986898	0.502219	1.03873e-08
P24390	0	1	1	1	1	1	1	ER lumen protein-retaining receptor 1	KDELR1	9.90587e-09	1.18637e-08	9.39244e-09	7.25121e-09	1.6328e-08	7.74226e-09	1.04405e-08	0.948794	1.13632	0.899618	0.694528	1.56391	0.741561	0.99491	0.986898	0.502219	1.03873e-08
Q8N766	2	7028.72	6761.77	2501.1	4820.69	6778.85	5989.86	ER membrane protein complex subunit 1	EMC1	6.69812e-05	5.71914e-05	5.62595e-05	5.09667e-05	4.08379e-05	5.24836e-05	4.80961e-05	1.39265	1.18911	1.16973	1.05969	0.84909	1.09122	1.2505	0.0740525	0.205787	6.0144e-05
Q15006	1	5720.58	5404.19	2242.21	3840.78	4333.03	4605.66	ER membrane protein complex subunit 2	EMC2	5.35332e-05	4.55659e-05	4.32584e-05	4.14811e-05	3.66107e-05	3.35474e-05	3.72131e-05	1.43856	1.22446	1.16245	1.11469	0.983813	0.901495	1.27516	0.0574751	0.199456	4.74525e-05
Q5J8M3	1	4236.21	4188.59	1762.56	3220.49	3537.29	3573.54	ER membrane protein complex subunit 4	EMC4	4.14916e-05	3.8207e-05	3.35642e-05	3.07177e-05	2.8779e-05	2.73866e-05	2.89611e-05	1.43267	1.31925	1.15894	1.06065	0.993713	0.945635	1.30362	0.0243305	0.156797	3.77543e-05
Q96RT1	5	28588.6	25468.1	11813.3	19017.6	23976.1	22682.5	Erbin	ERBIN	0.000252284	0.00022562	0.000213044	0.000207302	0.000192888	0.000185629	0.000195273	1.29195	1.15541	1.09101	1.0616	0.987786	0.950613	1.17946	0.0567658	0.122344	0.000230316
O94905	5	116478	96353	44184.8	64884.2	98087.9	77521	Erlin-2	ERLIN2	0.00095446	0.000769769	0.000728112	0.000844604	0.000721449	0.000759421	0.000775158	1.23131	0.993047	0.939307	1.08959	0.930712	0.979699	1.05455	0.618706	0.177526	0.000817447
Q3B7T1	1	1863.86	2289.07	867.486	1914.32	1815.49	2036.4	Erythroid differentiation-related factor 1	EDRF1	2.26753e-05	2.2711e-05	1.91268e-05	1.35152e-05	1.41643e-05	1.4056e-05	1.39118e-05	1.62993	1.63249	1.37485	0.971491	1.01815	1.01036	1.54576	0.00324958	0.152972	2.15043e-05
Q6ZVH7	1	5923.67	6705.91	2758.3	6228.64	6936.14	6421.67	Espin-like protein	ESPNL	6.64278e-05	7.38949e-05	6.03152e-05	4.29538e-05	4.50376e-05	5.37014e-05	4.72309e-05	1.40645	1.56455	1.27703	0.909442	0.953561	1.137	1.41601	0.0185354	0.22346	6.68793e-05
Q9NTX5	4	34665.2	22093.7	8993.7	16108.6	32233.4	22152.2	Ethylmalonyl-CoA decarboxylase	ECHDC1	0.000218858	0.000191109	0.000208063	0.000251365	0.000146849	0.000249559	0.000215924	1.01358	0.885072	0.963592	1.16413	0.680095	1.15577	0.954083	0.793721	0.272177	0.00020601
P32519	1	2395.76	1594.88	755.543	1263.57	2156.92	1824.16	ETS-related transcription factor Elf-1	ELF1	1.57987e-05	1.49907e-05	1.71333e-05	1.73722e-05	1.23365e-05	1.66994e-05	1.54694e-05	1.02129	0.969056	1.10756	1.12301	0.79748	1.07951	1.03264	0.780958	0.195444	1.59742e-05
P60842	13	656482	801557	287774	539585	660112	726158	Eukaryotic initiation factor 4A-I	EIF4A1	0.00794012	0.00640149	0.0068204	0.00476029	0.00469877	0.00511076	0.00485661	1.63491	1.3181	1.40435	0.980168	0.967501	1.05233	1.45245	0.00996973	0.176763	0.007054
Q14240	1	1740.39	1505.03	681.002	1356.65	1490.62	1188.61	Eukaryotic initiation factor 4A-II	EIF4A2	1.49087e-05	1.60949e-05	1.1164e-05	1.26199e-05	1.11194e-05	1.15407e-05	1.176e-05	1.26774	1.36861	0.949317	1.07312	0.945524	0.981354	1.19522	0.213076	0.232558	1.40559e-05
P38919	7	49082.3	62623.4	20727.7	41744.6	47686.7	50222.4	Eukaryotic initiation factor 4A-III	EIF4A3	0.000620339	0.000495247	0.000471711	0.000355906	0.000338442	0.000369203	0.000354517	1.74982	1.39696	1.33057	1.00392	0.954656	1.04143	1.49245	0.0205379	0.234516	0.000529099
P62495	1	1	1	1	1	1	1	Eukaryotic peptide chain release factor subunit 1	ETF1	9.90587e-09	1.18637e-08	9.39244e-09	7.25121e-09	1.6328e-08	7.74226e-09	1.04405e-08	0.948794	1.13632	0.899618	0.694528	1.56391	0.741561	0.99491	0.986898	0.502219	1.03873e-08
O14602	0	12664.3	10581.2	5508.5	9930.75	12396.8	11222.1	Eukaryotic translation initiation factor 1A, Y-chromosomal	EIF1AY	0.000104816	0.000117816	0.000105403	9.18319e-05	8.99426e-05	9.5979e-05	9.25845e-05	1.13211	1.27252	1.13845	0.991871	0.971465	1.03666	1.18103	0.0218712	0.0885419	0.000109345
P05198	6	86375.7	76066.7	36416.1	56579.9	77870.4	68916.8	Eukaryotic translation initiation factor 2 subunit 1	EIF2S1	0.000753507	0.000671248	0.000647297	0.000626329	0.000594602	0.000602892	0.000607941	1.23944	1.10413	1.06474	1.03025	0.978059	0.991695	1.1361	0.0691541	0.0966571	0.000690684
P41091	8	432500	401765	178100	307364	389836	363624	Eukaryotic translation initiation factor 2 subunit 3	EIF2S3	0.00397983	0.00364648	0.00341532	0.00313615	0.00290801	0.00301821	0.00302079	1.31748	1.20713	1.1306	1.03819	0.962666	0.999145	1.2184	0.0201907	0.104611	0.00368054
Q9BY44	1	1835.78	1426.91	876.915	1073.57	2384.51	1158.03	Eukaryotic translation initiation factor 2A	EIF2A	1.41347e-05	1.27366e-05	1.08767e-05	1.33117e-05	1.43183e-05	1.84615e-05	1.53638e-05	0.920002	0.828998	0.707944	0.86643	0.931947	1.20162	0.818982	0.20456	0.180242	1.25827e-05
Q9BQI3	2	6288.74	6306.02	2787.65	4589.9	6053.71	5782.4	Eukaryotic translation initiation factor 2-alpha kinase 1	EIF2AK1	6.24666e-05	5.44533e-05	5.43109e-05	4.5601e-05	4.55167e-05	4.68694e-05	4.59957e-05	1.3581	1.18388	1.18078	0.991418	0.989587	1.01899	1.24092	0.0153689	0.10353	5.70769e-05
Q14152	5	33377.1	24279.9	13518.2	29152.9	33933.2	27470.8	Eukaryotic translation initiation factor 3 subunit A	EIF3A	0.000240514	0.000345862	0.000258018	0.000242024	0.000220725	0.00026272	0.000241823	0.994585	1.43023	1.06697	1.00083	0.912754	1.08641	1.16393	0.31793	0.254384	0.000281464
P55884	12	132717	133862	58222.8	95216.4	132585	128797	Eukaryotic translation initiation factor 3 subunit B	EIF3B	0.00132602	0.00112962	0.00120972	0.000962362	0.00095066	0.0010265	0.000979842	1.3533	1.15286	1.23461	0.98216	0.970218	1.04762	1.24692	0.0172258	0.113392	0.00122179
Q99613	1	65304.7	70764.7	25189.1	49924.1	61148	62335.7	Eukaryotic translation initiation factor 3 subunit C	EIF3C	0.000700986	0.000592286	0.000585485	0.000473538	0.000411288	0.000473423	0.00045275	1.54829	1.3082	1.29318	1.04592	0.908422	1.04566	1.38322	0.0154002	0.18035	0.000626252
O15371	7	71511.4	73660.9	31088.1	51934.4	77714.3	71543.4	Eukaryotic translation initiation factor 3 subunit D	EIF3D	0.000729675	0.000616136	0.000671968	0.000518544	0.000507606	0.000601684	0.000542611	1.34475	1.1355	1.2384	0.955646	0.935487	1.10887	1.23955	0.0424551	0.157356	0.000672593
P60228	3	19975.7	20053.8	9010.5	15501.7	22329.8	20783.4	Eukaryotic translation initiation factor 3 subunit E	EIF3E	0.00019865	0.000183908	0.000195207	0.000144848	0.000147123	0.000172883	0.000154951	1.28201	1.18687	1.2598	0.934797	0.949481	1.11572	1.24289	0.0199178	0.134447	0.000192588
O00303	2	9581.37	6814.22	3233.3	5971.4	8253.11	7240.43	Eukaryotic translation initiation factor 3 subunit F	EIF3F	6.75007e-05	7.08431e-05	6.80053e-05	6.94766e-05	5.27932e-05	6.38977e-05	6.20558e-05	1.08774	1.1416	1.09587	1.11958	0.850738	1.02968	1.10841	0.25068	0.154447	6.8783e-05
O75821	2	44038.6	41553.6	20447.8	31012.2	41843.7	37797.7	Eukaryotic translation initiation factor 3 subunit G	EIF3G	0.000411625	0.00036792	0.000355013	0.000319333	0.000333871	0.000323964	0.000325723	1.26373	1.12955	1.08992	0.980382	1.02502	0.994602	1.16107	0.0411006	0.094856	0.000378186
Q13347	14	129023	140833	61048.3	104132	124697	120472	Eukaryotic translation initiation factor 3 subunit I	EIF3I	0.00139508	0.00123539	0.00113153	0.000935577	0.000996796	0.000965437	0.000965936	1.44427	1.27896	1.17143	0.96857	1.03195	0.999483	1.29822	0.0215386	0.143465	0.001254
Q9Y262	5	43163.9	44548.5	19865.9	34060.6	44038.3	43055.3	Eukaryotic translation initiation factor 3 subunit L	EIF3L	0.000441291	0.000404086	0.000404394	0.000312991	0.000324371	0.000340955	0.000326106	1.35322	1.23913	1.24007	0.959783	0.99468	1.04554	1.27747	0.00360608	0.0856621	0.00041659
Q04637	64	672194	724757	323487	509707	654835	689520	Eukaryotic translation initiation factor 4 gamma 1	EIF4G1	0.00717934	0.00604702	0.00647628	0.00487422	0.00528189	0.0050699	0.00507534	1.41455	1.19145	1.27603	0.960374	1.0407	0.998928	1.29401	0.0130693	0.124051	0.00656755
P78344	4	22499.8	18979.4	8026.61	14834	20080.1	18428.3	Eukaryotic translation initiation factor 4 gamma 2	EIF4G2	0.000188008	0.000175987	0.000173087	0.000163151	0.000131058	0.000155465	0.000149891	1.25429	1.17409	1.15475	1.08846	0.874356	1.03718	1.19438	0.0528038	0.143575	0.000179027
O43432	2	12491.9	11151	4955.71	7732.49	11758.1	10411	Eukaryotic translation initiation factor 4 gamma 3	EIF4G3	0.000110461	9.17361e-05	9.7785e-05	9.05813e-05	8.09168e-05	9.10341e-05	8.75108e-05	1.26225	1.04828	1.11741	1.03509	0.92465	1.04026	1.14265	0.124109	0.132257	9.99939e-05
P23588	1	10005.6	5650.71	3566.77	5121.23	7923.57	7156.03	Eukaryotic translation initiation factor 4B	EIF4B	5.59752e-05	6.07568e-05	6.72126e-05	7.25526e-05	5.82382e-05	6.13463e-05	6.40457e-05	0.873989	0.948649	1.04945	1.13283	0.909323	0.957852	0.957362	0.64153	0.142901	6.13149e-05
O60573	2	4063.53	4236.13	2326.92	3438.27	4684.87	4167.27	Eukaryotic translation initiation factor 4E type 2	EIF4E2	4.19625e-05	4.07907e-05	3.91409e-05	2.94655e-05	3.7994e-05	3.62715e-05	3.4577e-05	1.2136	1.17971	1.13199	0.852171	1.09882	1.04901	1.1751	0.0907826	0.15865	4.06314e-05
Q15056	4	19652.1	16421.5	8424.43	13768.3	18691.2	19023.2	Eukaryotic translation initiation factor 4H	EIF4H	0.000162669	0.000163343	0.000178674	0.000142501	0.000137554	0.000144712	0.000141589	1.14888	1.15364	1.26192	1.00644	0.9715	1.02206	1.18815	0.00914072	0.0709479	0.000168229
P63241	1	32577.2	20753	10196.3	17015.2	28867.2	25486.3	Eukaryotic translation initiation factor 5A-1	EIF5A	0.000205576	0.000201864	0.000239378	0.000236225	0.000166485	0.000223498	0.000208736	0.984865	0.967077	1.1468	1.13169	0.797589	1.07072	1.03291	0.793384	0.208763	0.000215606
Q9NY74	1	3968.62	1873.51	1143.69	1594.63	3736.66	2168.41	Ewing's tumor-associated antigen 1	ETAA1	1.85587e-05	1.89183e-05	2.03667e-05	2.87773e-05	1.86742e-05	2.89302e-05	2.54606e-05	0.728921	0.743042	0.79993	1.13027	0.733455	1.13627	0.757298	0.146703	0.178821	1.92812e-05
Q9NV70	1	1	1	1	1	1	1	Exocyst complex component 1	EXOC1	9.90587e-09	1.18637e-08	9.39244e-09	7.25121e-09	1.6328e-08	7.74226e-09	1.04405e-08	0.948794	1.13632	0.899618	0.694528	1.56391	0.741561	0.99491	0.986898	0.502219	1.03873e-08
Q96KP1	1	7376.24	8343.16	2847.1	5951.51	7019.75	6797.13	Exocyst complex component 2	EXOC2	8.26462e-05	7.06071e-05	6.38416e-05	5.34867e-05	4.64874e-05	5.43487e-05	5.1441e-05	1.60662	1.37259	1.24107	1.03977	0.903705	1.05653	1.40676	0.0256679	0.219512	7.2365e-05
Q96A65	5	41167.4	45861.8	17601.3	30181.7	39127.1	37865.9	Exocyst complex component 4	EXOC4	0.000454301	0.000358067	0.000355654	0.000298514	0.000287394	0.000302932	0.00029628	1.53335	1.20854	1.2004	1.00754	0.970009	1.02245	1.3141	0.0470605	0.193213	0.000389341
Q8TAG9	1	17307.1	10179.3	4550.08	6654.73	16985.9	10822.2	Exocyst complex component 6	EXOC6	0.000100834	7.89499e-05	0.000101647	0.000125497	7.42936e-05	0.000131509	0.000110433	0.913081	0.71491	0.920436	1.13641	0.672747	1.19085	0.849476	0.444495	0.268495	9.38104e-05
Q9Y2D4	1	3210.06	2468.19	1254.74	1970.72	3252.78	2129.22	Exocyst complex component 6B	EXOC6B	2.44496e-05	2.33801e-05	1.99985e-05	2.32769e-05	2.04874e-05	2.51839e-05	2.29827e-05	1.06383	1.01729	0.870156	1.0128	0.891425	1.09578	0.983757	0.854786	0.142978	2.26094e-05
Q8IYI6	1	7750.93	7999.96	3291.61	6525.84	6863.74	7335.68	Exocyst complex component 8	EXOC8	7.92466e-05	7.74208e-05	6.88999e-05	5.62036e-05	5.37454e-05	5.31408e-05	5.43633e-05	1.45772	1.42414	1.2674	1.03385	0.988634	0.977514	1.38309	0.00330825	0.10965	7.51891e-05
Q86TP1	1	6294.32	8425.13	2702.54	4983.1	5818.65	6315.68	Exopolyphosphatase PRUNE1	PRUNE1	8.34582e-05	5.91181e-05	5.93197e-05	4.56415e-05	4.4127e-05	4.50495e-05	4.49393e-05	1.85713	1.31551	1.31999	1.01562	0.981925	1.00245	1.49755	0.0506859	0.312456	6.72987e-05
Q9Y3B2	1	4018.02	2935.02	1675.29	2642.18	3928.07	3154.97	Exosome complex component CSL4	EXOSC1	2.90739e-05	3.1346e-05	2.96329e-05	2.91356e-05	2.73541e-05	3.04122e-05	2.89673e-05	1.00368	1.08212	1.02298	1.00581	0.94431	1.04988	1.03626	0.401302	0.0684807	3.00176e-05
Q13868	5	48056.6	44512.4	19954.7	33051.4	42219.9	36384.3	Exosome complex component RRP4	EXOSC2	0.000440934	0.000392113	0.000341738	0.000348468	0.000325821	0.000326877	0.000333722	1.32126	1.17497	1.02402	1.04419	0.976324	0.979489	1.17342	0.121975	0.155274	0.000391595
Q15024	1	3772.85	4380.06	2005.61	3246.63	3384.54	3923.63	Exosome complex component RRP42	EXOSC7	4.33882e-05	3.85171e-05	3.68525e-05	2.73577e-05	3.27476e-05	2.6204e-05	2.87698e-05	1.50812	1.3388	1.28094	0.950919	1.13826	0.910817	1.37596	0.0183763	0.204557	3.95859e-05
Q96B26	1	4565.59	3334.78	1408.68	2359.18	5056.36	3350.62	Exosome complex component RRP43	EXOSC8	3.30339e-05	2.79886e-05	3.14705e-05	3.31061e-05	2.3001e-05	3.91477e-05	3.17516e-05	1.04039	0.881487	0.991148	1.04266	0.724405	1.23294	0.971007	0.861253	0.262412	3.0831e-05
Q06265	1	3861.87	3384.71	1255.76	2197.85	3325.11	2643.9	Exosome complex component RRP45	EXOSC9	3.35285e-05	2.60747e-05	2.48327e-05	2.80033e-05	2.0504e-05	2.57438e-05	2.47504e-05	1.35467	1.05351	1.00333	1.13143	0.828432	1.04014	1.13717	0.387972	0.259522	2.81453e-05
Q9Y2L1	17	170319	188977	68707.1	138040	167981	173379	Exosome complex exonuclease RRP44	DIS3	0.00187198	0.00163766	0.00162846	0.00123502	0.00112185	0.00130055	0.00121914	1.53549	1.34329	1.33574	1.01303	0.920196	1.06678	1.40484	0.00660025	0.153846	0.0017127
P42285	4	24335	25853.4	11780.8	17641.2	22073.9	21833	Exosome RNA helicase MTR4	MTREX	0.0002561	0.00020929	0.000205065	0.000176459	0.000192357	0.000170901	0.000179906	1.42353	1.16333	1.13985	0.98084	1.06921	0.949951	1.24224	0.0682006	0.175212	0.000223485
O14980	6	33809.4	42924.5	14567.9	27099.9	34839.9	37952.8	Exportin-1	XPO1	0.000425205	0.000321505	0.00035647	0.000245159	0.000237865	0.000269739	0.000250921	1.69457	1.2813	1.42064	0.977038	0.947967	1.075	1.46551	0.0216578	0.23178	0.000367727
P55060	3	18543.6	22828.2	9094.8	16789.8	18990.9	21485.2	Exportin-2	CSE1L	0.000226133	0.00019919	0.000201799	0.000134464	0.0001485	0.000147033	0.000143332	1.57769	1.38971	1.40791	0.938128	1.03605	1.02582	1.45844	0.00244685	0.130044	0.000209041
Q9HAV4	1	3469.34	3022.72	1450.1	2371.72	3523.13	2988.52	Exportin-5	XPO5	2.99427e-05	2.81375e-05	2.80695e-05	2.51569e-05	2.36772e-05	2.7277e-05	2.53703e-05	1.18022	1.10907	1.10639	0.991588	0.933261	1.07515	1.13189	0.0507332	0.0909399	2.87165e-05
Q9UIA9	1	2431.19	3999.91	1460.69	2368.83	2582.05	2560.52	Exportin-7	XPO7	3.96226e-05	2.81032e-05	2.40496e-05	1.7629e-05	2.38501e-05	1.99909e-05	2.049e-05	1.93375	1.37155	1.17372	0.860372	1.16399	0.975641	1.49301	0.113691	0.455891	3.05918e-05
O43592	2	21232	30350.7	8351.78	17126.7	20946	22388	Exportin-T	XPOT	0.00030065	0.000203186	0.000210278	0.000153958	0.000136368	0.000162169	0.000150832	1.99329	1.34711	1.39412	1.02073	0.904106	1.07517	1.57817	0.0540201	0.385765	0.000238038
Q9BSJ8	3	19835.2	21502.6	8562.42	14913.2	19719.6	20645.8	Extended synaptotagmin-1	ESYT1	0.000213001	0.000176926	0.000193914	0.000143829	0.000139807	0.000152674	0.000145437	1.46457	1.21652	1.33332	0.988946	0.961292	1.04976	1.33814	0.0113881	0.138084	0.000194614
A0FGR8	11	74167.9	72299.4	32733.3	51627.7	70092.7	62759.2	Extended synaptotagmin-2	ESYT2	0.000716189	0.000612497	0.000589462	0.000537808	0.000534469	0.000542676	0.000538317	1.33042	1.1378	1.09501	0.999053	0.992851	1.0081	1.18774	0.0607932	0.125731	0.000639383
P15311	1	62592.7	35914.2	22771.5	30200.4	62400	40742.6	Ezrin	EZR	0.000355761	0.000358289	0.000382673	0.000453873	0.000371813	0.000483117	0.000436268	0.815465	0.82126	0.877152	1.04035	0.852259	1.10739	0.837959	0.10908	0.11595	0.000365574
Q9Y5B9	2	6770.32	8087.33	2628.54	5629.94	6021.6	7609.76	FACT complex subunit SPT16	SUPT16H	8.0112e-05	6.67921e-05	7.14742e-05	4.9093e-05	4.29188e-05	4.66208e-05	4.62109e-05	1.73362	1.44538	1.5467	1.06237	0.92876	1.00887	1.57523	0.00346132	0.18056	7.27928e-05
Q08945	1	9913.52	12248.5	5086.81	7739.68	10454.8	10345.7	FACT complex subunit SSRP1	SSRP1	0.000121332	9.18214e-05	9.71712e-05	7.18851e-05	8.30574e-05	8.09438e-05	7.86288e-05	1.5431	1.16778	1.23582	0.914234	1.05632	1.02944	1.31557	0.0628178	0.223261	0.000103441
P52907	10	155369	73959.9	36585.1	61178.5	148232	95147.8	F-actin-capping protein subunit alpha-1	CAPZA1	0.000732637	0.000725805	0.00089367	0.00112661	0.00059736	0.00114765	0.000957208	0.765389	0.758252	0.933622	1.17698	0.624065	1.19896	0.819088	0.409562	0.284684	0.000784038
P47755	1	4573.1	3472.54	1832.94	3084.31	4724.79	3637.6	F-actin-capping protein subunit alpha-2	CAPZA2	3.43985e-05	3.65915e-05	3.4166e-05	3.31605e-05	2.99282e-05	3.65805e-05	3.32231e-05	1.03538	1.10139	1.02838	0.998116	0.900826	1.10106	1.05505	0.426903	0.113061	3.5052e-05
P47756	14	91308.9	28145.7	14529.1	27267	80060.3	43149.4	F-actin-capping protein subunit beta	CAPZB	0.000278808	0.000323488	0.000405278	0.0006621	0.000237231	0.000619848	0.000506393	0.550576	0.638809	0.800323	1.30748	0.468472	1.22404	0.663236	0.290457	0.331683	0.000335858
Q96CU9	1	9330.56	11261.2	3373.49	8494.19	8433.79	10441.6	FAD-dependent oxidoreductase domain-containing protein 1	FOXRED1	0.000111552	0.000100773	9.80722e-05	6.76579e-05	5.50823e-05	6.52966e-05	6.26789e-05	1.77974	1.60776	1.56468	1.07944	0.878801	1.04176	1.65072	0.00194405	0.209604	0.000103466
Q8IWF2	2	22914.7	19514.3	12136.2	16354.7	22356	20537.4	FAD-dependent oxidoreductase domain-containing protein 2	FOXRED2	0.000193306	0.000194028	0.000192897	0.000166159	0.000198159	0.000173086	0.000179135	1.07911	1.08314	1.07683	0.927567	1.1062	0.966231	1.07969	0.216063	0.101524	0.00019341
P55789	1	279.96	206.191	1	301.79	355.709	159.784	FAD-linked sulfhydryl oxidase ALR	GFER	2.0425e-06	3.58036e-06	1.50077e-06	2.03005e-06	1.6328e-08	2.75399e-06	1.60012e-06	1.27646	2.23755	0.937906	1.26868	0.0102042	1.72111	1.48397	0.49354	1.47829	2.37454e-06
Q9HB96	1	4586.75	1194.14	1855.11	1236.55	5941.33	2538.06	Fanconi anemia group E protein	FANCE	1.1829e-05	1.467e-05	2.38386e-05	3.32595e-05	3.02902e-05	4.59993e-05	3.65163e-05	0.323938	0.401739	0.652821	0.910811	0.829497	1.25969	0.459499	0.0306808	0.201424	1.67792e-05
Q9NVI1	3	17074.6	13771.6	7133.6	11624.6	11234.1	13320.1	Fanconi anemia group I protein	FANCI	0.00013642	0.000137912	0.000125109	0.000123812	0.000116477	8.69773e-05	0.000109089	1.25054	1.26421	1.14685	1.13496	1.06773	0.797308	1.22054	0.114605	0.227386	0.000133147
Q9BX63	1	4525.12	3528.16	1505.33	2841.96	3856.97	3436.84	Fanconi anemia group J protein	BRIP1	3.49495e-05	3.37162e-05	3.22803e-05	3.28126e-05	2.4579e-05	2.98617e-05	2.90844e-05	1.20166	1.15925	1.10988	1.12818	0.845092	1.02672	1.15693	0.145416	0.172173	3.36487e-05
Q96AE4	10	180468	106062	56183.5	82717.8	177128	118569	Far upstream element-binding protein 1	FUBP1	0.00105064	0.000981341	0.00111365	0.00130861	0.000917363	0.00137137	0.00119912	0.876176	0.818388	0.92873	1.09132	0.765033	1.14365	0.874431	0.363847	0.187699	0.00104854
Q92945	12	79492.4	63995.7	32424.6	49384.6	73145.4	60737.2	Far upstream element-binding protein 2	KHSRP	0.000633933	0.000585886	0.000570471	0.000576416	0.000529429	0.00056631	0.000557385	1.13733	1.05113	1.02348	1.03414	0.949844	1.01601	1.07065	0.174148	0.0760481	0.000596763
Q96I24	20	205068	197967	91588	152153	198475	180154	Far upstream element-binding protein 3	FUBP3	0.00196104	0.0018051	0.00169208	0.00148699	0.00149545	0.00153665	0.00150636	1.30184	1.19832	1.12329	0.987142	0.992754	1.0201	1.20781	0.0169678	0.0921468	0.00181941
P14324	3	35459	38405.2	14788.1	28958.7	31442.3	35950.2	Farnesyl pyrophosphate synthase	FDPS	0.000380437	0.000343558	0.00033766	0.00025712	0.00024146	0.000243434	0.000247338	1.53812	1.38902	1.36518	1.03955	0.976233	0.984216	1.43077	0.001716	0.105923	0.000353885
Q9NVQ4	1	10769.2	10196.8	4219.8	8688.9	9750.21	9867.3	Fas apoptotic inhibitory molecule 1	FAIM	0.000101008	0.000103083	9.26781e-05	7.80898e-05	6.89008e-05	7.54886e-05	7.41597e-05	1.36203	1.39001	1.24971	1.053	0.929086	1.01792	1.33392	0.00411615	0.113014	9.89229e-05
Q96CS3	9	79005	88640.3	35755	64566.1	78132.1	81735.3	FAS-associated factor 2	FAF2	0.000878059	0.000765995	0.000767694	0.000572882	0.000583807	0.000604919	0.000587203	1.49533	1.30448	1.30738	0.975612	0.994218	1.03017	1.36906	0.00478487	0.115763	0.000803916
Q16658	2	7577.27	7108.88	2774.69	6062.36	6865.25	6315.3	Fascin	FSCN1	7.04196e-05	7.19222e-05	5.93161e-05	5.49444e-05	4.53051e-05	5.31525e-05	5.1134e-05	1.37716	1.40654	1.16001	1.07452	0.886007	1.03947	1.31457	0.0315119	0.188427	6.72193e-05
Q9NYY8	5	20700.5	18694	8058.11	13315.7	16575.7	14811.6	FAST kinase domain-containing protein 2, mitochondrial	FASTKD2	0.00018518	0.000157974	0.000139117	0.000150104	0.000131573	0.000128333	0.00013667	1.35495	1.15588	1.01791	1.09829	0.962705	0.939	1.17625	0.183386	0.197307	0.000160757
Q969Z0	2	16115.7	20343.3	6965.6	13427.6	14531.1	15796.8	FAST kinase domain-containing protein 4	TBRG4	0.000201518	0.000159302	0.000148371	0.000116858	0.000113734	0.000112504	0.000114365	1.76205	1.39292	1.29734	1.0218	0.994482	0.983721	1.4841	0.0271314	0.247133	0.00016973
Q7L8L6	8	62562.8	60084.1	26242.6	40161.8	61400.4	49756.5	FAST kinase domain-containing protein 5, mitochondrial	FASTKD5	0.000595185	0.000476469	0.000467335	0.000453656	0.00042849	0.000475378	0.000452508	1.3153	1.05295	1.03277	1.00254	0.946922	1.05054	1.13367	0.235391	0.168225	0.000512996
P49327	29	172023	164524	66122.1	118068	156970	153982	Fatty acid synthase	FASN	0.00162975	0.00140073	0.00144626	0.00124738	0.00107964	0.0012153	0.00118077	1.38024	1.18628	1.22485	1.05641	0.91435	1.02924	1.26379	0.0230335	0.140088	0.00149225
Q8WVX9	6	44712.8	40927.3	17292.4	29672.5	46714.8	34939.2	Fatty acyl-CoA reductase 1	FAR1	0.000405421	0.000352026	0.000328164	0.000324222	0.000282349	0.000361678	0.00032275	1.25615	1.09071	1.01678	1.00456	0.874825	1.12061	1.12121	0.293146	0.184467	0.00036187
Q0JRZ9	1	2637.07	2272.03	1241.32	1886.37	2755.76	1715.47	F-BAR domain only protein 2	FCHO2	2.25064e-05	2.23794e-05	1.61125e-05	1.91219e-05	2.02683e-05	2.13358e-05	2.0242e-05	1.11187	1.10559	0.795991	0.944666	1.0013	1.05404	1.00448	0.969142	0.18876	2.03328e-05
Q9UK96	3	6307.54	5743.26	2424.63	4704.06	5354.31	5184.08	F-box only protein 10	FBXO10	5.68919e-05	5.58077e-05	4.86912e-05	4.57373e-05	3.95893e-05	4.14545e-05	4.22604e-05	1.34622	1.32057	1.15217	1.08228	0.936795	0.98093	1.27299	0.021552	0.141874	5.37969e-05
Q8NEZ5	1	2273.21	2284.92	963.061	1740.69	2227.68	2348.46	F-box only protein 22	FBXO22	2.26341e-05	2.06511e-05	2.20578e-05	1.64835e-05	1.57249e-05	1.72473e-05	1.64852e-05	1.37299	1.2527	1.33803	0.999897	0.953876	1.04623	1.32124	0.00196529	0.0868965	2.1781e-05
Q9UK99	2	6776.24	6037.48	2696.24	4210.66	6404.31	5457.79	F-box only protein 3	FBXO3	5.98064e-05	4.99542e-05	5.1262e-05	4.9136e-05	4.40242e-05	4.95838e-05	4.75813e-05	1.25693	1.04987	1.07736	1.03267	0.925241	1.04209	1.12805	0.162799	0.134195	5.36742e-05
Q9Y3I1	2	3984.39	3960.51	1580.18	3145.68	4228.74	3693.96	F-box only protein 7	FBXO7	3.92323e-05	3.73195e-05	3.46953e-05	2.88916e-05	2.58012e-05	3.274e-05	2.91443e-05	1.34614	1.28051	1.19047	0.991331	0.885292	1.12338	1.27237	0.0297035	0.170709	3.70824e-05
Q9UK97	4	37335.9	34995.5	15388.2	25614.7	34087.2	29396.1	F-box only protein 9	FBXO9	0.000346661	0.000303886	0.000276101	0.000270731	0.000251259	0.000263912	0.000261967	1.3233	1.16002	1.05395	1.03345	0.959124	1.00742	1.17909	0.0923793	0.142784	0.000308883
Q9UKA2	1	1880.37	1436.93	703.684	1041.95	1570.44	1274.97	F-box/LRR-repeat protein 4	FBXL4	1.4234e-05	1.23614e-05	1.19751e-05	1.36349e-05	1.14898e-05	1.21587e-05	1.24278e-05	1.14534	0.994659	0.96357	1.09713	0.92452	0.978349	1.03452	0.672555	0.133415	1.28568e-05
Q9Y4F1	3	11344.8	8630.97	4186.18	6567.39	9766.72	8282.8	FERM, ARHGEF and pleckstrin domain-containing protein 1	FARP1	8.54973e-05	7.79137e-05	7.77957e-05	8.22634e-05	6.83519e-05	7.56164e-05	7.54106e-05	1.13376	1.03319	1.03163	1.09087	0.906397	1.00273	1.06619	0.353241	0.114464	8.04022e-05
O94887	3	24594	23111.6	9016.1	16138.1	20320.6	20496.4	FERM, ARHGEF and pleckstrin domain-containing protein 2	FARP2	0.00022894	0.000191457	0.000192511	0.000178336	0.000147215	0.000157327	0.000160959	1.42235	1.18948	1.19602	1.10796	0.914608	0.977435	1.26928	0.0477165	0.18236	0.000204303
Q96AC1	3	13621.9	11809	5245.8	8825.77	12014.7	10090	Fermitin family homolog 2	FERMT2	0.000116978	0.000104706	9.47702e-05	9.87753e-05	8.56534e-05	9.30208e-05	9.24831e-05	1.26486	1.13217	1.02473	1.06804	0.926151	1.00581	1.14059	0.156372	0.145084	0.000105485
Q9BRQ8	1	5338.69	4701.14	2193.69	3522.09	4889.88	4563.02	Ferroptosis suppressor protein 1	AIFM2	4.65689e-05	4.17851e-05	4.28579e-05	3.8712e-05	3.58185e-05	3.78587e-05	3.7463e-05	1.24306	1.11537	1.14401	1.03334	0.956102	1.01056	1.16748	0.0203867	0.0814637	4.37373e-05
Q8N612	1	2045.65	1678.32	831.32	1163.7	1567.01	1695.79	FHF complex subunit HOOK interacting protein 1B	FHIP1B	1.66252e-05	1.38058e-05	1.59276e-05	1.48335e-05	1.35738e-05	1.21322e-05	1.35131e-05	1.2303	1.02166	1.17867	1.09771	1.00449	0.897806	1.14354	0.167593	0.157772	1.54528e-05
P35556	3	2911.93	2939.08	1391.1	2264.33	2868.13	2651.44	Fibrillin-2	FBN2	2.91141e-05	2.68634e-05	2.49035e-05	2.1115e-05	2.27138e-05	2.22058e-05	2.20115e-05	1.32268	1.22042	1.13138	0.95927	1.0319	1.00883	1.22483	0.0192177	0.105966	2.69604e-05
Q53EP0	2	28683.2	22720.1	11652.4	17700.6	28171.7	22662.4	Fibronectin type III domain-containing protein 3B	FNDC3B	0.000225062	0.000209995	0.000212855	0.000207988	0.00019026	0.000218113	0.000205454	1.09544	1.0221	1.03602	1.01233	0.92605	1.06162	1.05119	0.324018	0.0819754	0.000215971
Q9Y2H6	6	50566.9	45448.9	20741.9	34562.7	46751.3	45229.6	Fibronectin type-III domain-containing protein 3A	FNDC3A	0.000450211	0.000410042	0.000424816	0.000366671	0.000338673	0.00036196	0.000355768	1.26546	1.15255	1.19408	1.03065	0.951949	1.0174	1.20403	0.0076002	0.0763885	0.000428357
Q6PIW4	4	29887.6	29518.8	12710.6	21408.7	27194.1	26228.2	Fidgetin-like protein 1	FIGNL1	0.00029241	0.000253987	0.000246347	0.000216722	0.000207538	0.000210544	0.000211601	1.38189	1.20031	1.1642	1.0242	0.9808	0.995002	1.2488	0.0221775	0.119892	0.000264248
P20930	2	3492.18	3461.46	1590.14	2501.24	14208.8	2398.04	Filaggrin	FLG	3.42887e-05	2.96741e-05	2.25235e-05	2.53225e-05	2.59638e-05	0.000110008	5.37648e-05	0.637753	0.551923	0.418925	0.470987	0.482914	2.0461	0.536201	0.428454	0.498137	2.88287e-05
Q5D862	6	19234.3	22763.8	6685.98	15670.2	79527	13328.4	Filaggrin-2	FLG2	0.000225496	0.000185906	0.000125186	0.000139472	0.000109169	0.000615718	0.00028812	0.782646	0.64524	0.434494	0.484076	0.3789	2.13702	0.620793	0.54777	0.636782	0.000178863
P21333	6	22453.3	13985.8	7720.85	20933.1	21318.8	14849.3	Filamin-A	FLNA	0.000138542	0.000248345	0.000139471	0.000162814	0.000126066	0.000165055	0.000151312	0.915605	1.64128	0.92175	1.07602	0.833154	1.09083	1.15955	0.565382	0.449675	0.000175453
Q5T1M5	1	3756.66	2978.76	1160.66	2170.85	3380.06	2188.05	FK506-binding protein 15	FKBP15	2.95072e-05	2.57544e-05	2.05512e-05	2.72403e-05	1.89513e-05	2.61693e-05	2.41203e-05	1.22333	1.06775	0.852027	1.12935	0.785699	1.08495	1.0477	0.769961	0.270402	2.52709e-05
P39748	3	31220	36125.4	13529.9	25867.6	28451	45086.2	Flap endonuclease 1	FEN1	0.000357853	0.000306886	0.000423469	0.000226383	0.000220915	0.000220275	0.000222525	1.60815	1.37911	1.90302	1.01734	0.992768	0.989892	1.6301	0.0142784	0.263793	0.000362736
Q17RS7	2	12210.9	10465	5469.58	7679.35	11558.5	9149.16	Flap endonuclease GEN homolog 1	GEN1	0.000103665	9.11057e-05	8.5933e-05	8.85436e-05	8.93073e-05	8.94892e-05	8.91133e-05	1.16329	1.02236	0.964311	0.993606	1.00218	1.00422	1.04999	0.445773	0.102499	9.35679e-05
O75955	7	85061.6	34959.1	33297.9	26407.4	90349.3	42246.6	Flotillin-1	FLOT1	0.0003463	0.000313291	0.000396799	0.0006168	0.000543688	0.000699507	0.000619998	0.55855	0.505309	0.639999	0.994841	0.876918	1.12824	0.567953	0.00634996	0.0984974	0.00035213
Q14254	6	74412.3	31108.3	28622.1	23843.1	74792.2	38926.5	Flotillin-2	FLOT2	0.000308155	0.000282868	0.000365615	0.00053958	0.000467342	0.00057906	0.000528661	0.582897	0.535066	0.691586	1.02065	0.884011	1.09533	0.603183	0.00681656	0.103013	0.000318879
Q05397	1	14992.2	14547.9	5433.45	10654.7	13430	13652.8	Focal adhesion kinase 1	PTK2	0.000144109	0.000126404	0.000128233	0.000108712	8.87173e-05	0.000103979	0.000100469	1.43436	1.25814	1.27634	1.08204	0.883028	1.03493	1.32295	0.0170348	0.168296	0.000132916
Q12948	1	2524.86	2515.28	1205.26	1784.23	2703.5	2669.53	Forkhead box protein C1	FOXC1	2.49161e-05	2.11676e-05	2.50734e-05	1.83083e-05	1.96795e-05	2.09312e-05	1.96397e-05	1.26866	1.0778	1.27667	0.932212	1.00203	1.06576	1.20771	0.0514624	0.138498	2.3719e-05
P55316	1	3239.12	3615.99	1511.45	2419.9	2577.63	2690.19	Forkhead box protein G1	FOXG1	3.58195e-05	2.8709e-05	2.52674e-05	2.34875e-05	2.46789e-05	1.99567e-05	2.27077e-05	1.57742	1.26428	1.11272	1.03434	1.08681	0.878851	1.31814	0.101872	0.276554	2.9932e-05
Q9NZ56	3	6050.96	5237.26	2385.74	3661.56	6630.19	5499.44	Formin-2	FMN2	5.18796e-05	4.34397e-05	5.16532e-05	4.38768e-05	3.89544e-05	5.13326e-05	4.47213e-05	1.16007	0.971343	1.155	0.981118	0.871048	1.14783	1.09547	0.400689	0.186728	4.89908e-05
Q5T0N5	1	1651.58	1341.02	675.281	1163.29	1688.27	1591.69	Formin-binding protein 1-like	FNBP1L	1.32839e-05	1.3801e-05	1.49499e-05	1.19759e-05	1.1026e-05	1.3071e-05	1.20243e-05	1.10476	1.14776	1.2433	0.995975	0.916974	1.08705	1.16527	0.06107	0.121922	1.40116e-05
Q8N3X1	1	4201.29	3996.52	1798.86	2695.38	3695.44	3412.14	Formin-binding protein 4	FNBP4	3.9589e-05	3.19772e-05	3.20484e-05	3.04644e-05	2.93718e-05	2.8611e-05	2.94824e-05	1.3428	1.08462	1.08703	1.03331	0.996247	0.970444	1.17148	0.121834	0.152917	3.45382e-05
Q5TD97	1	4532.65	3698.25	1896.04	2912.29	4832.89	3573.76	Four and a half LIM domains protein 5	FHL5	3.66344e-05	3.45506e-05	3.35663e-05	3.28672e-05	3.09586e-05	3.74175e-05	3.37478e-05	1.08554	1.02379	0.994623	0.973909	0.917352	1.10874	1.03465	0.610365	0.111822	3.49171e-05
P51114	7	35466.2	30950.2	12837.7	23881.3	33313.7	32521.8	Fragile X mental retardation syndrome-related protein 1	FXR1	0.000306588	0.000283321	0.00030546	0.000257173	0.000209615	0.000257923	0.00024157	1.26915	1.17283	1.26448	1.06459	0.867718	1.06769	1.23549	0.0323757	0.151611	0.000298456
P51116	2	8317.58	6889.44	2687.68	5974.24	7131.05	6541.88	Fragile X mental retardation syndrome-related protein 2	FXR2	6.82458e-05	7.08767e-05	6.14442e-05	6.03125e-05	4.38844e-05	5.52104e-05	5.31358e-05	1.28437	1.33388	1.15636	1.13506	0.825892	1.03904	1.2582	0.070755	0.219162	6.68556e-05
P98174	1	4439.36	2392.19	1137.02	1764.19	4700.6	2889.69	FYVE, RhoGEF and PH domain-containing protein 1	FGD1	2.36968e-05	2.09299e-05	2.71413e-05	3.21907e-05	1.85653e-05	3.63932e-05	2.90497e-05	0.81573	0.720484	0.934303	1.10812	0.639085	1.25279	0.823506	0.417208	0.285089	2.39226e-05
O95872	1	4778.72	3652.26	1830.29	3424.6	6242.35	4570.6	G patch domain and ankyrin repeat-containing protein 1	GPANK1	3.61788e-05	4.06285e-05	4.29291e-05	3.46515e-05	2.9885e-05	4.83299e-05	3.76221e-05	0.961635	1.07991	1.14106	0.921041	0.794346	1.28461	1.06087	0.716433	0.284976	3.99121e-05
Q13227	1	11639.2	6202.5	3021.42	5147.68	10221.6	6632.02	G protein pathway suppressor 2	GPS2	6.14411e-05	6.10706e-05	6.22909e-05	8.43982e-05	4.93338e-05	7.91384e-05	7.09568e-05	0.865895	0.860673	0.87787	1.18943	0.695265	1.1153	0.868146	0.440006	0.231527	6.16009e-05
Q7Z2K8	2	11889.7	11062.2	5227.38	8276.89	10700.8	10454.5	G protein-regulated inducer of neurite outgrowth 1	GPRIN1	0.00010958	9.81947e-05	9.81936e-05	8.62145e-05	8.53525e-05	8.28481e-05	8.4805e-05	1.29215	1.15789	1.15787	1.01662	1.00646	0.976924	1.20264	0.0119163	0.0813875	0.00010199
Q9NYZ3	7	28213.1	27174.7	11606.4	19542.7	23708.8	26196.1	G2 and S phase-expressed protein 1	GTSE1	0.000269189	0.000231849	0.000246046	0.000204579	0.000189509	0.000183559	0.000192549	1.39803	1.2041	1.27783	1.06248	0.98421	0.953311	1.29332	0.0108252	0.121976	0.000249028
O95067	1	4490.41	2829.95	1469.17	2427.24	3236.34	2621.19	G2/mitotic-specific cyclin-B2	CCNB2	2.80331e-05	2.87962e-05	2.46194e-05	3.2561e-05	2.39885e-05	2.50566e-05	2.7202e-05	1.03055	1.0586	0.905057	1.19701	0.881866	0.921129	0.998071	0.986828	0.189909	2.71495e-05
P51570	1	4683.88	5042.3	1865.54	3375.67	4255.61	4611.67	Galactokinase	GALK1	4.99483e-05	4.0048e-05	4.33149e-05	3.39638e-05	3.04605e-05	3.2948e-05	3.24574e-05	1.53889	1.23386	1.33451	1.04641	0.938475	1.01511	1.36909	0.0179431	0.173024	4.4437e-05
P07902	1	2991.71	2307.5	1222.36	2125.33	2235.65	2516.94	Galactose-1-phosphate uridylyltransferase	GALT	2.28578e-05	2.52144e-05	2.36403e-05	2.16935e-05	1.99587e-05	1.7309e-05	1.96537e-05	1.16303	1.28293	1.20284	1.10379	1.01552	0.880696	1.21626	0.0428461	0.149675	2.39041e-05
P17931	1	1	1	1	1	1	1	Galectin-3	LGALS3	9.90587e-09	1.18637e-08	9.39244e-09	7.25121e-09	1.6328e-08	7.74226e-09	1.04405e-08	0.948794	1.13632	0.899618	0.694528	1.56391	0.741561	0.99491	0.986898	0.502219	1.03873e-08
Q9BSJ2	1	13921.1	15029.2	6771.1	11931.8	14078	15075.6	Gamma-tubulin complex component 2	TUBGCP2	0.000148877	0.000141556	0.000141597	0.000100945	0.000110558	0.000108995	0.000106833	1.39355	1.32502	1.3254	0.944885	1.03487	1.02024	1.34799	0.000641001	0.0761177	0.00014401
Q96CW5	2	18859.5	16725.4	7552.33	11374.8	14409	12579.1	Gamma-tubulin complex component 3	TUBGCP3	0.00016568	0.000134948	0.000118149	0.000136755	0.000123314	0.000111558	0.000123876	1.33747	1.08938	0.953766	1.10397	0.995468	0.900566	1.12687	0.373593	0.225864	0.000139592
Q96RT8	1	3269.43	3398.69	1677.69	2070.72	3556.2	3155.56	Gamma-tubulin complex component 5	TUBGCP5	3.36669e-05	2.45665e-05	2.96385e-05	2.37073e-05	2.73933e-05	2.7533e-05	2.62112e-05	1.28445	0.937251	1.13076	0.904473	1.0451	1.05043	1.11748	0.350452	0.197039	2.92906e-05
P17302	3	37748.6	13027.7	13816.5	10101.5	51558.3	13949.3	Gap junction alpha-1 protein	GJA1	0.000129051	0.000119841	0.000131018	0.000273723	0.000225595	0.000399178	0.000299498	0.43089	0.40014	0.437459	0.913938	0.753242	1.33282	0.42283	0.0290082	0.128078	0.000126637
P36383	1	3084.2	859.086	1178.49	553.3	5164.92	1320.06	Gap junction gamma-1 protein	GJC1	8.50999e-06	6.5642e-06	1.23985e-05	2.23642e-05	1.92424e-05	3.99881e-05	2.71982e-05	0.312888	0.241346	0.455858	0.822266	0.707487	1.47025	0.336698	0.0541001	0.176363	9.15758e-06
Q96QA5	1	3204.83	4271.8	1300.77	5805.72	9733.39	2852.74	Gasdermin-A	GSDMA	4.23159e-05	6.88774e-05	2.67942e-05	2.32389e-05	2.1239e-05	7.53584e-05	3.99454e-05	1.05934	1.72429	0.670771	0.581767	0.531701	1.88653	1.15147	0.792907	1.03258	4.59959e-05
Q9NXC5	2	7464.75	7161.41	2944.48	5979.52	6693.87	7135.23	GATOR complex protein MI	MIOS	7.094e-05	7.09394e-05	6.70172e-05	5.41285e-05	4.80775e-05	5.18256e-05	5.13439e-05	1.38166	1.38165	1.30526	1.05424	0.936382	1.00938	1.35619	0.00113433	0.091943	6.96322e-05
Q6PJI9	5	37187	37506.9	16580.2	34015.2	36310.1	32657.7	GATOR complex protein WDR59	WDR59	0.000371538	0.000403547	0.000306736	0.000269651	0.000270721	0.000281122	0.000273831	1.35681	1.47371	1.12016	0.984734	0.98864	1.02663	1.31689	0.0390692	0.18268	0.000360607
Q9H116	1	2631.35	1326.6	689.277	1133.67	2747.03	2042.45	GDNF-inducible zinc finger protein 1	GZF1	1.31412e-05	1.34495e-05	1.91836e-05	1.90805e-05	1.12545e-05	2.12682e-05	1.72011e-05	0.763974	0.781901	1.11526	1.10926	0.654291	1.23645	0.887045	0.619856	0.335937	1.52581e-05
O60547	13	110735	140102	51844.1	96778.7	105333	108807	GDP-mannose 4,6 dehydratase	GMDS	0.00138783	0.00114816	0.00102196	0.000802967	0.000846509	0.000815514	0.000821663	1.68905	1.39736	1.24377	0.977245	1.03024	0.992516	1.44339	0.0280183	0.229582	0.00118598
P06396	10	147748	48539.6	23458.1	44245.7	140820	87177.9	Gelsolin	GSN	0.000480827	0.000524918	0.000818814	0.00107135	0.000383024	0.00109027	0.000848215	0.566869	0.618851	0.965338	1.26307	0.451565	1.28537	0.717019	0.401029	0.403687	0.000608186
P57678	7	36511.2	32086.6	14433.7	23608.3	36401.5	29147.1	Gem-associated protein 4	GEMIN4	0.000317845	0.000280083	0.000273763	0.00026475	0.000235673	0.00028183	0.000260751	1.21896	1.07414	1.0499	1.01534	0.903824	1.08084	1.11433	0.196559	0.13529	0.000290564
Q8TEQ6	10	57304.8	49276.5	23248.7	42640.3	64030	47126.7	Gem-associated protein 5	GEMIN5	0.000488127	0.000505873	0.000442635	0.000415529	0.000379605	0.000495737	0.00043029	1.13441	1.17566	1.02869	0.965695	0.882207	1.1521	1.11292	0.282427	0.171449	0.000478878
Q8WXD5	1	1805.45	1770.64	714.905	1306.42	2243.53	1605.44	Gem-associated protein 6	GEMIN6	1.75398e-05	1.54991e-05	1.5079e-05	1.30917e-05	1.1673e-05	1.737e-05	1.40449e-05	1.24884	1.10354	1.07363	0.932131	0.831119	1.23675	1.142	0.347045	0.258718	1.60393e-05
Q9H840	1	8435.03	9565.2	4927.34	6499.35	9838.99	9151.86	Gem-associated protein 7	GEMIN7	9.47516e-05	7.71065e-05	8.59583e-05	6.11642e-05	8.04536e-05	7.6176e-05	7.25979e-05	1.30516	1.0621	1.18403	0.842507	1.10821	1.04929	1.18376	0.160529	0.205069	8.59388e-05
P19447	1	6605.44	6110.69	2704.08	4376.76	5859.75	4897.97	General transcription and DNA repair factor IIH helicase subunit XPB	ERCC3	6.05317e-05	5.19247e-05	4.60039e-05	4.78975e-05	4.41522e-05	4.53677e-05	4.58058e-05	1.32148	1.13358	1.00433	1.04566	0.9639	0.990436	1.15313	0.182906	0.166576	5.28201e-05
P18074	2	12410.3	15345.6	4993.32	10076.8	12061.5	11303.5	General transcription and DNA repair factor IIH helicase subunit XPD	ERCC2	0.000152011	0.000119549	0.000106167	8.999e-05	8.15308e-05	9.3383e-05	8.83013e-05	1.72151	1.35388	1.20233	1.01912	0.923326	1.05755	1.4259	0.0555229	0.284593	0.000125909
Q12789	12	84972.6	75251.3	36332.7	57505.1	85446.3	72103.5	General transcription factor 3C polypeptide 1	GTF3C1	0.00074543	0.000682224	0.000677228	0.000616154	0.000593241	0.000661547	0.000623647	1.19527	1.09393	1.08592	0.987985	0.951244	1.06077	1.12504	0.0586842	0.0874576	0.000701627
Q8WUA4	2	10951	10711.2	4485.44	7920.4	10706.6	9623.69	General transcription factor 3C polypeptide 2	GTF3C2	0.000106104	9.39654e-05	9.039e-05	7.9408e-05	7.32382e-05	8.28934e-05	7.85132e-05	1.35141	1.19681	1.15127	1.0114	0.932813	1.05579	1.23316	0.0296459	0.130011	9.68197e-05
Q9Y5Q9	13	133079	121891	57198	92489.9	118180	108611	General transcription factor 3C polypeptide 3	GTF3C3	0.00120743	0.00109727	0.00102012	0.000964982	0.000933928	0.00091498	0.000937963	1.28729	1.16985	1.08759	1.02881	0.995698	0.975497	1.18158	0.038908	0.105282	0.00110828
Q9UKN8	6	29749	26576.3	12398.1	19640	28777	24553.1	General transcription factor 3C polypeptide 4	GTF3C4	0.000263261	0.000233004	0.000230614	0.000215716	0.000202436	0.000222799	0.00021365	1.23221	1.09059	1.0794	1.00967	0.947512	1.04282	1.13406	0.0767902	0.101322	0.000242293
Q9Y5Q8	16	132823	126274	58521.4	90340.3	125220	112129	General transcription factor 3C polypeptide 5	GTF3C5	0.00125086	0.00107177	0.00105316	0.000963129	0.000955537	0.000969484	0.000962717	1.2993	1.11328	1.09395	1.00043	0.992542	1.00703	1.16884	0.0617323	0.113709	0.00112526
P35269	1	3461.38	3973.42	1954.97	4392.44	5677.1	5414.49	General transcription factor IIF subunit 1	GTF2F1	3.93602e-05	5.21107e-05	5.08553e-05	2.50992e-05	3.19208e-05	4.39536e-05	3.36579e-05	1.16942	1.54825	1.51095	0.745716	0.94839	1.30589	1.40954	0.114265	0.451024	4.74421e-05
P13984	1	20427.2	16199.6	4493.56	23937.3	14367.6	16488.3	General transcription factor IIF subunit 2	GTF2F2	0.000160471	0.000283985	0.000154866	0.000148122	7.33709e-05	0.000111238	0.00011091	1.44685	2.5605	1.39631	1.33551	0.661533	1.00295	1.80122	0.13373	0.895251	0.000199774
Q13888	0	116998	112320	52600.2	83736.4	107434	104013	General transcription factor IIH subunit 2	GTF2H2	0.00111263	0.000993425	0.000976933	0.000848379	0.000858856	0.000831783	0.000846339	1.31464	1.17379	1.1543	1.00241	1.01479	0.982801	1.21424	0.0140171	0.089653	0.00102766
P78347	2	13689.9	12522	5500.25	10161	13007.9	13221.3	General transcription factor II-I	GTF2I	0.000124041	0.000120547	0.00012418	9.92685e-05	8.98081e-05	0.00010071	9.65956e-05	1.28413	1.24795	1.28557	1.02767	0.929732	1.0426	1.27255	0.00189885	0.0808787	0.000122923
Q9NQX3	1	4313.74	3512.13	2015.71	3300.79	4128.89	3570.26	Gephyrin	GPHN	3.47907e-05	3.91597e-05	3.35335e-05	3.12798e-05	3.29125e-05	3.19669e-05	3.20531e-05	1.08541	1.22171	1.04619	0.975876	1.02681	0.997312	1.11777	0.0998225	0.0964625	3.5828e-05
Q6PCE3	2	21861.2	25858.8	9555.85	17243.2	20988.3	20438.8	Glucose 1,6-bisphosphate synthase	PGM2L1	0.000256154	0.000204569	0.00019197	0.00015852	0.000156028	0.000162496	0.000159015	1.61088	1.28648	1.20725	0.99689	0.981216	1.02189	1.3682	0.0412118	0.215701	0.000217564
P11413	1	4866.53	4822.6	2131.97	3253.29	4292.12	4699.89	Glucose-6-phosphate 1-dehydrogenase	G6PD	4.77721e-05	3.85962e-05	4.41435e-05	3.52882e-05	3.48108e-05	3.32307e-05	3.44433e-05	1.38698	1.12057	1.28163	1.02453	1.01067	0.964795	1.26306	0.0297287	0.139861	4.35039e-05
O43826	2	6894.37	8921.09	2961.41	6104.93	6683.47	6564.94	Glucose-6-phosphate exchanger SLC37A4	SLC37A4	8.83712e-05	7.24272e-05	6.16608e-05	4.99925e-05	4.83539e-05	5.17451e-05	5.00305e-05	1.76635	1.44766	1.23246	0.99924	0.966489	1.03427	1.48216	0.0367664	0.273265	7.4153e-05
P14314	2	10705.1	4935.03	3352.16	4537.52	9567.94	7415.68	Glucosidase 2 subunit beta	PRKCSH	4.88858e-05	5.38319e-05	6.96514e-05	7.76248e-05	5.4734e-05	7.40774e-05	6.88121e-05	0.710424	0.782302	1.0122	1.12807	0.795412	1.07652	0.834975	0.296968	0.217248	5.74563e-05
P00366	0	68127.8	39479.5	20391.9	28458.7	71206.6	44150.1	Glutamate dehydrogenase 1, mitochondrial	GLUD1	0.000391078	0.000337626	0.000414677	0.000494009	0.000332959	0.0005513	0.000459423	0.851239	0.734893	0.902604	1.07528	0.724734	1.19998	0.829579	0.321223	0.22174	0.000381127
P48507	7	69755.2	67637.7	25499.2	49990.5	76670.2	61675.8	Glutamate--cysteine ligase regulatory subunit	GCLM	0.00067001	0.000593074	0.000579287	0.00050581	0.00041635	0.0005936	0.000505253	1.32609	1.17381	1.14653	1.0011	0.824043	1.17486	1.21548	0.135922	0.234134	0.000614123
Q9BQ67	3	28035.4	32872.4	12178.4	23075.1	26310.4	25559.6	Glutamate-rich WD repeat-containing protein 1	GRWD1	0.000325629	0.000273757	0.000240068	0.000203291	0.000198848	0.000203702	0.000201947	1.61245	1.35559	1.18877	1.00665	0.984656	1.00869	1.3856	0.0354177	0.214228	0.000279818
Q06210	2	32140.6	28206.5	12525.5	20768.8	29552.7	25819.3	Glutamine--fructose-6-phosphate aminotransferase [isomerizing] 1	GFPT1	0.00027941	0.000246395	0.000242506	0.000233059	0.000204516	0.000228805	0.000222126	1.25789	1.10926	1.09175	1.04922	0.920718	1.03007	1.15296	0.081913	0.121335	0.000256104
P47897	3	22028.7	12395	6211.52	9303.46	19794.7	13664	Glutamine--tRNA ligase	QARS1	0.000122784	0.000110374	0.000128339	0.000159735	0.000101422	0.000153256	0.000138137	0.888852	0.799013	0.929066	1.15635	0.734209	1.10944	0.87231	0.410286	0.212529	0.000120499
Q92947	4	3411.93	4423.37	2012.13	2889.76	3865.04	3590.68	Glutaryl-CoA dehydrogenase, mitochondrial	GCDH	4.38173e-05	3.42833e-05	3.37253e-05	2.47407e-05	3.2854e-05	2.99241e-05	2.91729e-05	1.50198	1.17518	1.15605	0.848069	1.12618	1.02575	1.27774	0.115631	0.264931	3.72753e-05
P00390	1	4933.49	3894.32	2055.39	3178.66	4250.23	3523.95	Glutathione reductase, mitochondrial	GSR	3.85766e-05	3.77107e-05	3.30985e-05	3.57738e-05	3.35604e-05	3.29064e-05	3.40802e-05	1.13194	1.10653	0.971193	1.04969	0.984749	0.965557	1.06989	0.280173	0.0984478	3.64619e-05
O43813	1	3127.93	2837.74	1398.57	2366.32	2675.12	2558.22	Glutathione S-transferase LANCL1	LANCL1	2.81103e-05	2.80734e-05	2.40279e-05	2.26813e-05	2.28359e-05	2.07115e-05	2.20762e-05	1.27333	1.27166	1.08841	1.02741	1.03441	0.93818	1.21113	0.0372392	0.124575	2.67372e-05
P78417	2	8421.79	9510.91	3441.3	7609.71	6618.19	8208.09	Glutathione S-transferase omega-1	GSTO1	9.42139e-05	9.02795e-05	7.7094e-05	6.10682e-05	5.61895e-05	5.12397e-05	5.61658e-05	1.67742	1.60738	1.37262	1.08728	1.00042	0.912294	1.55247	0.00627071	0.209617	8.71958e-05
P04406	5	40635.7	31814.8	17280.1	90553.7	35198.4	35945.8	Glyceraldehyde-3-phosphate dehydrogenase	GAPDH	0.000315153	0.0010743	0.000337619	0.000294658	0.000282149	0.000272515	0.000283108	1.11319	3.79468	1.19255	1.0408	0.996616	0.962584	2.03347	0.305948	1.52785	0.000575692
P32189	0	2095.77	1853.17	979.499	1779.44	2264.92	1502.97	Glycerol kinase	GK	1.83573e-05	2.11108e-05	1.41165e-05	1.51969e-05	1.59933e-05	1.75356e-05	1.62419e-05	1.13024	1.29978	0.869142	0.935658	0.984691	1.07965	1.09972	0.492592	0.23139	1.78615e-05
P43304	1	2450.98	2592.88	993.643	1497.43	2066.88	2356.35	Glycerol-3-phosphate dehydrogenase, mitochondrial	GPD2	2.56847e-05	1.77651e-05	2.21319e-05	1.77726e-05	1.62242e-05	1.60023e-05	1.66664e-05	1.54111	1.06593	1.32794	1.06637	0.97347	0.960156	1.31166	0.0922587	0.249818	2.18606e-05
P41250	5	42931.8	59394.4	17249.8	40708.1	38915.9	44033	Glycine--tRNA ligase	GARS1	0.000588353	0.00048295	0.000413577	0.000311308	0.000281655	0.000301297	0.000298087	1.97377	1.62017	1.38744	1.04435	0.944877	1.01077	1.66046	0.0187937	0.306957	0.00049496
P13807	0	7958.13	9241.07	3767.79	8540.69	7307.69	8228.06	Glycogen [starch] synthase, muscle	GYS1	9.15408e-05	0.000101324	7.72816e-05	5.77061e-05	6.15204e-05	5.6578e-05	5.86015e-05	1.56209	1.72904	1.31877	0.984721	1.04981	0.96547	1.53663	0.0116449	0.217209	9.00489e-05
P35573	8	25481	52509.7	9999.89	36603.9	27410	39814.3	Glycogen debranching enzyme	AGL	0.000520154	0.000434259	0.000373953	0.000184768	0.000163278	0.000212216	0.000186754	2.78523	2.3253	2.00239	0.989367	0.874295	1.13634	2.37097	0.00460736	0.501753	0.000442789
P11216	2	8714.83	9376.99	3593.92	6756.83	8205.45	7553.8	Glycogen phosphorylase, brain form	PYGB	9.28872e-05	8.01612e-05	7.09487e-05	6.31931e-05	5.86815e-05	6.35287e-05	6.18011e-05	1.503	1.29708	1.14802	1.02252	0.949522	1.02795	1.31603	0.0406508	0.187338	8.13324e-05
P06737	1	116833	92678.4	45731.1	70838.7	113729	94380.9	Glycogen phosphorylase, liver form	PYGL	0.00091806	0.00084041	0.000886467	0.000847179	0.000746697	0.000880519	0.000824798	1.11307	1.01893	1.07477	1.02713	0.905309	1.06756	1.06892	0.2851	0.101941	0.000881646
P49840	1	7025.51	7000.07	2207.22	5081.26	5801.98	6109.17	Glycogen synthase kinase-3 alpha	GSK3A	6.93418e-05	6.02827e-05	5.73801e-05	5.09435e-05	3.60395e-05	4.49204e-05	4.39678e-05	1.5771	1.37106	1.30505	1.15865	0.81968	1.02167	1.41774	0.0310374	0.280327	6.23348e-05
P46976	1	5467.91	10132.3	1980.37	5604.21	4642.94	7592.33	Glycogenin-1	GYG1	0.000100369	6.64868e-05	7.13106e-05	3.9649e-05	3.23354e-05	3.59469e-05	3.59771e-05	2.78981	1.84803	1.98211	1.10206	0.898777	0.99916	2.20665	0.0158243	0.556649	7.93889e-05
P49915	2	8404.62	9153.37	3882.55	6130.15	7670.45	8666.48	GMP synthase [glutamine-hydrolyzing]	GMPS	9.0672e-05	7.27264e-05	8.13994e-05	6.09437e-05	6.33942e-05	5.93866e-05	6.12415e-05	1.48057	1.18754	1.32915	0.995138	1.03515	0.969711	1.33242	0.0185691	0.152993	8.15993e-05
Q9H3P7	6	68714.3	55572.8	28331.7	44080.9	62112.4	53680.8	Golgi resident protein GCP60	ACBD3	0.000550497	0.000522963	0.000504194	0.000498262	0.000462599	0.00048089	0.000480584	1.14548	1.08818	1.04913	1.03678	0.962577	1.00064	1.09426	0.0555206	0.0632237	0.000525885
Q7L5D6	1	25230	24970.2	10506.5	19135	21532.2	23028.7	Golgi to ER traffic protein 4 homolog	GET4	0.000247351	0.000227012	0.000216296	0.000182948	0.000171549	0.000166708	0.000173735	1.42373	1.30666	1.24498	1.05303	0.987419	0.959551	1.32512	0.00538681	0.110851	0.00023022
Q9HD26	4	21757.1	16273.1	7232.18	12048.5	18433.8	16273.6	Golgi-associated PDZ and coiled-coil motif-containing protein	GOPC	0.000161199	0.00014294	0.000152849	0.000157765	0.000118087	0.000142719	0.000139524	1.15535	1.02448	1.0955	1.13074	0.846356	1.0229	1.09178	0.370766	0.169887	0.000152329
Q92805	1	3171.77	4503.6	1662.38	2968.74	3317.73	4484.31	Golgin subfamily A member 1	GOLGA1	4.46121e-05	3.52203e-05	4.21187e-05	2.29992e-05	2.71433e-05	2.56867e-05	2.52764e-05	1.76497	1.39341	1.66633	0.909907	1.07386	1.01623	1.60823	0.00736239	0.234388	4.06503e-05
Q08379	5	21191.7	17291.6	7769.45	13228.6	16827.5	17261.1	Golgin subfamily A member 2	GOLGA2	0.000171288	0.000156941	0.000162124	0.000153665	0.000126859	0.000130283	0.000136936	1.25086	1.14609	1.18394	1.12217	0.926416	0.951415	1.19363	0.0479287	0.137791	0.000163451
Q9H2G9	1	3639.88	3130.09	1587.68	2393.29	3198.81	3088.84	Golgin-45	BLZF1	3.10063e-05	2.83934e-05	2.90117e-05	2.63935e-05	2.59236e-05	2.4766e-05	2.56944e-05	1.20673	1.10504	1.12911	1.02721	1.00892	0.96387	1.14696	0.0150641	0.0649793	2.94704e-05
Q92917	2	11345.6	7384.03	3732.86	5132.31	7123.89	7517.51	G-patch domain and KOW motifs-containing protein	GPKOW	7.31453e-05	6.08883e-05	7.06078e-05	8.22693e-05	6.09501e-05	5.5155e-05	6.61248e-05	1.10617	0.92081	1.0678	1.24415	0.921743	0.834104	1.03159	0.828783	0.243297	6.82138e-05
Q9HCN4	1	8407.45	8449.81	4186.23	6176.56	8352.28	6409.69	GPN-loop GTPase 1	GPN1	8.37027e-05	7.3277e-05	6.02027e-05	6.09642e-05	6.83527e-05	6.46655e-05	6.46608e-05	1.29449	1.13325	0.931054	0.942831	1.0571	1.00007	1.1196	0.338789	0.19301	7.23941e-05
Q68DH5	1	5982.36	8269.99	3462.65	5058.34	6203.16	5493.54	G-protein coupled receptor-associated protein LMBRD2	LMBRD2	8.19215e-05	6.00107e-05	5.15978e-05	4.33794e-05	5.65382e-05	4.80265e-05	4.93147e-05	1.6612	1.21689	1.0463	0.879644	1.14648	0.973878	1.30813	0.196867	0.363461	6.451e-05
O15063	1	1949.25	2185.24	786.314	1634.13	1944.29	1824.68	Granule associated Rac and RHOG effector protein 1	GARRE1	2.16467e-05	1.93868e-05	1.71382e-05	1.41344e-05	1.28389e-05	1.50532e-05	1.40088e-05	1.54522	1.3839	1.22339	1.00896	0.916487	1.07455	1.38417	0.0206879	0.194874	1.93906e-05
Q6Y7W6	14	73811.9	63211.1	29325.2	46964.6	71156.6	62719.3	GRB10-interacting GYF protein 2	GIGYF2	0.00062616	0.000557175	0.000589088	0.000535226	0.000478821	0.000550912	0.000521653	1.20034	1.06809	1.12927	1.02602	0.917891	1.05609	1.13257	0.0797373	0.105623	0.000590808
Q12849	1	5605.03	3723.15	2373.72	3140.72	5175.15	4512.04	G-rich sequence factor 1	GRSF1	3.68811e-05	3.72607e-05	4.23791e-05	4.06433e-05	3.87581e-05	4.00673e-05	3.98229e-05	0.926126	0.935659	1.06419	1.0206	0.973262	1.00614	0.975325	0.62497	0.080655	3.88403e-05
P62993	1	18863.2	14045.4	7690.89	11951.2	14883.7	13608.6	Growth factor receptor-bound protein 2	GRB2	0.000139132	0.000141785	0.000127818	0.000136781	0.000125577	0.000115233	0.000125864	1.10541	1.1265	1.01552	1.08674	0.997721	0.915539	1.08248	0.241305	0.109836	0.000136245
Q8TAA5	1	4637.24	5514.51	2167.02	3872.38	4671.03	4869.33	GrpE protein homolog 2, mitochondrial	GRPEL2	5.4626e-05	4.59408e-05	4.57349e-05	3.36256e-05	3.5383e-05	3.61643e-05	3.50577e-05	1.55818	1.31044	1.30456	0.959152	1.00928	1.03157	1.39106	0.010556	0.153678	4.87672e-05
Q14C86	2	7874.68	10067.5	3226.65	6657.02	8160.22	9995.91	GTPase-activating protein and VPS9 domain-containing protein 1	GAPVD1	9.97271e-05	7.8977e-05	9.38861e-05	5.7101e-05	5.26847e-05	6.31785e-05	5.76547e-05	1.72973	1.36983	1.62842	0.990396	0.913796	1.09581	1.57599	0.00850711	0.234918	9.08634e-05
P62826	16	314711	389347	118408	300559	299867	351058	GTP-binding nuclear protein Ran	RAN	0.00385681	0.00356575	0.0032973	0.00228203	0.00193337	0.00232165	0.00217902	1.76998	1.6364	1.5132	1.04728	0.887266	1.06546	1.63986	0.0023654	0.205783	0.00357329
O00178	3	19623.5	16799.7	7501.9	12995.4	14989.8	14779.8	GTP-binding protein 1	GTPBP1	0.000166416	0.000154173	0.000138818	0.000142295	0.000122491	0.000116055	0.000126947	1.31091	1.21447	1.09351	1.1209	0.964899	0.914202	1.2063	0.0800442	0.169565	0.000153136
Q9BZE4	2	8888.5	8456.76	3233.65	6048.2	7327.76	7365.47	GTP-binding protein 4	GTPBP4	8.37715e-05	7.17541e-05	6.91798e-05	6.44524e-05	5.27991e-05	5.67334e-05	5.79949e-05	1.44446	1.23725	1.19286	1.11134	0.910408	0.978247	1.29152	0.0402665	0.188319	7.49018e-05
Q15382	7	96565.9	125241	37089.8	92801.1	83770	94691.9	GTP-binding protein Rheb	RHEB	0.00124062	0.00110097	0.000889389	0.00070022	0.000605602	0.000648568	0.000651463	1.90436	1.68999	1.36522	1.07484	0.929602	0.995556	1.65319	0.0157873	0.296879	0.00107699
Q92963	1	6158.79	4759.95	2288.36	4065.65	5673.2	4107.32	GTP-binding protein Rit1	RIT1	4.71514e-05	4.82337e-05	3.85778e-05	4.46587e-05	3.73643e-05	4.39234e-05	4.19821e-05	1.12313	1.14891	0.91891	1.06375	0.890005	1.04624	1.06365	0.524276	0.16196	4.46543e-05
Q9NR31	1	2519.14	2079.6	1064.47	1682.32	1730.81	1969.07	GTP-binding protein SAR1a	SAR1A	2.06002e-05	1.99585e-05	1.84944e-05	1.82669e-05	1.73807e-05	1.34004e-05	1.63493e-05	1.26	1.22076	1.1312	1.11729	1.06308	0.819631	1.20399	0.10878	0.201973	1.96844e-05
P52735	1	4614.98	4231.13	1557.19	2686.48	4397.26	3618.07	Guanine nucleotide exchange factor VAV2	VAV2	4.1913e-05	3.18716e-05	3.39825e-05	3.34642e-05	2.54258e-05	3.40447e-05	3.09782e-05	1.35298	1.02884	1.09698	1.08025	0.820763	1.09899	1.1596	0.29762	0.248446	3.59224e-05
Q8TEV9	1	1	1	1	1	1	1	Guanine nucleotide exchange protein SMCR8	SMCR8	9.90587e-09	1.18637e-08	9.39244e-09	7.25121e-09	1.6328e-08	7.74226e-09	1.04405e-08	0.948794	1.13632	0.899618	0.694528	1.56391	0.741561	0.99491	0.986898	0.502219	1.03873e-08
P63096	1	3558.21	2026.04	1421.62	1819.06	3674.97	2144.73	Guanine nucleotide-binding protein G(i) subunit alpha-1	GNAI1	2.00697e-05	2.15808e-05	2.01443e-05	2.58013e-05	2.32122e-05	2.84526e-05	2.58221e-05	0.777231	0.835752	0.780119	0.999198	0.898931	1.10187	0.797701	0.0303882	0.0874075	2.05983e-05
P04899	2	11321.3	5154.33	4103.52	4682.1	11565.9	6302.33	Guanine nucleotide-binding protein G(i) subunit alpha-2	GNAI2	5.10581e-05	5.55471e-05	5.91943e-05	8.20932e-05	6.70022e-05	8.95461e-05	7.95472e-05	0.64186	0.698292	0.74414	1.03201	0.842295	1.1257	0.694764	0.0260359	0.11264	5.52665e-05
P08754	3	14974.5	3421.97	4421.29	3028.33	17721.3	5904.37	Guanine nucleotide-binding protein G(i) subunit alpha-3	GNAI3	3.38976e-05	3.59272e-05	5.54565e-05	0.000108583	7.21908e-05	0.000137203	0.000105992	0.319812	0.338961	0.523212	1.02444	0.681095	1.29446	0.393995	0.0326802	0.16518	4.17604e-05
P62873	0	27640.2	12583.5	8807.23	10422	28368.9	14821.6	Guanine nucleotide-binding protein G(I)/G(S)/G(T) subunit beta-1	GNB1	0.00012465	0.000123644	0.000139211	0.000200425	0.000143804	0.00021964	0.000187956	0.663189	0.657833	0.740659	1.06634	0.765095	1.16857	0.687227	0.0652276	0.151419	0.000129169
P63092	3	511733	401823	209784	300128	475278	381069	Guanine nucleotide-binding protein G(s) subunit alpha isoforms short	GNAS	0.0039804	0.00356064	0.00357917	0.00371068	0.00342534	0.00367973	0.00360525	1.10406	0.987626	0.992766	1.02924	0.950099	1.02066	1.02815	0.569722	0.0795093	0.00370674
P29992	1	13205.8	11154.8	5176.02	8549.02	13272.1	9965.12	Guanine nucleotide-binding protein subunit alpha-11	GNA11	0.000110498	0.000101423	9.35968e-05	9.57581e-05	8.4514e-05	0.000102756	9.43427e-05	1.17124	1.07505	0.992095	1.015	0.89582	1.08918	1.07946	0.357556	0.138297	0.000101839
Q9BYB4	2	11430.4	12313.1	6040.74	8572.9	10133.9	9933.3	Guanine nucleotide-binding protein subunit beta-like protein 1	GNB1L	0.000121972	0.000101707	9.3298e-05	8.28842e-05	9.86331e-05	7.84589e-05	8.66587e-05	1.4075	1.17364	1.07661	0.956443	1.13818	0.905378	1.21925	0.144143	0.226248	0.000105659
P36915	1	4952.82	2523.46	1212.05	1953.77	4807.32	2640.92	Guanine nucleotide-binding protein-like 1	GNL1	2.4997e-05	2.3179e-05	2.48047e-05	3.5914e-05	1.97904e-05	3.72195e-05	3.09746e-05	0.807018	0.748322	0.800808	1.15947	0.638922	1.20161	0.785383	0.303439	0.248251	2.43269e-05
Q9BVP2	1	15020.8	14526.9	4892.08	10517.2	11793.2	12057.7	Guanine nucleotide-binding protein-like 3	GNL3	0.000143902	0.000124773	0.000113251	0.000108919	7.98778e-05	9.13061e-05	9.33677e-05	1.54124	1.33636	1.21296	1.16656	0.855518	0.977919	1.36352	0.0508565	0.27045	0.000127309
Q02153	1	4690.85	5040.39	2064.01	3579.59	4132.72	4147.48	Guanylate cyclase soluble subunit beta-1	GUCY1B1	4.99295e-05	4.24673e-05	3.8955e-05	3.40144e-05	3.37012e-05	3.19966e-05	3.32374e-05	1.50221	1.2777	1.17202	1.02338	1.01395	0.962669	1.31731	0.0329047	0.174025	4.37839e-05
P51795	1	3947.07	2967.29	1206.77	2286.7	3465.08	2976.08	H(+)/Cl(-) exchange transporter 5	CLCN5	2.93936e-05	2.71288e-05	2.79526e-05	2.8621e-05	1.97042e-05	2.68276e-05	2.50509e-05	1.17335	1.08295	1.11583	1.14251	0.786564	1.07092	1.12404	0.32966	0.21652	2.81583e-05
P51798	1	3973.25	5130.37	1764.93	4192.63	4634.02	3996.4	H(+)/Cl(-) exchange transporter 7	CLCN7	5.08208e-05	4.97402e-05	3.7536e-05	2.88109e-05	2.88177e-05	3.58778e-05	3.11688e-05	1.6305	1.59583	1.20428	0.92435	0.924571	1.15108	1.47687	0.0378825	0.305562	4.60323e-05
O60832	6	44976.4	41662	17823.1	30935	40809.4	37252.8	H/ACA ribonucleoprotein complex subunit DKC1	DKC1	0.000412699	0.000367005	0.000349895	0.000326133	0.000291016	0.000315957	0.000311036	1.32685	1.17994	1.12493	1.04854	0.935636	1.01582	1.21058	0.0379129	0.125866	0.000376533
Q9BXW7	1	1748.32	1502.1	668.675	1528.14	2093.49	1257.99	Haloacid dehalogenase-like hydrolase domain-containing 5	HDHD5	1.48796e-05	1.81294e-05	1.18156e-05	1.26775e-05	1.09181e-05	1.62084e-05	1.3268e-05	1.12146	1.36641	0.890533	0.955492	0.822892	1.22162	1.12613	0.523414	0.330027	1.49415e-05
Q96CS2	2	7662	7757.03	3135.46	5477.77	6289.67	6610.76	HAUS augmin-like complex subunit 1	HAUS1	7.68401e-05	6.49867e-05	6.20912e-05	5.55588e-05	5.11958e-05	4.86962e-05	5.18169e-05	1.48292	1.25416	1.19828	1.07221	0.988013	0.939774	1.31179	0.0307271	0.174573	6.79727e-05
Q68CZ6	1	11842.7	13077.2	4668.44	9017.45	10004	12116.4	HAUS augmin-like complex subunit 3	HAUS3	0.000129541	0.000106981	0.000113803	8.58741e-05	7.62262e-05	7.74538e-05	7.98514e-05	1.62227	1.33975	1.42519	1.07542	0.954601	0.969975	1.4624	0.00731657	0.173911	0.000116775
Q7Z4H7	2	13934.5	12041.3	5665.29	9078.53	13366.1	11421.7	HAUS augmin-like complex subunit 6	HAUS6	0.000119279	0.000107705	0.000107278	0.000101042	9.25028e-05	0.000103484	9.90095e-05	1.20473	1.08783	1.08351	1.02053	0.934282	1.04519	1.12535	0.0736061	0.0949965	0.000111421
Q99871	1	1264.14	1781.74	693.425	1269.89	1183.6	1362.38	HAUS augmin-like complex subunit 7	HAUS7	1.76497e-05	1.50656e-05	1.27961e-05	9.16658e-06	1.13222e-05	9.16376e-06	9.88419e-06	1.78565	1.52421	1.2946	0.927398	1.14549	0.927113	1.53482	0.0284405	0.312671	1.51705e-05
Q9BT25	1	3852.76	3831.08	1699.87	2776.63	3115.73	3283.4	HAUS augmin-like complex subunit 8	HAUS8	3.79502e-05	3.29412e-05	3.08392e-05	2.79372e-05	2.77555e-05	2.41228e-05	2.66052e-05	1.42642	1.23815	1.15914	1.05007	1.04324	0.906697	1.27457	0.0405667	0.171698	3.39102e-05
Q9Y450	4	30685.3	31789.8	12087.9	24029.3	28099	29562.7	HBS1-like protein	HBS1L	0.000314905	0.000285077	0.000277666	0.000222506	0.000197372	0.00021755	0.000212476	1.48208	1.34169	1.30681	1.04721	0.928913	1.02388	1.37686	0.00431131	0.126688	0.000292549
O00165	4	41674.3	37562.6	16181.1	28125	38080.2	35358.7	HCLS1-associated protein X-1	HAX1	0.00037209	0.000333667	0.000332104	0.000302189	0.000264205	0.000294827	0.000287074	1.29615	1.16231	1.15686	1.05265	0.920339	1.02701	1.2051	0.0281833	0.11565	0.000345954
Q9UBI9	1	15100.8	14546.2	7335.33	11164.5	13970.5	14219.6	Headcase protein homolog	HECA	0.000144093	0.000132453	0.000133557	0.000109499	0.000119771	0.000108163	0.000112478	1.28108	1.17759	1.1874	0.973517	1.06484	0.961642	1.21536	0.00970663	0.0892935	0.000136701
Q9P2D3	1	2487.85	2975.61	800.465	2130.74	2084.77	2999.88	HEAT repeat-containing protein 5B	HEATR5B	2.9476e-05	2.52785e-05	2.81762e-05	1.80399e-05	1.307e-05	1.61408e-05	1.57502e-05	1.87146	1.60496	1.78894	1.14537	0.829828	1.0248	1.75512	0.00336609	0.31099	2.76436e-05
Q0VDF9	1	10060.9	9508.56	4835.65	6864.97	10504.2	8896.03	Heat shock 70 kDa protein 14	HSPA14	9.41905e-05	8.14441e-05	8.35555e-05	7.29535e-05	7.89564e-05	8.13264e-05	7.77455e-05	1.21152	1.04757	1.07473	0.938364	1.01558	1.04606	1.11128	0.137298	0.107364	8.63967e-05
P0DMV8	0	1.10611e+06	1.41673e+06	440327	1.0367e+06	1.06512e+06	1.54533e+06	Heat shock 70 kDa protein 1A	HSPA1A	0.0140339	0.0122991	0.0145144	0.00802061	0.00718965	0.00824647	0.00781891	1.79487	1.57299	1.85632	1.0258	0.919521	1.05468	1.74139	0.00147558	0.193848	0.0136158
P34932	4	29550.1	22994.2	11684.5	17535	26602.6	26298.5	Heat shock 70 kDa protein 4	HSPA4	0.000227777	0.000208031	0.000247007	0.000214274	0.000190784	0.000205964	0.000203674	1.11834	1.02139	1.21276	1.05204	0.936711	1.01125	1.1175	0.143751	0.115874	0.000227605
[truncated: 1,489 more rows]

## Sheet: Ala IP #3
Accession	Spectral Count	TMT Channel 126	TMT Channel 127	TMT Channel 128	TMT Channel 129	TMT Channel 130	TMT Channel 131	Description	Gene	Norm. Ala Rep. #1	Norm. Ala Rep. #2	Norm. Ala Rep. #3	Norm. Ctrl. Rep. #1	Norm. Ctrl. Rep. #2	Norm. Ctrl. Rep. #3	Norm. Ctrl. Avg.	Scaled Ala #1	Scaled Ala #2	Scaled Ala #3	Scaled Control #1	Scaled Control #2	Scaled Control #3	Fold Change	P Value	Fold Change Std. Dev.	Avg Ala Norm
[truncated: 2,687 more rows]

[truncated: 3 more sheets: Ala IP #4, Combined Ala IPs, Definitions]
