# Supplementary material for: Cellular Exposure to Chloroacetanilide Herbicides Induces Distinct Protein Destabilization Profiles
Source: ACS Chem Biol. 2023 Jul 10;18(7):1661–76. doi: 10.1021/acschembio.3c00338 (PMC10367052; doi:10.1021/acschembio.3c00338)
Supplement: Supplementary file 5 — cb3c00338_si_005.xlsx [file cb3c00338_si_005.xlsx]

## Sheet: Prop IP #1
Accession	Spectral Count	TMT Channel 126	TMT Channel 127	TMT Channel 128	TMT Channel 129	TMT Channel 130	TMT Channel 131	Description	Gene	Norm. Prop Rep. #1	Norm. Prop Rep. #2	Norm. Prop Rep. #3	Norm. Ctrl. Rep. #1	Norm. Ctrl. Rep. #2	Norm. Ctrl. Rep. #3	Norm. Ctrl. Avg.	Scaled Prop #1	Scaled Prop #2	Scaled Prop #3	Scaled Control #1	Scaled Control #2	Scaled Control #3	Fold Change	P Value	Fold Change Std. Dev.	Avg Prop Norm
O14874	1	2452.97	2252.74	2019.9	3753.89	2467	1334.63	[3-methyl-2-oxobutanoate dehydrogenase [lipoamide]] kinase, mitochondrial	BCKDK	3.32172e-05	3.59769e-05	2.00198e-05	2.75312e-05	4.5458e-05	2.18869e-05	3.16254e-05	1.05033	1.13759	0.633028	0.870542	1.43739	0.692068	0.940319	0.837861	0.454569	2.9738e-05
Q8TDZ2	1	9946.12	8929.82	4641.23	12746	19811.6	5822.45	[F-actin]-monooxygenase MICAL1	MICAL1	0.000131673	0.000122156	8.73384e-05	0.000111632	0.000104451	0.000175766	0.000130616	1.00809	0.935228	0.668664	0.854653	0.79968	1.34567	0.87066	0.556642	0.316912	0.000113722
Q15118	3	32958.2	38448.1	26615.7	61758	59893.8	24325.9	[Pyruvate dehydrogenase (acetyl-transferring)] kinase isozyme 1, mitochondrial	PDK1	0.000566927	0.000591882	0.000364896	0.00036991	0.000598989	0.000531369	0.00050009	1.13365	1.18355	0.729661	0.739689	1.19776	1.06255	1.01562	0.940838	0.345093	0.000507902
Q15120	3	14096.2	14407.4	10072.6	26719.7	20864.8	8558.08	[Pyruvate dehydrogenase (acetyl-transferring)] kinase isozyme 3, mitochondrial	PDK3	0.000212442	0.000256079	0.000128374	0.000158211	0.000226684	0.00018511	0.000190001	1.11811	1.34777	0.675645	0.832683	1.19306	0.974255	1.04718	0.843055	0.390975	0.000198965
Q9P0J1	1	9812.46	3366.31	3359.4	11230.8	7199.46	7362.89	[Pyruvate dehydrogenase [acetyl-transferring]]-phosphatase 1, mitochondrial	PDP1	4.96371e-05	0.000107635	0.000110445	0.000110132	7.56035e-05	6.38725e-05	8.32025e-05	0.596582	1.29365	1.32743	1.32366	0.908668	0.767676	1.07255	0.815278	0.516036	8.92392e-05
P61604	6	47265.1	36853.8	18158.3	40889.6	59147.7	20932.1	10 kDa heat shock protein, mitochondrial	HSPE1	0.000543419	0.000391882	0.000313987	0.000530486	0.000408654	0.00052475	0.000487963	1.11365	0.803096	0.643465	1.08714	0.837468	1.07539	0.853403	0.411977	0.26762	0.000416429
Q15029	4	20410.9	20812.8	12120.7	31588.2	25398.3	12091.5	116 kDa U5 small nuclear ribonucleoprotein component	EFTUD2	0.000306891	0.000302738	0.000181376	0.000229085	0.000272778	0.00022533	0.000242398	1.26606	1.24893	0.748258	0.945079	1.12533	0.92959	1.08775	0.653281	0.317056	0.000263668
A6NJ78	1	3543.92	3701.6	2671.73	5767.66	4901.63	2010.74	12S rRNA N4-methylcytidine (m4C) methyltransferase	METTL15	5.45811e-05	5.52767e-05	3.01617e-05	3.97757e-05	6.01274e-05	4.34865e-05	4.77965e-05	1.14195	1.1565	0.631044	0.832187	1.25799	0.909826	0.976497	0.918884	0.37228	4.66732e-05
P62258	6	73354.2	68877.7	39740.9	90484.5	81416.4	41942.8	14-3-3 protein epsilon	YWHAE	0.00101562	0.000867193	0.000629153	0.0008233	0.00089437	0.000722315	0.000813328	1.24872	1.06623	0.773554	1.01226	1.09964	0.888097	1.0295	0.854995	0.263505	0.000837322
Q04917	1	23255.2	25665.1	13787.1	37175.1	30872.5	15534.9	14-3-3 protein eta	YWHAH	0.000378439	0.000356282	0.000233029	0.000261008	0.00031028	0.000273896	0.000281728	1.34328	1.26463	0.82714	0.926454	1.10134	0.972202	1.14502	0.43891	0.296843	0.000322583
P61981	3	160159	166275	89008.4	229708	199418	95569.5	14-3-3 protein gamma	YWHAG	0.00245177	0.0022015	0.00143357	0.00179756	0.00200314	0.00176921	0.00185664	1.32054	1.18574	0.772132	0.968182	1.07891	0.952911	1.09281	0.613535	0.295488	0.00202895
P27348	1	1454.86	2219.76	1138.09	2724.83	2026.27	837.387	14-3-3 protein theta	YWHAQ	3.2731e-05	2.61145e-05	1.2561e-05	1.63288e-05	2.56128e-05	1.79767e-05	1.99728e-05	1.63878	1.3075	0.628908	0.817552	1.28239	0.900063	1.19173	0.592305	0.593607	2.38022e-05
P63104	2	19032.9	18052.3	8909.69	23220.1	20851.6	9646.77	14-3-3 protein zeta/delta	YWHAZ	0.000266186	0.000222539	0.000144704	0.000213618	0.000200513	0.000184992	0.000199708	1.33288	1.11432	0.72458	1.06965	1.00403	0.926315	1.05726	0.769585	0.317338	0.000211143
Q9UJK0	3	10863.3	12399.5	8107.88	19670.1	14666.4	7387.15	18S rRNA aminocarboxypropyltransferase	TSR3	0.000182834	0.000188516	0.000110809	0.000121925	0.000182468	0.000130118	0.000144837	1.26234	1.30157	0.765061	0.841809	1.25982	0.898376	1.10966	0.639441	0.390859	0.00016072
Q99943	1	10108.9	12873.3	7924.84	18819.6	15677.1	6293.13	1-acyl-sn-glycerol-3-phosphate acyltransferase alpha	AGPAT1	0.00018982	0.000180365	9.43988e-05	0.000113459	0.000178349	0.000139085	0.000143631	1.32158	1.25576	0.657233	0.789932	1.24172	0.968349	1.07819	0.769061	0.440659	0.000154861
O15120	1	9136.13	10490.7	6774.44	17734.4	18283.1	5845.19	1-acyl-sn-glycerol-3-phosphate acyltransferase beta	AGPAT2	0.000154688	0.000169965	8.76795e-05	0.000102541	0.000152459	0.000162205	0.000139068	1.11232	1.22217	0.630478	0.73734	1.09629	1.16637	0.988321	0.961112	0.388325	0.000137444
Q9NRZ5	2	13966.2	15448.1	10540.3	24078.3	19359.4	7970.84	1-acyl-sn-glycerol-3-phosphate acyltransferase delta	AGPAT4	0.000227787	0.000230764	0.000119565	0.000156752	0.00023721	0.000171753	0.000188572	1.20796	1.22375	0.634055	0.831258	1.25793	0.910812	1.02192	0.929892	0.408229	0.000192705
Q9Y2I7	1	1	1	1	1	1	1	1-phosphatidylinositol 3-phosphate 5-kinase	PIKFYVE	1.47453e-08	9.58389e-09	1.50003e-08	1.12236e-08	2.25051e-08	8.87186e-09	1.42002e-08	1.03839	0.674913	1.05634	0.790387	1.58484	0.624771	0.923214	0.822865	0.520397	1.31098e-08
P19174	1	3032.55	2252.29	1517.09	3550.79	3278.68	1897.86	1-phosphatidylinositol 4,5-bisphosphate phosphodiesterase gamma-1	PLCG1	3.32106e-05	3.40304e-05	2.84684e-05	3.40362e-05	3.41421e-05	2.9088e-05	3.24221e-05	1.02432	1.0496	0.878056	1.04978	1.05305	0.897164	0.983993	0.839727	0.12751	3.19031e-05
P09543	8	48954.8	61914.8	39740.3	91902.6	69056.2	31780.1	2',3'-cyclic-nucleotide 3'-phosphodiesterase	CNP	0.00091295	0.000880784	0.00047671	0.000549451	0.000894357	0.000612657	0.000685488	1.33182	1.2849	0.695432	0.801547	1.3047	0.893753	1.10405	0.705864	0.461785	0.000756815
Q05823	1	3214.56	4529.84	3047.14	6522.03	4575.72	1698.91	2-5A-dependent ribonuclease	RNASEL	6.67937e-05	6.25064e-05	2.54842e-05	3.60791e-05	6.8576e-05	4.05952e-05	4.84167e-05	1.37956	1.29101	0.52635	0.745178	1.41637	0.838453	1.06564	0.857427	0.608446	5.15948e-05
O75832	1	2651.59	1846.42	1173.47	2904.67	2869.65	1633.71	26S proteasome non-ATPase regulatory subunit 10	PSMD10	2.7226e-05	2.7838e-05	2.45061e-05	2.97605e-05	2.6409e-05	2.54591e-05	2.72095e-05	1.00061	1.0231	0.900647	1.09375	0.970579	0.935669	0.974783	0.700304	0.103933	2.65234e-05
O00232	4	12952.3	13205.3	6714.55	19844.2	14208	7026.06	26S proteasome non-ATPase regulatory subunit 12	PSMD12	0.000194715	0.000190185	0.000105393	0.000145372	0.000151111	0.000126051	0.000140845	1.38248	1.35032	0.74829	1.03214	1.07289	0.894965	1.16036	0.493698	0.373244	0.000163431
O00487	6	41922.1	44800.3	29508.5	76808.2	55822.6	26982.9	26S proteasome non-ATPase regulatory subunit 14	PSMD14	0.000660592	0.000736121	0.000404751	0.000470518	0.000664091	0.00049525	0.000543286	1.21592	1.35494	0.745005	0.866059	1.22236	0.911582	1.10529	0.651245	0.384864	0.000600488
Q13200	12	101721	144818	80183.8	222452	146632	66046.6	26S proteasome non-ATPase regulatory subunit 2	PSMD2	0.00213538	0.00213195	0.000990718	0.00114168	0.00180454	0.0013009	0.0014157	1.50835	1.50593	0.699806	0.806437	1.27466	0.918904	1.23803	0.477213	0.555726	0.00175268
O43242	51	658882	812760	462091	1.24443e+06	880964	462816	26S proteasome non-ATPase regulatory subunit 3	PSMD3	0.0119844	0.0119265	0.00694237	0.00739505	0.0103994	0.00781579	0.00853674	1.40386	1.39708	0.813234	0.866262	1.21819	0.915547	1.20472	0.413506	0.409465	0.0102844
P55036	5	55534.9	80042	48198.4	124871	77979.3	42299.1	26S proteasome non-ATPase regulatory subunit 4	PSMD4	0.00118024	0.00119675	0.000634499	0.000623303	0.00108471	0.000691822	0.000799944	1.47541	1.49604	0.79318	0.779184	1.35598	0.864838	1.25487	0.432882	0.559042	0.00100383
Q16401	1	4859.66	4899.52	2012.82	7099.34	11002	2482.15	26S proteasome non-ATPase regulatory subunit 5	PSMD5	7.22448e-05	6.80393e-05	3.7233e-05	5.4543e-05	4.52987e-05	9.76083e-05	6.58167e-05	1.09767	1.03377	0.565707	0.828711	0.688255	1.48303	0.899048	0.75087	0.479361	5.91723e-05
Q15008	5	49161.2	52754.1	25734.2	79251.8	63563.1	33569.1	26S proteasome non-ATPase regulatory subunit 6	PSMD6	0.000777874	0.000759541	0.000503547	0.000551767	0.000579149	0.000563923	0.000564947	1.3769	1.34445	0.891317	0.976672	1.02514	0.998188	1.20422	0.264133	0.273038	0.00068032
P48556	2	14772.3	17431.9	9658.55	25626.2	17411.3	9768.98	26S proteasome non-ATPase regulatory subunit 8	PSMD8	0.000257038	0.000245599	0.000146537	0.000165799	0.000217366	0.000154471	0.000179212	1.43427	1.37044	0.817676	0.925157	1.2129	0.861944	1.20746	0.405977	0.407414	0.000216391
P62333	3	13167.7	20307.1	10151	30957.2	18005.6	9104.32	26S proteasome regulatory subunit 10B	PSMC6	0.000299433	0.000296691	0.000136567	0.000147789	0.000228448	0.000159743	0.00017866	1.67599	1.66065	0.764399	0.827209	1.27868	0.894116	1.36701	0.331687	0.619154	0.00024423
P62191	6	20750.1	26024.8	14883.4	41993.7	29045.2	14513.8	26S proteasome regulatory subunit 4	PSMC1	0.000383743	0.000402463	0.000217711	0.000232891	0.000334951	0.000257685	0.000275176	1.39454	1.46257	0.791172	0.846337	1.21723	0.936436	1.21609	0.42029	0.438081	0.000334639
P17980	5	24830.4	33979.6	19874	52815	35842.9	15932.4	26S proteasome regulatory subunit 6A	PSMC3	0.000501038	0.000506173	0.000238991	0.000278687	0.000447265	0.000317993	0.000347982	1.43984	1.4546	0.686792	0.800868	1.28531	0.913821	1.19374	0.544231	0.533244	0.000415401
P43686	4	19963.5	28478.9	18277.8	41710.3	21712.9	14579.5	26S proteasome regulatory subunit 6B	PSMC4	0.000419929	0.000399747	0.000218697	0.000224063	0.000411342	0.000192633	0.000276013	1.52141	1.44829	0.792342	0.811786	1.4903	0.697914	1.25401	0.495316	0.670682	0.000346124
P35998	9	75869.4	85317.3	44929.5	131073	99170.5	52265.5	26S proteasome regulatory subunit 7	PSMC2	0.00125803	0.00125619	0.000783997	0.00085153	0.00101114	0.000879827	0.000914166	1.37615	1.37414	0.857609	0.931483	1.10608	0.962436	1.20263	0.324906	0.319115	0.0010994
P62195	5	18543.9	22125	10906.7	35965.5	25128.1	12784.6	26S proteasome regulatory subunit 8	PSMC5	0.00032624	0.000344689	0.000191773	0.00020813	0.000245456	0.000222933	0.000225506	1.4467	1.52851	0.850412	0.922944	1.08847	0.988589	1.27521	0.277367	0.385109	0.000287567
P82912	1	4554.54	10627.3	6491.69	16270.2	15710.3	3265.3	28S ribosomal protein S11, mitochondrial	MRPS11	0.000156702	0.000155932	4.89805e-05	5.11185e-05	0.000146096	0.00013938	0.000112198	1.39666	1.38979	0.436554	0.45561	1.30212	1.24227	1.07433	0.868002	0.750108	0.000120538
O15235	1	6202.19	6256.63	4300.22	9290.09	7799.92	3681.25	28S ribosomal protein S12, mitochondrial	MRPS12	9.22557e-05	8.90352e-05	5.52198e-05	6.96112e-05	9.67767e-05	6.91998e-05	7.85292e-05	1.17479	1.13379	0.703176	0.886437	1.23237	0.881198	1.00392	0.984566	0.330265	7.88369e-05
Q9Y399	7	58110.3	61241	39015	96961	84053.2	40341.8	28S ribosomal protein S2, mitochondrial	MRPS2	0.000903015	0.000929264	0.000605139	0.000652209	0.000878034	0.000745708	0.00075865	1.19029	1.22489	0.797652	0.859697	1.15736	0.98294	1.07094	0.683961	0.286308	0.000812473
P82921	3	9383.44	9467.99	5790.55	18008.4	15252.4	5970.87	28S ribosomal protein S21, mitochondrial	MRPS21	0.000139608	0.000172591	8.95648e-05	0.000105316	0.000130317	0.000135317	0.00012365	1.12906	1.3958	0.724341	0.85173	1.05392	1.09436	1.08307	0.711492	0.366227	0.000133921
P82650	1	4346.18	6092.89	2799.8	9192.68	7773.63	2771	28S ribosomal protein S22, mitochondrial	MRPS22	8.98414e-05	8.81016e-05	4.15658e-05	4.87799e-05	6.30097e-05	6.89666e-05	6.02521e-05	1.49109	1.46222	0.689864	0.809597	1.04577	1.14463	1.21439	0.487404	0.500257	7.31696e-05
Q96EL2	1	6834.92	5304.76	4603.58	10166.2	9752.8	3706.28	28S ribosomal protein S24, mitochondrial	MRPS24	7.82201e-05	9.74316e-05	5.55952e-05	7.67127e-05	0.000103604	8.65254e-05	8.89473e-05	0.879398	1.09539	0.625036	0.862451	1.16478	0.972772	0.866607	0.456809	0.270201	7.70823e-05
Q9BYN8	1	3719.4	3396.14	2259.34	5495.33	3586.35	2335.66	28S ribosomal protein S26, mitochondrial	MRPS26	5.0077e-05	5.26667e-05	3.50355e-05	4.17452e-05	5.08465e-05	3.18176e-05	4.14698e-05	1.20755	1.27	0.844843	1.00664	1.22611	0.767248	1.10747	0.597067	0.342496	4.59264e-05
Q92552	3	26051.3	34061.4	18683.7	48607.3	40326.7	21573	28S ribosomal protein S27, mitochondrial	MRPS27	0.000502245	0.000465847	0.000323602	0.00029239	0.000420477	0.000357773	0.00035688	1.40732	1.30533	0.906752	0.819294	1.1782	1.0025	1.20647	0.325897	0.34184	0.000430564
Q9Y2Q9	1	8732.46	9967.4	6499.69	14789.7	9886.36	6186.56	28S ribosomal protein S28, mitochondrial	MRPS28	0.000146972	0.000141743	9.28001e-05	9.801e-05	0.000146276	8.77104e-05	0.000110665	1.32807	1.28082	0.838565	0.885642	1.32179	0.792573	1.14915	0.544719	0.42228	0.000127172
P51398	1	4289.76	2902.87	1693.36	4435.07	4518.63	2721.71	28S ribosomal protein S29, mitochondrial	DAP3	4.28036e-05	4.25052e-05	4.08264e-05	4.81467e-05	3.81091e-05	4.00886e-05	4.21148e-05	1.01635	1.00927	0.969407	1.14323	0.904885	0.951889	0.998344	0.983293	0.128551	4.20451e-05
P82675	3	19444	20613	12989.6	32473.2	29717.8	12865	28S ribosomal protein S5, mitochondrial	MRPS5	0.000303945	0.00031122	0.000192979	0.000218232	0.000292332	0.000263652	0.000258072	1.17775	1.20594	0.747772	0.845625	1.13275	1.02162	1.04382	0.809503	0.297946	0.000269381
P82932	2	1703.1	2502.51	1253.43	3682.35	3293.19	1237.21	28S ribosomal protein S6, mitochondrial	MRPS6	3.69002e-05	3.52913e-05	1.85585e-05	1.9115e-05	2.82086e-05	2.92167e-05	2.55135e-05	1.4463	1.38324	0.727399	0.749214	1.10564	1.14515	1.18565	0.517808	0.474707	3.025e-05
Q96P11	1	5877.77	6521.46	3819.56	8947.77	7548.87	3874.7	28S rRNA (cytosine-C(5))-methyltransferase	NSUN5	9.61606e-05	8.57544e-05	5.81215e-05	6.597e-05	8.59593e-05	6.69725e-05	7.29673e-05	1.31786	1.17525	0.796543	0.904103	1.17805	0.917843	1.09655	0.618756	0.318174	8.00122e-05
O75600	1	7693.52	9049.36	6053.76	13211	10917.1	5255.09	2-amino-3-ketobutyrate coenzyme A ligase, mitochondrial	GCAT	0.000133435	0.000126613	7.88279e-05	8.63493e-05	0.00013624	9.68554e-05	0.000106482	1.25313	1.18906	0.740296	0.810932	1.27947	0.909597	1.06083	0.791581	0.383069	0.000112959
A1L0T0	2	47139.5	36931.4	27292.8	58896.6	56269.4	30300.1	2-hydroxyacyl-CoA lyase 2	ILVBL	0.000544563	0.000564459	0.00045451	0.000529076	0.000614226	0.000499214	0.000547505	0.994627	1.03096	0.830147	0.966339	1.12186	0.911798	0.951913	0.614545	0.149052	0.000521177
Q5HYK3	3	47705.6	29833	18543.6	44076.3	44285.6	30210	2-methoxy-6-polyprenyl-1,4-benzoquinol methylase, mitochondrial	COQ5	0.000439896	0.000422422	0.000453158	0.00053543	0.000417324	0.000392895	0.00044855	0.980707	0.941751	1.01027	1.19369	0.930385	0.875924	0.977577	0.83373	0.169645	0.000438492
P12694	4	20873.8	24541.7	18539.8	38169.3	29143.3	14992	2-oxoisovalerate dehydrogenase subunit alpha, mitochondrial	BCKDHA	0.000361873	0.000365811	0.000224885	0.00023428	0.000417239	0.000258555	0.000303358	1.19289	1.20587	0.741318	0.77229	1.3754	0.85231	1.04669	0.857034	0.433049	0.000317523
P21953	1	21648.4	19734.2	17308.2	34284.9	36259.5	15443.2	2-oxoisovalerate dehydrogenase subunit beta, mitochondrial	BCKDHB	0.000290986	0.000328583	0.000231652	0.000242974	0.000389521	0.000321689	0.000318062	0.914873	1.03308	0.728324	0.763922	1.22467	1.01141	0.892092	0.536956	0.256754	0.00028374
Q9H6S0	5	24753.5	24766.6	10905.8	36640.6	31952.1	14198.7	3'-5' RNA helicase YTHDC2	YTHDC2	0.000365191	0.000351159	0.000212984	0.000277824	0.000245435	0.000283474	0.000268911	1.35804	1.30586	0.792024	1.03315	0.912698	1.05416	1.15197	0.459549	0.324938	0.000309778
Q9BYD1	4	17417	17326.6	9861.35	25368.2	23179.2	10582	39S ribosomal protein L13, mitochondrial	MRPL13	0.000255486	0.000243126	0.000158733	0.000195482	0.00022193	0.000205643	0.000207685	1.23016	1.17065	0.764297	0.941242	1.06859	0.990167	1.05503	0.733969	0.262442	0.000219115
Q9NX20	6	40931.8	33558.3	25003.2	55564.4	54046.8	28071.6	39S ribosomal protein L16, mitochondrial	MRPL16	0.000494826	0.000532523	0.000421081	0.000459403	0.000562698	0.000479496	0.000500532	0.9886	1.06391	0.841267	0.917829	1.1242	0.957972	0.964593	0.716792	0.154804	0.00048281
Q9H0U6	2	11788.3	13646.3	8916.26	20180.7	15928.2	8284.73	39S ribosomal protein L18, mitochondrial	MRPL18	0.000201219	0.00019341	0.000124273	0.000132307	0.000200661	0.000141313	0.000158094	1.27278	1.22339	0.786074	0.836891	1.26925	0.893856	1.09408	0.671155	0.371238	0.000172967
Q5T653	1	3845.86	4069.97	2697.34	6655.29	4867	2219.66	39S ribosomal protein L2, mitochondrial	MRPL2	6.00128e-05	6.37836e-05	3.32956e-05	4.31646e-05	6.07039e-05	4.31793e-05	4.90159e-05	1.22435	1.30128	0.679281	0.880624	1.23845	0.880924	1.06831	0.780549	0.404542	5.2364e-05
Q7Z2W9	2	14272.3	12587.5	9368.22	18238.2	16735.6	6680.81	39S ribosomal protein L21, mitochondrial	MRPL21	0.000185607	0.000174793	0.000100214	0.000160187	0.000210832	0.000148475	0.000173165	1.07185	1.0094	0.578721	0.925054	1.21752	0.857423	0.886657	0.583641	0.317634	0.000153538
Q9NWU5	1	2841.25	2288.33	2067.56	3804.72	3428.78	3107.92	39S ribosomal protein L22, mitochondrial	MRPL22	3.37421e-05	3.6464e-05	4.66197e-05	3.18891e-05	4.65306e-05	3.04196e-05	3.62798e-05	0.930052	1.00508	1.285	0.878978	1.28255	0.838473	1.07338	0.701638	0.323194	3.89419e-05
Q16540	1	5167.85	5594.88	4371	10956.7	8380.41	4276.14	39S ribosomal protein L23, mitochondrial	MRPL23	8.24981e-05	0.000105008	6.41433e-05	5.8002e-05	9.83697e-05	7.43498e-05	7.69072e-05	1.0727	1.36538	0.834035	0.754182	1.27907	0.966747	1.0907	0.69668	0.392111	8.3883e-05
P09001	1	2973.42	2799.57	1697.28	4130.07	3801.35	1777.82	39S ribosomal protein L3, mitochondrial	MRPL3	4.12804e-05	3.95822e-05	2.66678e-05	3.33726e-05	3.81974e-05	3.3725e-05	3.50983e-05	1.17613	1.12775	0.759803	0.95083	1.0883	0.960872	1.02123	0.885766	0.240765	3.58435e-05
Q9BZE1	1	1964.29	2200.91	1667.55	4211.47	3542.28	1291.05	39S ribosomal protein L37, mitochondrial	MRPL37	3.2453e-05	4.03622e-05	1.93661e-05	2.20464e-05	3.75284e-05	3.14266e-05	3.03338e-05	1.06986	1.3306	0.638433	0.726794	1.23718	1.03603	1.01297	0.961205	0.435918	3.07271e-05
Q8IXM3	2	10706.7	12333.5	9025.1	17145.2	14527.8	7955.94	39S ribosomal protein L41, mitochondrial	MRPL41	0.000181861	0.000164318	0.000119341	0.000120168	0.00020311	0.000128889	0.000150722	1.2066	1.0902	0.791796	0.797282	1.34758	0.855139	1.02953	0.89685	0.377758	0.000155173
Q9Y6G3	1	1	1	1	1	1	1	39S ribosomal protein L42, mitochondrial	MRPL42	1.47453e-08	9.58389e-09	1.50003e-08	1.12236e-08	2.25051e-08	8.87186e-09	1.42002e-08	1.03839	0.674913	1.05634	0.790387	1.58484	0.624771	0.923214	0.822865	0.520397	1.31098e-08
Q9HD33	1	6625.95	5987.61	3931.38	9797.34	7703.72	3659.32	39S ribosomal protein L47, mitochondrial	MRPL47	8.8289e-05	9.38967e-05	5.48908e-05	7.43672e-05	8.8476e-05	6.83463e-05	7.70632e-05	1.14567	1.21844	0.712283	0.965017	1.1481	0.886886	1.02546	0.891922	0.306248	7.90255e-05
Q13405	1	4411.38	4061.82	1983.57	5893.78	5025.54	2450.01	39S ribosomal protein L49, mitochondrial	MRPL49	5.98927e-05	5.64853e-05	3.67509e-05	4.95117e-05	4.46403e-05	4.45859e-05	4.6246e-05	1.29509	1.22141	0.794683	1.07062	0.96528	0.964103	1.10373	0.551953	0.278469	5.1043e-05
Q9NP92	1	7257.7	6984.46	5403.88	11301.7	9848.1	3814.61	39S ribosomal protein S30, mitochondrial	MRPS30	0.000102988	0.000108314	5.72202e-05	8.14578e-05	0.000121615	8.73709e-05	9.68145e-05	1.06376	1.11878	0.591029	0.84138	1.25616	0.902457	0.924525	0.73934	0.356418	8.95074e-05
Q99714	13	88382	123771	72918.8	187464	142456	74959	3-hydroxyacyl-CoA dehydrogenase type-2	HSD17B10	0.00182504	0.00179663	0.00112441	0.000991967	0.00164104	0.00126385	0.00129895	1.40501	1.38314	0.865625	0.763667	1.26336	0.972976	1.21792	0.393605	0.431985	0.00158203
P09110	1	1	1	1	1	1	1	3-ketoacyl-CoA thiolase, peroxisomal	ACAA1	1.47453e-08	9.58389e-09	1.50003e-08	1.12236e-08	2.25051e-08	8.87186e-09	1.42002e-08	1.03839	0.674913	1.05634	0.790387	1.58484	0.624771	0.923214	0.822865	0.520397	1.31098e-08
Q06136	3	19045.6	17607.1	10807.7	27968.3	25876	10937.6	3-ketodihydrosphingosine reductase	KDSR	0.000259621	0.000268045	0.000164067	0.000213761	0.000243229	0.000229568	0.000228853	1.13445	1.17126	0.716909	0.934055	1.06282	1.00313	1.00754	0.962427	0.260581	0.000230578
P25325	1	7099.71	10564.6	3579.09	15068.7	8440.9	7083.25	3-mercaptopyruvate sulfurtransferase	MPST	0.000155778	0.000144417	0.000106251	7.96846e-05	8.05477e-05	7.48865e-05	7.83729e-05	1.98765	1.84269	1.35571	1.01674	1.02775	0.955515	1.72868	0.0193266	0.337803	0.000135482
P46783	6	85667.3	67476.8	45780.7	118120	158161	73168.3	40S ribosomal protein S10	RPS10	0.000994964	0.00113205	0.00109755	0.000961498	0.0010303	0.00140318	0.00113166	0.879208	1.00035	0.969855	0.849636	0.910431	1.23993	0.949804	0.711949	0.209175	0.00107485
P62280	47	645129	751478	569593	1.26783e+06	925765	455603	40S ribosomal protein S11	RPS11	0.0110807	0.0121508	0.00683417	0.00724069	0.0128187	0.00821326	0.00942422	1.17577	1.28931	0.725171	0.768306	1.36019	0.871505	1.06342	0.812979	0.449529	0.0100219
P25398	3	27745.1	20884.7	16494	37558.2	45812.1	22022.9	40S ribosomal protein S12	RPS12	0.000307951	0.000359954	0.000330349	0.000311401	0.000371199	0.000406439	0.000363013	0.848319	0.991573	0.91002	0.857823	1.02255	1.11963	0.916637	0.391971	0.141	0.000332751
P62277	3	36188.3	33847.7	22739.3	54552.4	46532.4	27609.7	40S ribosomal protein S13	RPS13	0.000499093	0.000522824	0.000414153	0.000406165	0.00051175	0.000412828	0.000443581	1.12514	1.17864	0.933659	0.915649	1.15368	0.930672	1.07915	0.500616	0.193092	0.00047869
P62263	31	213606	272995	221919	454269	415587	156638	40S ribosomal protein S14	RPS14	0.00402538	0.00435366	0.00234961	0.00239744	0.00499431	0.00368703	0.00369293	1.09003	1.17892	0.636246	0.649198	1.3524	0.998403	0.968397	0.910326	0.447943	0.00357622
P62244	18	237493	239084	147136	464592	397018	167515	40S ribosomal protein S15a	RPS15A	0.00352536	0.0044526	0.00251277	0.00266553	0.00331129	0.00352229	0.00316637	1.11337	1.40622	0.79358	0.841826	1.04577	1.11241	1.10439	0.620338	0.343703	0.00349691
P62249	26	449880	362950	329602	659251	1.20354e+06	459532	40S ribosomal protein S16	RPS16	0.0053518	0.00631819	0.0068931	0.00504929	0.00741771	0.0106777	0.00771489	0.693698	0.818961	0.893481	0.654486	0.96148	1.38403	0.802046	0.417878	0.31065	0.0061877
P62269	2	15898.2	11093.3	7259.74	19068.2	29320.1	11965.4	40S ribosomal protein S18	RPS18	0.000163574	0.000182748	0.000179484	0.000178436	0.000163381	0.000260123	0.000200647	0.815234	0.910793	0.894529	0.889305	0.814271	1.29642	0.873519	0.453973	0.23232	0.000175269
P39019	1	4231.9	2905.27	1254.43	2403	4943.55	1811.45	40S ribosomal protein S19	RPS19	4.2839e-05	2.30301e-05	2.71722e-05	4.74973e-05	2.82309e-05	4.38585e-05	3.98622e-05	1.07468	0.577743	0.681653	1.19154	0.708212	1.10025	0.778024	0.353864	0.329568	3.10138e-05
P15880	16	153253	119763	89792.6	226434	354256	126306	40S ribosomal protein S2	RPS2	0.00176593	0.00217012	0.00189463	0.00172005	0.00202079	0.00314291	0.00229458	0.769609	0.945757	0.825696	0.749615	0.880676	1.36971	0.847021	0.478089	0.291078	0.00194356
P60866	8	41732.4	34769.2	29787.1	61220	73649.6	32890.6	40S ribosomal protein S20	RPS20	0.000512681	0.000586725	0.000493368	0.000468389	0.000670361	0.000653409	0.000597386	0.858206	0.982154	0.825878	0.784064	1.12216	1.09378	0.888746	0.400203	0.185975	0.000530925
P63220	1	20466.4	15379	9661.14	21205.5	27386.4	13378.3	40S ribosomal protein S21	RPS21	0.000226768	0.000203231	0.000200678	0.000229707	0.000217424	0.000242968	0.000230033	0.985805	0.883487	0.872388	0.998582	0.945187	1.05623	0.913893	0.14909	0.0805305	0.000210226
P62266	14	50746.4	72087.8	48051	130619	83068.5	30673.7	40S ribosomal protein S23	RPS23	0.00106295	0.00125184	0.000460114	0.000569559	0.00108139	0.000736972	0.000795974	1.33541	1.57271	0.578052	0.71555	1.35857	0.925875	1.16206	0.671434	0.644227	0.000924968
P62847	8	163603	194662	167723	351382	175216	139361	40S ribosomal protein S24	RPS24	0.00287034	0.0033676	0.00209045	0.00183622	0.00377461	0.00155449	0.00238844	1.20176	1.40996	0.875235	0.768793	1.58037	0.650841	1.16232	0.649573	0.647018	0.00277613
P62854	1	12118.6	14741.5	7582.62	29154.4	21269.8	7885.33	40S ribosomal protein S26	RPS26	0.000217367	0.000279412	0.000118282	0.000136015	0.000170647	0.000188703	0.000165122	1.3164	1.69216	0.716334	0.823724	1.03346	1.14281	1.24163	0.464598	0.531779	0.00020502
P42677	5	93595.7	109790	83294	163872	121183	54506.3	40S ribosomal protein S27	RPS27	0.00161888	0.00157053	0.00081761	0.00105048	0.00187454	0.00107512	0.00133338	1.21412	1.17786	0.613187	0.787837	1.40585	0.80631	1.00172	0.995406	0.48744	0.00133567
Q71UM5	1	9446.91	10068.6	7762.54	16004.7	15718.6	5749.06	40S ribosomal protein S27-like	RPS27L	0.000148463	0.000153387	8.62375e-05	0.000106029	0.000174696	0.000139453	0.000140059	1.06	1.09516	0.615721	0.757027	1.2473	0.995671	0.923628	0.733761	0.350271	0.000129363
P62857	2	146139	130736	116753	219890	261552	144720	40S ribosomal protein S28	RPS28	0.00192774	0.0021074	0.00217085	0.00164021	0.00262753	0.00232046	0.00219607	0.877814	0.959627	0.988516	0.746887	1.19647	1.05664	0.941986	0.693552	0.224211	0.00206866
P23396	81	881888	615763	515513	1.11641e+06	1.79869e+06	724998	40S ribosomal protein S3	RPS3	0.00907959	0.0106996	0.0108752	0.00989799	0.0116017	0.0159577	0.0124858	0.727194	0.856941	0.871004	0.792741	0.929189	1.27807	0.81838	0.296993	0.219643	0.0102181
P62861	6	25562.2	27477.6	21816.1	52165.3	43044.2	23153.3	40S ribosomal protein S30	FAU	0.000405164	0.000499947	0.000347306	0.0002869	0.000490972	0.000381882	0.000386585	1.04806	1.29324	0.898394	0.742141	1.27002	0.987835	1.0799	0.697288	0.348005	0.000417472
P61247	26	341876	366601	265157	641944	538584	252456	40S ribosomal protein S3a	RPS3A	0.00540562	0.00615233	0.00378691	0.00383709	0.00596737	0.00477824	0.0048609	1.11206	1.26568	0.779054	0.789378	1.22763	0.982996	1.05226	0.798512	0.33954	0.00511495
P62701	9	224766	226087	153096	405347	345167	160247	40S ribosomal protein S4, X isoform	RPS4X	0.00333371	0.00388481	0.00240375	0.0025227	0.00344543	0.00306227	0.00301013	1.1075	1.29058	0.798553	0.838068	1.14461	1.01732	1.06554	0.71771	0.297943	0.00320742
P46782	2	27544.3	16282.7	13385.7	28759.8	32490.3	14619.4	40S ribosomal protein S5	RPS5	0.000240093	0.000275631	0.000219295	0.000309147	0.000301246	0.00028825	0.000299547	0.801519	0.920158	0.732087	1.03205	1.00567	0.962283	0.817921	0.0358844	0.0993711	0.000245006
P62753	33	365486	448914	345697	715087	500558	237716	40S ribosomal protein S6	RPS6	0.00661936	0.00685332	0.00356581	0.00410208	0.00777994	0.00444088	0.00544096	1.21658	1.25958	0.655363	0.753925	1.42988	0.816193	1.04384	0.88736	0.515483	0.0056795
P62081	22	202495	213859	174701	346759	338703	163320	40S ribosomal protein S7	RPS7	0.0031534	0.0033233	0.00244984	0.00227272	0.00393167	0.00300493	0.00306977	1.02724	1.08259	0.798053	0.740356	1.28077	0.978876	0.969295	0.872118	0.302769	0.00297551
P62241	27	266785	266802	200028	435125	365364	176621	40S ribosomal protein S8	RPS8	0.00393406	0.00417019	0.00264937	0.0029943	0.00450164	0.00324145	0.00357913	1.09917	1.16514	0.740226	0.836599	1.25775	0.905654	1.00151	0.993893	0.321655	0.00358454
P46781	40	453742	448983	302356	856181	686090	326521	40S ribosomal protein S9	RPS9	0.00662037	0.00820555	0.00489791	0.00509263	0.00680453	0.0060869	0.00599469	1.10437	1.3688	0.817042	0.849525	1.13509	1.01538	1.09674	0.618627	0.317632	0.00657461
P08865	4	24476.8	23749.5	12193.2	32502.9	35578.1	14207.4	40S ribosomal protein SA	RPSA	0.000350192	0.000311504	0.000213115	0.000274719	0.000274409	0.000315644	0.000288257	1.21486	1.08065	0.739323	0.953033	0.95196	1.09501	1.01161	0.941757	0.258914	0.000291604
P08195	2	13255	22482.1	12263.3	33967.1	21318.9	10706.9	4F2 cell-surface antigen heavy chain	SLC3A2	0.000331505	0.000325537	0.000160607	0.000148769	0.000275985	0.000189138	0.000204631	1.62001	1.59085	0.784862	0.727012	1.3487	0.924288	1.33191	0.370689	0.635368	0.000272549
Q9NVE7	4	34746.7	36127.2	21042.4	59529.9	43011.7	21404.1	4'-phosphopantetheine phosphatase	PANK4	0.000532705	0.000570528	0.000321067	0.000389985	0.00047356	0.000381594	0.000415046	1.28348	1.37461	0.77357	0.939617	1.14098	0.919401	1.14389	0.511554	0.352941	0.000474767
Q9H816	1	4352.18	4793.27	3124.39	7730.35	5594.25	2822.95	5' exonuclease Apollo	DCLRE1B	7.0678e-05	7.40868e-05	4.23451e-05	4.88473e-05	7.03147e-05	4.96314e-05	5.62645e-05	1.25617	1.31676	0.752608	0.868173	1.24972	0.882109	1.10851	0.644953	0.391726	6.237e-05
Q8IV08	1	2526.32	2375.12	1576.94	3456.78	2858.49	1578.66	5'-3' exonuclease PLD3	PLD3	3.50218e-05	3.31294e-05	2.36803e-05	2.83544e-05	3.54892e-05	2.53601e-05	2.97346e-05	1.17781	1.11417	0.796389	0.953584	1.19353	0.852883	1.02946	0.85882	0.272416	3.06105e-05
Q9H0D6	15	135829	141488	104805	213504	162606	82001.5	5'-3' exoribonuclease 2	XRN2	0.00208628	0.0020462	0.00123005	0.0015245	0.00235864	0.00144262	0.00177525	1.1752	1.15263	0.692886	0.85875	1.32862	0.812627	1.00691	0.977265	0.395904	0.00178751
P13196	2	9832.1	9701.75	5842.75	13666.4	13114	6046.26	5-aminolevulinate synthase, nonspecific, mitochondrial	ALAS1	0.000143055	0.000130977	9.06957e-05	0.000110352	0.000131491	0.000116346	0.000119396	1.19815	1.09699	0.759618	0.924249	1.1013	0.974449	1.01825	0.904359	0.247712	0.000121576
Q13131	1	6495.7	8285.65	4401.86	12867.3	10210.8	4254.25	5'-AMP-activated protein kinase catalytic subunit alpha-1	PRKAA1	0.000122174	0.000123318	6.3815e-05	7.29054e-05	9.9064e-05	9.05885e-05	8.75193e-05	1.39597	1.40904	0.729153	0.83302	1.13191	1.03507	1.17805	0.501243	0.428313	0.000103103
P54646	1	9153.17	7878.83	4260.28	12740.3	10655	4903.65	5'-AMP-activated protein kinase catalytic subunit alpha-2	PRKAA2	0.000116175	0.000122102	7.35561e-05	0.000102732	9.58778e-05	9.45293e-05	9.7713e-05	1.18895	1.2496	0.752777	1.05136	0.981219	0.967418	1.06377	0.708209	0.275231	0.000103945
P54619	2	31654.1	36852.2	22284	58591.9	47933.3	22007.8	5'-AMP-activated protein kinase subunit gamma-1	PRKAG1	0.000543396	0.000561538	0.000330123	0.000355275	0.000501502	0.000425257	0.000427345	1.27156	1.31402	0.772498	0.831353	1.17353	0.995115	1.11936	0.582742	0.356909	0.000478352
Q9H6S1	1	11836.2	13253.4	7439.68	19469.5	16096.5	7926.31	5-azacytidine-induced protein 2	AZI2	0.000195426	0.000186594	0.000118897	0.000132845	0.00016743	0.000142806	0.000147694	1.32318	1.26338	0.805024	0.899463	1.13363	0.966903	1.13053	0.503687	0.314532	0.000166972
Q9H857	10	66049.2	108700	43490.7	184451	94913.2	65645.8	5'-nucleotidase domain-containing protein 2	NT5DC2	0.00160281	0.00176776	0.000984705	0.000741312	0.000978759	0.000842057	0.000854043	1.87674	2.06987	1.15299	0.868004	1.14603	0.985965	1.69987	0.0735937	0.538419	0.00145176
P10809	26	212279	282140	200853	427094	308299	149773	60 kDa heat shock protein, mitochondrial	HSPD1	0.00416023	0.00409322	0.00224664	0.00238254	0.00452021	0.00273518	0.00321264	1.29495	1.2741	0.699313	0.741614	1.40701	0.85138	1.08945	0.768317	0.515077	0.00350003
P10155	1	9830.04	10798.8	7047.18	16681.3	12964.4	5460.22	60 kDa SS-A/Ro ribonucleoprotein	RO60	0.000159231	0.000159872	8.19049e-05	0.000110329	0.000158597	0.000115018	0.000127981	1.24417	1.24918	0.639975	0.86207	1.23922	0.89871	1.04444	0.859328	0.412173	0.000133669
P05388	3	48962.2	52793.4	34861	81391.4	62252.8	28182.8	60S acidic ribosomal protein P0	RPLP0	0.000778453	0.000780046	0.00042275	0.000549534	0.000784548	0.000552298	0.000628794	1.23801	1.24054	0.672319	0.87395	1.2477	0.878346	1.05029	0.834775	0.397388	0.000660416
Q96D46	11	70322.8	74923.3	45571.1	109409	95007.2	41135.3	60S ribosomal export protein NMD3	NMD3	0.00110476	0.00104857	0.000617041	0.000789278	0.00102558	0.000842891	0.000885916	1.24703	1.1836	0.696501	0.890917	1.15765	0.951434	1.04238	0.835903	0.334628	0.000923458
P27635	17	153962	192962	114076	280222	219335	99519.3	60S ribosomal protein L10	RPL10	0.00284527	0.00268562	0.00149282	0.00172801	0.00256729	0.00194591	0.0020804	1.36766	1.29091	0.717562	0.830613	1.23403	0.935353	1.12538	0.626292	0.42627	0.00234124
P62906	1	9170.66	9704.52	5608.02	19312.8	12738.3	5862.69	60S ribosomal protein L10a	RPL10A	0.000143096	0.000185092	8.7942e-05	0.000102928	0.000126209	0.000113012	0.00011405	1.25468	1.6229	0.771084	0.902485	1.10661	0.990902	1.21622	0.441971	0.444981	0.00013871
P62913	9	115737	105248	75411.7	177455	178148	79646.5	60S ribosomal protein L11	RPL11	0.00155191	0.00170071	0.00119472	0.00129899	0.00169714	0.0015805	0.00152555	1.01728	1.11482	0.783143	0.851492	1.11248	1.03603	0.971749	0.832597	0.21461	0.00148245
P26373	21	249000	312983	204658	509603	364271	208695	60S ribosomal protein L13	RPL13	0.00461501	0.00488398	0.00313049	0.00279468	0.00460585	0.00323176	0.0035441	1.30217	1.37806	0.883296	0.788546	1.29958	0.911872	1.18784	0.436789	0.413934	0.00420983
P40429	2	73469.8	89797.8	60036.7	154560	134799	53521.5	60S ribosomal protein L13a	RPL13A	0.00132409	0.00148129	0.000802838	0.000824599	0.00135113	0.00119592	0.00112388	1.17814	1.31801	0.714343	0.733705	1.2022	1.0641	1.07016	0.774921	0.407698	0.00120274
P50914	3	41700.1	44583.1	24750.8	74569.7	68872.7	26987.9	60S ribosomal protein L14	RPL14	0.00065739	0.000714668	0.000404827	0.000468027	0.000557019	0.000611029	0.000545358	1.20543	1.31046	0.742313	0.858201	1.02138	1.12042	1.08607	0.674896	0.334756	0.000592295
P61313	14	112657	119673	77293.8	201608	166199	78121.4	60S ribosomal protein L15	RPL15	0.00176461	0.00193219	0.00117184	0.00126442	0.0017395	0.0014745	0.00149281	1.18208	1.29434	0.784994	0.847008	1.16526	0.987735	1.08714	0.653391	0.318868	0.00162288
P18621	11	142007	162477	102626	276224	220010	94307.4	60S ribosomal protein L17	RPL17	0.00239577	0.0026473	0.00141464	0.00159384	0.00230961	0.0019519	0.00195178	1.22748	1.35635	0.724792	0.816607	1.18334	1.00006	1.10287	0.664178	0.3902	0.00215257
Q07020	7	51069.7	65535.9	35082.8	83748	92739.6	44016.3	60S ribosomal protein L18	RPL18	0.000966344	0.000802632	0.000660257	0.000573188	0.00078954	0.000822772	0.0007285	1.32648	1.10176	0.906324	0.786806	1.08379	1.12941	1.11152	0.529246	0.294897	0.000809744
Q02543	20	201150	198099	128183	322450	299215	133888	60S ribosomal protein L18a	RPL18A	0.00292102	0.00309033	0.00200835	0.00225763	0.00288477	0.0026546	0.002599	1.1239	1.18905	0.772741	0.868654	1.10995	1.02139	1.02856	0.855644	0.256724	0.00267323
P84098	6	34534.3	43865.5	26366.2	73245	48449.1	28386.7	60S ribosomal protein L19	RPL19	0.000646809	0.000701972	0.000425809	0.000387601	0.000593372	0.000429834	0.000470269	1.3754	1.4927	0.905459	0.824211	1.26177	0.914017	1.25785	0.313044	0.425537	0.00059153
P46778	17	419963	452357	335166	735849	681264	330059	60S ribosomal protein L21	RPL21	0.00667012	0.0070523	0.00495098	0.00471351	0.00754294	0.00604408	0.00610017	1.09343	1.15608	0.811614	0.772684	1.23651	0.990804	1.02038	0.910793	0.299552	0.00622447
P35268	15	156072	195713	133434	293986	209672	136195	60S ribosomal protein L22	RPL22	0.00288584	0.00281753	0.00204296	0.0017517	0.00300294	0.00186018	0.00220494	1.30881	1.27782	0.926537	0.794443	1.36191	0.843643	1.17106	0.478456	0.425007	0.00258211
P62829	23	250905	310060	205842	498215	424687	163764	60S ribosomal protein L23	RPL23	0.00457191	0.00477484	0.0024565	0.00281606	0.00463249	0.00376777	0.00373877	1.22284	1.27712	0.657034	0.753206	1.23904	1.00775	1.05233	0.83996	0.428166	0.00393442
P62750	4	37194.7	38118.1	28977.8	62189.3	49773	27896.2	60S ribosomal protein L23a	RPL23A	0.000562061	0.000596016	0.000418451	0.000417459	0.000652147	0.000441579	0.000503729	1.1158	1.18321	0.830707	0.828739	1.29464	0.876622	1.04324	0.825017	0.326342	0.000525509
P83731	36	262988	334236	208221	541801	392980	171127	60S ribosomal protein L24	RPL24	0.0049284	0.00519256	0.00256696	0.00295168	0.00468603	0.00348647	0.00370806	1.3291	1.40034	0.692265	0.796018	1.26374	0.94024	1.14057	0.622836	0.476062	0.00422931
P61254	2	187081	217895	158125	350789	263738	152009	60S ribosomal protein L26	RPL26	0.00321292	0.00336193	0.00228017	0.00209973	0.00355861	0.00233985	0.00266606	1.20512	1.26101	0.85526	0.787578	1.33478	0.877641	1.10713	0.639438	0.392274	0.00295167
P61353	7	45460.6	48184.7	30433.7	82490.7	66131.1	29789.6	60S ribosomal protein L27	RPL27	0.000710496	0.000790582	0.000446852	0.000510234	0.000684912	0.000586706	0.00059395	1.19622	1.33106	0.752339	0.859051	1.15315	0.987803	1.09321	0.656719	0.34302	0.00064931
P46776	1	1674.59	2369.69	819.386	5550.84	2740.12	958.832	60S ribosomal protein L27a	RPL27A	3.49417e-05	5.31987e-05	1.43828e-05	1.8795e-05	1.84403e-05	2.43099e-05	2.05151e-05	1.70322	2.59315	0.701082	0.916154	0.898867	1.18498	1.66582	0.295944	0.98359	3.41744e-05
P46779	23	315993	324378	221915	547794	536785	264339	60S ribosomal protein L28	RPL28	0.00478304	0.00525	0.00396517	0.00354659	0.00499421	0.00476228	0.00443436	1.07863	1.18394	0.894192	0.799798	1.12625	1.07395	1.05225	0.71237	0.235693	0.00466607
P47914	1	10612	8311.9	9411.55	15189.5	12187.2	8686.79	60S ribosomal protein L29	RPL29	0.000122561	0.000145575	0.000130304	0.000119105	0.000211808	0.000108123	0.000146345	0.837479	0.994737	0.89039	0.813865	1.44731	0.738821	0.907535	0.707515	0.362162	0.000132813
P39023	57	571330	619916	370002	983024	895039	404384	60S ribosomal protein L3	RPL3	0.00914083	0.0094212	0.00606587	0.0064124	0.00832692	0.00794066	0.00755999	1.20911	1.24619	0.802364	0.848202	1.10145	1.05035	1.08589	0.62371	0.285972	0.0082093
P62888	3	36595.7	45570.6	28787.8	80414.4	60095.6	28800.6	60S ribosomal protein L30	RPL30	0.00067195	0.000770683	0.000432017	0.000410737	0.000647871	0.00053316	0.000530589	1.26642	1.4525	0.81422	0.774115	1.22104	1.00485	1.17772	0.481547	0.42076	0.000624883
P62899	15	330871	412318	332557	685464	526883	287700	60S ribosomal protein L31	RPL31	0.00607974	0.00656941	0.00431558	0.00371357	0.00748421	0.00467443	0.00529074	1.14913	1.24168	0.815686	0.7019	1.41459	0.883512	1.06883	0.796629	0.454855	0.00565491
P49207	7	57671.1	71807.6	38313.4	116506	72663.9	36797.2	60S ribosomal protein L34	RPL34	0.00105882	0.00111658	0.000551969	0.00064728	0.000862245	0.000644664	0.000718063	1.47455	1.55499	0.768691	0.901425	1.20079	0.897782	1.26608	0.378907	0.485428	0.000909125
P42766	1	6966.69	6636.22	4102.57	11044.1	7745.84	4366.71	60S ribosomal protein L35	RPL35	9.78529e-05	0.000105846	6.5502e-05	7.81916e-05	9.23285e-05	6.872e-05	7.97467e-05	1.22705	1.32727	0.821375	0.9805	1.15777	0.861728	1.12523	0.518215	0.316007	8.97335e-05
P18077	7	75484.5	64719.8	42793.9	106558	108943	50910.2	60S ribosomal protein L35a	RPL35A	0.00095431	0.00102124	0.000763668	0.00084721	0.00096308	0.000966528	0.000925606	1.03101	1.10333	0.825046	0.915303	1.04049	1.04421	0.986461	0.891883	0.161515	0.000913074
P83881	1	23707.1	21463.7	19760.1	40069	42803.1	16315.9	60S ribosomal protein L36a	RPL36A	0.000316487	0.000384017	0.000244743	0.00026608	0.000444702	0.000379743	0.000363508	0.870647	1.05642	0.673279	0.731977	1.22336	1.04466	0.866782	0.50314	0.288421	0.000315082
Q969Q0	8	98024.1	103218	80813.2	174171	156301	72738.3	60S ribosomal protein L36a-like	RPL36AL	0.00152197	0.00166923	0.0010911	0.00110019	0.0018187	0.00138668	0.00143519	1.06046	1.16307	0.760244	0.766578	1.26722	0.966201	0.994594	0.97857	0.326581	0.00142743
P61927	2	55950.8	62209	40075.8	96079.3	81580.3	38601.7	60S ribosomal protein L37	RPL37	0.000917288	0.000920814	0.000579037	0.000627972	0.000901909	0.000723769	0.000751217	1.22107	1.22576	0.770799	0.83594	1.2006	0.963462	1.07254	0.714781	0.328157	0.000805713
P63173	1	5924.24	6230.77	3785.74	11398.5	7781.81	4077.06	60S ribosomal protein L38	RPL38	9.18744e-05	0.000109242	6.11571e-05	6.64916e-05	8.51984e-05	6.90391e-05	7.35763e-05	1.24869	1.48474	0.831206	0.903708	1.15796	0.938333	1.18821	0.414629	0.369276	8.74245e-05
P36578	11	56884	83575.8	47301.8	134047	116050	38526.5	60S ribosomal protein L4	RPL4	0.00123235	0.00128469	0.000577908	0.000638445	0.00106453	0.00102958	0.00091085	1.35296	1.41043	0.634471	0.700933	1.16872	1.13035	1.13262	0.672423	0.52294	0.00103165
P46777	25	165614	159837	98719.3	271217	271852	107640	60S ribosomal protein L5	RPL5	0.00235684	0.00259932	0.00161464	0.00185879	0.00222168	0.00241184	0.0021641	1.08906	1.20111	0.7461	0.858918	1.02661	1.11447	1.01209	0.94197	0.271052	0.00219026
Q02878	5	35804.3	39306	22534	60744.3	56921.8	24753.4	60S ribosomal protein L6	RPL6	0.000579577	0.000582167	0.000371308	0.000401854	0.00050713	0.000505002	0.000471329	1.22967	1.23516	0.787791	0.852599	1.07596	1.07144	1.08421	0.63774	0.29166	0.000511018
P18124	17	178817	181770	113234	300500	283315	135651	60S ribosomal protein L7	RPL7	0.00268024	0.00287996	0.0020348	0.00200698	0.00254833	0.00251353	0.00235628	1.13749	1.22225	0.863563	0.851758	1.08151	1.06674	1.07443	0.600961	0.232885	0.00253167
P62424	10	88891.7	89380.2	69033	142957	125927	62896.5	60S ribosomal protein L7a	RPL7A	0.00131793	0.00137009	0.000943465	0.000997688	0.00155359	0.00111721	0.00122283	1.07778	1.12042	0.771543	0.815885	1.27049	0.913624	0.989914	0.957177	0.303862	0.0012105
P62917	15	130916	146439	92285.5	234648	191622	84131.5	60S ribosomal protein L8	RPL8	0.00215929	0.00224884	0.001262	0.00146936	0.00207689	0.00170004	0.00174876	1.23475	1.28596	0.721651	0.840227	1.18763	0.972139	1.08079	0.715805	0.365124	0.00189004
P32969	24	170897	199388	127063	310420	272011	123051	60S ribosomal protein L9	RPL9	0.00294003	0.00297503	0.0018458	0.00191809	0.00285955	0.00241324	0.00239696	1.22657	1.24117	0.770057	0.800217	1.19299	1.00679	1.07926	0.70061	0.341649	0.00258695
Q16875	1	4136.53	6034.13	3005.55	10264.5	6830.95	2723.54	6-phosphofructo-2-kinase/fructose-2,6-bisphosphatase 3	PFKFB3	8.89748e-05	9.83741e-05	4.08538e-05	4.64269e-05	6.76401e-05	6.06032e-05	5.82234e-05	1.52816	1.6896	0.701673	0.797393	1.16173	1.04087	1.30648	0.398002	0.582786	7.60676e-05
Q03393	1	6506.64	10765.8	10938.9	21857.8	13314.7	4767.94	6-pyruvoyl tetrahydrobiopterin synthase	PTS	0.000158745	0.000209483	7.15205e-05	7.30282e-05	0.00024618	0.000118126	0.000145778	1.08895	1.437	0.490612	0.500955	1.68873	0.810314	1.00552	0.990808	0.78296	0.000146583
P36639	1	3230.89	3793.62	2274.78	5868.52	3989.05	1923.46	7,8-dihydro-8-oxoguanine triphosphatase	NUDT1	5.59379e-05	5.62433e-05	2.88525e-05	3.62624e-05	5.1194e-05	3.53903e-05	4.09489e-05	1.36604	1.3735	0.704598	0.885551	1.25019	0.864256	1.14805	0.592195	0.457739	4.70112e-05
Q9UBM7	16	151800	175981	121786	278446	234512	97089	7-dehydrocholesterol reductase	DHCR7	0.00259488	0.0026686	0.00145636	0.00170375	0.0027408	0.00208055	0.00217504	1.19303	1.22692	0.669581	0.783322	1.26012	0.956561	1.02984	0.902154	0.399257	0.00223995
Q7L2J0	1	3031.21	3423.99	1444.95	5245.04	3784.01	1955.5	7SK snRNA methylphosphate capping enzyme	MEPCE	5.04876e-05	5.02679e-05	2.9333e-05	3.40212e-05	3.25188e-05	3.35712e-05	3.33704e-05	1.51295	1.50636	0.879013	1.0195	0.97448	1.00602	1.29944	0.228215	0.365351	4.33628e-05
Q8IZT6	5	30477.8	26926.6	19955.5	42335.2	38304.5	16842.3	Abnormal spindle-like microcephaly-associated protein	ASPM	0.00039704	0.000405736	0.00025264	0.000342072	0.0004491	0.000339832	0.000377001	1.05315	1.07622	0.670129	0.90735	1.19124	0.901407	0.933167	0.702377	0.275533	0.000351805
P24752	19	58313.8	308213	27824.1	557323	80893	149391	Acetyl-CoA acetyltransferase, mitochondrial	ACAT1	0.00454468	0.00534132	0.00224091	0.000654493	0.000626184	0.000717671	0.000666116	6.82265	8.01861	3.36415	0.982551	0.940052	1.0774	6.06847	0.0221526	2.45452	0.00404231
Q13085	15	100377	125455	78713.8	206388	139748	57994.6	Acetyl-CoA carboxylase 1	ACACA	0.00184986	0.001978	0.000869936	0.00112659	0.00177146	0.00123983	0.00137929	1.34117	1.43407	0.630712	0.816791	1.28432	0.898886	1.13531	0.666956	0.52292	0.00156593
P39687	1	2243.07	1922.85	670.962	1584.93	2298.91	803.234	Acidic leucine-rich nuclear phosphoprotein 32 family member A	ANP32A	2.83529e-05	1.51898e-05	1.20487e-05	2.51754e-05	1.51e-05	2.03956e-05	2.02237e-05	1.40196	0.751091	0.595773	1.24485	0.746651	1.0085	0.916276	0.784136	0.484861	1.85305e-05
Q8N556	1	8541.01	7006.2	4625.11	11461.4	10210.1	5234.11	Actin filament-associated protein 1	AFAP1	0.000103308	0.000109845	7.85131e-05	9.58612e-05	0.000104088	9.05821e-05	9.68439e-05	1.06675	1.13425	0.810718	0.989853	1.07481	0.935341	1.00391	0.972523	0.184685	9.72221e-05
P62736	0	57713.9	20619.9	15786.7	70857.5	51958.3	51621.6	Actin, aortic smooth muscle	ACTA2	0.000304046	0.000679091	0.000774339	0.00064776	0.000355281	0.000460967	0.000488003	0.623042	1.39157	1.58675	1.32737	0.728032	0.944598	1.20046	0.589672	0.626345	0.000585825
P63261	1	2.10991e+06	561530	817717	1.94507e+06	1.76665e+06	2.1752e+06	Actin, cytoplasmic 2	ACTG1	0.00827992	0.0186413	0.0326286	0.0236808	0.0184028	0.0156734	0.0192523	0.430073	0.968262	1.69479	1.23002	0.955872	0.814106	1.03104	0.939806	0.671086	0.0198499
O96019	5	16887.3	19354.4	12818.4	31667.7	21124.8	10081.5	Actin-like protein 6A	ACTL6A	0.000285386	0.0003035	0.000151226	0.000189537	0.000288479	0.000187416	0.000221811	1.28662	1.36828	0.681778	0.854498	1.30056	0.844938	1.11223	0.692168	0.473788	0.000246704
P61160	3	20611.3	21627.5	12442.5	31980.5	26709.1	14547.8	Actin-related protein 2	ACTR2	0.000318904	0.000306498	0.000218222	0.000231334	0.000280019	0.000236959	0.000249438	1.27849	1.22876	0.874856	0.927424	1.1226	0.949974	1.12737	0.418145	0.250858	0.000281208
O15511	2	16164.8	16608	9224.07	24661.4	27657.9	13233.2	Actin-related protein 2/3 complex subunit 5	ARPC5	0.000244889	0.000236352	0.000198502	0.000181428	0.000207588	0.000245377	0.000211465	1.15806	1.11769	0.938702	0.857961	0.981669	1.16037	1.07149	0.553524	0.200421	0.000226581
Q9H981	2	8116.98	8506.94	4629.49	12086.6	8735.54	5227.11	Actin-related protein 8	ACTR8	0.000125437	0.000115837	7.84081e-05	9.1102e-05	0.000104187	7.75004e-05	9.09298e-05	1.37949	1.27392	0.862292	1.00189	1.1458	0.852311	1.1719	0.391474	0.322887	0.000106561
P53999	1	6630.06	6185.75	3755.96	8339.04	7421.47	4246.83	Activated RNA polymerase II transcriptional coactivator p15	SUB1	9.12106e-05	7.99205e-05	6.37037e-05	7.44134e-05	8.4528e-05	6.58422e-05	7.49279e-05	1.21731	1.06663	0.8502	0.993134	1.12812	0.878742	1.04471	0.745645	0.225967	7.82782e-05
Q9C0C7	4	11108.8	12010.5	5549.93	17538.5	14092.8	7136.81	Activating molecule in BECN1-regulated autophagy protein 1	AMBRA1	0.000177098	0.000168087	0.000107054	0.000124681	0.000124902	0.00012503	0.000124871	1.41825	1.34609	0.85732	0.998481	1.00025	1.00127	1.20722	0.30476	0.305168	0.000150746
Q8N9N2	1	7310.33	7459.04	5458.23	12251.6	9507.7	4186.31	Activating signal cointegrator 1 complex subunit 1	ASCC1	0.000109986	0.000117418	6.27959e-05	8.20484e-05	0.000122838	8.4351e-05	9.64124e-05	1.14078	1.21788	0.651326	0.851016	1.27409	0.874898	1.00333	0.98887	0.388943	9.67333e-05
Q8N3C0	4	28524.6	32202.7	20934.2	53865.5	41056.7	17773.5	Activating signal cointegrator 1 complex subunit 3	ASCC3	0.000474838	0.000516241	0.000266608	0.00032015	0.000471126	0.00036425	0.000385175	1.23278	1.34028	0.692173	0.83118	1.22315	0.945672	1.08841	0.72235	0.410812	0.000419229
O95433	23	147329	168988	88719.8	297850	192416	97988.7	Activator of 90 kDa heat shock protein ATPase homolog 1	AHSA1	0.00249177	0.00285456	0.00146986	0.00165357	0.00199664	0.00170709	0.00178577	1.39535	1.59851	0.823096	0.925969	1.11809	0.955943	1.27232	0.319351	0.423039	0.00227206
Q9ULW3	1	5031.17	6293.34	3983.92	9451.29	6792.69	3677	Activator of basal transcription 1	ABT1	9.27969e-05	9.05801e-05	5.51561e-05	5.6468e-05	8.96583e-05	6.02638e-05	6.87967e-05	1.34886	1.31663	0.801726	0.820795	1.30324	0.875969	1.15574	0.541773	0.432883	7.95111e-05
Q12979	1	4908.03	6962.81	3081.19	8840.8	6816.11	3134.33	Active breakpoint cluster region-related protein	ABR	0.000102668	8.47292e-05	4.70159e-05	5.5086e-05	6.93423e-05	6.04716e-05	6.16333e-05	1.6658	1.37473	0.762833	0.89377	1.12508	0.981151	1.26779	0.384535	0.484087	7.81378e-05
Q9H2P0	5	35868.3	37737.5	22446.1	54056.7	43094.4	19624.4	Activity-dependent neuroprotector homeobox protein	ADNP	0.00055645	0.000518073	0.000294372	0.000402572	0.00050515	0.000382327	0.000430017	1.29402	1.20478	0.68456	0.936179	1.17472	0.889098	1.06112	0.785087	0.367073	0.000456298
O60427	1	11545.5	13335.9	9252.94	20048.2	17659	8469.29	Acyl-CoA (8-3)-desaturase	FADS1	0.000196642	0.000192139	0.000127042	0.000129582	0.000208238	0.000156668	0.000164829	1.193	1.16569	0.770747	0.786159	1.26336	0.950486	1.04315	0.8361	0.3461	0.000171941
Q709F0	1	5896.54	6217.05	3055.87	9379.88	8821.21	3365.58	Acyl-CoA dehydrogenase family member 11	ACAD11	9.16721e-05	8.98957e-05	5.04846e-05	6.61806e-05	6.87726e-05	7.82605e-05	7.10712e-05	1.28986	1.26487	0.710338	0.931187	0.967658	1.10116	1.08836	0.675607	0.34178	7.73508e-05
O14734	3	36312.1	34914.6	27961.4	56678.7	52461.3	23233.3	Acyl-coenzyme A thioesterase 8	ACOT8	0.000514826	0.000543202	0.000348506	0.000407554	0.000629273	0.000465429	0.000500752	1.02811	1.08477	0.695966	0.813883	1.25666	0.92946	0.936282	0.740787	0.300588	0.000468845
Q9Y305	7	27766.9	29415.9	18274.5	43029.4	37320.5	15625.3	Acyl-coenzyme A thioesterase 9, mitochondrial	ACOT9	0.000433745	0.000412389	0.000234384	0.000311645	0.000411268	0.000331102	0.000351338	1.23455	1.17377	0.667118	0.887023	1.17058	0.942402	1.02515	0.905878	0.347563	0.000360173
P14621	2	16633.5	13089	10379.4	20621.1	18656	10416.3	Acylphosphatase-2	ACYP2	0.000193001	0.00019763	0.000156248	0.000186688	0.000233588	0.000165513	0.000195263	0.988415	1.01212	0.80019	0.956086	1.19627	0.847642	0.933576	0.61757	0.203047	0.000182293
O95372	2	11186.8	10971.7	7548.9	18956.7	10989.4	7498.01	Acyl-protein thioesterase 2	LYPLA2	0.000161781	0.000181679	0.000112472	0.000125557	0.000169888	9.74968e-05	0.000130981	1.23515	1.38707	0.858695	0.958589	1.29705	0.744361	1.16031	0.515233	0.422541	0.000151978
Q9NVZ3	1	5552.07	7246.27	4437.41	10853.5	7482.67	3998.36	Adaptin ear-binding coat-associated protein 2	NECAP2	0.000106848	0.000104019	5.99765e-05	6.23144e-05	9.98642e-05	6.63852e-05	7.61879e-05	1.40243	1.3653	0.787218	0.817904	1.31076	0.871335	1.18498	0.50534	0.470864	9.02813e-05
P07741	1	4637.85	5330.27	2820.31	7587.88	5980.25	2853.78	Adenine phosphoribosyltransferase	APRT	7.85962e-05	7.27214e-05	4.28074e-05	5.20535e-05	6.34712e-05	5.30559e-05	5.61936e-05	1.39867	1.29412	0.761786	0.926326	1.12951	0.944164	1.15153	0.505935	0.365297	6.47083e-05
P25054	1	6464.71	7473.03	4012.75	10842.2	7226.78	3321.93	Adenomatous polyposis coli protein	APC	0.000110192	0.00010391	4.98299e-05	7.25575e-05	9.03072e-05	6.41149e-05	7.56599e-05	1.45641	1.37339	0.658603	0.958996	1.19359	0.84741	1.1628	0.583075	0.484354	8.79773e-05
Q8TB61	6	33524.3	39448.4	26634.9	59706.4	49277.2	22439.7	Adenosine 3'-phospho 5'-phosphosulfate transporter 1	SLC35B2	0.000581677	0.00057222	0.000336603	0.000376264	0.00059942	0.00043718	0.000470955	1.2351	1.21502	0.714723	0.798939	1.27278	0.928285	1.05495	0.81612	0.392016	0.000496833
P23526	5	25701.1	30237.1	16934.2	41787.3	36713.5	16363.6	Adenosylhomocysteinase	AHCY	0.000445853	0.000400485	0.000245459	0.00028846	0.000381104	0.000325717	0.00033176	1.3439	1.20715	0.739868	0.869482	1.14873	0.981785	1.09697	0.653208	0.352247	0.000363933
O60266	1	2601.79	3038.5	2321.86	4964.48	4035.98	2008.24	Adenylate cyclase type 3	ADCY3	4.48034e-05	4.7579e-05	3.01242e-05	2.92016e-05	5.22536e-05	3.58066e-05	3.90872e-05	1.14624	1.21725	0.77069	0.747087	1.33684	0.916069	1.04473	0.851127	0.397814	4.08355e-05
O43306	0	9284.14	9288.84	5766.75	15098.8	13717.6	5210.23	Adenylate cyclase type 6	ADCY6	0.000136966	0.000144705	7.8155e-05	0.000104202	0.000129781	0.0001217	0.000118561	1.15524	1.22051	0.659196	0.878888	1.09463	1.02648	1.01165	0.953643	0.326619	0.000119942
P27144	1	4256.37	5556.45	3699.13	8297.5	5497.06	2901.29	Adenylate kinase 4, mitochondrial	AK4	8.19313e-05	7.95224e-05	4.35201e-05	4.77719e-05	8.32492e-05	4.87691e-05	5.99301e-05	1.36711	1.32692	0.726182	0.797128	1.3891	0.813767	1.14007	0.648067	0.525893	6.83246e-05
P00568	2	20788.4	25427.9	14513.1	39544.1	28761.9	14642.7	Adenylate kinase isoenzyme 1	AK1	0.000374942	0.000378987	0.000219644	0.000233322	0.000326619	0.000255172	0.000271704	1.37996	1.39485	0.808395	0.858735	1.20211	0.939154	1.1944	0.425126	0.397266	0.000324524
Q9Y3D8	1	3413.67	4169.87	2672.5	7110.59	4899.11	3050	Adenylate kinase isoenzyme 6	AK6	6.14859e-05	6.81471e-05	4.57508e-05	3.83138e-05	6.01447e-05	4.34642e-05	4.73076e-05	1.2997	1.44051	0.967093	0.809888	1.27135	0.918758	1.23577	0.298999	0.384652	5.84613e-05
P30566	2	21486.8	23845.7	13877.5	35163.3	33081.7	14824.2	Adenylosuccinate lyase	ADSL	0.000351611	0.000337001	0.000222367	0.00024116	0.000312313	0.000293496	0.000282323	1.24542	1.19367	0.787633	0.854199	1.10623	1.03957	1.07557	0.667388	0.28737	0.00030366
P40123	1	3846.26	5629.6	3783.18	10686.7	5908.38	2771.3	Adenylyl cyclase-associated protein 2	CAP2	8.30099e-05	0.00010242	4.15703e-05	4.3169e-05	8.51406e-05	5.24183e-05	6.02427e-05	1.37793	1.70013	0.690048	0.716586	1.41329	0.87012	1.25603	0.521943	0.691095	7.56668e-05
O95396	2	18615.1	17267	12358.1	28088	22921.2	10876.5	Adenylyltransferase and sulfurtransferase MOCS3	MOCS3	0.000254607	0.000269192	0.00016315	0.000208929	0.000278121	0.000203353	0.000230134	1.10634	1.16972	0.708933	0.907856	1.20851	0.883629	0.994996	0.978929	0.307907	0.000228983
O94910	1	2981.25	3119.58	1736.53	5712.63	5193.74	1957.34	Adhesion G protein-coupled receptor L1	ADGRL1	4.59991e-05	5.47492e-05	2.93606e-05	3.34605e-05	3.90807e-05	4.60781e-05	3.95398e-05	1.16336	1.38466	0.742559	0.84625	0.988389	1.16536	1.09686	0.668186	0.370326	4.33696e-05
O95490	4	17236.2	18104.3	13039	30073	22535.7	12584.7	Adhesion G protein-coupled receptor L2	ADGRL2	0.000266953	0.000288216	0.000188773	0.000193453	0.000293444	0.000199934	0.000228943	1.16602	1.2589	0.824542	0.844982	1.28173	0.873288	1.08315	0.689166	0.349845	0.000247981
P05141	43	1.83278e+06	2.02111e+06	1.52713e+06	3.2814e+06	3.1279e+06	1.33596e+06	ADP/ATP translocase 2	SLC25A5	0.0298018	0.0314486	0.0200398	0.0205704	0.0343682	0.0277503	0.027563	1.08123	1.14097	0.727055	0.746306	1.2469	1.0068	0.983084	0.934659	0.33262	0.0270967
P12236	9	152029	169661	118507	277405	265808	101799	ADP/ATP translocase 3	SLC25A6	0.00250169	0.00265862	0.00152702	0.00170632	0.002667	0.00235821	0.00224384	1.11491	1.18485	0.680537	0.760446	1.18859	1.05097	0.993433	0.975625	0.348998	0.00222911
P61204	0	18379.6	16826.6	9693.99	38614.8	52371.4	19140.6	ADP-ribosylation factor 3	ARF3	0.000248112	0.00037008	0.000287115	0.000206286	0.000218164	0.000464631	0.00029636	0.837198	1.24875	0.968803	0.696065	0.736143	1.56779	1.01825	0.95573	0.543406	0.000301769
P18085	2	5521.98	5992.93	4123.03	9033.47	7998.22	3266.44	ADP-ribosylation factor 4	ARF4	8.83673e-05	8.65758e-05	4.89975e-05	6.19767e-05	9.2789e-05	7.09591e-05	7.52416e-05	1.17445	1.15064	0.651202	0.823703	1.23321	0.943083	0.992095	0.971709	0.361876	7.46469e-05
P84085	3	16362.1	17738.6	11815	31385.2	27459.7	12425.1	ADP-ribosylation factor 5	ARF5	0.000261561	0.000300792	0.000186379	0.000183642	0.000265897	0.000243619	0.000231053	1.13204	1.30183	0.806654	0.794807	1.15081	1.05439	1.08018	0.679089	0.320741	0.000249578
Q8N6H7	4	21194.2	26324.2	13266.3	35047.5	27911.4	15247.4	ADP-ribosylation factor GTPase-activating protein 2	ARFGAP2	0.000388157	0.000335891	0.000228715	0.000237875	0.000298558	0.000247626	0.000261353	1.48518	1.2852	0.875119	0.910169	1.14235	0.947477	1.21517	0.328365	0.345946	0.000317588
Q9NP61	4	20271.9	21535.3	10623	29979.6	24092.2	14805.5	ADP-ribosylation factor GTPase-activating protein 3	ARFGAP3	0.000317543	0.000287321	0.000222086	0.000227524	0.000239072	0.000213743	0.00022678	1.40023	1.26696	0.979303	1.00328	1.05421	0.942512	1.2155	0.168411	0.225611	0.00027565
P40616	5	5192.84	6845.71	4376.98	11590.4	8141.35	4085.16	ADP-ribosylation factor-like protein 1	ARL1	0.000100942	0.000111081	6.12785e-05	5.82825e-05	9.85041e-05	7.22289e-05	7.63385e-05	1.32229	1.45511	0.802721	0.763475	1.29036	0.946166	1.19337	0.485584	0.469894	9.11004e-05
P36404	3	22070.9	20730.1	16319.8	32362.3	37623.3	12164.1	ADP-ribosylation factor-like protein 2	ARL2	0.000305671	0.000310157	0.000182466	0.000247716	0.000367278	0.000333789	0.000316261	0.966515	0.9807	0.576946	0.783265	1.16131	1.05542	0.841387	0.412863	0.28182	0.000266098
P36405	2	5866.61	6825.42	3804.9	10251.7	8226.08	3935.47	ADP-ribosylation factor-like protein 3	ARL3	0.000100643	9.82516e-05	5.90332e-05	6.58447e-05	8.56295e-05	7.29806e-05	7.48183e-05	1.34516	1.3132	0.789021	0.880061	1.1445	0.975438	1.14913	0.489477	0.348132	8.59758e-05
Q8N6S5	1	4084.95	3766.46	2942.47	5440.97	3812.03	2812.07	ADP-ribosylation factor-like protein 6-interacting protein 6	ARL6IP6	5.55375e-05	5.21456e-05	4.21818e-05	4.5848e-05	6.62204e-05	3.38198e-05	4.86294e-05	1.14206	1.07231	0.867414	0.942804	1.36174	0.69546	1.02726	0.903533	0.374275	4.9955e-05
Q9UKK9	2	5435.23	6606.31	3589.07	9793.94	9733.34	3954.06	ADP-sugar pyrophosphatase	NUDT5	9.74117e-05	9.3864e-05	5.9312e-05	6.1003e-05	8.07722e-05	8.63528e-05	7.60427e-05	1.28101	1.23436	0.779983	0.802221	1.0622	1.13558	1.09845	0.63014	0.337097	8.35292e-05
Q9Y6U3	1	9108.77	5556.44	4504.84	11601.9	7699.96	5555.37	Adseverin	SCIN	8.19312e-05	0.000111192	8.33321e-05	0.000102233	0.000101382	6.83129e-05	9.06427e-05	0.903892	1.2267	0.919347	1.12787	1.11848	0.753651	1.01665	0.923077	0.28323	9.21517e-05
P55196	2	8333.78	9208.81	5450.02	13762.4	9328.96	5047.79	Afadin	AFDN	0.000135786	0.000131897	7.57183e-05	9.35354e-05	0.000122653	8.27652e-05	9.96512e-05	1.36262	1.32359	0.759833	0.938628	1.23082	0.830549	1.14868	0.55077	0.412747	0.000114467
Q9Y4W6	6	39911.1	43293	32172.9	73866.4	54997.7	28972.3	AFG3-like protein 2	AFG3L2	0.000638367	0.000707927	0.000434593	0.000447947	0.000724053	0.000487932	0.000553311	1.15372	1.27944	0.785441	0.809576	1.30858	0.881841	1.07287	0.751683	0.386807	0.000593629
Q92667	1	5260.83	6321.67	3808.64	9415.56	6221.24	3754.48	A-kinase anchor protein 1, mitochondrial	AKAP1	9.32146e-05	9.02377e-05	5.63183e-05	5.90456e-05	8.57136e-05	5.51939e-05	6.66511e-05	1.39855	1.35388	0.844972	0.885892	1.28601	0.828103	1.19913	0.432835	0.428938	7.99235e-05
O43572	1	2506.04	2715.41	1122.67	4010.54	2258.24	1865.17	A-kinase anchor protein 10, mitochondrial	AKAP10	4.00394e-05	3.84366e-05	2.79781e-05	2.81269e-05	2.52658e-05	2.00348e-05	2.44758e-05	1.63588	1.57039	1.14309	1.14917	1.03228	0.818553	1.44979	0.0691723	0.361523	3.54847e-05
Q02952	6	15600.9	15176.3	9124.62	24827.2	17628.2	8675.88	A-kinase anchor protein 12	AKAP12	0.000223779	0.000237941	0.000130141	0.000175099	0.00020535	0.000156394	0.000178948	1.25053	1.32967	0.727255	0.978491	1.14754	0.873967	1.10248	0.643566	0.361009	0.000197287
Q12802	2	18252.8	18493.2	9046.32	29814.7	27268.1	8921.06	A-kinase anchor protein 13	AKAP13	0.000272687	0.000285741	0.000133818	0.000204863	0.000203588	0.000241919	0.00021679	1.25784	1.31805	0.617273	0.944984	0.939102	1.11591	1.06439	0.794786	0.402824	0.000230749
P24588	1	6294.34	5424.87	3272.4	7734.95	6563.67	4193.75	A-kinase anchor protein 5	AKAP5	7.99911e-05	7.41309e-05	6.29074e-05	7.06453e-05	7.36456e-05	5.82319e-05	6.75076e-05	1.18492	1.09811	0.931856	1.04648	1.09092	0.862597	1.07163	0.521098	0.182658	7.23431e-05
O43823	3	8421.54	10147.8	6211.58	16352.7	11408.9	5090.74	A-kinase anchor protein 8	AKAP8	0.000149632	0.000156723	7.63626e-05	9.45203e-05	0.000139792	0.000101218	0.000111844	1.33786	1.40126	0.682762	0.845112	1.24989	0.905	1.14063	0.619928	0.469399	0.000127572
Q9ULX6	29	123526	147559	86816.9	229112	162083	75959.2	A-kinase anchor protein 8-like	AKAP8L	0.0021758	0.00219579	0.00113941	0.00138641	0.00195382	0.00143798	0.00159273	1.36608	1.37863	0.715379	0.870458	1.22671	0.902834	1.15336	0.567987	0.442195	0.001837
Q9NRG9	1	4902.26	8433	5176.19	13145.5	10180.4	3140.08	Aladin	AAAS	0.000124347	0.000125985	4.71021e-05	5.50212e-05	0.00011649	9.03186e-05	8.72767e-05	1.42474	1.44352	0.539687	0.630422	1.33472	1.03485	1.13598	0.72578	0.654194	9.91448e-05
P49588	1	6536.99	6357.62	2985.78	9391.29	8181.24	4166.13	Alanine--tRNA ligase, cytoplasmic	AARS1	9.37448e-05	9.00051e-05	6.24932e-05	7.33688e-05	6.71952e-05	7.25828e-05	7.10489e-05	1.31944	1.2668	0.879579	1.03265	0.945759	1.02159	1.15527	0.333648	0.246342	8.2081e-05
Q5JTZ9	3	15856.3	16464.4	10034.7	27749.6	17872.7	10756.2	Alanine--tRNA ligase, mitochondrial	AARS2	0.000242771	0.000265949	0.000161346	0.000177965	0.000225832	0.000158564	0.000187454	1.2951	1.41875	0.860726	0.949381	1.20474	0.845882	1.19153	0.392497	0.366509	0.000223356
P51648	1	1	1	1	1	1	1	Aldehyde dehydrogenase family 3 member A2	ALDH3A2	1.47453e-08	9.58389e-09	1.50003e-08	1.12236e-08	2.25051e-08	8.87186e-09	1.42002e-08	1.03839	0.674913	1.05634	0.790387	1.58484	0.624771	0.923214	0.822865	0.520397	1.31098e-08
P30837	7	75511.1	75674	64988.5	114143	109008	41597.2	Aldehyde dehydrogenase X, mitochondrial	ALDH1B1	0.00111583	0.00109394	0.00062397	0.000847509	0.00146257	0.000967105	0.00109239	1.02146	1.00141	0.571195	0.775827	1.33887	0.885307	0.864688	0.582315	0.362405	0.000944581
O00116	9	29185.8	34427.7	20539.9	52668.2	43698.3	19226.9	Alkyldihydroxyacetonephosphate synthase, peroxisomal	AGPS	0.000507645	0.000504766	0.000288409	0.000327571	0.000462251	0.000387685	0.000392502	1.29336	1.28602	0.734797	0.83457	1.1777	0.987727	1.10473	0.644047	0.372437	0.000433607
P02765	2	12327.5	7653.17	3930.21	8673.26	12362.1	4350.31	Alpha-2-HS-glycoprotein	AHSG	0.000112848	8.31236e-05	6.52559e-05	0.000138359	8.84495e-05	0.000109674	0.000112161	1.00613	0.74111	0.581806	1.23357	0.788594	0.977831	0.776347	0.278956	0.275682	8.70758e-05
P12814	1	7116.66	7251.41	3498.87	12567.2	8141.45	9229.47	Alpha-actinin-1	ACTN1	0.000106924	0.000120443	0.000138445	7.98748e-05	7.87422e-05	7.22298e-05	7.69489e-05	1.38954	1.56523	1.79918	1.03802	1.0233	0.938672	1.58465	0.0088532	0.222378	0.000121937
O43707	3	22181.6	26274.6	9261.62	53821.3	22562.4	35819.1	Alpha-actinin-4	ACTN4	0.000387425	0.000515817	0.000537296	0.000248958	0.000208433	0.00020017	0.000219187	1.76755	2.35332	2.45131	1.13582	0.950937	0.913239	2.19073	0.00604943	0.452566	0.00048018
P35611	3	11362.9	13567.5	5316.18	18151.4	13282.9	8680.56	Alpha-adducin	ADD1	0.000200057	0.000173961	0.000130211	0.000127533	0.000119641	0.000117844	0.000121672	1.64422	1.42975	1.07018	1.04816	0.983303	0.968533	1.38138	0.0873125	0.295908	0.000168076
P49419	2	11539.6	14539.2	9028.12	22496.6	17003.2	7183.85	Alpha-aminoadipic semialdehyde dehydrogenase	ALDH7A1	0.000214384	0.000215605	0.00010776	0.000129517	0.000203178	0.00015085	0.000161182	1.33008	1.33765	0.66856	0.803544	1.26055	0.935902	1.1121	0.688622	0.4647	0.00017925
Q9UDR5	14	90399.2	112837	75311	181162	124104	55777.4	Alpha-aminoadipic semialdehyde synthase, mitochondrial	AASS	0.00166381	0.00173624	0.000836676	0.00101461	0.00169488	0.00110103	0.00127017	1.30991	1.36693	0.658711	0.798795	1.33437	0.866837	1.11185	0.712594	0.509807	0.00141224
P06733	17	187862	196175	102101	301986	423464	177502	Alpha-enolase	ENO1	0.00289266	0.0028942	0.00266257	0.00210849	0.0022978	0.00375691	0.00272107	1.06306	1.06363	0.978503	0.774876	0.844447	1.38068	1.03506	0.864997	0.346608	0.00281648
Q16352	1	12138.9	13034.2	10885.7	19551.9	15169.4	7853.85	Alpha-internexin	INA	0.000192192	0.000187383	0.00011781	0.000136243	0.000244983	0.00013458	0.000171936	1.11782	1.08984	0.685199	0.792406	1.42486	0.782738	0.964287	0.895104	0.429552	0.000165795
Q9NVD7	1	2080.75	3093.28	2200.38	4717.23	2728.85	1444.92	Alpha-parvin	PARVA	4.56113e-05	4.52094e-05	2.16741e-05	2.33535e-05	4.95196e-05	2.421e-05	3.2361e-05	1.40945	1.39703	0.669761	0.721656	1.53022	0.748121	1.15875	0.682624	0.680232	3.74983e-05
P40222	1	958.354	823.952	440.922	1113.09	1136.8	383.557	Alpha-taxilin	TXLNA	1.21494e-05	1.06677e-05	5.75346e-06	1.07562e-05	9.92297e-06	1.00855e-05	1.02549e-05	1.18474	1.04026	0.561045	1.04889	0.967632	0.983482	0.92868	0.726612	0.328916	9.52352e-06
Q5SQI0	1	4575.91	5323.07	2858.7	7942.52	6459.24	2698.17	Alpha-tubulin N-acetyltransferase 1	ATAT1	7.849e-05	7.61203e-05	4.04733e-05	5.13584e-05	6.43351e-05	5.73055e-05	5.76663e-05	1.36111	1.32001	0.701853	0.890613	1.11564	0.993742	1.12766	0.597542	0.390564	6.50279e-05
Q96Q42	5	36585.4	27749.9	16189.8	46696.5	38989.4	20180.5	Alsin	ALS2	0.00040918	0.000447534	0.000302714	0.000410622	0.000364353	0.000345909	0.000373628	1.09515	1.19781	0.810201	1.09901	0.975177	0.925811	1.03439	0.799772	0.221016	0.000386476
Q06203	4	9538.99	9211.24	5584.76	13922.3	11389.5	5670.64	Amidophosphoribosyltransferase	PPAT	0.000135822	0.00013343	8.50612e-05	0.000107062	0.000125685	0.000101046	0.000111265	1.22071	1.19921	0.764496	0.962231	1.12961	0.90816	1.06147	0.725035	0.2851	0.000118104
P21397	2	9092.52	8277.4	6462.95	13335.4	12499	5955.89	Amine oxidase [flavin-containing] A	MAOA	0.000122053	0.000127805	8.93401e-05	0.000102051	0.000145449	0.000110889	0.000119463	1.02168	1.06983	0.747847	0.854248	1.21752	0.928229	0.946451	0.738247	0.251349	0.000113066
Q12904	4	26874.7	25574.8	17376.3	44639.2	29053.3	14390.3	Aminoacyl tRNA synthase complex-interacting multifunctional protein 1	AIMP1	0.000377107	0.000427817	0.000215858	0.000301632	0.000391055	0.000257756	0.000316814	1.19031	1.35037	0.681339	0.952077	1.23433	0.813589	1.07401	0.770126	0.418428	0.00034026
Q13155	7	36673.2	41148.1	24029.3	72555.8	50561	24192.8	Aminoacyl tRNA synthase complex-interacting multifunctional protein 2	AIMP2	0.00060674	0.000695367	0.000362899	0.000411606	0.00054078	0.00044857	0.000466985	1.29927	1.48906	0.777111	0.881411	1.15802	0.960565	1.18848	0.455243	0.405695	0.000555002
Q9H4A4	3	15298.3	7900.27	4682.67	11833.3	12358	7465.16	Aminopeptidase B	RNPEP	0.000116492	0.000113409	0.000111979	0.000171703	0.000105384	0.000109639	0.000128908	0.903678	0.879762	0.868674	1.33198	0.817508	0.850516	0.884038	0.524679	0.255207	0.00011396
Q9Y4X0	2	4698.68	4624.17	2149.55	6225.5	5955.07	2417.53	AMME syndrome candidate gene 1 protein	AMMECR1	6.81846e-05	5.96645e-05	3.62637e-05	5.27363e-05	4.83758e-05	5.28325e-05	5.13149e-05	1.32875	1.16271	0.706689	1.0277	0.942724	1.02958	1.06605	0.743266	0.326412	5.47042e-05
O00213	2	941.657	1247.5	634.983	1677.81	1724.42	597.198	Amyloid-beta A4 precursor protein-binding family B member 1	APBB1	1.83948e-05	1.608e-05	8.95814e-06	1.05688e-05	1.42903e-05	1.52988e-05	1.3386e-05	1.37418	1.20125	0.669218	0.789543	1.06756	1.1429	1.08155	0.748896	0.418937	1.44776e-05
Q9H1A4	3	21524	22118.8	13052.7	36246.4	27507.8	12401.9	Anaphase-promoting complex subunit 1	ANAPC1	0.000326148	0.000347381	0.000186032	0.000241578	0.000293751	0.000244045	0.000259791	1.25542	1.33715	0.716083	0.92989	1.13072	0.93939	1.10289	0.64294	0.359859	0.000286521
Q9UM13	3	23817.1	22824.4	14011.4	33525.7	34272.6	16538.4	Anaphase-promoting complex subunit 10	ANAPC10	0.000336552	0.000321306	0.000248081	0.000267314	0.000315327	0.000304061	0.000295567	1.13866	1.08708	0.839339	0.904411	1.06685	1.02874	1.0217	0.845817	0.182039	0.00030198
Q9UJX4	4	18770.4	20530	11949.8	33209.7	23350.8	12644.2	Anaphase-promoting complex subunit 5	ANAPC5	0.00030272	0.000318278	0.000189667	0.000210672	0.000268932	0.000207165	0.000228923	1.32237	1.39033	0.828519	0.920275	1.17477	0.904954	1.18041	0.412633	0.354999	0.000270222
Q9UJX3	11	80936.6	85896	46320.8	126063	102286	52668.2	Anaphase-promoting complex subunit 7	ANAPC7	0.00126656	0.00120817	0.000790037	0.000908402	0.00104245	0.000907467	0.000952774	1.32934	1.26806	0.829197	0.953429	1.09412	0.952448	1.1422	0.4358	0.288244	0.00108826
Q4VCS5	9	70482.5	70733.1	47112.1	128522	107900	52029.1	Angiomotin	AMOT	0.00104298	0.00123174	0.000780451	0.00079107	0.00106026	0.000957272	0.0009362	1.11405	1.31568	0.833637	0.844979	1.13251	1.02251	1.08779	0.618639	0.28899	0.00101839
Q9Y2J4	1	10060.4	9335.99	5418.71	12485.8	11961.5	5362.32	Angiomotin-like protein 2	AMOTL2	0.000137662	0.000119663	8.04363e-05	0.000112914	0.000121948	0.000106121	0.000113661	1.21116	1.0528	0.707685	0.993427	1.07291	0.933661	0.990549	0.95401	0.266583	0.000112587
Q8N961	1	3806.26	2885.23	2171.46	5690.25	4593.66	2961.27	Ankyrin repeat and BTB/POZ domain-containing protein 2	ABTB2	4.25434e-05	5.45348e-05	4.44198e-05	4.272e-05	4.88688e-05	4.07543e-05	4.41144e-05	0.964389	1.23621	1.00692	0.968392	1.10777	0.923833	1.06918	0.530927	0.178618	4.7166e-05
Q495B1	1	1	1	1	1	1	1	Ankyrin repeat and death domain-containing protein 1A	ANKDD1A	1.47453e-08	9.58389e-09	1.50003e-08	1.12236e-08	2.25051e-08	8.87186e-09	1.42002e-08	1.03839	0.674913	1.05634	0.790387	1.58484	0.624771	0.923214	0.822865	0.520397	1.31098e-08
Q8IWZ3	3	14420.4	15976.9	9055.82	24176.3	17864.4	8760.2	Ankyrin repeat and KH domain-containing protein 1	ANKHD1	0.000235583	0.000231703	0.000131405	0.000161849	0.000203802	0.000158491	0.000174714	1.3484	1.32619	0.752119	0.926366	1.16649	0.907145	1.14223	0.539475	0.376178	0.000199564
Q86XL3	2	7527.75	6377.18	4302.23	10504.2	9018.2	12680.6	Ankyrin repeat and LEM domain-containing protein 2	ANKLE2	9.40332e-05	0.000100671	0.000190212	8.44887e-05	9.68218e-05	8.00082e-05	8.71062e-05	1.07952	1.15573	2.18368	0.969951	1.11154	0.918512	1.47298	0.259945	0.634	0.000128306
Q9NWX5	1	4568.07	5137.38	2542.16	7410.42	5806.22	3301.37	Ankyrin repeat and SOCS box protein 6	ASB6	7.57521e-05	7.10207e-05	4.95215e-05	5.12704e-05	5.72115e-05	5.15119e-05	5.33313e-05	1.42041	1.33169	0.928564	0.961357	1.07276	0.965886	1.22689	0.218696	0.273311	6.54314e-05
Q9H8Y5	1	1978.07	2022.29	1041.4	3138.07	2459.14	969.155	Ankyrin repeat and zinc finger domain-containing protein 1	ANKZF1	2.98192e-05	3.00749e-05	1.45376e-05	2.22011e-05	2.34369e-05	2.18171e-05	2.2485e-05	1.32618	1.33755	0.646546	0.987373	1.04233	0.970296	1.10343	0.675578	0.397884	2.48106e-05
O75179	2	4293.2	4719.54	2229.38	5984.97	4772.01	2323.04	Ankyrin repeat domain-containing protein 17	ANKRD17	6.95909e-05	5.73593e-05	3.48463e-05	4.81853e-05	5.01723e-05	4.23366e-05	4.6898e-05	1.48388	1.22306	0.743021	1.02745	1.06982	0.902736	1.14999	0.537518	0.388842	5.39322e-05
Q96NW4	5	31187.6	32648.1	24089.2	48732.2	44416	16433.5	Ankyrin repeat domain-containing protein 27	ANKRD27	0.000481405	0.000467044	0.000246507	0.000350038	0.000542129	0.000394052	0.00042874	1.12284	1.08934	0.574957	0.816435	1.26447	0.919094	0.929046	0.766434	0.376652	0.000398319
Q12955	5	46250.5	55775.5	32881	87988.8	65532.1	27695.9	Ankyrin-3	ANK3	0.000822425	0.000843275	0.000415447	0.000519099	0.000739989	0.000581392	0.000613493	1.34056	1.37455	0.677183	0.846136	1.20619	0.947674	1.13076	0.629942	0.445709	0.000693716
P07355	3	43995.7	48247.7	25071.7	60699.6	40684.7	23364.9	Annexin A2	ANXA2	0.000711425	0.000581739	0.00035048	0.000493792	0.000564241	0.000360949	0.000472994	1.50409	1.22991	0.740982	1.04397	1.19291	0.763115	1.15833	0.570172	0.461881	0.000547881
Q10567	2	13501.5	11266.2	6152.67	17998.3	25161.6	5623.21	AP-1 complex subunit beta-1	AP1B1	0.000166123	0.000172493	8.43497e-05	0.000151536	0.000138466	0.00022323	0.000171077	0.971042	1.00828	0.49305	0.885773	0.809378	1.30485	0.824123	0.480554	0.361778	0.000140989
O43747	2	6551.29	6467.73	3356.27	9805.14	7986.13	3384.67	AP-1 complex subunit gamma-1	AP1G1	9.53684e-05	9.39714e-05	5.0771e-05	7.35293e-05	7.55331e-05	7.08518e-05	7.33047e-05	1.30099	1.28193	0.692601	1.00306	1.0304	0.966538	1.09184	0.670772	0.347645	8.00369e-05
Q9BXS5	4	24186.4	28894.1	14258.1	40782.7	30588.6	16420.4	AP-1 complex subunit mu-1	AP1M1	0.000426051	0.000390857	0.000246311	0.000271459	0.000320879	0.000271377	0.000287905	1.47983	1.35759	0.855526	0.942877	1.11453	0.942592	1.23098	0.311187	0.35266	0.000354406
P61966	1	2414.39	2530.75	1516.83	4113.34	2825.6	1953.7	AP-1 complex subunit sigma-1A	AP1S1	3.73166e-05	3.94218e-05	2.9306e-05	2.70982e-05	3.41364e-05	2.50683e-05	2.87676e-05	1.29717	1.37035	1.01871	0.941968	1.18663	0.871405	1.22875	0.186189	0.275214	3.53481e-05
O95782	2	12365.2	15068.4	8003.1	23993.2	17750	8497.71	AP-2 complex subunit alpha-1	AP2A1	0.000222188	0.000229948	0.000127468	0.000138782	0.00018011	0.000157476	0.000158789	1.39926	1.44813	0.802749	0.874003	1.13427	0.991726	1.21671	0.381701	0.39277	0.000193201
O94973	6	112789	110186	72715.1	182253	159487	75910.9	AP-2 complex subunit alpha-2	AP2A2	0.00162472	0.0017467	0.00113869	0.00126591	0.00163646	0.00141495	0.0014391	1.12898	1.21374	0.791247	0.879649	1.13714	0.983214	1.04466	0.779556	0.261299	0.00150337
P63010	3	16875.2	21812.4	12545	30811.1	25026.2	11805.9	AP-2 complex subunit beta	AP2B1	0.000321629	0.00029529	0.000177093	0.000189401	0.000282325	0.000222029	0.000231252	1.39082	1.27692	0.7658	0.819026	1.22086	0.960117	1.14451	0.556268	0.40651	0.000264671
Q96CW1	16	112076	119909	74353.5	189274	153957	66503.2	AP-2 complex subunit mu	AP2M1	0.00176809	0.00181398	0.000997568	0.0012579	0.00167333	0.00136589	0.00143237	1.23438	1.26642	0.696444	0.878194	1.16822	0.953583	1.06575	0.763689	0.358141	0.00152654
P53680	3	25292.2	25720.3	16363.2	38793.8	33180.5	16579.3	AP-2 complex subunit sigma	AP2S1	0.000379253	0.000371795	0.000248694	0.00028387	0.000368256	0.000294372	0.000315499	1.20207	1.17844	0.788256	0.899749	1.16722	0.933036	1.05625	0.740392	0.278769	0.000333247
O00203	20	185438	239428	143103	387752	288344	120291	AP-3 complex subunit beta-1	AP3B1	0.00353042	0.00371617	0.00180439	0.00208129	0.00322054	0.00255815	0.00261999	1.34749	1.41839	0.688702	0.794387	1.22922	0.976394	1.15153	0.597149	0.474498	0.003017
O14617	5	64508.3	40744.2	30665.1	89058.3	63555.1	43551	AP-3 complex subunit delta-1	AP3D1	0.000600784	0.000853525	0.000653277	0.000724018	0.00069012	0.000563851	0.00065933	0.911204	1.29453	0.990819	1.09811	1.0467	0.855189	1.06552	0.660186	0.243981	0.000702529
Q9Y2T2	4	14065.3	13704.6	9113.6	21552.9	18888.7	7900.71	AP-3 complex subunit mu-1	AP3M1	0.000202077	0.000206561	0.000118513	0.000157864	0.000205102	0.000167578	0.000176848	1.14266	1.16801	0.67014	0.892652	1.15976	0.947583	0.993605	0.973543	0.313492	0.000175717
Q92572	2	6510.72	8129.4	5893.93	13080.7	9289.25	4629.19	AP-3 complex subunit sigma-1	AP3S1	0.00011987	0.000125364	6.94391e-05	7.30739e-05	0.000132643	8.24129e-05	9.60434e-05	1.24808	1.30528	0.722998	0.760843	1.38108	0.85808	1.09212	0.747691	0.485522	0.000104891
Q9Y6B7	1	3205.03	3147.27	1768.58	4827.77	3326.12	2885.25	AP-4 complex subunit beta-1	AP4B1	4.64073e-05	4.62688e-05	4.32796e-05	3.59721e-05	3.9802e-05	2.95089e-05	3.50943e-05	1.32236	1.31841	1.23324	1.02501	1.13414	0.840845	1.29134	0.0321852	0.19794	4.53186e-05
Q9UPM8	1	3977	4952.29	1999.78	6734.01	4852.71	2437.97	AP-4 complex subunit epsilon-1	AP4E1	7.30228e-05	6.4538e-05	3.65702e-05	4.46364e-05	4.50051e-05	4.30525e-05	4.42313e-05	1.65093	1.4591	0.826795	1.00916	1.01749	0.973349	1.31227	0.278657	0.432336	5.80437e-05
O00189	1	1	1	1	1	1	1	AP-4 complex subunit mu-1	AP4M1	1.47453e-08	9.58389e-09	1.50003e-08	1.12236e-08	2.25051e-08	8.87186e-09	1.42002e-08	1.03839	0.674913	1.05634	0.790387	1.58484	0.624771	0.923214	0.822865	0.520397	1.31098e-08
Q9BZZ5	1	4248.37	5334.5	3317.83	7125.43	5696.8	2457.4	Apoptosis inhibitor 5	API5	7.86586e-05	6.82893e-05	3.68617e-05	4.76822e-05	7.4668e-05	5.05412e-05	5.76305e-05	1.36488	1.18495	0.639621	0.827378	1.29563	0.876987	1.06315	0.822579	0.466275	6.12699e-05
O95831	21	147528	190750	137166	271880	208014	90857.2	Apoptosis-inducing factor 1, mitochondrial	AIFM1	0.00281265	0.00260567	0.00136288	0.0016558	0.00308692	0.00184547	0.00219606	1.28077	1.18652	0.620603	0.753986	1.40566	0.840355	1.0293	0.924465	0.510124	0.0022604
Q13625	0	6451.55	5754.1	2911.6	7773.98	6601.88	3731.57	Apoptosis-stimulating of p53 protein 2	TP53BP2	8.48457e-05	7.4505e-05	5.59747e-05	7.24099e-05	6.55258e-05	5.85709e-05	6.55022e-05	1.29531	1.13744	0.854547	1.10546	1.00036	0.894183	1.09577	0.538727	0.251536	7.17751e-05
O14727	1	5312.57	7011.38	2893.29	7973.46	7470.25	4191.55	Apoptotic protease-activating factor 1	APAF1	0.000103385	7.64167e-05	6.28744e-05	5.96264e-05	6.51137e-05	6.6275e-05	6.36717e-05	1.62371	1.20017	0.987478	0.936466	1.02265	1.04089	1.27045	0.227197	0.331549	8.08919e-05
P53367	1	3768.73	3167.03	1717.52	5313.11	4525.88	2184.3	Arfaptin-1	ARFIP1	4.66987e-05	5.09203e-05	3.27652e-05	4.22989e-05	3.8653e-05	4.01529e-05	4.03683e-05	1.15682	1.26139	0.811656	1.04783	0.957509	0.994666	1.07662	0.609277	0.24037	4.34614e-05
Q15057	1	4769.79	4263.81	2415.22	6474.47	5751.7	3101.46	Arf-GAP with coiled-coil, ANK repeat and PH domain-containing protein 2	ACAP2	6.2871e-05	6.20506e-05	4.65228e-05	5.35343e-05	5.43547e-05	5.10282e-05	5.29724e-05	1.18686	1.17138	0.878246	1.01061	1.02609	0.963298	1.07883	0.483366	0.177427	5.71481e-05
Q96P47	2	17452.3	22080.1	9941.61	30852.4	22819.9	12523.1	Arf-GAP with GTPase, ANK repeat and PH domain-containing protein 3	AGAP3	0.000325577	0.000295686	0.00018785	0.000195878	0.000223737	0.000202455	0.000207356	1.57013	1.42598	0.90593	0.944643	1.07899	0.976363	1.30068	0.21771	0.361123	0.000269705
P05089	4	27566.7	26828.4	16239.3	44353.5	31240.5	14121.4	Arginase-1	ARG1	0.000395592	0.000425079	0.000211826	0.000309398	0.000365466	0.000277161	0.000317342	1.24658	1.3395	0.6675	0.974969	1.15165	0.873384	1.08453	0.726696	0.394858	0.000344165
P54136	12	87752.9	102014	61237.1	158500	122714	54514.1	Arginine--tRNA ligase, cytoplasmic	RARS1	0.00150422	0.00151904	0.000817727	0.000984907	0.00137814	0.0010887	0.00115058	1.30736	1.32024	0.710706	0.856006	1.19778	0.946215	1.11277	0.64339	0.400159	0.00128033
P00966	6	48441.1	50737.9	24792.3	82774.1	70063.1	30432.5	Argininosuccinate synthase	ASS1	0.000748144	0.000793298	0.000456496	0.000543685	0.000557951	0.00062159	0.000574409	1.30246	1.38107	0.794724	0.946513	0.971349	1.08214	1.15942	0.445165	0.329098	0.000665979
O00192	1	1005.19	837.673	542.442	1286.97	1017.75	817.254	Armadillo repeat protein deleted in velo-cardio-facial syndrome	ARVCF	1.23517e-05	1.23342e-05	1.2259e-05	1.12818e-05	1.22077e-05	9.02937e-06	1.08396e-05	1.1395	1.13788	1.13095	1.0408	1.12621	0.832996	1.13611	0.193194	0.171389	1.2315e-05
Q6NXE6	2	28329.9	9416.62	6072.51	13542.4	8891.7	8512.6	Armadillo repeat-containing protein 6	ARMC6	0.000138851	0.000129789	0.000127691	0.000317964	0.000136662	7.88859e-05	0.000177838	0.780772	0.72982	0.718023	1.78795	0.768467	0.443584	0.742872	0.560411	0.522155	0.00013211
Q96B67	1	5097.74	5836.64	3143.96	8139.98	6789.38	3384.86	Arrestin domain-containing protein 3	ARRDC3	8.60628e-05	7.80126e-05	5.07738e-05	5.72151e-05	7.0755e-05	6.02344e-05	6.27348e-05	1.37185	1.24353	0.80934	0.912015	1.12784	0.960142	1.14157	0.480839	0.321916	7.16164e-05
P35869	1	6871.07	5763.96	3979.97	8597.85	8371.42	3729.94	Aryl hydrocarbon receptor	AHR	8.49912e-05	8.24009e-05	5.59501e-05	7.71184e-05	8.95694e-05	7.427e-05	8.03193e-05	1.05817	1.02592	0.696596	0.960148	1.11517	0.924685	0.926893	0.602507	0.221029	7.44474e-05
P27540	1	8245.5	9672.11	4235.27	13525.8	10414.4	6510.3	Aryl hydrocarbon receptor nuclear translocator	ARNT	0.000142618	0.00012963	9.76563e-05	9.25445e-05	9.5315e-05	9.23953e-05	9.34183e-05	1.52666	1.38763	1.04537	0.990647	1.0203	0.989049	1.31989	0.0894884	0.248782	0.000123301
O00327	1	4868.22	7078.13	4306.48	9241.12	6612.99	2987.21	Aryl hydrocarbon receptor nuclear translocator-like protein 1	ARNTL	0.000104369	8.85659e-05	4.4809e-05	5.46391e-05	9.69175e-05	5.86695e-05	7.00754e-05	1.48938	1.26387	0.63944	0.779719	1.38305	0.837234	1.1309	0.702339	0.579358	7.92479e-05
A9YTQ3	1	6895.93	5387.14	2509.54	7475.85	6796.66	4480.2	Aryl hydrocarbon receptor repressor	AHRR	7.94348e-05	7.16477e-05	6.72043e-05	7.73974e-05	5.64774e-05	6.0299e-05	6.47246e-05	1.22727	1.10696	1.03831	1.1958	0.87258	0.931624	1.12418	0.336064	0.21584	7.27622e-05
P08243	6	59249	59507.2	31244.2	88365.8	78464.3	33889.5	Asparagine synthetase [glutamine-hydrolyzing]	ASNS	0.00087745	0.000846888	0.000508352	0.000664989	0.000703153	0.000696124	0.000688089	1.2752	1.23078	0.738788	0.96643	1.02189	1.01168	1.08159	0.661277	0.299412	0.00074423
Q9NWL6	1	14396.2	15726.7	10789.4	23799.6	17007.5	10885.5	Asparagine synthetase domain-containing protein 1	ASNSD1	0.000231895	0.000228092	0.000163286	0.000161578	0.000242816	0.000150888	0.000185094	1.25285	1.23231	0.88218	0.872949	1.31185	0.815198	1.12244	0.569095	0.369251	0.000207758
P14868	19	95865.8	131987	72861.5	208884	141470	59165.2	Aspartate--tRNA ligase, cytoplasmic	DARS1	0.00194619	0.00200192	0.000887494	0.00107596	0.00163975	0.0012551	0.00132361	1.47037	1.51247	0.670512	0.812903	1.23885	0.948246	1.21778	0.509867	0.543432	0.00161187
Q6PI48	3	12217.5	13556.2	9405.04	24550.6	16286.7	6929.75	Aspartate--tRNA ligase, mitochondrial	DARS2	0.00019989	0.00023529	0.000103948	0.000137125	0.000211661	0.000144493	0.000164426	1.21568	1.43098	0.632187	0.833961	1.28727	0.878771	1.09295	0.755598	0.495324	0.000179709
Q9UBB4	6	34588.5	51040.7	27356.8	101260	50723.1	26122.1	Ataxin-10	ATXN10	0.000752609	0.000970467	0.000391839	0.000388208	0.000615667	0.000450008	0.000484628	1.55296	2.0025	0.808536	0.801044	1.27039	0.928564	1.45467	0.292378	0.698762	0.000704972
Q99700	11	55109	51802.4	30207.3	75315.6	64073.9	33571.7	Ataxin-2	ATXN2	0.00076384	0.000721817	0.000503586	0.000618524	0.000679816	0.000568455	0.000622265	1.22752	1.15998	0.809279	0.993988	1.09249	0.913525	1.06559	0.662879	0.243999	0.000663081
Q8WWM7	11	87860.5	81579.7	43756.2	113303	96833.4	48822.8	Ataxin-2-like protein	ATXN2L	0.00120291	0.00108588	0.000732356	0.000986114	0.000984737	0.000859092	0.000943314	1.2752	1.15113	0.776364	1.04537	1.04391	0.910717	1.06757	0.688088	0.272509	0.00100705
Q96GX2	2	15497.5	13600.9	11119.3	22534.3	17770.9	10767.7	Ataxin-7-like protein 3B	ATXN7L3B	0.000200548	0.000215966	0.000161519	0.000173938	0.000250242	0.000157661	0.000193947	1.03404	1.11353	0.832801	0.896834	1.29026	0.812909	0.993457	0.971005	0.291613	0.000192678
Q6SPF0	5	15880.6	19284.9	9387.1	29998.9	21262.1	11026.3	Atherin	SAMD1	0.000284361	0.000287506	0.000165398	0.000178238	0.000211257	0.000188634	0.00019271	1.47559	1.49191	0.858272	0.924904	1.09624	0.978852	1.27526	0.26888	0.378094	0.000245755
Q8NHH9	1	5506.5	5727.41	3098.01	8614.62	8462.16	4049.46	Atlastin-2	ATL2	8.44523e-05	8.25616e-05	6.07431e-05	6.18029e-05	6.97209e-05	7.50751e-05	6.88663e-05	1.22632	1.19887	0.882044	0.897434	1.01241	1.09016	1.10241	0.454745	0.219169	7.5919e-05
P24539	2	14683.8	14519.7	9798.71	21218	20824.8	8224.81	ATP synthase F(0) complex subunit B1, mitochondrial	ATP5PB	0.000214096	0.000203351	0.000123374	0.000164806	0.000220521	0.000184755	0.000190027	1.12666	1.07011	0.649247	0.867277	1.16047	0.972254	0.948674	0.781856	0.296484	0.000180274
P05496	0	44907.5	45931.9	38142.4	72401.1	70161.8	34085.2	ATP synthase F(0) complex subunit C1, mitochondrial	ATP5MC1	0.000677278	0.000693884	0.000511287	0.000504026	0.000858396	0.000622465	0.000661629	1.02365	1.04875	0.77277	0.761795	1.2974	0.940807	0.948391	0.789024	0.300265	0.000627483
Q96IX5	1	5530.08	4900.49	3603.38	8564.4	6138.43	2528.19	ATP synthase membrane subunit K, mitochondrial	ATP5MK	7.22591e-05	8.20802e-05	3.79235e-05	6.20676e-05	8.10943e-05	5.44593e-05	6.58737e-05	1.09693	1.24602	0.5757	0.942221	1.23106	0.826723	0.972886	0.914109	0.406115	6.40876e-05
Q8N5M1	1	5518.5	7019.17	4740.03	10450.5	8126	3518.43	ATP synthase mitochondrial F1 complex assembly factor 2	ATPAF2	0.000103499	0.000100156	5.27775e-05	6.19376e-05	0.000106675	7.20928e-05	8.0235e-05	1.28995	1.24829	0.657786	0.771953	1.32953	0.89852	1.06534	0.817281	0.471157	8.54778e-05
P25705	113	1.07687e+06	1.29223e+06	930527	1.91928e+06	1.86261e+06	850429	ATP synthase subunit alpha, mitochondrial	ATP5F1A	0.0190542	0.0183942	0.0127567	0.0120864	0.0209416	0.0165248	0.0165176	1.15357	1.11361	0.772309	0.731729	1.26783	1.00044	1.01316	0.949783	0.343023	0.016735
P06576	63	347832	414322	284312	581509	534303	260977	ATP synthase subunit beta, mitochondrial	ATP5F1B	0.00610928	0.00557312	0.00391473	0.00390394	0.00639846	0.00474026	0.00501422	1.21839	1.11146	0.780726	0.778573	1.27606	0.945364	1.03686	0.860537	0.347833	0.00519904
P30049	2	18819.7	19736.4	13308.1	27516.8	30067.9	13287	ATP synthase subunit delta, mitochondrial	ATP5F1D	0.000291018	0.000263718	0.000199309	0.000211226	0.000299501	0.000266758	0.000259162	1.12292	1.01758	0.769054	0.815035	1.15565	1.02931	0.969852	0.844955	0.246786	0.000251348
P56134	4	33569.3	40915.4	26025.3	71324.8	57026.3	26588.3	ATP synthase subunit f, mitochondrial	ATP5MF	0.000603308	0.000683569	0.000398832	0.00037677	0.000585701	0.00050593	0.000489467	1.23258	1.39656	0.81483	0.769756	1.19661	1.03363	1.14799	0.525808	0.388739	0.000561903
O75964	1	22849.6	29448.5	24782.4	55797.2	49851.2	9804.33	ATP synthase subunit g, mitochondrial	ATP5MG	0.000434226	0.000534754	0.000147068	0.000256455	0.000557729	0.000442273	0.000418819	1.03679	1.27681	0.351149	0.61233	1.33167	1.056	0.88825	0.763936	0.578518	0.000372016
P36542	18	231366	273833	369015	389815	322264	245786	ATP synthase subunit gamma, mitochondrial	ATP5F1C	0.00403774	0.00373595	0.00368685	0.00259677	0.00830471	0.00285908	0.00458685	0.880285	0.81449	0.803787	0.566133	1.81055	0.623321	0.832854	0.701886	0.586574	0.00382018
Q9NVI7	9	128668	157488	101265	265702	187193	86079	ATPase family AAA domain-containing protein 3A	ATAD3A	0.00232221	0.00254646	0.00129121	0.00144412	0.00227897	0.00166075	0.00179461	1.29399	1.41895	0.719493	0.804698	1.26989	0.925408	1.14414	0.60418	0.464151	0.00205329
Q5T9A4	0	5616.38	6904.38	4255.7	12293.1	8844.67	3892.22	ATPase family AAA domain-containing protein 3B	ATAD3B	0.000101807	0.000117816	5.83843e-05	6.30362e-05	9.57747e-05	7.84687e-05	7.90932e-05	1.28718	1.48958	0.738171	0.796987	1.21091	0.992104	1.17164	0.536743	0.458289	9.2669e-05
Q9UII2	3	50489.5	37906.3	23121.4	53769.3	66460.7	31576.8	ATPase inhibitor, mitochondrial	ATP5IF1	0.000558939	0.000515319	0.000473661	0.000566676	0.000520348	0.00058963	0.000558884	1.0001	0.922049	0.847511	1.01394	0.931048	1.05501	0.923219	0.250486	0.0960229	0.000515973
Q96S55	10	52897.3	79972.8	47383.2	129399	84399.7	36079.1	ATPase WRNIP1	WRNIP1	0.00117922	0.00124015	0.000541196	0.0005937	0.00106636	0.000748782	0.000802948	1.46861	1.5445	0.674012	0.7394	1.32806	0.932541	1.22904	0.52332	0.607038	0.000986856
Q9NRK6	2	6711.51	8994.9	5724.15	12958.9	9634.32	4596.24	ATP-binding cassette sub-family B member 10, mitochondrial	ABCB10	0.000132632	0.000124197	6.8945e-05	7.53275e-05	0.000128822	8.54743e-05	9.65414e-05	1.37384	1.28646	0.71415	0.780261	1.33437	0.885365	1.12482	0.665309	0.487833	0.000108591
P33897	4	32222.5	39026.6	27963.8	67551	49394.2	21392.5	ATP-binding cassette sub-family D member 1	ABCD1	0.000575458	0.000647402	0.000320894	0.000361654	0.000629328	0.000438218	0.0004764	1.20793	1.35895	0.673581	0.759139	1.32101	0.919854	1.08015	0.778758	0.476843	0.000514585
P28288	16	139611	149162	113056	268700	201681	91864.9	ATP-binding cassette sub-family D member 3	ABCD3	0.00219944	0.00257519	0.001378	0.00156694	0.00254434	0.00178928	0.00196686	1.11825	1.3093	0.700611	0.796672	1.29361	0.909718	1.04272	0.864219	0.413126	0.00205088
P61221	4	33168.2	28939.1	14978.5	40247.3	40460.3	21147.1	ATP-binding cassette sub-family E member 1	ABCE1	0.000426714	0.000385726	0.000317212	0.000372268	0.000337092	0.000358958	0.000356106	1.19828	1.08318	0.890781	1.04539	0.946605	1.00801	1.05741	0.575152	0.164067	0.000376551
Q8NE71	7	40803.9	40174.7	21681.3	62118.9	55558.3	22742.1	ATP-binding cassette sub-family F member 1	ABCF1	0.000592386	0.000595341	0.000341138	0.000457968	0.00048794	0.000492905	0.000479604	1.23516	1.24132	0.711291	0.954887	1.01738	1.02773	1.06259	0.741658	0.307116	0.000509622
Q9UG63	21	188241	229645	149796	356486	281206	123507	ATP-binding cassette sub-family F member 2	ABCF2	0.00338618	0.00341652	0.00185263	0.00211275	0.00337117	0.00249482	0.00265958	1.2732	1.28461	0.696589	0.794394	1.26756	0.938049	1.0848	0.74104	0.426985	0.00288511
Q9NUQ8	8	88956.9	108242	62528.4	160589	116971	57648.1	ATP-binding cassette sub-family F member 3	ABCF3	0.00159605	0.00153907	0.000864739	0.00099842	0.00140721	0.00103775	0.00114779	1.39054	1.3409	0.753394	0.869863	1.22601	0.904125	1.16161	0.527695	0.421531	0.00133329
P53396	8	61632.3	70957.3	34476.4	103715	75524.4	35948.6	ATP-citrate synthase	ACLY	0.00104628	0.000993992	0.000539239	0.000691738	0.000775892	0.000670041	0.000712557	1.46835	1.39496	0.756765	0.970783	1.08888	0.940333	1.20669	0.420479	0.402664	0.000859838
P17858	16	82845.8	82280.5	46356.7	130341	125970	59417.3	ATP-dependent 6-phosphofructokinase, liver type	PFKL	0.00121325	0.00124917	0.000891276	0.000929831	0.00104326	0.00111759	0.00103023	1.17765	1.21252	0.865127	0.902551	1.01265	1.0848	1.0851	0.525486	0.21567	0.0011179
P08237	17	81435.2	87965.8	54544.8	134126	110246	50379	ATP-dependent 6-phosphofructokinase, muscle type	PFKM	0.00129708	0.00128545	0.0007557	0.000913999	0.00122753	0.000978091	0.00103987	1.24734	1.23616	0.726722	0.878951	1.18046	0.940585	1.07007	0.737221	0.342791	0.00111274
Q01813	2	13988.1	14429.5	7746.26	22650.3	20055.5	8508.94	ATP-dependent 6-phosphofructokinase, platelet type	PFKP	0.000212767	0.000217078	0.000127637	0.000156998	0.00017433	0.000177929	0.000169752	1.25339	1.27879	0.751899	0.924864	1.02697	1.04817	1.0947	0.618562	0.305781	0.000185827
O76031	7	60373.5	70781.5	54802.6	119325	90939.5	41122.2	ATP-dependent Clp protease ATP-binding subunit clpX-like, mitochondrial	CLPX	0.00104369	0.0011436	0.000616845	0.00067761	0.00123333	0.000806803	0.000905916	1.15208	1.26237	0.680908	0.747984	1.36142	0.890593	1.03179	0.907596	0.452867	0.000934713
Q16740	1	9332.03	7843.83	4739.84	13438.6	10208.7	9234.26	ATP-dependent Clp protease proteolytic subunit, mitochondrial	CLPP	0.000115659	0.000128794	0.000138517	0.000104739	0.00010667	9.05703e-05	0.00010066	1.14901	1.2795	1.37608	1.04053	1.05971	0.899764	1.2682	0.0318105	0.158914	0.000127657
P46063	2	16914.5	18292.6	7762.52	24440.6	16965.3	11201.9	ATP-dependent DNA helicase Q1	RECQL	0.000269729	0.000234236	0.000168031	0.000189843	0.000174696	0.000150514	0.000171684	1.57108	1.36434	0.978724	1.10577	1.01754	0.87669	1.30472	0.176628	0.336323	0.000223999
O94761	2	7174.02	5832.43	3669.16	10206.7	7794.88	4333.63	ATP-dependent DNA helicase Q4	RECQL4	8.60007e-05	9.78201e-05	6.50057e-05	8.05186e-05	8.25747e-05	6.9155e-05	7.74161e-05	1.11089	1.26356	0.839692	1.04008	1.06663	0.89329	1.07138	0.625355	0.236839	8.29422e-05
O94762	1	6294.51	6345.16	3789.88	10046.7	7884.55	3679.21	ATP-dependent DNA helicase Q5	RECQL5	9.35611e-05	9.62869e-05	5.51892e-05	7.06473e-05	8.52915e-05	6.99506e-05	7.52965e-05	1.24257	1.27877	0.732959	0.938255	1.13274	0.929003	1.08477	0.675938	0.329742	8.16791e-05
Q9H2U1	2	2595.27	3214.71	1400.63	4760.89	3362.06	1684.22	ATP-dependent DNA/RNA helicase DHX36	DHX36	4.74017e-05	4.56279e-05	2.52637e-05	2.91284e-05	3.15211e-05	2.98277e-05	3.01591e-05	1.57172	1.51291	0.837682	0.965825	1.04516	0.989012	1.30744	0.263751	0.411353	3.94311e-05
Q08211	41	371226	381316	244365	580470	477543	252607	ATP-dependent RNA helicase A	DHX9	0.00562261	0.00556316	0.00378917	0.00416651	0.00549944	0.00423669	0.00463421	1.21328	1.20045	0.817651	0.899076	1.1867	0.91422	1.07713	0.654833	0.284493	0.00499164
Q92499	10	58274.8	49884	30228.2	82771.4	69316	35312.5	ATP-dependent RNA helicase DDX1	DDX1	0.000735553	0.000793272	0.000529697	0.000654055	0.000680288	0.000614962	0.000649768	1.13202	1.22085	0.81521	1.0066	1.04697	0.946432	1.05603	0.680787	0.219824	0.000686174
Q9NVP1	8	51675.9	70605.3	44745.1	125574	84551.1	42616.8	ATP-dependent RNA helicase DDX18	DDX18	0.00104109	0.00120348	0.000639264	0.000579992	0.00100699	0.000750125	0.000779036	1.33639	1.54484	0.820583	0.744499	1.29261	0.962889	1.23394	0.43167	0.504914	0.00096128
Q9NUU7	4	292231	315644	199180	488459	407320	190142	ATP-dependent RNA helicase DDX19A	DDX19A	0.00465426	0.00468134	0.00285219	0.00327989	0.00448255	0.00361368	0.00379204	1.22738	1.23452	0.752152	0.864941	1.18209	0.952965	1.07135	0.72009	0.327407	0.0040626
Q9GZR7	2	13528.7	16142.8	9388.59	26165.8	20481.3	8951.91	ATP-dependent RNA helicase DDX24	DDX24	0.00023803	0.00025077	0.000134281	0.000151841	0.000211291	0.000181707	0.000181613	1.31065	1.3808	0.739381	0.836067	1.16341	1.00052	1.14361	0.556392	0.398516	0.000207694
O00148	15	237087	254541	174022	390675	347620	147828	ATP-dependent RNA helicase DDX39A	DDX39A	0.00375328	0.00374419	0.00221746	0.00266097	0.00391636	0.00308404	0.00322046	1.16545	1.16263	0.688553	0.826272	1.21609	0.957639	1.00554	0.978745	0.339317	0.00323831
O00571	11	160611	166729	120239	276731	246350	102154	ATP-dependent RNA helicase DDX3X	DDX3X	0.00245847	0.00265216	0.00153234	0.00180263	0.00270597	0.00218558	0.0022314	1.10176	1.18857	0.68672	0.807851	1.21268	0.979467	0.992349	0.970474	0.335559	0.00221432
Q86XP3	5	22402.3	26503.6	15471.4	38953.9	32793.9	14441.9	ATP-dependent RNA helicase DDX42	DDX42	0.000390803	0.00037333	0.000216633	0.000251435	0.000348186	0.000290942	0.000296854	1.31648	1.25762	0.729762	0.846998	1.17292	0.980085	1.10129	0.653519	0.370079	0.000326922
Q9BQ39	7	42327.1	45437.4	33831.4	73181.4	58685.2	27951.9	ATP-dependent RNA helicase DDX50	DDX50	0.000669987	0.000701362	0.000419287	0.000475064	0.000761377	0.000520647	0.000585696	1.14392	1.19749	0.715879	0.81111	1.29995	0.888937	1.01909	0.933501	0.375932	0.000596879
Q8TDD1	9	57693.1	67186.9	49258.6	109847	90233.4	39198.7	ATP-dependent RNA helicase DDX54	DDX54	0.000990688	0.00105276	0.000587992	0.000647527	0.00110857	0.000800538	0.00085221	1.16249	1.23533	0.689961	0.75982	1.30081	0.939367	1.02926	0.906327	0.410005	0.000877147
Q8NHQ9	4	23311.6	27589.5	17028.6	44634	34378.9	15052.5	ATP-dependent RNA helicase DDX55	DDX55	0.000406814	0.000427768	0.000225792	0.000261641	0.00038323	0.000305005	0.000316625	1.28484	1.35102	0.713122	0.826341	1.21036	0.9633	1.11633	0.641847	0.412589	0.000353458
Q7Z478	3	31650.7	32084.9	19154.2	54426.8	40890.4	19837.4	ATP-dependent RNA helicase DHX29	DHX29	0.0004731	0.00052162	0.000297567	0.000355236	0.000431067	0.000362773	0.000383026	1.23517	1.36184	0.776885	0.927447	1.12543	0.947126	1.12463	0.544654	0.331289	0.000430762
Q7L2E3	14	58722.2	67298.1	40437.1	110237	84521.7	38107.4	ATP-dependent RNA helicase DHX30	DHX30	0.000992328	0.0010565	0.000571622	0.000659077	0.000910039	0.000749864	0.000772993	1.28375	1.36676	0.739491	0.852629	1.17729	0.970079	1.13	0.583755	0.388073	0.000873482
Q9H6R0	2	9620.85	9710.14	6191.24	13929.2	13038.5	5732.58	ATP-dependent RNA helicase DHX33	DHX33	0.000143179	0.000133496	8.59903e-05	0.000107981	0.000139334	0.000115675	0.000120997	1.18332	1.1033	0.710683	0.892428	1.15155	0.956019	0.999103	0.995936	0.286697	0.000120888
P08183	0	8702.44	4611.06	3852.82	9448.83	8090.36	9195.56	ATP-dependent translocase ABCB1	ABCB1	6.79913e-05	9.05565e-05	0.000137936	9.7673e-05	8.6708e-05	7.17765e-05	8.53858e-05	0.796283	1.06056	1.61544	1.1439	1.01548	0.840614	1.15743	0.573116	0.453697	9.88279e-05
Q96TA2	10	51528.5	60411.6	44720	87588.1	75093.2	31232.9	ATP-dependent zinc metalloprotease YME1L1	YME1L1	0.000890785	0.000839435	0.000468503	0.000578338	0.00100643	0.000666216	0.000750326	1.1872	1.11876	0.624399	0.770781	1.34132	0.887902	0.976785	0.930034	0.425368	0.000732908
Q8NFD5	1	2003.05	1697.28	1031.21	2691.83	1815.21	751.057	AT-rich interactive domain-containing protein 1B	ARID1B	2.50268e-05	2.57982e-05	1.12661e-05	2.24815e-05	2.32075e-05	1.61043e-05	2.05978e-05	1.21503	1.25247	0.546955	1.09145	1.1267	0.781846	1.00482	0.985776	0.440376	2.0697e-05
Q68CP9	1	1	1	1	1	1	1	AT-rich interactive domain-containing protein 2	ARID2	1.47453e-08	9.58389e-09	1.50003e-08	1.12236e-08	2.25051e-08	8.87186e-09	1.42002e-08	1.03839	0.674913	1.05634	0.790387	1.58484	0.624771	0.923214	0.822865	0.520397	1.31098e-08
Q99856	2	17587.4	15223.5	8656.13	21305.9	19292.2	10317	AT-rich interactive domain-containing protein 3A	ARID3A	0.000224475	0.000204194	0.000154758	0.000197394	0.000194807	0.000171158	0.000187786	1.19537	1.08737	0.824118	1.05117	1.03739	0.911449	1.03562	0.77937	0.206941	0.000194475
Q14865	1	3235.65	3514.43	2086.23	5448.34	4631.11	2215.62	AT-rich interactive domain-containing protein 5B	ARID5B	5.18213e-05	5.22163e-05	3.32349e-05	3.63158e-05	4.69506e-05	4.10866e-05	4.1451e-05	1.25018	1.25971	0.801787	0.876114	1.13268	0.991208	1.10389	0.570466	0.297654	4.57575e-05
Q8NI60	5	58268	63263	42211.5	109896	89854.5	42374.2	Atypical kinase COQ8A, mitochondrial	COQ8A	0.00093283	0.00105323	0.000635626	0.000653979	0.000949972	0.000797176	0.000800376	1.16549	1.31592	0.794159	0.81709	1.18691	0.996003	1.09185	0.65115	0.336005	0.000873894
Q96GD4	1	6682.5	7970.6	4645.59	11596.9	8473.28	4045.04	Aurora kinase B	AURKB	0.000117529	0.000111143	6.06767e-05	7.5002e-05	0.000104549	7.51738e-05	8.49083e-05	1.38418	1.30898	0.714615	0.883329	1.23132	0.885352	1.13593	0.6033	0.431654	9.64496e-05
Q9H1Y0	1	4618.73	4692.01	2452.78	7470.41	5040.9	2326.7	Autophagy protein 5	ATG5	6.9185e-05	7.15956e-05	3.49012e-05	5.18389e-05	5.51999e-05	4.47221e-05	5.0587e-05	1.36764	1.4153	0.689924	1.02475	1.09119	0.884064	1.15762	0.550486	0.423806	5.85606e-05
Q9BSB4	1	8032.04	7152.28	2812.54	13838.4	12654.9	5534.12	Autophagy-related protein 101	ATG101	0.000105462	0.000132626	8.30133e-05	9.01487e-05	6.32963e-05	0.000112272	8.85724e-05	1.19069	1.49737	0.937238	1.0178	0.714629	1.26757	1.20843	0.411516	0.436625	0.000107034
O75143	3	6959	8449.04	3437.31	10621	9936.81	4507.41	Autophagy-related protein 13	ATG13	0.000124583	0.00010179	6.76124e-05	7.81053e-05	7.73568e-05	8.81579e-05	8.12067e-05	1.53415	1.25347	0.832597	0.961809	0.952592	1.0856	1.20674	0.377182	0.364303	9.79954e-05
Q96BY7	1	5997.68	7081.96	3703.61	9584.05	7200.39	3461.33	Autophagy-related protein 2 homolog B	ATG2B	0.000104425	9.18525e-05	5.1921e-05	6.73158e-05	8.335e-05	6.38808e-05	7.15156e-05	1.46018	1.28437	0.72601	0.941275	1.16548	0.893244	1.15685	0.543757	0.418574	8.2733e-05
Q7Z3C6	5	18032.7	20495.2	13145.1	32903.7	25267.5	11672.8	Autophagy-related protein 9A	ATG9A	0.000302208	0.000315346	0.000175095	0.000202392	0.000295831	0.000224169	0.000240797	1.25503	1.30959	0.727148	0.840508	1.22855	0.930945	1.09726	0.680778	0.391288	0.000264216
O15169	2	3203.34	3529.57	1951.39	5159.47	3972.82	1705.9	Axin-1	AXIN1	5.20445e-05	4.94478e-05	2.5589e-05	3.59531e-05	4.39162e-05	3.52463e-05	3.83719e-05	1.35632	1.28865	0.666869	0.936965	1.14449	0.918546	1.10394	0.676111	0.404483	4.23604e-05
O95816	3	16864.1	15693.4	13683.2	26216.6	20421.3	10151.5	BAG family molecular chaperone regulator 2	BAG2	0.000231404	0.000251257	0.000152276	0.000189276	0.000307942	0.000181175	0.000226131	1.02332	1.11111	0.673397	0.837021	1.36179	0.801194	0.935943	0.790164	0.37403	0.000211646
O43491	9	76704.1	71359.9	45623.7	109406	94985.3	45168.8	Band 4.1-like protein 2	EPB41L2	0.00105222	0.00104854	0.000677545	0.000860899	0.00102676	0.000842696	0.00091012	1.15613	1.15209	0.744457	0.945918	1.12816	0.925918	1.01756	0.913005	0.262301	0.000926101
Q9Y2J2	2	15551.3	15050.6	8100.51	20692.2	18459.3	9184.99	Band 4.1-like protein 3	EPB41L3	0.000221924	0.000198312	0.000137777	0.000174542	0.000182302	0.000163768	0.000173538	1.27883	1.14276	0.793934	1.00579	1.05051	0.943704	1.07184	0.652097	0.256626	0.000186004
Q9BXC9	2	5591.18	6249.63	3521.27	9445.23	7420.51	3108.74	Bardet-Biedl syndrome 2 protein	BBS2	9.21524e-05	9.05221e-05	4.6632e-05	6.27533e-05	7.92463e-05	6.58337e-05	6.92778e-05	1.33019	1.30665	0.673116	0.905822	1.14389	0.950286	1.10332	0.672982	0.398057	7.64355e-05
Q8IWZ6	1	6180.48	7029.69	3664.94	10074	8120.44	3319.83	Bardet-Biedl syndrome 7 protein	BBS7	0.000103655	9.65486e-05	4.97983e-05	6.93675e-05	8.24797e-05	7.20434e-05	7.46302e-05	1.38891	1.29369	0.667268	0.929483	1.10518	0.965338	1.11662	0.64245	0.405528	8.33338e-05
Q7L1Q6	1	4669.16	5708.8	3526.63	8457.5	6161.68	3232.57	Basic leucine zipper and W2 domain-containing protein 1	BZW1	8.41778e-05	8.10558e-05	4.84895e-05	5.2405e-05	7.93669e-05	5.46655e-05	6.21458e-05	1.35452	1.30428	0.780254	0.843258	1.27711	0.879633	1.14635	0.559602	0.421034	7.1241e-05
P35613	2	16416.3	17480.1	11660	23428.6	23666	10335.4	Basigin	BSG	0.000257748	0.000224537	0.000155033	0.000184251	0.000262408	0.000209961	0.000218874	1.17761	1.02588	0.708324	0.841814	1.1989	0.959281	0.970605	0.873799	0.297578	0.00021244
Q9H6U6	2	7776.39	8023.64	3141.58	10192.4	8802.78	4254.02	BCAS3 microtubule associated cell migration factor	BCAS3	0.000118311	9.76826e-05	6.38115e-05	8.72794e-05	7.07015e-05	7.8097e-05	7.86926e-05	1.50345	1.24132	0.810896	1.10912	0.898452	0.992431	1.18522	0.429352	0.371369	9.32683e-05
P41182	1	2020.7	2227.32	928.268	3121	2309.62	1726.53	B-cell lymphoma 6 protein	BCL6	3.28425e-05	2.99113e-05	2.58985e-05	2.26796e-05	2.08907e-05	2.04906e-05	2.13536e-05	1.53803	1.40076	1.21284	1.06209	0.978322	0.959584	1.38387	0.018107	0.179881	2.95508e-05
Q9NYF8	1	1173.64	1120.8	550.282	1502.36	1208.34	246.358	Bcl-2-associated transcription factor 1	BCLAF1	1.65266e-05	1.43984e-05	3.69544e-06	1.31725e-05	1.23841e-05	1.07202e-05	1.20923e-05	1.3667	1.19071	0.305603	1.08933	1.02413	0.886533	0.954339	0.897779	0.57719	1.15402e-05
Q14457	1	9410.37	9487.75	4954.14	13074.3	11235.3	6139.81	Beclin-1	BECN1	0.000139899	0.000125302	9.20989e-05	0.000105619	0.000111493	9.96777e-05	0.000105597	1.32485	1.18661	0.872178	1.00021	1.05584	0.943948	1.12788	0.405849	0.24041	0.0001191
Q13425	4	17399.2	17869.6	11067.2	29990.4	22853.9	11043.6	Beta-2-syntrophin	SNTB2	0.000263492	0.000287425	0.000165657	0.000195282	0.000249068	0.000202757	0.000215702	1.22155	1.33251	0.76799	0.905333	1.15468	0.939983	1.10735	0.601279	0.334403	0.000238858
Q9HBI1	1	571.497	1043.63	841.678	1597.62	1090.08	547.035	Beta-parvin	PARVB	1.53886e-05	1.53115e-05	8.20568e-06	6.41427e-06	1.8942e-05	9.67105e-06	1.16758e-05	1.318	1.31139	0.702795	0.549365	1.62233	0.8283	1.11073	0.785612	0.712163	1.29686e-05
P55957	1	842.533	585.067	249.236	943.75	971.836	964.482	BH3-interacting domain death agonist	BID	8.62697e-06	9.0448e-06	1.44675e-05	9.45628e-06	5.60908e-06	8.62199e-06	7.89578e-06	1.0926	1.14552	1.83231	1.19764	0.710389	1.09197	1.35681	0.272214	0.539645	1.07131e-05
P07814	21	121196	121447	66993.3	207049	140498	65886.4	Bifunctional glutamate/proline--tRNA ligase	EPRS1	0.00179077	0.00198434	0.000988315	0.00136026	0.00150769	0.00124648	0.00137148	1.30572	1.44686	0.720621	0.991824	1.09932	0.908859	1.15774	0.528915	0.40063	0.00158781
P31939	1	3165.08	4127.98	1747	6030.36	4220.82	1820.03	Bifunctional purine biosynthesis protein ATIC	ATIC	6.08681e-05	5.77943e-05	2.7301e-05	3.55237e-05	3.93164e-05	3.74465e-05	3.74289e-05	1.62624	1.54411	0.729411	0.949099	1.05043	1.00047	1.29992	0.356094	0.500133	4.86545e-05
Q9Y223	2	13041.3	14605	10394.1	21057.7	18341	7568.36	Bifunctional UDP-N-acetylglucosamine 2-epimerase/N-acetylmannosamine kinase	GNE	0.000215355	0.000201815	0.000113528	0.00014637	0.000233921	0.000162719	0.000181003	1.18979	1.11498	0.627212	0.808661	1.29236	0.898984	0.977326	0.926391	0.395615	0.000176899
P53004	6	23194.9	38970.2	15001.7	65253.8	35452.8	29855.3	Biliverdin reductase A	BLVRA	0.000574626	0.000625385	0.000447838	0.000260331	0.000337615	0.000314532	0.00030416	1.88923	2.05611	1.47238	0.855904	1.10999	1.0341	1.80591	0.0130614	0.381936	0.000549283
P50583	1	1	1	1	1	1	1	Bis(5'-nucleosyl)-tetraphosphatase [asymmetrical]	NUDT2	1.47453e-08	9.58389e-09	1.50003e-08	1.12236e-08	2.25051e-08	8.87186e-09	1.42002e-08	1.03839	0.674913	1.05634	0.790387	1.58484	0.624771	0.923214	0.822865	0.520397	1.31098e-08
P54132	3	14207.3	21598.7	16904.4	40566.3	22920.5	10198.9	Bloom syndrome protein	BLM	0.000318479	0.000388783	0.000152986	0.000159458	0.000380434	0.000203347	0.000247746	1.28551	1.56928	0.617511	0.643635	1.53558	0.820788	1.15743	0.708724	0.73313	0.000286749
Q9NSY1	3	7291.52	8626.74	4403.48	12014.4	9905.06	4025.67	BMP-2-inducible protein kinase	BMP2K	0.000127204	0.000115145	6.03862e-05	8.18374e-05	9.91006e-05	8.78763e-05	8.96048e-05	1.41961	1.28503	0.673918	0.913315	1.10597	0.98071	1.12618	0.621621	0.412382	0.000100911
Q9H3K6	4	19802.8	24991.5	12316.1	40343.7	27055.1	15837.4	BolA-like protein 2	BOLA2	0.000368507	0.00038665	0.000237565	0.00022226	0.000277175	0.000240029	0.000246488	1.49503	1.56863	0.963798	0.901706	1.1245	0.973797	1.34249	0.16445	0.363595	0.000330907
Q9NWK9	1	5101.18	7701.34	6644.05	10106.7	4948.46	5082.96	Box C/D snoRNA protein 1	ZNHIT6	0.000113558	9.68614e-05	7.62459e-05	5.72538e-05	0.000149525	4.39021e-05	8.35601e-05	1.359	1.15918	0.912467	0.68518	1.78943	0.525395	1.14355	0.74849	0.818286	9.55552e-05
O95258	2	22627.6	21878.2	12589.5	32501.7	29237.6	15072	Brain mitochondrial carrier protein 1	SLC25A14	0.000322599	0.000311493	0.000226085	0.000253964	0.000283328	0.000259392	0.000265561	1.21478	1.17296	0.851348	0.956328	1.0669	0.976769	1.0797	0.542064	0.208758	0.000286726
Q9UHR4	2	9254.4	8478.48	3987.68	12154.2	9937.26	5418.69	Brain-specific angiogenesis inhibitor 1-associated protein 2-like protein 1	BAIAP2L1	0.000125017	0.000116484	8.12819e-05	0.000103868	8.9743e-05	8.8162e-05	9.39243e-05	1.33104	1.24019	0.865397	1.10587	0.955482	0.938649	1.14555	0.392802	0.268421	0.000107595
O15382	1	2963.3	3352.1	1282.83	3997.13	3130.06	1584.38	Branched-chain-amino-acid aminotransferase, mitochondrial	BCAT2	4.94276e-05	3.83081e-05	2.37661e-05	3.3259e-05	2.887e-05	2.77695e-05	2.99662e-05	1.64945	1.27838	0.793099	1.10989	0.963421	0.926693	1.24031	0.397966	0.445948	3.71673e-05
Q6PJG6	1	1253.16	2558.61	941.248	3671.82	2169.75	1375.31	BRCA1-associated ATM activator 1	BRAT1	3.77274e-05	3.51903e-05	2.063e-05	1.40651e-05	2.11828e-05	1.92497e-05	1.81659e-05	2.07683	1.93717	1.13565	0.774257	1.16608	1.05966	1.71655	0.0857589	0.615562	3.11826e-05
Q9P287	2	9091.55	9794.55	6145.05	14930.6	13364.9	6188.9	BRCA2 and CDKN1A-interacting protein	BCCIP	0.000144423	0.000143093	9.28353e-05	0.00010204	0.000138295	0.000118571	0.000119636	1.20719	1.19607	0.775984	0.852926	1.15597	0.991106	1.05975	0.738247	0.293724	0.000126784
P11274	11	48066.4	59006	35444	93452.4	65000	28338.8	Breakpoint cluster region protein	BCR	0.000870059	0.000895637	0.00042509	0.00053948	0.00079767	0.00057667	0.00063794	1.36386	1.40395	0.666348	0.845659	1.25038	0.903957	1.14472	0.621302	0.484518	0.000730262
Q9HCU9	1	5072.13	4345.38	2133.58	6192.65	6092.25	3382.23	Breast cancer metastasis-suppressor 1	BRMS1	6.40737e-05	5.93497e-05	5.07344e-05	5.69277e-05	4.80163e-05	5.40496e-05	5.29979e-05	1.20899	1.11985	0.957292	1.07415	0.906005	1.01984	1.09538	0.343218	0.158499	5.80526e-05
P38398	1	1356.99	1536.72	590.258	1870.73	2385.86	830.225	Breast cancer type 1 susceptibility protein	BRCA1	2.26594e-05	1.79288e-05	1.24536e-05	1.52303e-05	1.32838e-05	2.1167e-05	1.65604e-05	1.36829	1.08263	0.752012	0.919686	0.802142	1.27817	1.06764	0.781913	0.406456	1.76806e-05
P51587	2	3632.68	3719.7	2394.43	4236.74	3962.03	1507.9	Breast cancer type 2 susceptibility protein	BRCA2	5.4848e-05	4.06044e-05	2.26189e-05	4.07719e-05	5.38868e-05	3.51506e-05	4.32698e-05	1.26758	0.938402	0.522742	0.942273	1.24537	0.812359	0.909576	0.736669	0.424462	3.93571e-05
Q9Y6D6	1	1392.5	1491.75	798.587	3089.5	1787.04	576.784	Brefeldin A-inhibited guanine nucleotide-exchange protein 1	ARFGEF1	2.19963e-05	2.96094e-05	8.65192e-06	1.56289e-05	1.79722e-05	1.58543e-05	1.64852e-05	1.33431	1.79613	0.524831	0.948058	1.09021	0.961734	1.21842	0.590832	0.650577	2.00859e-05
Q9Y6D5	1	369.647	520.94	433.084	718.252	689.008	1	Brefeldin A-inhibited guanine nucleotide-exchange protein 2	ARFGEF2	7.6814e-06	6.88365e-06	1.50003e-08	4.14879e-06	9.74657e-06	6.11278e-06	6.66938e-06	1.15174	1.03213	0.00224913	0.622065	1.46139	0.916544	0.728706	0.57085	0.704042	4.86002e-06
Q5TH69	1	2546.81	1476.6	1005.89	3262.48	2521.51	1548.14	Brefeldin A-inhibited guanine nucleotide-exchange protein 3	ARFGEF3	2.17728e-05	3.12672e-05	2.32226e-05	2.85844e-05	2.26376e-05	2.23705e-05	2.45308e-05	0.887568	1.27461	0.946668	1.16524	0.922823	0.911933	1.03628	0.816029	0.255924	2.54209e-05
Q9NWV8	1	8607.84	11547.6	6051.28	17733.5	12223.8	9255.72	BRISC and BRCA1-A complex member 1	BABAM1	0.000170272	0.000169956	0.000138838	9.66113e-05	0.000136184	0.000108448	0.000113748	1.49693	1.49415	1.22058	0.849346	1.19725	0.953407	1.40389	0.0429083	0.29673	0.000159689
Q15018	6	32786.8	34343.4	18236.5	48912	34093.8	21289	BRISC complex subunit Abraxas 2	ABRAXAS2	0.000506402	0.000468767	0.00031934	0.000367987	0.000410414	0.000302475	0.000360292	1.40553	1.30108	0.886338	1.02136	1.13912	0.839527	1.19765	0.33601	0.328768	0.000431503
Q9H0E9	2	10925	3967.81	3727.31	10576.2	11703.7	10081.2	Bromodomain-containing protein 8	BRD8	5.85064e-05	0.000101361	0.00015122	0.000122619	8.38833e-05	0.000103834	0.000103445	0.565579	0.979853	1.46184	1.18535	0.810896	1.00376	1.00242	0.993523	0.486248	0.000103696
Q96Q07	1	4733.59	4732.81	2389.44	6817.38	5974.78	2818.9	BTB/POZ domain-containing protein 9	BTBD9	6.97866e-05	6.5337e-05	4.22844e-05	5.31281e-05	5.37745e-05	5.30074e-05	5.33033e-05	1.30923	1.22576	0.793278	0.996713	1.00884	0.994448	1.10942	0.531509	0.277086	5.9136e-05
Q96CX2	7	70516	71216.7	38704.9	99861	92992.7	47015.2	BTB/POZ domain-containing protein KCTD12	KCTD12	0.00105011	0.000957057	0.000705242	0.000791446	0.000871056	0.000825018	0.000829174	1.26645	1.15423	0.850536	0.9545	1.05051	0.994988	1.09041	0.51684	0.221505	0.000904136
Q9Y597	1	4179.42	4447.17	2014.74	6196.58	5246.86	2919.63	BTB/POZ domain-containing protein KCTD3	KCTD3	6.55748e-05	5.93873e-05	4.37953e-05	4.69083e-05	4.53419e-05	4.65494e-05	4.62665e-05	1.41733	1.28359	0.946587	1.01387	0.980015	1.00611	1.21584	0.1991	0.24353	5.62525e-05
Q13895	1	4373.41	6726.13	4060.27	9187.94	7032.53	3928.6	Bystin	BYSL	9.91786e-05	8.80563e-05	5.89301e-05	4.90856e-05	9.13766e-05	6.23916e-05	6.7618e-05	1.46675	1.30226	0.871515	0.725925	1.35137	0.922708	1.21351	0.451341	0.49507	8.2055e-05
P11586	14	100707	118519	72663.6	192497	152161	65207.2	C-1-tetrahydrofolate synthase, cytoplasmic	MTHFD1	0.00174759	0.00184487	0.000978127	0.0011303	0.0016353	0.00134995	0.00137185	1.27389	1.34481	0.712998	0.823927	1.19204	0.984034	1.11057	0.650955	0.402269	0.00152353
Q86YS7	7	48204.3	42145.3	22013.1	63834.9	54679.3	30138	C2 domain-containing protein 5	C2CD5	0.000621444	0.000611786	0.000452078	0.000541028	0.000495405	0.000485107	0.00050718	1.22529	1.20625	0.891356	1.06674	0.976784	0.956479	1.10763	0.396499	0.198487	0.00056177
O75844	2	13708.2	10263.9	8906.09	14332.3	21005.7	6493.48	CAAX prenyl protease 1 homolog	ZMPSTE24	0.000151344	0.000137359	9.74041e-05	0.000153855	0.000200432	0.00018636	0.000180216	0.839794	0.762194	0.540486	0.853729	1.11218	1.03409	0.714158	0.0724061	0.181902	0.000128702
P27708	23	239488	253559	165065	422020	315679	144517	CAD protein	CAD	0.00373879	0.0040446	0.00216779	0.00268793	0.0037148	0.00280066	0.0030678	1.21872	1.3184	0.706628	0.876176	1.2109	0.912923	1.08125	0.727244	0.383584	0.00331706
Q99653	1	14006.5	14579.8	13503	26748.8	21243.3	11456.9	Calcineurin B homologous protein 1	CHP1	0.000214983	0.000256358	0.000171857	0.000157204	0.000303886	0.000188468	0.000216519	0.992904	1.184	0.793727	0.726051	1.40351	0.870443	0.990209	0.968739	0.403642	0.000214399
Q9Y6J0	1	1527.14	1671.9	954.696	2856.59	2253.35	758.949	Calcineurin-binding protein cabin-1	CABIN1	2.46527e-05	2.73773e-05	1.13845e-05	1.714e-05	2.14855e-05	1.99914e-05	1.9539e-05	1.26172	1.40116	0.582654	0.877222	1.09962	1.02316	1.08185	0.769596	0.454641	2.11381e-05
Q8IWX8	5	29290.8	33881.4	24109.3	61874.1	41411.9	23119.7	Calcium homeostasis endoplasmic reticulum protein	CHERP	0.00049959	0.000592994	0.000346801	0.000328749	0.00054258	0.0003674	0.00041291	1.20992	1.43613	0.839896	0.796177	1.31404	0.889783	1.16199	0.529805	0.439802	0.000479795
Q8NE86	1	12136.5	13425.9	9196.66	22936.8	18360.8	8359.93	Calcium uniporter protein, mitochondrial	MCU	0.000197968	0.000219824	0.000125401	0.000136215	0.000206971	0.000162894	0.000168693	1.17354	1.3031	0.743368	0.807472	1.22691	0.965621	1.07333	0.743081	0.37087	0.000181064
Q9BPX6	6	42761	37540.8	22396.1	58883.5	55590.5	25378.8	Calcium uptake protein 1, mitochondrial	MICU1	0.000553549	0.000564333	0.000380689	0.000479934	0.000504026	0.000493191	0.000492384	1.12422	1.14612	0.773154	0.974716	1.02364	1.00164	1.0145	0.910877	0.21077	0.000499523
Q8IYU8	3	11845.4	11541	8899.41	17481.4	16636.5	7219.71	Calcium uptake protein 2, mitochondrial	MICU2	0.000170175	0.00016754	0.000108298	0.000132948	0.000200282	0.000147597	0.000160275	1.06177	1.04533	0.675697	0.829497	1.24961	0.920893	0.927597	0.70705	0.299435	0.000148671
Q13557	4	44241	39063.9	17993.5	65172.5	47130.9	21790.9	Calcium/calmodulin-dependent protein kinase type II subunit delta	CAMK2D	0.000576007	0.000624606	0.000326869	0.000496545	0.000404944	0.000418138	0.000439876	1.30948	1.41996	0.743095	1.12883	0.920586	0.950583	1.15751	0.512672	0.385794	0.000509161
O75746	9	59369.6	62862.6	44751	107341	86488.4	37516	Calcium-binding mitochondrial carrier protein Aralar1	SLC25A12	0.000926925	0.00102875	0.000562751	0.000666343	0.00100712	0.000767313	0.000813593	1.1393	1.26445	0.691686	0.819012	1.23787	0.943116	1.03181	0.888855	0.37411	0.000839474
Q9UJS0	15	218595	257096	173422	463778	402350	157603	Calcium-binding mitochondrial carrier protein Aralar2	SLC25A13	0.00379094	0.0044448	0.00236409	0.00245343	0.00390288	0.00356959	0.00330863	1.14577	1.34339	0.714523	0.741524	1.1796	1.07887	1.0679	0.780764	0.404294	0.00353328
Q6NUK1	3	13049.5	12223.7	8537.55	21236.2	15431.7	8950.05	Calcium-binding mitochondrial carrier protein SCaMC-1	SLC25A24	0.000180241	0.000203525	0.000134253	0.000146463	0.000192138	0.000136908	0.000158503	1.13715	1.28405	0.847008	0.924037	1.21221	0.863757	1.0894	0.621751	0.301032	0.000172673
Q6KCM7	2	36523.9	40558.5	25516.6	65932.4	51126.6	23185.2	Calcium-binding mitochondrial carrier protein SCaMC-2	SLC25A25	0.000598046	0.000631889	0.000347784	0.000409932	0.000574252	0.000453588	0.000479257	1.24786	1.31848	0.725674	0.855348	1.19821	0.946439	1.09734	0.67171	0.377924	0.000525907
P98194	2	6564.7	8278.7	5795.73	11617.6	10407.1	4684.03	Calcium-transporting ATPase type 2C member 1	ATP2C1	0.000122072	0.000111341	7.02617e-05	7.36798e-05	0.000130433	9.23301e-05	9.88144e-05	1.23536	1.12677	0.711048	0.745638	1.31998	0.93438	1.02439	0.921516	0.408065	0.000101225
P0DP23	0	13845.9	13877.3	16746.6	16372	10398.2	7129.01	Calmodulin-1	CALM1	0.000204624	0.000156907	0.000106937	0.000155401	0.000376882	9.22518e-05	0.000208178	0.982926	0.753715	0.51368	0.74648	1.81038	0.443138	0.750107	0.597322	0.58748	0.000156156
Q7Z624	1	4130.03	5419.04	2471.33	7099.96	5650.65	2486.35	Calmodulin-lysine N-methyltransferase	CAMKMT	7.99052e-05	6.80452e-05	3.7296e-05	4.6354e-05	5.56173e-05	5.01318e-05	5.0701e-05	1.57601	1.34209	0.735606	0.914261	1.09697	0.988773	1.2179	0.442593	0.447944	6.17488e-05
Q08AD1	1	1540.45	1416.32	697.34	2104.18	1668.91	767.465	Calmodulin-regulated spectrin-associated protein 2	CAMSAP2	2.0884e-05	2.01663e-05	1.15122e-05	1.72894e-05	1.56937e-05	1.48063e-05	1.59298e-05	1.311	1.26595	0.722684	1.08535	0.985177	0.929472	1.09988	0.634603	0.338765	1.75208e-05
Q9P1Y5	5	12589.2	15232	7923.66	24382.6	20755.7	8113.21	Calmodulin-regulated spectrin-associated protein 3	CAMSAP3	0.0002246	0.00023368	0.0001217	0.000141297	0.000178322	0.000184142	0.00016792	1.33754	1.39161	0.724751	0.841451	1.06195	1.0966	1.1513	0.543718	0.40321	0.000193327
P27824	3	13266.9	14205.8	9098.09	18403.6	23041.1	7015.18	Calnexin	CANX	0.000209469	0.000176378	0.00010523	0.000148903	0.000204753	0.000204418	0.000186025	1.12603	0.948143	0.565676	0.800448	1.10068	1.09887	0.879949	0.5678	0.32421	0.000163692
P07384	10	67020.8	73409	46043.7	124444	103278	53963.6	Calpain-1 catalytic subunit	CAPN1	0.00108243	0.00119266	0.00080947	0.000752217	0.00103622	0.000916265	0.000901566	1.20062	1.32288	0.897849	0.834345	1.14935	1.0163	1.14045	0.4185	0.283552	0.00102819
Q9Y6W3	2	15776.1	14512.8	9113.77	23342.5	19461.6	8650.37	Calpain-7	CAPN7	0.000213995	0.000223712	0.000129758	0.000177065	0.000205106	0.000172661	0.000184944	1.15708	1.20962	0.701607	0.9574	1.10902	0.933585	1.02277	0.90016	0.295838	0.000189155
Q99439	1	3851.31	6316.46	2267.99	8551.31	4839.88	3735.23	Calponin-2	CNN2	9.31379e-05	8.19548e-05	5.60295e-05	4.32258e-05	5.10412e-05	4.29387e-05	4.57352e-05	2.03646	1.79194	1.22509	0.94513	1.11602	0.938854	1.68449	0.0503912	0.449346	7.70408e-05
Q15417	2	8867.23	10350	4427.19	16917.7	15951.3	8864.06	Calponin-3	CNN3	0.000152614	0.000162137	0.000132963	9.95226e-05	9.96341e-05	0.000141517	0.000113558	1.34393	1.42779	1.17088	0.876403	0.877385	1.24621	1.3142	0.0953164	0.309334	0.000149238
P17612	2	4827.29	4253.28	3231.51	6690.83	6536.8	3471.18	cAMP-dependent protein kinase catalytic subunit alpha	PRKACA	6.27157e-05	6.41242e-05	5.20686e-05	5.41797e-05	7.27252e-05	5.79935e-05	6.16328e-05	1.01757	1.04042	0.84482	0.879072	1.17998	0.940952	0.967604	0.784131	0.187293	5.96362e-05
P22694	4	56512.6	55225.6	32698.6	92821.3	81853.7	41240.9	cAMP-dependent protein kinase catalytic subunit beta	PRKACB	0.000814317	0.00088959	0.000618625	0.000634277	0.000735884	0.000726195	0.000698785	1.16533	1.27305	0.885286	0.907685	1.05309	1.03922	1.10789	0.435077	0.219019	0.000774177
P13861	5	26316.5	25132.1	12517.5	36863.2	30993	15493.3	cAMP-dependent protein kinase type II-alpha regulatory subunit	PRKAR2A	0.000370579	0.000353293	0.000232404	0.000295367	0.000281707	0.000274966	0.000284013	1.30479	1.24393	0.818287	1.03998	0.991881	0.968143	1.12234	0.472744	0.268231	0.000318759
Q9BSD7	2	6395.23	6905.55	4270.65	12111.4	8294.67	3699.12	Cancer-related nucleoside-triphosphatase	NTPCR	0.000101824	0.000116075	5.54878e-05	7.17778e-05	9.61112e-05	7.35891e-05	8.04927e-05	1.26501	1.44205	0.689352	0.891731	1.19404	0.914233	1.13214	0.621225	0.437305	9.11288e-05
Q14444	1	6894.81	6200.98	3229.8	11100.8	7098.21	4886.39	Caprin-1	CAPRIN1	9.14351e-05	0.000106389	7.32973e-05	7.73848e-05	7.26868e-05	6.29743e-05	7.10153e-05	1.28754	1.49811	1.03213	1.08969	1.02354	0.88677	1.2726	0.138049	0.267947	9.03737e-05
Q6IMN6	1	1485.91	4326.6	951.698	6366.46	1937.11	2290.67	Caprin-2	CAPRIN2	6.37969e-05	6.10155e-05	3.43606e-05	1.66773e-05	2.1418e-05	1.71858e-05	1.84271e-05	3.46213	3.31119	1.86469	0.905047	1.16231	0.932639	2.87934	0.0218799	0.971199	5.30577e-05
Q8N1G2	1	5130.21	4310.99	2211.32	6710.24	5292.9	3162.04	Cap-specific mRNA (nucleoside-2'-O-)-methyltransferase 1	CMTR1	6.35667e-05	6.43102e-05	4.74316e-05	5.75796e-05	4.97659e-05	4.69578e-05	5.14345e-05	1.23588	1.25033	0.922175	1.11948	0.96756	0.912964	1.13613	0.332576	0.221733	5.84362e-05
P31327	1	1301.78	1727.75	1015.5	2857.02	2152.28	778.204	Carbamoyl-phosphate synthase [ammonia], mitochondrial	CPS1	2.54761e-05	2.73814e-05	1.16733e-05	1.46107e-05	2.28539e-05	1.90947e-05	1.88531e-05	1.3513	1.45235	0.61917	0.774974	1.21221	1.01282	1.14094	0.653854	0.51876	2.15103e-05
Q96DG6	1	5250.66	6338.56	3069.33	9657.72	6331.86	2850.18	Carboxymethylenebutenolidase homolog	CMBL	9.34638e-05	9.25585e-05	4.27535e-05	5.89315e-05	6.90755e-05	5.61753e-05	6.13941e-05	1.52236	1.50761	0.696378	0.959888	1.12512	0.914996	1.24212	0.4364	0.492258	7.62586e-05
P50416	3	12263.5	11362.8	6034.75	16614.7	16507.8	7110.07	Carnitine O-palmitoyltransferase 1, liver isoform	CPT1A	0.000167547	0.000159234	0.000106653	0.000137641	0.000135812	0.000146455	0.00013997	1.19703	1.13763	0.761974	0.983367	0.970299	1.04633	1.03221	0.827157	0.239612	0.000144478
O75718	4	24124.7	28402.3	17585.7	43889	35532.8	16400.2	Cartilage-associated protein	CRTAP	0.000418799	0.000420627	0.000246008	0.000270767	0.000395768	0.000315242	0.000327259	1.27972	1.2853	0.751723	0.827379	1.20934	0.963279	1.10558	0.640448	0.373816	0.000361811
P48729	2	11230.4	10587.6	7182.94	16672.1	16634	6359.17	Casein kinase I isoform alpha	CSNK1A1	0.000156117	0.000159784	9.53894e-05	0.000126046	0.000161653	0.000147575	0.000145091	1.07599	1.10127	0.657445	0.868738	1.11415	1.01712	0.9449	0.748854	0.275266	0.000137097
P48730	2	13738.3	16679.3	7652.41	23680.7	17435.5	9536.76	Casein kinase I isoform delta	CSNK1D	0.000245941	0.000226953	0.000143054	0.000154193	0.000172218	0.000154685	0.000160365	1.53363	1.41522	0.892051	0.961512	1.07391	0.96458	1.2803	0.234744	0.351109	0.000205316
P49674	4	11877.9	17820.5	8334.37	24508.2	16574.3	8338.47	Casein kinase I isoform epsilon	CSNK1E	0.000262768	0.000234884	0.000125079	0.000133313	0.000187565	0.000147045	0.000155975	1.68469	1.50591	0.801923	0.85471	1.20254	0.942751	1.33084	0.3161	0.5251	0.000207577
P78368	0	9134.15	8246.05	4953.27	14419.1	11001.6	4456.97	Casein kinase I isoform gamma-2	CSNK1G2	0.00012159	0.000138191	6.68558e-05	0.000102518	0.000111474	9.76045e-05	0.000103865	1.17065	1.33048	0.643677	0.98703	1.07325	0.93972	1.04827	0.830382	0.366326	0.000108879
P68400	0	595.563	779.648	448.827	1056.92	1075.44	539.957	Casein kinase II subunit alpha	CSNK2A1	1.14961e-05	1.01294e-05	8.0995e-06	6.68438e-06	1.01009e-05	9.54112e-06	8.77546e-06	1.31003	1.15429	0.922972	0.761713	1.15104	1.08725	1.1291	0.477337	0.305805	9.90835e-06
P67870	2	13644.9	14506.5	6892.47	25749.6	16764	8740.32	Casein kinase II subunit beta	CSNK2B	0.000213903	0.000246782	0.000131107	0.000153145	0.000155115	0.000148727	0.000152329	1.40421	1.62005	0.860683	1.00536	1.01829	0.976354	1.29498	0.26228	0.392278	0.000197264
Q9H078	3	20428.1	25746.4	12382.6	36270.7	28470.6	16732.1	Caseinolytic peptidase B protein homolog	CLPB	0.000379638	0.000347615	0.000250986	0.000229278	0.00027867	0.000252588	0.000253512	1.49752	1.3712	0.990035	0.904407	1.09924	0.996354	1.28625	0.153096	0.292426	0.000326079
P04040	1	3868.43	3639.84	2085.36	4099.39	4310.7	1690.46	Catalase	CAT	5.36704e-05	3.92881e-05	2.53574e-05	4.34179e-05	4.69311e-05	3.82439e-05	4.28643e-05	1.2521	0.916568	0.591573	1.01291	1.09488	0.892209	0.92008	0.709276	0.343339	3.94386e-05
P26232	0	4394.08	4705.59	3447.04	6869.91	6268.18	2695.5	Catenin alpha-2	CTNNA2	6.93852e-05	6.58405e-05	4.04332e-05	4.93175e-05	7.75758e-05	5.56104e-05	6.08346e-05	1.14056	1.08229	0.664642	0.810683	1.27519	0.914125	0.962495	0.864151	0.349974	5.8553e-05
P35222	1	6382.76	5469.27	3823.75	7991.16	6849.89	2780.77	Catenin beta-1	CTNNB1	8.06459e-05	7.65864e-05	4.17124e-05	7.16378e-05	8.60536e-05	6.07713e-05	7.28209e-05	1.10746	1.05171	0.572808	0.983753	1.18172	0.834531	0.910657	0.674064	0.333973	6.63149e-05
O60716	12	53886.7	54059.5	34035.3	69109.4	69396.8	37815.1	Catenin delta-1	CTNND1	0.000797122	0.000662337	0.000567238	0.000604804	0.000765967	0.000615678	0.00066215	1.20384	1.00028	0.856661	0.913395	1.15679	0.929817	1.02026	0.881641	0.222922	0.000675566
Q96Q11	4	9531.01	12935.5	8242.03	19873.7	11534.6	7812.64	CCA tRNA nucleotidyltransferase 1, mitochondrial	TRNT1	0.000190738	0.000190467	0.000117192	0.000106973	0.000185487	0.000102333	0.000131598	1.4494	1.44735	0.890531	0.812876	1.4095	0.777621	1.26243	0.396737	0.551967	0.000166132
Q03701	9	31508.5	35410.3	23636.9	57956.6	44369.4	18607.1	CCAAT/enhancer-binding protein zeta	CEBPZ	0.000522134	0.00055545	0.000279112	0.00035364	0.000531949	0.000393639	0.000426409	1.22449	1.30262	0.654563	0.829343	1.24751	0.923148	1.06056	0.813484	0.423442	0.000452232
A5YKK6	4	13222	14184.2	8805.09	22324.7	13953.5	8131.53	CCR4-NOT transcription complex subunit 1	CNOT1	0.00020915	0.000213957	0.000121975	0.000148399	0.000198159	0.000123794	0.000156784	1.334	1.36466	0.777983	0.946521	1.2639	0.789581	1.15888	0.538098	0.432973	0.000181694
Q9H9A5	2	8017.29	9479.79	5476.3	14081.9	12101	5428.77	CCR4-NOT transcription complex subunit 10	CNOT10	0.000139782	0.00013496	8.1433e-05	8.99832e-05	0.000123244	0.000107359	0.000106862	1.30806	1.26293	0.762038	0.84205	1.1533	1.00465	1.11101	0.602663	0.348942	0.000118725
Q9NZN8	2	14202.8	14310.4	8717.55	21602.4	18446.7	8402.17	CCR4-NOT transcription complex subunit 2	CNOT2	0.000211011	0.000207035	0.000126035	0.000159407	0.000196189	0.000163657	0.000173084	1.21912	1.19615	0.72817	0.92098	1.13349	0.945532	1.04781	0.796483	0.302654	0.00018136
O75175	6	28879.1	31510.3	16595.5	44683.2	36087.8	18970.5	CCR4-NOT transcription complex subunit 3	CNOT3	0.000464627	0.000428239	0.000284563	0.000324129	0.000373483	0.000320165	0.000339259	1.36954	1.26228	0.838778	0.955403	1.10088	0.94372	1.15686	0.407693	0.298363	0.000392477
Q96LI5	1	3819.54	4167.71	2369.82	6180.33	4388.41	1887.38	CCR4-NOT transcription complex subunit 6-like	CNOT6L	6.1454e-05	5.92316e-05	2.83113e-05	4.28691e-05	5.3333e-05	3.89334e-05	4.50451e-05	1.36428	1.31494	0.62851	0.951692	1.18399	0.864319	1.10258	0.709029	0.44983	4.96657e-05
Q9UFF9	4	21062.6	25211.4	12966.6	37498.9	31627.4	14899.6	CCR4-NOT transcription complex subunit 8	CNOT8	0.000371749	0.000359385	0.000223498	0.000236399	0.000291814	0.000280594	0.000269602	1.37888	1.33302	0.828992	0.876844	1.08239	1.04077	1.1803	0.389546	0.330964	0.000318211
Q6UWJ8	1	4866.87	2166.06	2172.76	6124.9	5097.94	5159.25	CD164 sialomucin-like 2 protein	CD164L2	3.19391e-05	5.87004e-05	7.73902e-05	5.46239e-05	4.8898e-05	4.52282e-05	4.95834e-05	0.64415	1.18387	1.56081	1.10166	0.986178	0.912164	1.12961	0.658183	0.473193	5.60099e-05
Q00587	1	6260.41	7535.75	5093.25	12184.2	8589.1	5105.63	Cdc42 effector protein 1	CDC42EP1	0.000111117	0.000116772	7.65859e-05	7.02646e-05	0.000114624	7.62013e-05	8.70299e-05	1.27676	1.34175	0.879995	0.807362	1.31706	0.875576	1.16617	0.48326	0.40816	0.000101492
Q8TDN4	1	2793.93	3604.7	1651.46	4792.48	3541.17	1969.44	CDK5 and ABL1 enzyme substrate 1	CABLES1	5.31522e-05	4.59306e-05	2.95422e-05	3.13581e-05	3.71663e-05	3.14168e-05	3.33137e-05	1.59551	1.37873	0.886787	0.941296	1.11565	0.943059	1.28701	0.257426	0.385352	4.2875e-05
Q96SN8	1	4968.54	5164.35	2932.55	8497.99	6540.2	2609.63	CDK5 regulatory subunit-associated protein 2	CDK5RAP2	7.61498e-05	8.14438e-05	3.91452e-05	5.57651e-05	6.59972e-05	5.80237e-05	5.99287e-05	1.27067	1.35901	0.653197	0.930524	1.10126	0.968212	1.09429	0.700374	0.396876	6.55796e-05
Q9NXV6	1	1003.08	1742.46	879.647	2358.61	1107.49	757.684	CDKN2A-interacting protein	CDKN2AIP	2.56931e-05	2.26046e-05	1.13655e-05	1.12582e-05	1.97965e-05	9.82548e-06	1.36267e-05	1.8855	1.65885	0.834058	0.826183	1.45277	0.721045	1.45947	0.306981	0.799737	1.98877e-05
O14735	5	51207.2	59725.7	42263.5	98854.2	84234.5	35667.9	CDP-diacylglycerol--inositol 3-phosphatidyltransferase	CDIPT	0.000880671	0.000947408	0.000535028	0.000574731	0.000951142	0.000747317	0.00075773	1.16225	1.25032	0.706093	0.758491	1.25525	0.986258	1.03956	0.866939	0.390077	0.000787703
Q8N163	12	100138	112006	60573.1	169616	127725	63829.5	Cell cycle and apoptosis regulator protein 2	CCAR2	0.00165156	0.00162558	0.000957461	0.00112391	0.0013632	0.00113316	0.00120676	1.3686	1.34707	0.793416	0.93135	1.12964	0.93901	1.16969	0.442072	0.351526	0.00141154
Q99638	1	5078.41	6297.72	3562.09	9170.01	6611.71	3758.45	Cell cycle checkpoint control protein RAD9A	RAD9A	9.28616e-05	8.78844e-05	5.63778e-05	5.69982e-05	8.0165e-05	5.86582e-05	6.52738e-05	1.42265	1.3464	0.863714	0.873217	1.22813	0.898648	1.21092	0.370009	0.386447	7.90413e-05
O75419	5	21110	23879.9	14392.6	38930.2	29965.3	13649.9	Cell division control protein 45 homolog	CDC45	0.000352116	0.000373103	0.000204753	0.000236931	0.000323907	0.000265847	0.000275562	1.27781	1.35397	0.743037	0.859811	1.17544	0.964747	1.12494	0.589742	0.37886	0.000309991
Q99741	2	9631.92	12367.2	5449.11	16691.9	11488.9	7040.42	Cell division control protein 6 homolog	CDC6	0.000182358	0.000159973	0.000105608	0.000108105	0.000122632	0.000101928	0.000110889	1.64452	1.44265	0.952381	0.974899	1.10591	0.919195	1.34651	0.178818	0.37862	0.000149313
Q99459	4	23777.1	20716.8	13387.3	31422.5	33173.7	14404.8	Cell division cycle 5-like protein	CDC5L	0.000305475	0.00030115	0.000216076	0.000266866	0.000301281	0.000294312	0.000287486	1.06257	1.04753	0.751604	0.928272	1.04798	1.02374	0.9539	0.690486	0.185456	0.000274233
O00311	3	10883.2	12745.7	7360.53	18345.2	16632.4	7216.02	Cell division cycle 7-related protein kinase	CDC7	0.000187939	0.000175818	0.000108242	0.000122149	0.000165649	0.00014756	0.00014512	1.29506	1.21154	0.745884	0.841713	1.14147	1.01682	1.08416	0.68331	0.337965	0.000157333
Q8IX12	2	17875.1	16118.6	9377.95	24256.7	18311.9	11091.9	Cell division cycle and apoptosis regulator protein 1	CCAR1	0.000237673	0.000232474	0.000166382	0.000200624	0.000211051	0.000162461	0.000191379	1.2419	1.21473	0.869384	1.04831	1.1028	0.848897	1.10867	0.488439	0.255126	0.000212176
O75794	4	25170.7	38750.9	19820.6	53745.9	38220.1	23471.5	Cell division cycle protein 123 homolog	CDC123	0.000571393	0.000515095	0.00035208	0.000282507	0.000446063	0.000339083	0.000355884	1.60556	1.44736	0.989309	0.793817	1.25339	0.952791	1.34741	0.203364	0.4487	0.000479522
Q12834	4	28752.9	37990.7	20376.9	56353.1	45592.1	21828.9	Cell division cycle protein 20 homolog	CDC20	0.000560183	0.000540082	0.00032744	0.000322712	0.000458584	0.000404487	0.000395261	1.41725	1.36639	0.828416	0.816453	1.1602	1.02334	1.20402	0.392855	0.387133	0.000475902
Q9UJX2	3	34544.3	34563.6	14243.3	53538.1	83598.5	19211.1	Cell division cycle protein 23 homolog	CDC23	0.000509649	0.000513104	0.000288172	0.000387713	0.000320545	0.000741674	0.000483311	1.05449	1.06164	0.596246	0.802202	0.663228	1.53457	0.904128	0.7733	0.500252	0.000436975
P30260	14	142170	170493	102288	242233	216098	92509.8	Cell division cycle protein 27 homolog	CDC27	0.00251397	0.00232154	0.00138767	0.00159566	0.002302	0.00191719	0.00193828	1.29701	1.19773	0.715929	0.823235	1.18765	0.989117	1.07022	0.75273	0.36706	0.00207439
P04637	8	133286	50838.5	87628.6	113012	67888.6	37436.4	Cellular tumor antigen p53	TP53	0.000749628	0.00108309	0.000561557	0.00149595	0.00197209	0.000602298	0.00135678	0.552505	0.79828	0.41389	1.10258	1.45351	0.443917	0.588225	0.263192	0.358881	0.000798092
Q9NXG0	1	5232.57	4870.36	2436.76	7439.04	6395.16	2606.47	Centlein	CNTLN	7.18147e-05	7.1295e-05	3.90978e-05	5.87285e-05	5.48395e-05	5.67369e-05	5.67683e-05	1.26505	1.25589	0.688726	1.03453	0.966023	0.999447	1.06989	0.733781	0.332158	6.07358e-05
P41208	1	5415.77	4845.98	3313.86	6864.4	6230.01	3277.86	Centrin-2	CETN2	7.14553e-05	6.57877e-05	4.91688e-05	6.07847e-05	7.45785e-05	5.52718e-05	6.3545e-05	1.12448	1.03529	0.773763	0.956561	1.17363	0.869805	0.977846	0.880847	0.238005	6.21372e-05
Q9H3R5	1	3872.28	3488.44	1995.85	4802.19	5095.95	2370.64	Centromere protein H	CENPH	5.1438e-05	4.60237e-05	3.55603e-05	4.3461e-05	4.49168e-05	4.52106e-05	4.45295e-05	1.15515	1.03356	0.798578	0.976006	1.0087	1.0153	0.99576	0.969826	0.18247	4.43407e-05
Q96H22	1	5958.83	6049.15	2684.28	8619.98	9054.92	3780.24	Centromere protein N	CENPN	8.91963e-05	8.2613e-05	5.67047e-05	6.68798e-05	6.04098e-05	8.03339e-05	6.92079e-05	1.28882	1.19369	0.819339	0.966361	0.872875	1.16076	1.10062	0.578246	0.296188	7.61713e-05
O43264	3	17967.2	17978.8	11550.4	27136.1	26872.3	11766.3	Centromere/kinetochore protein zw10 homolog	ZW10	0.000265103	0.000260069	0.000176498	0.000201658	0.000259943	0.000238408	0.000233336	1.13614	1.11457	0.756413	0.864237	1.11403	1.02173	1.00237	0.987562	0.248028	0.00023389
Q2M2Z5	1	2714.41	2345.1	849.888	2844.07	2424.81	1587.75	Centrosomal protein kizuna	KIZ	3.45791e-05	2.72572e-05	2.38168e-05	3.04655e-05	1.91268e-05	2.15125e-05	2.37016e-05	1.45893	1.15002	1.00486	1.28538	0.806982	0.90764	1.2046	0.359425	0.382216	2.8551e-05
Q5SW79	8	49591.4	46927.3	25931.1	73157.9	55898.3	28748.9	Centrosomal protein of 170 kDa	CEP170	0.000691956	0.000701137	0.000431241	0.000556596	0.00058358	0.000495921	0.000545366	1.26879	1.28563	0.790737	1.02059	1.07007	0.909337	1.11505	0.533492	0.295604	0.000608111
Q8TEP8	1	4311.92	3307.24	1754.73	4999.64	5501.3	1522.79	Centrosomal protein of 192 kDa	CEP192	4.87661e-05	4.7916e-05	2.28423e-05	4.83955e-05	3.94903e-05	4.88067e-05	4.55642e-05	1.07027	1.05162	0.501321	1.06214	0.866696	1.07117	0.874404	0.560678	0.338653	3.98415e-05
Q9C0F1	2	5550.24	6026.7	4131.67	10118.4	6148.17	3010.36	Centrosomal protein of 44 kDa	CEP44	8.88654e-05	9.69737e-05	4.51563e-05	6.22939e-05	9.29835e-05	5.45457e-05	6.9941e-05	1.27058	1.38651	0.645634	0.890663	1.32946	0.779881	1.10091	0.740978	0.511074	7.69985e-05
Q53EZ4	1	2080.59	1755.17	979.197	2752.51	2629.62	1210.13	Centrosomal protein of 55 kDa	CEP55	2.58805e-05	2.63798e-05	1.81522e-05	2.33518e-05	2.20369e-05	2.33296e-05	2.29061e-05	1.12985	1.15165	0.792463	1.01946	0.962053	1.01849	1.02465	0.844453	0.204175	2.34708e-05
Q9P209	1	2663.93	3015.59	2423.61	4319.47	5366.15	1515.25	Centrosomal protein of 72 kDa	CEP72	4.44657e-05	4.13973e-05	2.27292e-05	2.9899e-05	5.45434e-05	4.76077e-05	4.40167e-05	1.0102	0.940491	0.516376	0.679265	1.23915	1.08158	0.822356	0.477886	0.3575	3.61974e-05
Q8TAP6	2	8524.97	8833.18	4343.67	13560.3	11846.7	5207.52	Centrosomal protein of 76 kDa	CEP76	0.000130248	0.00012996	7.81143e-05	9.56811e-05	9.77546e-05	0.000105103	9.95127e-05	1.30885	1.30597	0.784968	0.961496	0.982332	1.05617	1.13326	0.492255	0.30686	0.000112774
Q8IW35	2	16749.5	14667.8	5981.65	20668.6	23546.6	10014.8	Centrosomal protein of 97 kDa	CEP97	0.000216281	0.000198085	0.000150225	0.00018799	0.000134617	0.000208902	0.00017717	1.22076	1.11806	0.847915	1.06107	0.759821	1.17911	1.06224	0.728533	0.299728	0.000188197
Q8NA72	2	5062.78	7006.47	4003.22	11736.2	8209.26	3978.08	Centrosomal protein POC5	POC5	0.000103312	0.000112479	5.96724e-05	5.68228e-05	9.00927e-05	7.28313e-05	7.3249e-05	1.41043	1.53557	0.814652	0.77575	1.22995	0.994299	1.25355	0.381689	0.479031	9.18212e-05
Q5VT06	1	9103.71	11065.8	7265.23	15238.7	13737.1	5027.24	Centrosome-associated protein 350	CEP350	0.000163168	0.000146046	7.54101e-05	0.000102177	0.000163504	0.000121873	0.000129185	1.26306	1.13052	0.583738	0.790935	1.26566	0.943403	0.992441	0.977382	0.433047	0.000128208
Q6ZMG9	1	3171.19	3714.89	2549.27	5615.19	4367.25	1818.66	Ceramide synthase 6	CERS6	5.4777e-05	5.38154e-05	2.72804e-05	3.55922e-05	5.73715e-05	3.87456e-05	4.39031e-05	1.24768	1.22578	0.621377	0.810699	1.30678	0.882525	1.03161	0.908056	0.450363	4.52909e-05
Q13976	1	1	1	1	1	1	1	cGMP-dependent protein kinase 1	PRKG1	1.47453e-08	9.58389e-09	1.50003e-08	1.12236e-08	2.25051e-08	8.87186e-09	1.42002e-08	1.03839	0.674913	1.05634	0.790387	1.58484	0.624771	0.923214	0.822865	0.520397	1.31098e-08
Q9UQN3	8	70706.3	71304.3	45362	101085	78459.6	50080.4	Charged multivesicular body protein 2b	CHMP2B	0.0010514	0.000968785	0.00075122	0.000793582	0.00102087	0.000696082	0.000836846	1.25639	1.15766	0.89768	0.948301	1.21991	0.831793	1.10391	0.544385	0.28752	0.000923802
Q9H444	1	8332.38	11659.6	6823.31	18323.7	10371.8	7886.04	Charged multivesicular body protein 4b	CHMP4B	0.000171924	0.000175612	0.000118293	9.35196e-05	0.000153559	9.20169e-05	0.000113032	1.52102	1.55365	1.04654	0.827374	1.35855	0.81408	1.37374	0.198736	0.51244	0.000155276
Q8WUX9	1	4764.67	5346.72	3300.39	7755.44	6113.12	4003.61	Charged multivesicular body protein 7	CHMP7	7.88388e-05	7.43273e-05	6.00553e-05	5.34769e-05	7.42754e-05	5.42347e-05	6.06624e-05	1.29963	1.22526	0.989992	0.881551	1.22441	0.894043	1.17163	0.304926	0.279331	7.10738e-05
Q9BT22	1	6543.46	7650.15	5269.11	10877.3	8577.43	4078.64	Chitobiosyldiphosphodolichol beta-mannosyltransferase	ALG1	0.000112804	0.000104247	6.11807e-05	7.34415e-05	0.000118582	7.60977e-05	8.93736e-05	1.26216	1.16642	0.68455	0.821736	1.32681	0.851456	1.03771	0.883877	0.426998	9.27436e-05
Q9Y6K0	4	14163.6	6750.73	11091.9	12281.9	22164.3	4183.89	Choline/ethanolaminephosphotransferase 1	CEPT1	9.95412e-05	0.000117708	6.27595e-05	0.000158967	0.000249624	0.000196639	0.000201743	0.493405	0.583455	0.311086	0.787967	1.23733	0.974698	0.462649	0.0246205	0.173678	9.33363e-05
Q9P2E5	1	3282	3083.11	2013.06	5018.98	3981.48	1785.49	Chondroitin sulfate glucuronyltransferase	CHPF2	4.54613e-05	4.81014e-05	2.67828e-05	3.6836e-05	4.5304e-05	3.53232e-05	3.91544e-05	1.16108	1.2285	0.684031	0.940789	1.15706	0.90215	1.02454	0.90288	0.328492	4.01152e-05
Q13111	1	1	1	1	1	1	1	Chromatin assembly factor 1 subunit A	CHAF1A	1.47453e-08	9.58389e-09	1.50003e-08	1.12236e-08	2.25051e-08	8.87186e-09	1.42002e-08	1.03839	0.674913	1.05634	0.790387	1.58484	0.624771	0.923214	0.822865	0.520397	1.31098e-08
Q13112	1	11592.8	8586.43	3840.33	13483.4	14439.5	6517.05	Chromatin assembly factor 1 subunit B	CHAF1B	0.000126609	0.000129224	9.77577e-05	0.000130114	8.64269e-05	0.000128105	0.000114882	1.10208	1.12484	0.850941	1.13259	0.752312	1.1151	1.02596	0.872594	0.267608	0.000117864
Q14781	1	4463.27	6121.8	2520.8	8226.01	5837.9	2960.83	Chromobox protein homolog 2	CBX2	9.02675e-05	7.88371e-05	4.44133e-05	5.00941e-05	5.67307e-05	5.1793e-05	5.28726e-05	1.70727	1.49108	0.840006	0.947449	1.07297	0.979581	1.34612	0.259037	0.45989	7.11727e-05
Q9HC52	4	26443.8	25788	16108.6	38945.2	30526.5	18427.2	Chromobox protein homolog 8	CBX8	0.00038025	0.000373246	0.000276413	0.000296796	0.000362524	0.000270827	0.000310049	1.22642	1.20383	0.891514	0.957254	1.16925	0.873497	1.10726	0.484485	0.252043	0.000343303
Q86WJ1	3	11802.1	15733.5	9145.23	25753.2	17351.9	7011.47	Chromodomain-helicase-DNA-binding protein 1-like	CHD1L	0.000231995	0.000246815	0.000105174	0.000132462	0.000205814	0.000153944	0.000164073	1.41397	1.5043	0.641019	0.807337	1.2544	0.938261	1.18643	0.573339	0.547269	0.000194662
Q14839	18	96878.8	91919.1	49957.2	135095	100898	60545.4	Chromodomain-helicase-DNA-binding protein 4	CHD4	0.00135537	0.00129474	0.000908198	0.00108733	0.00112429	0.000895156	0.00103559	1.30879	1.25024	0.876984	1.04996	1.08565	0.86439	1.14534	0.392099	0.270884	0.0011861
Q9HCK8	2	8385.61	9867.99	6457.32	15213.8	12126.7	5427.59	Chromodomain-helicase-DNA-binding protein 8	CHD8	0.000145506	0.000145807	8.14154e-05	9.41171e-05	0.000145322	0.000107586	0.000115675	1.25789	1.26049	0.703828	0.813633	1.2563	0.93007	1.07407	0.761214	0.404418	0.000124243
Q8WVB6	4	13340.3	16377.6	10049.8	24849.9	17003.4	8746.67	Chromosome transmission fidelity protein 18 homolog	CHTF18	0.000241492	0.000238158	0.000131203	0.000149727	0.000226171	0.000150852	0.000175583	1.37537	1.35639	0.74724	0.85274	1.28811	0.859147	1.15967	0.560191	0.459783	0.000203618
Q96GD0	1	6389.46	7816.05	4604.4	11279.5	9134.02	4599.22	Chronophin	PDXP	0.00011525	0.000108102	6.89896e-05	7.1713e-05	0.000103622	8.10358e-05	8.5457e-05	1.34863	1.26498	0.807302	0.83917	1.21257	0.948263	1.1403	0.524542	0.364487	9.74469e-05
Q9Y6A4	4	38476.2	36752	21459.1	59622.2	47468.7	23212.1	Cilia- and flagella-associated protein 20	CFAP20	0.000541918	0.000571413	0.000348188	0.000431843	0.000482938	0.000421136	0.000445306	1.21696	1.28319	0.781909	0.969768	1.08451	0.945723	1.09402	0.594864	0.284149	0.000487173
O43822	1	3860.5	3941.82	2465.22	5346.15	4680.3	1765.05	Cilia- and flagella-associated protein 410	CFAP410	5.81232e-05	5.12369e-05	2.64763e-05	4.33288e-05	5.54798e-05	4.15229e-05	4.67772e-05	1.24255	1.09534	0.566009	0.926281	1.18604	0.887675	0.967967	0.894037	0.388932	4.52788e-05
Q9P2M7	2	18543.4	11188.4	11477.6	22009.3	14919.2	7410.64	Cingulin	CGN	0.000164977	0.000210935	0.000111162	0.000208124	0.000258304	0.000132361	0.000199596	0.826551	1.05681	0.556933	1.04273	1.29413	0.663142	0.813431	0.46896	0.359673	0.000162358
O75390	1	6131.31	7012.64	3395.55	9174.92	8345.97	3981.15	Citrate synthase, mitochondrial	CS	0.000103403	8.79314e-05	5.97184e-05	6.88156e-05	7.6417e-05	7.40443e-05	7.30923e-05	1.41469	1.20302	0.817027	0.941489	1.04549	1.01302	1.14491	0.460413	0.309103	8.36843e-05
O60271	1	12320.4	11910.3	7124.51	19364.5	17322	6894.86	C-Jun-amino-terminal kinase-interacting protein 4	SPAG9	0.000175621	0.000185587	0.000103425	0.000138279	0.000160337	0.000153679	0.000150765	1.16486	1.23097	0.686	0.917183	1.06349	1.01933	1.02728	0.885044	0.307226	0.000154878
Q00610	7	36448.4	29624.4	17058	48256.9	34739.4	14537.8	Clathrin heavy chain 1	CLTC	0.000436819	0.000462489	0.000218072	0.000409084	0.000383891	0.000308203	0.000367059	1.19005	1.25998	0.594104	1.11449	1.04586	0.839654	1.01471	0.951397	0.393667	0.00037246
Q14677	7	80435.2	69514.3	41158.9	96451	86400.5	47010.6	Clathrin interactor 1	CLINT1	0.00102501	0.000924376	0.000705173	0.000902775	0.000926283	0.000766533	0.000865197	1.18471	1.0684	0.815043	1.04343	1.0706	0.885963	1.02272	0.862871	0.214763	0.000884852
Q10570	7	23387.8	25514.9	16013.6	36363	27759.3	12972.1	Cleavage and polyadenylation specificity factor subunit 1	CPSF1	0.000376225	0.000348499	0.000194586	0.000262496	0.000360388	0.000246276	0.00028972	1.29858	1.20288	0.671634	0.906033	1.24392	0.850049	1.0577	0.81472	0.406043	0.000306436
Q9P2I0	1	8441.47	10293	5649	15673.5	10726.7	5609.87	Cleavage and polyadenylation specificity factor subunit 2	CPSF2	0.000151774	0.000150213	8.41496e-05	9.4744e-05	0.000127131	9.5166e-05	0.00010568	1.43616	1.42139	0.796265	0.896515	1.20298	0.900508	1.21794	0.404451	0.423381	0.000128712
Q9UKF6	2	3748.34	3095.05	1350.42	5182.96	3400.77	2192.13	Cleavage and polyadenylation specificity factor subunit 3	CPSF3	4.56374e-05	4.96729e-05	3.28826e-05	4.20701e-05	3.03912e-05	3.01712e-05	3.42108e-05	1.334	1.45197	0.961177	1.22973	0.88835	0.88192	1.24905	0.254345	0.356932	4.2731e-05
O43809	3	17535.9	16195.5	11571.7	36145.6	23242.6	14391.7	Cleavage and polyadenylation specificity factor subunit 5	NUDT21	0.000238807	0.000346416	0.00021588	0.000196817	0.000260422	0.000206205	0.000221148	1.07985	1.56644	0.976177	0.889979	1.17759	0.93243	1.20749	0.364158	0.366698	0.000267034
Q16630	1	3477.88	3641.28	2596.84	5971.6	4117.83	2060.17	Cleavage and polyadenylation specificity factor subunit 6	CPSF6	5.36916e-05	5.72311e-05	3.09031e-05	3.90345e-05	5.84421e-05	3.65328e-05	4.46698e-05	1.20197	1.2812	0.691811	0.873845	1.30831	0.817842	1.05833	0.820742	0.427844	4.72753e-05
Q8N684	9	51145.4	56058.6	29774.6	80359	71653.9	34087.5	Cleavage and polyadenylation specificity factor subunit 7	CPSF7	0.000826599	0.000770152	0.000511322	0.000574037	0.000670078	0.000635703	0.000626606	1.31917	1.22908	0.816017	0.916105	1.06938	1.01452	1.12142	0.493361	0.282078	0.000702691
P33240	2	11821.7	11404.8	6100.96	16242.8	13672.4	7906.5	Cleavage stimulation factor subunit 2	CSTF2	0.000168166	0.000155669	0.0001186	0.000132683	0.000137302	0.000121299	0.000130428	1.28934	1.19352	0.909311	1.01729	1.05271	0.930009	1.13072	0.336486	0.210146	0.000147478
Q9H0L4	4	77955.3	71621.3	33056	97837.2	97563.2	53292.8	Cleavage stimulation factor subunit 2 tau variant	CSTF2T	0.00105608	0.000937661	0.000799408	0.000874942	0.000743927	0.000865567	0.000828145	1.27523	1.13224	0.965299	1.05651	0.898305	1.04519	1.12426	0.294296	0.184137	0.000931048
O96005	4	25071.5	35174.3	23559.9	50508.5	42188.8	20779.4	Cleft lip and palate transmembrane protein 1	CLPTM1	0.000518655	0.000484068	0.000311697	0.000281394	0.000530216	0.000374293	0.000395301	1.31205	1.22455	0.788505	0.711846	1.3413	0.946856	1.10837	0.680908	0.450483	0.00043814
Q7Z460	1	1155.52	1641.86	1073.38	2281.2	1569.17	979.779	CLIP-associating protein 1	CLASP1	2.42096e-05	2.18627e-05	1.4697e-05	1.29691e-05	2.41564e-05	1.39215e-05	1.70157e-05	1.42278	1.28486	0.863731	0.762186	1.41966	0.818157	1.19046	0.518556	0.522606	2.02564e-05
O75122	1	8402.61	9869.23	5747.44	15582.8	10742.6	5365.29	CLIP-associating protein 2	CLASP2	0.000145524	0.000149344	8.04808e-05	9.43079e-05	0.000129347	9.5307e-05	0.00010632	1.36873	1.40466	0.756965	0.887015	1.21657	0.896412	1.17679	0.496201	0.425741	0.000125116
Q7Z401	4	21417.7	21046.4	11076.6	33840.7	27609.6	13247.5	C-myc promoter-binding protein	DENND4A	0.000310335	0.000324326	0.000198717	0.000240385	0.000249279	0.000244949	0.000244871	1.26734	1.32448	0.811515	0.98168	1.018	1.00032	1.13444	0.454911	0.281873	0.000277792
Q14019	3	24398.6	21928.8	15001.7	35070	20958.2	16019.3	Coactosin-like protein	COTL1	0.000323346	0.000336107	0.000240295	0.000273841	0.000337613	0.000185938	0.000265798	1.21651	1.26452	0.904051	1.03026	1.27019	0.699547	1.12836	0.556567	0.377937	0.000299916
P53621	15	127102	133275	66772.5	198948	157789	75626.2	Coatomer subunit alpha	COPA	0.00196518	0.00190669	0.00113441	0.00142655	0.00150272	0.00139988	0.00144305	1.36182	1.3213	0.786123	0.988568	1.04135	0.970083	1.15641	0.449382	0.324154	0.00166876
P53618	16	86092.2	94713.1	58331.2	158192	133769	52878.7	Coatomer subunit beta	COPB1	0.00139657	0.00151609	0.000793196	0.000966268	0.00131275	0.00118678	0.00115526	1.20887	1.31233	0.686592	0.836404	1.13632	1.02728	1.06927	0.760862	0.372631	0.00123529
P35606	17	159962	152283	72918.1	210952	184297	103386	Coatomer subunit beta'	COPB2	0.00224546	0.00202174	0.00155082	0.00179536	0.00164103	0.00163506	0.00169048	1.32829	1.19596	0.917381	1.06204	0.970744	0.967215	1.14721	0.304249	0.218627	0.00193934
P48444	10	104966	122750	73803.9	191368	156187	69178.8	Coatomer subunit delta	ARCN1	0.00180999	0.00183405	0.0010377	0.0011781	0.00166096	0.00138567	0.00140824	1.28528	1.30236	0.736875	0.836575	1.17945	0.983971	1.10817	0.63457	0.373898	0.00156058
O14579	1	10608.1	11164.9	6970.8	15783.3	14385.8	6134.01	Coatomer subunit epsilon	COPE	0.000164629	0.000151265	9.20118e-05	0.000119062	0.000156878	0.000127629	0.000134523	1.2238	1.12446	0.683987	0.885065	1.16618	0.948752	1.01075	0.956795	0.32364	0.000135969
Q9Y678	10	58325.6	70780.6	46355.9	115889	82686.7	35842.4	Coatomer subunit gamma-1	COPG1	0.00104368	0.00111067	0.000537647	0.000654625	0.00104324	0.000733584	0.000810484	1.28772	1.37038	0.663365	0.807696	1.28718	0.905119	1.10715	0.708555	0.477652	0.000897331
Q9UBF2	3	26661.3	35396	20850.5	58902.4	42191.7	16407.2	Coatomer subunit gamma-2	COPG2	0.000521924	0.000564514	0.000246113	0.000299237	0.000469242	0.000374318	0.000380932	1.37012	1.48193	0.64608	0.785539	1.23182	0.982637	1.16604	0.600089	0.523359	0.000444184
Q4V339	0	10867.9	13893.7	8104.22	20746.1	13959.8	7652.02	COBW domain-containing protein 6	CBWD6	0.000204866	0.000198828	0.000114783	0.000121977	0.000182386	0.000123849	0.000142738	1.43527	1.39296	0.804151	0.854558	1.27777	0.867671	1.21079	0.440772	0.457563	0.000172826
Q9H8M1	1	8644.53	6415.49	3458.54	10017.8	9679.75	4717	Coenzyme Q-binding protein COQ10 homolog B, mitochondrial	COQ10B	9.45981e-05	9.60097e-05	7.07563e-05	9.7023e-05	7.78347e-05	8.58773e-05	8.69117e-05	1.08844	1.10468	0.814118	1.11634	0.895561	0.988098	1.00241	0.984122	0.197506	8.71214e-05
P23528	6	116386	131708	71170.9	205575	162231	90119	Cofilin-1	CFL1	0.00194206	0.00197021	0.00135181	0.00130627	0.0016017	0.00143929	0.00144909	1.3402	1.35962	0.93287	0.901443	1.10532	0.993237	1.2109	0.235284	0.270841	0.00175469
Q8N3U4	2	2052.22	2569.31	1823.32	3904.99	2507.36	1209.23	Cohesin subunit SA-2	STAG2	3.78852e-05	3.7425e-05	1.81388e-05	2.30334e-05	4.10339e-05	2.2245e-05	2.87708e-05	1.3168	1.3008	0.630459	0.800583	1.42624	0.773179	1.08268	0.803394	0.559811	3.11497e-05
Q6P1N0	2	5025.43	4998.89	2489.54	6717.8	5293.03	2921.2	Coiled-coil and C2 domain-containing protein 1A	CC2D1A	7.371e-05	6.43826e-05	4.38188e-05	5.64036e-05	5.60272e-05	4.6959e-05	5.31299e-05	1.38735	1.2118	0.824748	1.06162	1.05453	0.883852	1.1413	0.467196	0.309926	6.06372e-05
Q96JN2	1	1346.54	5484.39	2312.5	3724.66	2468.99	967.623	Coiled-coil domain-containing protein 136	CCDC136	8.08688e-05	3.56967e-05	1.45146e-05	1.51131e-05	5.20428e-05	2.19046e-05	2.96868e-05	2.72406	1.20244	0.488925	0.509084	1.75306	0.737855	1.47181	0.56931	1.50102	4.36934e-05
O60826	1	1701.25	1516.95	918.766	2793.46	2609.57	1056.02	Coiled-coil domain-containing protein 22	CCDC22	2.23678e-05	2.67723e-05	1.58407e-05	1.90942e-05	2.06769e-05	2.31518e-05	2.09743e-05	1.06644	1.27643	0.755243	0.910362	0.985821	1.10382	1.0327	0.849425	0.280895	2.16602e-05
Q16204	6	25369.4	21584.5	9590.13	30513.1	27174.9	14567.7	Coiled-coil domain-containing protein 6	CCDC6	0.00031827	0.000292434	0.00021852	0.000284737	0.000215826	0.000241092	0.000247219	1.2874	1.1829	0.883916	1.15176	0.873019	0.975219	1.11807	0.46335	0.262126	0.000276408
Q9H0W5	2	3283.92	2728.54	1554.6	4706.24	3425.34	2241.5	Coiled-coil domain-containing protein 8	CCDC8	4.0233e-05	4.51041e-05	3.36231e-05	3.68575e-05	3.49863e-05	3.03891e-05	3.40776e-05	1.18063	1.32357	0.986662	1.08157	1.02666	0.891762	1.16362	0.220339	0.203743	3.96534e-05
A6NKD9	1	6455.9	3724.68	2225.2	6858.88	6153.16	5268.43	Coiled-coil domain-containing protein 85C	CCDC85C	5.49214e-05	6.57348e-05	7.9028e-05	7.24587e-05	5.00782e-05	5.459e-05	5.90423e-05	0.930204	1.11335	1.3385	1.22723	0.848175	0.924591	1.12735	0.484121	0.304789	6.65614e-05
Q567U6	6	34105.7	34539.9	17271.3	49701.6	42349.1	21256.3	Coiled-coil domain-containing protein 93	CCDC93	0.0005093	0.000476335	0.000318851	0.00038279	0.000388691	0.000375715	0.000382399	1.33186	1.24565	0.833819	1.00102	1.01645	0.982523	1.13711	0.423568	0.266869	0.000434829
O75534	13	105412	110396	50410.5	152535	116053	80253.5	Cold shock domain-containing protein E1	CSDE1	0.00162782	0.00146188	0.00120382	0.0011831	0.00113449	0.00102961	0.00111573	1.45897	1.31024	1.07895	1.06038	1.01681	0.922807	1.28272	0.0743177	0.211671	0.00143117
Q14011	1	1203.66	956.119	500.401	1485.67	1294.11	875.315	Cold-inducible RNA-binding protein	CIRBP	1.40982e-05	1.42385e-05	1.313e-05	1.35095e-05	1.12615e-05	1.14812e-05	1.20841e-05	1.16668	1.17829	1.08655	1.11796	0.931933	0.950108	1.14384	0.0943259	0.127502	1.38222e-05
P02452	2	18609	11333.9	6527.28	16405.4	11739.6	7080.92	Collagen alpha-1(I) chain	COL1A1	0.000167121	0.000157228	0.000106216	0.00020886	0.000146897	0.000104152	0.000153303	1.09014	1.0256	0.692848	1.3624	0.958211	0.679387	0.936195	0.79808	0.385774	0.000143522
P08123	1	5322.12	12165.6	4843.25	9092.78	10762.9	4276.6	Collagen alpha-2(I) chain	COL1A2	0.000179386	8.71442e-05	6.41502e-05	5.97336e-05	0.000108998	9.54868e-05	8.80726e-05	2.03679	0.989459	0.728378	0.678231	1.23759	1.08418	1.25154	0.592627	0.781248	0.000110227
Q86X83	1	9541.08	11222	6763.65	16363.1	12596	7434.57	COMM domain-containing protein 2	COMMD2	0.000165471	0.000156822	0.000111521	0.000107086	0.000152216	0.00011175	0.000123684	1.33786	1.26792	0.901659	0.865802	1.23069	0.90351	1.16915	0.396016	0.331554	0.000144605
Q9H0A8	2	11605.7	13893.9	7943.03	19642.3	17421	7969.74	COMM domain-containing protein 4	COMMD4	0.000204869	0.000188249	0.000119548	0.000130258	0.000178758	0.000154557	0.000154524	1.3258	1.21825	0.773654	0.842963	1.15683	1.00021	1.1059	0.610166	0.3403	0.000170889
Q07021	14	178181	166987	169097	298472	277007	134257	Complement component 1 Q subcomponent-binding protein, mitochondrial	C1QBP	0.00246226	0.00286052	0.0020139	0.00199983	0.00380555	0.00245757	0.00275432	0.893966	1.03856	0.73118	0.726073	1.38167	0.89226	0.887902	0.630978	0.339445	0.00244556
Q9H845	1	6662.2	6669.32	4440.65	11477.1	10396.3	3791.6	Complex I assembly factor ACAD9, mitochondrial	ACAD9	9.83408e-05	0.000109996	5.68751e-05	7.47741e-05	9.99371e-05	9.22345e-05	8.89819e-05	1.10518	1.23616	0.639176	0.840329	1.12312	1.03655	0.993503	0.975586	0.345213	8.84038e-05
Q9NPL8	4	7784.21	7514.22	4661.86	12051.5	11056.1	5588.87	Complex I assembly factor TIMMDC1, mitochondrial	TIMMDC1	0.000110799	0.0001155	8.38347e-05	8.73671e-05	0.000104915	9.80882e-05	9.67903e-05	1.14474	1.1933	0.866148	0.902644	1.08395	1.01341	1.06806	0.585076	0.20173	0.000103378
Q15021	2	7972.12	9083.38	6281.27	16648.7	9782.11	5992.48	Condensin complex subunit 1	NCAPD2	0.000133937	0.00015956	8.98889e-05	8.94762e-05	0.00014136	8.67855e-05	0.000105874	1.26506	1.50707	0.849017	0.845119	1.33518	0.819705	1.20705	0.462506	0.483505	0.000127795
Q15003	25	232510	253007	176036	395933	313962	149075	Condensin complex subunit 2	NCAPH	0.00373066	0.00379458	0.00223617	0.00260961	0.0039617	0.00278543	0.00311891	1.19614	1.21664	0.716972	0.836705	1.27022	0.893076	1.04325	0.848678	0.37472	0.0032538
Q9BPX3	4	23150.2	29916.5	19142.8	46996.4	27758.1	14485.4	Condensin complex subunit 3	NCAPG	0.000441126	0.000450409	0.000217285	0.000259829	0.00043081	0.000246266	0.000312302	1.4125	1.44222	0.695752	0.831981	1.37947	0.788552	1.18349	0.585001	0.574947	0.000369607
P42695	4	15046.1	17383.8	10468.7	26875.9	19711.5	9592.21	Condensin-2 complex subunit D3	NCAPD3	0.000256328	0.000257575	0.000143886	0.000168872	0.000235599	0.000174877	0.000193116	1.32732	1.33378	0.745073	0.874458	1.21999	0.905555	1.13539	0.578504	0.401714	0.000219263
Q86XI2	3	37772.3	36696.3	20114.3	54306	47676.5	23795.1	Condensin-2 complex subunit G2	NCAPG2	0.000541096	0.000520463	0.000356933	0.000423943	0.000452673	0.000422979	0.000433198	1.24907	1.20144	0.823948	0.978634	1.04496	0.97641	1.09149	0.538969	0.236765	0.000472831
Q6IBW4	1	3568.59	4555.17	3055.92	6879.11	4403.44	1576.59	Condensin-2 complex subunit H2	NCAPH2	6.71672e-05	6.59286e-05	2.36493e-05	4.00526e-05	6.87737e-05	3.90667e-05	4.92977e-05	1.36248	1.33736	0.479724	0.812464	1.39507	0.792466	1.05985	0.872896	0.61982	5.22484e-05
Q8WTW3	4	15281.3	16530.5	10779	27358.2	18943.3	8707.25	Conserved oligomeric Golgi complex subunit 1	COG1	0.000243746	0.000262198	0.000130611	0.000171512	0.000242582	0.000168062	0.000194052	1.25609	1.35117	0.673073	0.883844	1.25009	0.866067	1.09344	0.72353	0.437005	0.000212185
Q96EK7	4	17636.2	19222.8	8666.06	27462.4	20692.6	10441.9	Constitutive coactivator of peroxisome proliferator-activated receptor gamma	FAM120B	0.000283446	0.000263197	0.000156631	0.000197942	0.00019503	0.000183581	0.000192185	1.47486	1.3695	0.815003	1.02996	1.01481	0.955235	1.21979	0.345976	0.35775	0.000234425
Q9NZB2	9	47758.9	52268.2	32173.4	81673.9	56495.7	27797	Constitutive coactivator of PPAR-gamma-like protein 1	FAM120A	0.000770709	0.000782754	0.000416962	0.000536028	0.000724064	0.000501222	0.000587105	1.31273	1.33324	0.710201	0.913003	1.23328	0.853719	1.11872	0.641235	0.421253	0.000656809
Q13098	1	3045.07	3899.2	2256.17	6163.72	4272.56	2022.55	COP9 signalosome complex subunit 1	GPS1	5.74947e-05	5.90724e-05	3.03389e-05	3.41768e-05	5.07751e-05	3.79055e-05	4.09525e-05	1.40394	1.44246	0.740831	0.834547	1.23985	0.925598	1.19574	0.491408	0.469293	4.89687e-05
P61201	1	10753.8	14917.8	9161.94	23063.6	12139	8923.06	COP9 signalosome complex subunit 2	COPS2	0.000219967	0.000221039	0.000133848	0.000120697	0.00020619	0.000107696	0.000144861	1.51847	1.52587	0.923979	0.83319	1.42337	0.743444	1.32277	0.330955	0.598354	0.000191618
Q9BT78	2	7740.94	8272.34	4844.72	13726.7	10940.1	5742.65	COP9 signalosome complex subunit 4	COPS4	0.000121978	0.000131555	8.61414e-05	8.68814e-05	0.000109031	9.70594e-05	9.76572e-05	1.24904	1.34711	0.88208	0.889658	1.11646	0.993878	1.15941	0.364526	0.278234	0.000113225
Q92905	3	13887.2	20148.6	10754.5	29985.9	19133.6	9880.48	COP9 signalosome complex subunit 5	COPS5	0.000297096	0.000287381	0.00014821	0.000155865	0.000242031	0.000169751	0.000189216	1.57014	1.5188	0.783286	0.823744	1.27913	0.897128	1.29074	0.373884	0.541655	0.000244229
Q99829	1	5874.54	6140.5	3027.13	8922.49	6984.74	4178.76	Copine-1	CPNE1	9.05433e-05	8.55122e-05	6.26826e-05	6.59337e-05	6.81258e-05	6.19676e-05	6.53424e-05	1.38568	1.30868	0.959295	1.00905	1.0426	0.948352	1.21788	0.179428	0.234559	7.95794e-05
P35670	1	1294.75	2232.09	1083.44	3793.89	1618.91	1064.37	Copper-transporting ATPase 2	ATP7B	3.29128e-05	3.63602e-05	1.59658e-05	1.45318e-05	2.4383e-05	1.43627e-05	1.77592e-05	1.85329	2.0474	0.899017	0.818271	1.37298	0.80875	1.5999	0.208907	0.803102	2.8413e-05
O75367	1	11757.9	4433.61	7196.65	4784.23	4379.85	3937.94	Core histone macro-H2A.1	MACROH2A1	6.53747e-05	4.58515e-05	5.90702e-05	0.000131966	0.000161961	3.88574e-05	0.000110928	0.589342	0.413344	0.532508	1.18966	1.46005	0.350293	0.511731	0.222194	0.30945	5.67655e-05
Q13951	2	17657.3	16288	7636.82	22343.3	19126.8	11166.1	Core-binding factor subunit beta	CBFB	0.000240171	0.000214136	0.000167495	0.000198179	0.000171867	0.000169691	0.000179912	1.33493	1.19023	0.930983	1.10153	0.955283	0.943185	1.15205	0.30273	0.228467	0.000207267
P22528	0	1	1	1	1	1	1	Cornifin-B	SPRR1B	1.47453e-08	9.58389e-09	1.50003e-08	1.12236e-08	2.25051e-08	8.87186e-09	1.42002e-08	1.03839	0.674913	1.05634	0.790387	1.58484	0.624771	0.923214	0.822865	0.520397	1.31098e-08
Q9ULV4	3	28211.5	13190.6	12339	32076.4	20882.1	19480.1	Coronin-1C	CORO1C	0.000194499	0.000307416	0.000292207	0.000316636	0.000277689	0.000185263	0.000259863	0.748467	1.183	1.12447	1.21847	1.0686	0.712926	1.01864	0.931074	0.354351	0.000264707
P12277	2	3065.74	3822.95	887.587	3344.62	3393.32	1464.62	Creatine kinase B-type	CKB	5.63704e-05	3.20545e-05	2.19698e-05	3.44088e-05	1.99752e-05	3.0105e-05	2.8163e-05	2.00158	1.13818	0.780093	1.22177	0.709271	1.06896	1.30661	0.47894	0.715875	3.67982e-05
Q9BZJ0	20	128477	170414	86680.8	271513	173777	100867	Crooked neck-like protein 1	CRNKL1	0.0025128	0.00260215	0.00151303	0.00144198	0.00195076	0.00154172	0.00164482	1.52771	1.58202	0.919878	0.876681	1.186	0.93732	1.3432	0.213762	0.4285	0.00220933
Q96AY2	1	1	1	1	1	1	1	Crossover junction endonuclease EME1	EME1	1.47453e-08	9.58389e-09	1.50003e-08	1.12236e-08	2.25051e-08	8.87186e-09	1.42002e-08	1.03839	0.674913	1.05634	0.790387	1.58484	0.624771	0.923214	0.822865	0.520397	1.31098e-08
O95476	1	8491.6	10121.8	7256.34	16713.6	12015.7	5121.22	CTD nuclear envelope phosphatase 1	CTDNEP1	0.000149249	0.000160181	7.68197e-05	9.53067e-05	0.000163304	0.000106602	0.000121738	1.22599	1.31579	0.631027	0.782886	1.34144	0.875669	1.0576	0.844724	0.488571	0.00012875
Q13363	3	16221.6	16822.6	10642.2	27786.8	23281.8	9713.75	C-terminal-binding protein 1	CTBP1	0.000248054	0.000266305	0.000145709	0.000182065	0.000239504	0.000206553	0.000209374	1.18474	1.27191	0.695927	0.869568	1.14391	0.986527	1.05086	0.808135	0.342507	0.000220023
P56545	27	349581	315774	242187	493344	492562	225253	C-terminal-binding protein 2	CTBP2	0.00465618	0.00472815	0.00337886	0.00392357	0.00545043	0.00436994	0.00458131	1.01634	1.03205	0.737532	0.856429	1.18971	0.953862	0.928642	0.631467	0.229735	0.0042544
P17812	13	109488	138047	81579.5	205157	167111	70234.2	CTP synthase 1	CTPS1	0.00203553	0.0019662	0.00105353	0.00122886	0.00183595	0.00148259	0.0015158	1.34288	1.29714	0.695035	0.8107	1.21121	0.97809	1.11168	0.664448	0.425117	0.00168509
Q9NRF8	1	2129.68	2710.51	1649.03	3246.99	3430.17	1015.37	CTP synthase 2	CTPS2	3.99672e-05	3.11188e-05	1.52308e-05	2.39027e-05	3.71115e-05	3.0432e-05	3.04821e-05	1.31117	1.02089	0.499665	0.784156	1.21749	0.998357	0.943908	0.844639	0.459246	2.87723e-05
Q92879	1	5207.53	4557.88	2689.43	6873.04	5523.14	3070.98	CUGBP Elav-like family member 1	CELF1	6.72072e-05	6.58705e-05	4.60656e-05	5.84474e-05	6.05258e-05	4.90005e-05	5.59912e-05	1.20032	1.17644	0.822728	1.04387	1.08099	0.875146	1.0665	0.65402	0.241659	5.97144e-05
Q13616	11	78343.2	108879	55038.5	169889	117137	48155.1	Cullin-1	CUL1	0.00160545	0.0016282	0.00072234	0.000879295	0.00123864	0.00103923	0.00105239	1.52553	1.54715	0.686381	0.835523	1.17698	0.987494	1.25302	0.446637	0.535608	0.00131866
Q13617	4	29914.9	35137	16010.8	54326.3	35707.3	19435.3	Cullin-2	CUL2	0.000518105	0.000520657	0.000291536	0.000335754	0.000360325	0.00031679	0.000337623	1.53457	1.54213	0.863495	0.994464	1.06724	0.938295	1.3134	0.241315	0.39879	0.000443433
Q13619	3	60387.4	93005.9	46541.7	149998	102167	44509.1	Cullin-4A	CUL4A	0.0013714	0.00143756	0.000667649	0.000677766	0.00104742	0.000906414	0.000877202	1.56338	1.6388	0.761112	0.772646	1.19405	1.0333	1.3211	0.353946	0.561734	0.00115887
Q13620	3	3040.11	5255.49	2329.33	6272.91	4311.51	2402.79	Cullin-4B	CUL4B	7.74937e-05	6.01189e-05	3.60425e-05	3.41211e-05	5.24217e-05	3.82511e-05	4.1598e-05	1.86292	1.44524	0.866449	0.820258	1.2602	0.919542	1.39153	0.28586	0.594557	5.7885e-05
Q14999	0	461.829	733.793	384.911	794.671	765.531	400.119	Cullin-7	CUL7	1.082e-05	7.61604e-06	6.0019e-06	5.1834e-06	8.66245e-06	6.79168e-06	6.87918e-06	1.57286	1.10711	0.872474	0.753492	1.25923	0.987281	1.18415	0.5061	0.465742	8.14597e-06
Q86VP6	9	115262	149007	92983.3	257487	166670	73302.8	Cullin-associated NEDD8-dissociated protein 1	CAND1	0.00219715	0.00246773	0.00109956	0.00129366	0.00209259	0.00147867	0.00162164	1.35489	1.52175	0.678056	0.797748	1.29042	0.911835	1.1849	0.568366	0.541301	0.00192148
P18850	1	10226.9	2658.05	1881.27	4102.35	2846.68	1916.68	Cyclic AMP-dependent transcription factor ATF-6 alpha	ATF6	3.91937e-05	3.93165e-05	2.87507e-05	0.000114782	4.23382e-05	2.52554e-05	6.0792e-05	0.644718	0.646738	0.472935	1.88812	0.696443	0.415439	0.58813	0.416611	0.470534	3.57536e-05
P06493	11	184583	230389	147103	367026	261820	134126	Cyclin-dependent kinase 1	CDK1	0.00339714	0.00351754	0.00201193	0.00207169	0.00331056	0.00232283	0.00256836	1.32269	1.36957	0.78335	0.80662	1.28898	0.904402	1.15854	0.543151	0.439767	0.00297554
P24941	4	28233	32426.6	19411.2	51791	39504.3	18705.9	Cyclin-dependent kinase 2	CDK2	0.000478139	0.000496359	0.000280593	0.000316877	0.000436849	0.000350477	0.000368068	1.29905	1.34855	0.762342	0.860921	1.18687	0.952207	1.13665	0.553092	0.377123	0.000418364
P11802	1	1602.75	2457.59	765.604	3668.21	1718.8	1465.32	Cyclin-dependent kinase 4	CDK4	3.62379e-05	3.51557e-05	2.19802e-05	1.79887e-05	1.723e-05	1.5249e-05	1.68226e-05	2.15412	2.0898	1.30659	1.06932	1.02422	0.906461	1.85017	0.0372067	0.496837	3.11246e-05
P50750	2	8246.44	8443.4	5937.48	13843.6	9368.32	5997	Cyclin-dependent kinase 9	CDK9	0.0001245	0.000132676	8.99568e-05	9.2555e-05	0.000133623	8.31144e-05	0.000103098	1.2076	1.28689	0.87254	0.897742	1.29609	0.806172	1.12234	0.567887	0.365836	0.000115711
P42771	1	1056.52	1323.99	180.294	1837.26	1145.24	921.624	Cyclin-dependent kinase inhibitor 2A	CDKN2A	1.95226e-05	1.76081e-05	1.38246e-05	1.1858e-05	4.05753e-06	1.01604e-05	8.69198e-06	2.24605	2.02579	1.5905	1.36425	0.466813	1.16894	1.95411	0.0459618	0.980756	1.69851e-05
Q00535	5	25355.2	29155.4	18368.9	45578.4	30760.8	16912	Cyclin-dependent-like kinase 5	CDK5	0.000429904	0.000436818	0.000253684	0.000284578	0.000413392	0.000272906	0.000323625	1.3284	1.34977	0.783882	0.879344	1.27738	0.843276	1.15402	0.542399	0.424435	0.000373469
P51959	1	4250.15	3930.64	3071.38	5121.4	5855.41	2762.45	Cyclin-G1	CCNG1	5.79583e-05	4.90829e-05	4.14375e-05	4.77021e-05	6.91216e-05	5.19484e-05	5.62574e-05	1.03023	0.872471	0.73657	0.847926	1.22867	0.923406	0.879758	0.450792	0.230336	4.94929e-05
O14976	2	14375.8	16225.7	8463.41	24177.4	20148.4	9263.35	Cyclin-G-associated kinase	GAK	0.000239252	0.000231714	0.000138953	0.000161349	0.00019047	0.000178754	0.000176857	1.3528	1.31017	0.785677	0.91231	1.07697	1.01072	1.14955	0.472018	0.329889	0.000203306
Q8N1B3	1	3095.58	2553.67	1369.95	3554.66	3542.9	1871.55	Cyclin-Q	CCNQ	3.76546e-05	3.40675e-05	2.80738e-05	3.47436e-05	3.08309e-05	3.14321e-05	3.23356e-05	1.1645	1.05356	0.868202	1.07447	0.953468	0.972061	1.02875	0.77555	0.16402	3.32653e-05
O60563	2	5833	5916.32	3381.51	7966.6	7413.12	3444.87	Cyclin-T1	CCNT1	8.72377e-05	7.63511e-05	5.1674e-05	6.54675e-05	7.61012e-05	6.57681e-05	6.91123e-05	1.26226	1.10474	0.747682	0.947263	1.10112	0.951613	1.03823	0.823344	0.278905	7.17543e-05
O60583	4	12964	13004.9	9264.66	20814.8	17364.6	7256.72	Cyclin-T2	CCNT2	0.00019176	0.000199486	0.000108853	0.000145503	0.000208502	0.000154056	0.000169354	1.13231	1.17793	0.642754	0.859168	1.23116	0.909671	0.984329	0.943332	0.357034	0.0001667
Q9NUQ9	2	5584.25	6340.9	3627.22	10400	7261.73	4171.86	CYFIP-related Rac1 interactor B	CYRIB	9.34983e-05	9.9672e-05	6.25791e-05	6.26756e-05	8.16307e-05	6.4425e-05	6.95771e-05	1.34381	1.43254	0.899421	0.900807	1.17324	0.925951	1.22526	0.293479	0.340036	8.52498e-05
P0DN79	0	86209.9	86504.5	56080.6	138026	120169	55793.1	Cystathionine beta-synthase-like protein	CBSL	0.00127553	0.00132282	0.000836913	0.000967589	0.0012621	0.00106612	0.0010986	1.16105	1.20409	0.761797	0.880745	1.14882	0.970435	1.04231	0.806084	0.282332	0.00114509
P32929	2	8904.29	9156.84	5513.56	13510.6	11175	5458.07	Cystathionine gamma-lyase	CTH	0.00013502	0.000129484	8.18726e-05	9.99385e-05	0.000124083	9.91429e-05	0.000107721	1.25342	1.20202	0.76004	0.92775	1.15189	0.920364	1.07183	0.701006	0.305715	0.000115459
P01040	2	16914.2	21209.4	11204.7	20113.9	17414.6	11650	Cystatin-A	CSTA	0.000312738	0.000192769	0.000174753	0.000189839	0.000252162	0.0001545	0.000198834	1.57286	0.9695	0.878889	0.954762	1.26821	0.777031	1.14042	0.618949	0.471959	0.000226753
P04080	1	528.908	589.344	515.853	908.838	602.381	345.087	Cystatin-B	CSTB	8.69004e-06	8.71021e-06	5.17641e-06	5.93628e-06	1.16093e-05	5.34424e-06	7.62994e-06	1.13894	1.14158	0.678434	0.778024	1.52155	0.70043	0.986318	0.966222	0.5206	7.52555e-06
Q16527	1	1	1	1	1	1	1	Cysteine and glycine-rich protein 2	CSRP2	1.47453e-08	9.58389e-09	1.50003e-08	1.12236e-08	2.25051e-08	8.87186e-09	1.42002e-08	1.03839	0.674913	1.05634	0.790387	1.58484	0.624771	0.923214	0.822865	0.520397	1.31098e-08
Q9UHD1	4	25332.9	22745.4	13577.8	33367.9	27948.5	16200.7	Cysteine and histidine-rich domain-containing protein 1	CHORDC1	0.000335387	0.000319795	0.000243016	0.000284327	0.000305568	0.000247955	0.000279283	1.20088	1.14505	0.870141	1.01806	1.09411	0.887827	1.07203	0.576579	0.209416	0.000299399
Q9BWV3	2	3550.12	2088.96	1370.03	2470.19	3521.13	1390.66	Cytidine and dCMP deaminase domain-containing protein 1	CDADC1	3.08022e-05	2.36741e-05	2.08602e-05	3.98453e-05	3.08327e-05	3.1239e-05	3.39723e-05	0.906687	0.696863	0.614036	1.17288	0.907582	0.919542	0.739195	0.100816	0.187142	2.51122e-05
Q9BQA9	4	46077.7	47919.3	35083	70094	69050.2	28185.1	Cytochrome b-245 chaperone 1	CYBC1	0.000706583	0.000671774	0.000422785	0.000517159	0.000789544	0.000612603	0.000639769	1.10443	1.05003	0.66084	0.808353	1.23411	0.957538	0.938433	0.758821	0.315647	0.00060038
P31930	3	19807.7	22367.1	12809.9	30848.6	28491.4	12299.8	Cytochrome b-c1 complex subunit 1, mitochondrial	UQCRC1	0.000329809	0.000295649	0.000184501	0.000222314	0.000288289	0.000252771	0.000254458	1.29612	1.16188	0.725075	0.873677	1.13295	0.993372	1.06103	0.761702	0.3288	0.000269987
P22695	23	174069	199515	119590	322213	298193	120653	Cytochrome b-c1 complex subunit 2, mitochondrial	UQCRC2	0.0029419	0.00308805	0.00180983	0.00195368	0.00269139	0.00264552	0.0024302	1.21056	1.2707	0.744725	0.80392	1.10748	1.0886	1.07533	0.716273	0.341064	0.00261326
P47985	1	19070.9	28168.7	16141.2	34451	31749.1	14068.6	Cytochrome b-c1 complex subunit Rieske, mitochondrial	UQCRFS1	0.000415354	0.000330175	0.000211033	0.000214045	0.000363258	0.000281673	0.000286326	1.45064	1.15314	0.737037	0.747558	1.26869	0.983752	1.11361	0.680127	0.461434	0.000318854
Q9GZY4	1	7461	6506.99	3359.79	10275.3	9508.32	4431.02	Cytochrome c oxidase assembly factor 1 homolog	COA1	9.59472e-05	9.84772e-05	6.64666e-05	8.37396e-05	7.56123e-05	8.43565e-05	8.12361e-05	1.18109	1.21223	0.81819	1.03082	0.930772	1.03841	1.0705	0.619366	0.228309	8.69637e-05
Q7KZN9	3	17568.2	21063	13182.3	33725.5	25581.4	11825.1	Cytochrome c oxidase assembly protein COX15 homolog	COX15	0.00031058	0.000323221	0.00017738	0.000197179	0.000296669	0.000226954	0.000240267	1.29264	1.34526	0.738261	0.820665	1.23474	0.94459	1.12539	0.614142	0.412671	0.000270394
P00403	4	40912.3	46858.7	32021.7	76669.6	70523.7	30205.6	Cytochrome c oxidase subunit 2	MT-CO2	0.000690944	0.000734793	0.000453092	0.000459185	0.00072065	0.000625676	0.000601837	1.14806	1.22092	0.752849	0.762973	1.19742	1.03961	1.04061	0.843668	0.340295	0.000626276
P13073	1	8408.13	8352.78	5266.04	12326.1	12427.2	4946.11	Cytochrome c oxidase subunit 4 isoform 1, mitochondrial	COX4I1	0.000123164	0.000118132	7.41931e-05	9.43698e-05	0.000118512	0.000110252	0.000107711	1.14346	1.09675	0.688814	0.876136	1.10028	1.02359	0.976342	0.888687	0.273716	0.000105163
P10606	1	7924.67	16044.9	7938.06	12063.6	12678.8	14016.6	Cytochrome c oxidase subunit 5B, mitochondrial	COX5B	0.000236586	0.000115616	0.000210253	8.89436e-05	0.000178646	0.000112485	0.000126692	1.86742	0.912579	1.65957	0.702049	1.41009	0.887861	1.47986	0.252439	0.739783	0.000187485
O00483	11	139763	144718	117217	235315	190885	99376.3	Cytochrome c oxidase subunit NDUFA4	NDUFA4	0.0021339	0.00225523	0.00149067	0.00156865	0.00263798	0.0016935	0.00196671	1.08501	1.1467	0.757953	0.797599	1.34132	0.861083	0.996555	0.987686	0.362523	0.00195994
Q6UW02	1	14395.2	16766.8	10173.6	26181.8	22412.5	10244.1	Cytochrome P450 20A1	CYP20A1	0.000247231	0.000250924	0.000153664	0.000161566	0.000228957	0.000198841	0.000196454	1.25847	1.27726	0.782187	0.82241	1.16544	1.01215	1.10597	0.606669	0.338872	0.000217273
Q15438	1	2336.71	2791.34	1580.17	4484.05	3356.03	1604.87	Cytohesin-1	CYTH1	4.11591e-05	4.29746e-05	2.40734e-05	2.62263e-05	3.55618e-05	2.97742e-05	3.05208e-05	1.34856	1.40804	0.788756	0.859295	1.16517	0.975538	1.18179	0.448296	0.38734	3.6069e-05
Q14204	11	48989.2	55761.7	37448	94207.7	60168.4	26034.7	Cytoplasmic dynein 1 heavy chain 1	DYNC1H1	0.000822221	0.000902876	0.000390528	0.000549837	0.000842769	0.000533805	0.000642137	1.28044	1.40605	0.608169	0.856261	1.31244	0.831295	1.09822	0.754246	0.522064	0.000705208
Q13409	2	5882.97	6434.62	3800.97	9873.94	6992.13	4114.97	Cytoplasmic dynein 1 intermediate chain 2	DYNC1I2	9.48802e-05	9.46308e-05	6.17257e-05	6.60284e-05	8.5541e-05	6.20332e-05	7.12008e-05	1.33257	1.32907	0.866924	0.927354	1.2014	0.871242	1.17619	0.395406	0.338987	8.37456e-05
Q9Y6G9	5	20682.3	37211.6	18246.9	56820	26204.7	17042.3	Cytoplasmic dynein 1 light intermediate chain 1	DYNC1LI1	0.000548695	0.000544556	0.00025564	0.00023213	0.000410647	0.000232484	0.000291754	1.88068	1.86649	0.876218	0.795637	1.40751	0.79685	1.54113	0.237532	0.792116	0.00044963
O43237	1	4156.92	5158.58	2839.46	7231.02	5501.88	2316.68	Cytoplasmic dynein 1 light intermediate chain 2	DYNC1LI2	7.60647e-05	6.93013e-05	3.47509e-05	4.66558e-05	6.39022e-05	4.88119e-05	5.31233e-05	1.43185	1.30454	0.654156	0.878255	1.2029	0.918841	1.13018	0.644846	0.462567	6.0039e-05
Q7L576	3	40269	46116.3	27081.1	77561.2	55738.3	24780.1	Cytoplasmic FMR1-interacting protein 1	CYFIP1	0.000679997	0.000743338	0.000371709	0.000451965	0.000609462	0.000494503	0.000518643	1.31111	1.43324	0.716695	0.871437	1.17511	0.953454	1.15368	0.555511	0.424019	0.000598348
Q7Z7A3	1	5866.37	4939.75	2457.28	7998.57	10873.6	3462.64	Cytoplasmic tRNA 2-thiolation protein 1	CTU1	7.28379e-05	7.66574e-05	5.19406e-05	6.5842e-05	5.53012e-05	9.64689e-05	7.25374e-05	1.00414	1.0568	0.716053	0.907698	0.762383	1.32992	0.925665	0.72958	0.328814	6.71453e-05
Q8WWK9	8	94267.8	108203	52094.7	162061	115314	75695.5	Cytoskeleton-associated protein 2	CKAP2	0.00159549	0.00155317	0.00113545	0.00105803	0.00117239	0.00102305	0.00108449	1.47119	1.43217	1.04699	0.975599	1.08106	0.943344	1.31678	0.0889118	0.252913	0.00142804
Q8IYA6	1	4613.88	4581.51	2060.07	7391.16	6218.12	2850.44	Cytoskeleton-associated protein 2-like	CKAP2L	6.75555e-05	7.0836e-05	4.27574e-05	5.17845e-05	4.63621e-05	5.51663e-05	5.11043e-05	1.32191	1.38611	0.836669	1.01331	0.907205	1.07948	1.18156	0.371503	0.317473	6.0383e-05
Q14008	4	91070.1	82575	54968.2	155591	155025	65172.6	Cytoskeleton-associated protein 5	CKAP5	0.00121759	0.00149117	0.000977608	0.00102214	0.00123706	0.00137536	0.00121152	1.00501	1.23083	0.806927	0.843682	1.02108	1.13523	1.01425	0.928368	0.259211	0.00122879
P28838	3	16906.2	27373.7	12198.7	29163	24819.8	9967.63	Cytosol aminopeptidase	LAP3	0.000403632	0.000279495	0.000149517	0.000189749	0.000274531	0.000220198	0.000228159	1.76908	1.225	0.655319	0.831651	1.20324	0.965105	1.21647	0.558306	0.602165	0.000277548
O00154	5	39960.4	47504.9	24078.4	72754.8	44885.7	28217.7	Cytosolic acyl coenzyme A thioester hydrolase	ACOT7	0.000700472	0.000697274	0.000423274	0.000448501	0.000541885	0.00039822	0.000462869	1.51333	1.50642	0.914459	0.96896	1.17071	0.86033	1.3114	0.226919	0.401057	0.000607007
Q9UPW5	1	3069.02	4958.54	2483.26	7641.83	4535.05	1942.89	Cytosolic carboxypeptidase 1	AGTPBP1	7.31149e-05	7.32385e-05	2.91439e-05	3.44456e-05	5.58859e-05	4.02343e-05	4.35219e-05	1.67996	1.6828	0.669637	0.791453	1.28409	0.92446	1.34413	0.402599	0.677166	5.84991e-05
P53384	1	969.74	823.485	558.79	1451.99	1452.04	662.127	Cytosolic Fe-S cluster assembly factor NUBP1	NUBP1	1.21425e-05	1.39157e-05	9.9321e-06	1.0884e-05	1.25756e-05	1.28823e-05	1.2114e-05	1.00236	1.14874	0.819889	0.898468	1.03811	1.06342	0.990327	0.932982	0.186771	1.19968e-05
Q9Y5Y2	2	11594.6	12260.5	7298.85	23671.4	17138.3	6965.67	Cytosolic Fe-S cluster assembly factor NUBP2	NUBP2	0.000180785	0.000226865	0.000104487	0.000130134	0.000164261	0.000152048	0.000148814	1.21483	1.52448	0.702131	0.874471	1.1038	1.02173	1.14715	0.586324	0.436198	0.000170712
Q9Y3D0	3	11580.8	14427.9	9437.6	22677.8	17890.4	8769.24	Cytosolic iron-sulfur assembly component 2B	CIAO2B	0.000212743	0.000217342	0.000131541	0.000129979	0.000212394	0.000158721	0.000167031	1.27367	1.3012	0.787525	0.77817	1.27158	0.950248	1.1208	0.613347	0.402844	0.000187209
O43175	15	127443	209892	119356	334001	192415	83252.1	D-3-phosphoglycerate dehydrogenase	PHGDH	0.00309491	0.00320103	0.00124881	0.00143037	0.0026861	0.00170708	0.00194118	1.59434	1.64901	0.643321	0.736855	1.38374	0.879401	1.29556	0.481141	0.716736	0.00251491
Q8TEA8	1	2673.02	2550.11	1430.43	3351.55	3220.46	1798.33	D-aminoacyl-tRNA deacylase 1	DTD1	3.7602e-05	3.21209e-05	2.69754e-05	3.00011e-05	3.21919e-05	2.85715e-05	3.02548e-05	1.24284	1.06168	0.891608	0.991613	1.06403	0.944361	1.06538	0.574946	0.187016	3.22328e-05
Q6UVY6	3	17058.9	15202.6	15306.6	24841.5	25181.7	8950.96	DBH-like monooxygenase protein 1	MOXD1	0.000224167	0.000238079	0.000134267	0.000191463	0.000344475	0.000223409	0.000253116	0.885631	0.940593	0.530457	0.756424	1.36094	0.882635	0.78556	0.393649	0.335138	0.000198837
Q5BKZ1	19	126673	120442	83617.7	186073	166629	79361.2	DBIRD complex subunit ZNF326	ZNF326	0.00177596	0.00178331	0.00119044	0.00142174	0.00188182	0.00147831	0.00159396	1.11418	1.11879	0.746847	0.891954	1.1806	0.927448	0.993273	0.967062	0.264564	0.00158323
Q9UKG1	1	8162.09	7893.64	3474.76	13044.8	10832.4	4982.73	DCC-interacting protein 13-alpha	APPL1	0.000116394	0.00012502	7.47423e-05	9.16084e-05	7.81997e-05	9.61039e-05	8.86373e-05	1.31315	1.41046	0.843238	1.03352	0.882243	1.08424	1.18895	0.365612	0.328047	0.000105385
Q9Y4B6	1	1516.48	1777.63	1011.57	2528.19	1488.35	667.472	DDB1- and CUL4-associated factor 1	DCAF1	2.62117e-05	2.42299e-05	1.00123e-05	1.70204e-05	2.27654e-05	1.32045e-05	1.76634e-05	1.48395	1.37176	0.566836	0.963596	1.28885	0.747558	1.14085	0.69052	0.588976	2.01513e-05
Q5QP82	4	13497.4	13563.4	8166.11	20331.5	17499.3	7527.65	DDB1- and CUL4-associated factor 10	DCAF10	0.000199996	0.000194855	0.000112917	0.00015149	0.000183779	0.000155251	0.000163506	1.22317	1.19172	0.690596	0.926505	1.12399	0.94951	1.03516	0.857327	0.319042	0.000169256
Q8TEB1	1	6685.13	6020.28	3495.38	10522.9	7925.07	4466.02	DDB1- and CUL4-associated factor 11	DCAF11	8.87706e-05	0.000100851	6.69916e-05	7.50314e-05	7.86637e-05	7.03101e-05	7.46684e-05	1.18886	1.35065	0.897188	1.00486	1.05351	0.941631	1.14557	0.34656	0.238624	8.55376e-05
Q9NV06	6	23867.4	20314.4	13590.5	29078	27263.9	12006	DDB1- and CUL4-associated factor 13	DCAF13	0.000299541	0.00027868	0.000180094	0.000267879	0.000305854	0.000241881	0.000271871	1.10177	1.02504	0.662422	0.985315	1.125	0.889689	0.929746	0.667437	0.25918	0.000252771
P61962	2	11526	10578.7	6889.18	17327.9	12298.5	7881.21	DDB1- and CUL4-associated factor 7	DCAF7	0.000155986	0.000166069	0.00011822	0.000129364	0.000155041	0.00010911	0.000131172	1.18917	1.26604	0.901264	0.986215	1.18197	0.831813	1.11883	0.473424	0.274819	0.000146758
Q5TAQ9	2	6976.36	7583.12	4058.4	11324.6	9748.31	4235.52	DDB1- and CUL4-associated factor 8	DCAF8	0.000111815	0.000108534	6.3534e-05	7.83001e-05	9.13344e-05	8.64856e-05	8.53734e-05	1.30972	1.27129	0.744189	0.917149	1.06982	1.01303	1.1084	0.594741	0.327369	9.46277e-05
Q5JSL3	15	80762.7	84067.7	57976.7	145500	98519	41889.5	Dedicator of cytokinesis protein 11	DOCK11	0.0012396	0.00139446	0.000628354	0.000906451	0.00130477	0.000874047	0.00102842	1.20534	1.35592	0.610988	0.881399	1.26871	0.849891	1.05742	0.838642	0.464727	0.00108747
Q8N1I0	5	21062.5	25871.5	17137.9	50796.4	22234.7	12021.3	Dedicator of cytokinesis protein 4	DOCK4	0.000381482	0.000486827	0.000180322	0.000236398	0.00038569	0.000197264	0.000273117	1.39677	1.78249	0.660239	0.865556	1.41218	0.722267	1.27983	0.513319	0.736362	0.000349544
Q96N67	6	46074.1	51240.7	28735.4	78692	57716.2	27148.5	Dedicator of cytokinesis protein 7	DOCK7	0.000755558	0.000754176	0.000407235	0.000517119	0.000646692	0.00051205	0.00055862	1.35254	1.35007	0.729001	0.925707	1.15766	0.916634	1.14387	0.552136	0.391802	0.000638989
Q86SQ9	1	3030.01	3553.62	1990.28	5166.22	4424.27	1919.86	Dehydrodolichyl diphosphate synthase complex subunit DHDDS	DHDDS	5.23991e-05	4.95125e-05	2.87985e-05	3.40078e-05	4.47913e-05	3.92515e-05	3.93502e-05	1.33161	1.25825	0.731851	0.864234	1.13827	0.997492	1.10724	0.628186	0.360631	4.357e-05
Q6PKH6	0	5675.56	5007.77	4005.33	8483.83	7901.17	3299.7	Dehydrogenase/reductase SDR family member 4-like 2	DHRS4L2	7.38409e-05	8.13082e-05	4.94964e-05	6.37005e-05	9.01402e-05	7.0098e-05	7.46462e-05	0.989211	1.08925	0.66308	0.853365	1.20757	0.93907	0.913846	0.633422	0.279612	6.82151e-05
Q6IAN0	5	44251.4	37725.2	31680.7	60447.1	52320.8	24942	Dehydrogenase/reductase SDR family member 7B	DHRS7B	0.000556267	0.000579318	0.000374137	0.000496662	0.000712976	0.000464182	0.00055794	0.997002	1.03832	0.670568	0.890171	1.27787	0.831957	0.901962	0.61864	0.297296	0.000503241
Q14739	21	234907	293382	221255	498124	366403	164332	Delta(14)-sterol reductase LBR	LBR	0.00432599	0.00477397	0.00246502	0.00263651	0.00497935	0.00325067	0.00362218	1.19431	1.31798	0.680536	0.727881	1.37468	0.897436	1.06427	0.826622	0.491597	0.00385499
Q13011	2	557.58	662.486	371.764	1011.08	597.271	389.268	Delta(3,5)-Delta(2,4)-dienoyl-CoA isomerase, mitochondrial	ECH1	9.76853e-06	9.69012e-06	5.83913e-06	6.25807e-06	8.36657e-06	5.2989e-06	6.64118e-06	1.4709	1.4591	0.879231	0.942313	1.2598	0.797885	1.26974	0.320775	0.452143	8.43259e-06
P54886	108	971222	709522	748730	1.22966e+06	1.67154e+06	407357	Delta-1-pyrroline-5-carboxylate synthase	ALDH18A1	0.0104621	0.0117849	0.00611047	0.0109006	0.0168502	0.0148297	0.0141935	0.737104	0.830305	0.430511	0.768002	1.18718	1.04482	0.665974	0.124768	0.252793	0.0094525
A4D1U4	1	1	1	1	1	1	1	DENN domain-containing protein 11	DENND11	1.47453e-08	9.58389e-09	1.50003e-08	1.12236e-08	2.25051e-08	8.87186e-09	1.42002e-08	1.03839	0.674913	1.05634	0.790387	1.58484	0.624771	0.923214	0.822865	0.520397	1.31098e-08
Q5VZ89	1	7199.57	8424.45	3919.19	12784.5	10109	4479.81	DENN domain-containing protein 4C	DENND4C	0.000124221	0.000122525	6.71984e-05	8.08054e-05	8.82015e-05	8.96855e-05	8.62308e-05	1.44056	1.4209	0.779286	0.937083	1.02285	1.04006	1.21358	0.385721	0.382149	0.000104648
Q9NZJ0	1	3794.73	4427.2	2496.97	6069.38	5498.28	2922.52	Denticleless protein homolog	DTL	6.52803e-05	5.81683e-05	4.38387e-05	4.25907e-05	5.61944e-05	4.878e-05	4.91884e-05	1.32715	1.18256	0.891241	0.865869	1.14243	0.991698	1.13365	0.426314	0.271918	5.57624e-05
P27707	2	6052.36	5666.59	3351.34	8498.56	9017.95	4608.55	Deoxycytidine kinase	DCK	8.35553e-05	8.14493e-05	6.91296e-05	6.79294e-05	7.5422e-05	8.0006e-05	7.44525e-05	1.12226	1.09398	0.928506	0.912387	1.01302	1.07459	1.04825	0.563551	0.135356	7.80447e-05
Q9Y3Z3	3	11806	12359.9	6753.69	21676.4	15441.8	9906.15	Deoxynucleoside triphosphate triphosphohydrolase SAMHD1	SAMHD1	0.000182251	0.000207744	0.000148595	0.000132506	0.000151992	0.000136997	0.000140498	1.29717	1.47862	1.05763	0.943114	1.08181	0.97508	1.27781	0.0974557	0.230658	0.00017953
Q5QJE6	1	3388.11	3802.96	2236.08	5989.13	4312.75	2344.55	Deoxynucleotidyltransferase terminal-interacting protein 2	DNTTIP2	5.60757e-05	5.73992e-05	3.51689e-05	3.80269e-05	5.03231e-05	3.82621e-05	4.2204e-05	1.32868	1.36004	0.833308	0.901026	1.19238	0.906597	1.17401	0.424477	0.354361	4.95479e-05
P33316	2	17868.2	16684.3	9097.26	21459.5	21545.5	11343.9	Deoxyuridine 5'-triphosphate nucleotidohydrolase, mitochondrial	DUT	0.000246015	0.000205666	0.000170162	0.000200546	0.000204734	0.000191148	0.00019881	1.23744	1.03449	0.855905	1.00873	1.0298	0.961464	1.04261	0.723072	0.194353	0.000207281
Q5TB30	1	3375.26	3885.39	1933.29	5607.94	4347.03	2219.56	DEP domain-containing protein 1A	DEPDC1	5.72912e-05	5.37459e-05	3.3294e-05	3.78827e-05	4.35087e-05	3.85662e-05	3.99859e-05	1.43279	1.34412	0.832645	0.947401	1.0881	0.964496	1.20318	0.350084	0.336858	4.81104e-05
Q9BUN8	7	30779.7	32975.5	24870.6	52853.3	40730.8	18555.4	Derlin-1	DERL1	0.000486232	0.00050654	0.000278336	0.00034546	0.000559713	0.000361358	0.000422177	1.15173	1.19983	0.659288	0.818282	1.32578	0.85594	1.00361	0.988596	0.412348	0.000423703
Q9GZP9	2	19801.8	25171.3	17878.1	37687.4	31211.2	13557.7	Derlin-2	DERL2	0.000371158	0.000361192	0.00020337	0.000222248	0.000402348	0.000276901	0.000300499	1.23514	1.20198	0.676773	0.739598	1.33893	0.921471	1.03796	0.888136	0.447045	0.000311907
P81605	4	32348.2	34883.7	18692.1	35706.7	42128.2	34829.2	Dermcidin	DCD	0.000514369	0.000342209	0.000522447	0.000363064	0.000420667	0.000373755	0.000385829	1.33315	0.886945	1.35409	0.940998	1.09029	0.968708	1.1914	0.295301	0.280321	0.000459675
Q08554	2	11425.3	10926.1	6819.45	14740.9	11344.1	6518.74	Desmocollin-1	DSC1	0.000161108	0.000141275	9.7783e-05	0.000128233	0.000153472	0.000100643	0.00012745	1.26409	1.10848	0.767229	1.00615	1.20418	0.789671	1.0466	0.817728	0.334172	0.000133388
Q02487	1	11737.7	10763.5	9060.11	19222	14473.7	6800.26	Desmocollin-2	DSC2	0.000158711	0.000184221	0.000102006	0.00013174	0.000203898	0.000128408	0.000154682	1.02605	1.19097	0.659455	0.851679	1.31818	0.830144	0.958824	0.862886	0.379375	0.000148313
Q02413	5	23016	23608.3	15003.4	35856.4	20232	15957.1	Desmoglein-1	DSG1	0.00034811	0.000343643	0.000239361	0.000258324	0.000337651	0.000179495	0.00025849	1.34671	1.32943	0.925998	0.999356	1.30625	0.694398	1.20071	0.420514	0.437725	0.000310372
Q14126	8	56277.5	37539.5	44992.3	72529.6	131789	26876.3	Desmoglein-2	DSG2	0.00055353	0.000695115	0.000403152	0.000631638	0.00101255	0.00116922	0.000937803	0.590241	0.741217	0.429889	0.67353	1.07971	1.24676	0.587116	0.0985319	0.232805	0.000550599
P15924	60	614245	442381	431371	779061	546983	252624	Desmoplakin	DSP	0.00652303	0.00746644	0.00378944	0.00689406	0.00970803	0.00485276	0.00715161	0.912106	1.04402	0.529872	0.963986	1.35746	0.678554	0.828666	0.530797	0.38872	0.0059263
P60981	2	9451.23	12692.8	5703.85	19127.1	10622.9	8523.2	Destrin	DSTN	0.000187159	0.000183312	0.00012785	0.000106077	0.000128365	9.42444e-05	0.000109562	1.70825	1.67313	1.16692	0.96819	1.17162	0.86019	1.5161	0.0590428	0.386304	0.000166107
Q9Y295	8	51107.8	49909.8	27035.4	69039	64052.2	31494.2	Developmentally-regulated GTP-binding protein 1	DRG1	0.000735933	0.000661662	0.000472422	0.000573616	0.000608432	0.000568262	0.000583437	1.26138	1.13408	0.809722	0.983167	1.04284	0.973991	1.06839	0.641891	0.236282	0.000623339
P55039	1	15299.4	16399.9	9039.36	24458.1	24249	12904.8	Developmentally-regulated GTP-binding protein 2	DRG2	0.000241821	0.000234404	0.000193575	0.000171715	0.000203431	0.000215133	0.00019676	1.22902	1.19132	0.983813	0.872713	1.03391	1.09338	1.13472	0.252272	0.184983	0.000223267
P00374	9	138728	131662	82886.9	202018	178473	96762.9	Dihydrofolate reductase	DHFR	0.00194138	0.00193612	0.00145147	0.00155703	0.00186537	0.00158338	0.0016686	1.16348	1.16033	0.869875	0.93314	1.11793	0.948931	1.06456	0.601134	0.200802	0.00177633
P09622	22	249313	359546	196484	517286	354074	222227	Dihydrolipoyl dehydrogenase, mitochondrial	DLD	0.0053016	0.00495761	0.00333346	0.00279819	0.00442188	0.0031413	0.00345379	1.53501	1.43541	0.96516	0.810181	1.2803	0.909521	1.31186	0.240738	0.445292	0.00453089
P10515	3	7300.77	10762.1	8486.87	17351.2	12920.5	4752.24	Dihydrolipoyllysine-residue acetyltransferase component of pyruvate dehydrogenase complex, mitochondrial	DLAT	0.00015869	0.000166292	7.12849e-05	8.19412e-05	0.000190997	0.000114629	0.000129189	1.22835	1.2872	0.551787	0.634273	1.47843	0.887293	1.02245	0.951085	0.602663	0.000132089
P36957	1	2183.29	2994.56	1241.16	4214.64	3708.81	1189.85	Dihydrolipoyllysine-residue succinyltransferase component of 2-oxoglutarate dehydrogenase complex, mitochondrial	DLST	4.41556e-05	4.03926e-05	1.78481e-05	2.45044e-05	2.79325e-05	3.2904e-05	2.8447e-05	1.55221	1.41993	0.627417	0.861408	0.981913	1.15668	1.19985	0.543298	0.53091	3.41321e-05
Q9BPU6	0	112620	36617	96942.6	30014.9	28266	31481.2	Dihydropyrimidinase-related protein 5	DPYSL5	0.000539928	0.00028766	0.000472226	0.00126401	0.0021817	0.000250772	0.00123216	0.438196	0.23346	0.383251	1.02585	1.77063	0.203522	0.351636	0.228707	0.295305	0.000433271
Q8WVM0	4	51530.5	59209.2	42882	90813.2	72701.4	34564.9	Dimethyladenosine transferase 1, mitochondrial	TFB1M	0.000873055	0.000870344	0.000518484	0.000578359	0.000965062	0.000644997	0.000729473	1.19683	1.19311	0.710765	0.792846	1.32296	0.884196	1.03357	0.890937	0.404909	0.000753961
Q9H5Q4	2	19910.1	16421.6	16256.2	29043.6	30831.5	9733.77	Dimethyladenosine transferase 2, mitochondrial	TFB2M	0.00024214	0.000278351	0.000146009	0.000223464	0.000365848	0.000273533	0.000287615	0.841892	0.967791	0.507656	0.776957	1.27201	0.951038	0.772446	0.318062	0.306885	0.000222167
P53634	1	4140.15	4012.41	2163.67	6213.95	5315.84	2716.96	Dipeptidyl peptidase 1	CTSC	5.91641e-05	5.95538e-05	4.07552e-05	4.64675e-05	4.86935e-05	4.71614e-05	4.74408e-05	1.24711	1.25533	0.859074	0.979485	1.0264	0.99411	1.12051	0.411213	0.228036	5.31577e-05
Q8NFP7	0	2186.73	1959.13	1188.68	2914.49	2434.25	1518.93	Diphosphoinositol polyphosphate phosphohydrolase 3-alpha	NUDT10	2.88879e-05	2.79322e-05	2.27843e-05	2.4543e-05	2.67514e-05	2.15963e-05	2.42969e-05	1.18895	1.14962	0.937746	1.01013	1.10102	0.88885	1.09211	0.406188	0.178246	2.65348e-05
A0A024RBG1	0	21081.3	22788.7	15285.2	38485.8	30698.9	15232.6	Diphosphoinositol polyphosphate phosphohydrolase NUDT4B	NUDT4B	0.000336025	0.000368844	0.000228493	0.000236609	0.000343995	0.000272356	0.00028432	1.18186	1.29728	0.803647	0.832192	1.20989	0.957922	1.09426	0.638772	0.333118	0.000311121
P53602	2	6418.97	5118.64	3768.37	7269.79	6069.89	3322.59	Diphosphomevalonate decarboxylase	MVD	7.54758e-05	6.96729e-05	4.98398e-05	7.20441e-05	8.48074e-05	5.38512e-05	7.02343e-05	1.07463	0.992007	0.709622	1.02577	1.20749	0.766737	0.925419	0.681822	0.280449	6.49961e-05
Q8TF46	1	1	1	1	1	1	1	DIS3-like exonuclease 1	DIS3L	1.47453e-08	9.58389e-09	1.50003e-08	1.12236e-08	2.25051e-08	8.87186e-09	1.42002e-08	1.03839	0.674913	1.05634	0.790387	1.58484	0.624771	0.923214	0.822865	0.520397	1.31098e-08
O14672	1	576.541	831.679	393.258	1149.4	873	486.416	Disintegrin and metalloproteinase domain-containing protein 10	ADAM10	1.22633e-05	1.10157e-05	7.29637e-06	6.47089e-06	8.85029e-06	7.74513e-06	7.68877e-06	1.59497	1.4327	0.948965	0.841602	1.15107	1.00733	1.32554	0.202231	0.393802	1.01918e-05
Q9NRI5	3	9959.04	7805.99	4682.88	11636.3	9920.3	5768.44	Disrupted in schizophrenia 1 protein	DISC1	0.000115101	0.000111521	8.65283e-05	0.000111777	0.000105389	8.80115e-05	0.000101726	1.13149	1.09629	0.850605	1.09881	1.03601	0.865185	1.02613	0.827876	0.196996	0.000104384
Q5VUD6	1	1	1	1	1	1	1	Divergent protein kinase domain 1B	DIPK1B	1.47453e-08	9.58389e-09	1.50003e-08	1.12236e-08	2.25051e-08	8.87186e-09	1.42002e-08	1.03839	0.674913	1.05634	0.790387	1.58484	0.624771	0.923214	0.822865	0.520397	1.31098e-08
P26358	4	11626	12762	6129.22	17624	15091.1	7644.49	DNA (cytosine-5)-methyltransferase 1	DNMT1	0.000188179	0.000168907	0.00011467	0.000130486	0.000137938	0.000133886	0.000134103	1.40324	1.25953	0.855085	0.973023	1.0286	0.998378	1.17262	0.354227	0.28609	0.000157252
Q16531	11	78300.8	93003.5	46781.1	135467	112123	49715.4	DNA damage-binding protein 1	DDB1	0.00137136	0.0012983	0.000745745	0.000878819	0.00105281	0.000994742	0.000975457	1.40587	1.33097	0.764508	0.900931	1.0793	1.01977	1.16711	0.469019	0.366339	0.00113847
Q9NRW3	1	1	3844.76	1	6789.11	1	2616.01	DNA dC->dU-editing enzyme APOBEC-3C	APOBEC3C	5.66921e-05	6.50661e-05	3.92409e-05	1.12236e-08	2.25051e-08	8.87186e-09	1.42002e-08	3992.35	4582.06	2763.41	0.790387	1.58484	0.624771	3779.27	0.00213104	2150.08	5.36664e-05
Q96AK3	0	3446.43	2229.82	1679.2	3971.38	3098.97	2135.93	DNA dC->dU-editing enzyme APOBEC-3D	APOBEC3D	3.28792e-05	3.80612e-05	3.20395e-05	3.86814e-05	3.77905e-05	2.74936e-05	3.46552e-05	0.948754	1.09828	0.924524	1.11618	1.09047	0.793349	0.99052	0.939304	0.201104	3.43267e-05
Q03468	2	4627.17	7424.16	3615.71	10615.2	7480.13	2930.47	DNA excision repair protein ERCC-6	ERCC6	0.000109471	0.000101735	4.39579e-05	5.19337e-05	8.13718e-05	6.63626e-05	6.6556e-05	1.6448	1.52856	0.660465	0.7803	1.22261	0.997094	1.27794	0.454344	0.607634	8.50546e-05
Q2NKX8	3	7159.53	9700.5	4488.85	12810.9	8455.82	4584.31	DNA excision repair protein ERCC-6-like	ERCC6L	0.000143036	0.000122779	6.8766e-05	8.0356e-05	0.000101022	7.50188e-05	8.54655e-05	1.67362	1.43659	0.804605	0.940215	1.18202	0.877767	1.30494	0.330363	0.495749	0.000111527
P49916	5	24389.2	28778.8	14674.7	40796.4	31337.1	16459.7	DNA ligase 3	LIG3	0.000424351	0.000390989	0.000246901	0.000273735	0.000330255	0.000278018	0.000294003	1.44336	1.32988	0.83979	0.931063	1.12331	0.945631	1.20434	0.354337	0.345701	0.00035408
P40692	1	4492.06	5365.24	3496.1	8363.12	6589.49	2524.89	DNA mismatch repair protein Mlh1	MLH1	7.91119e-05	8.01512e-05	3.7874e-05	5.04172e-05	7.86799e-05	5.8461e-05	6.25194e-05	1.2654	1.28202	0.605796	0.806426	1.25849	0.935087	1.05107	0.853928	0.456842	6.57124e-05
P43246	31	271371	329156	201502	535745	402640	177916	DNA mismatch repair protein Msh2	MSH2	0.00485349	0.00513453	0.00266879	0.00304577	0.00453481	0.00357217	0.00371758	1.30555	1.38115	0.717883	0.819288	1.21983	0.960885	1.13486	0.604455	0.430075	0.00421894
P20585	14	83691.8	97980.3	64732	156781	116787	54858	DNA mismatch repair protein Msh3	MSH3	0.00144475	0.00150257	0.000822885	0.000939326	0.0014568	0.00103612	0.00114408	1.2628	1.31334	0.719254	0.821031	1.27333	0.905635	1.09847	0.697278	0.422209	0.00125673
P52701	27	160610	199205	119675	330328	213724	98106.7	DNA mismatch repair protein Msh6	MSH6	0.00293733	0.00316583	0.00147163	0.00180263	0.00269328	0.00189613	0.00213068	1.37859	1.48583	0.690685	0.846035	1.26405	0.889916	1.18503	0.547843	0.510167	0.00252493
P09884	5	49689	51469.3	33482.3	85362.7	69294.3	30104	DNA polymerase alpha catalytic subunit	POLA1	0.000758929	0.000818107	0.000451568	0.000557691	0.000753521	0.000614769	0.000641994	1.18214	1.27432	0.703384	0.868686	1.17372	0.957594	1.05328	0.801927	0.348208	0.000676201
Q14181	1	7730	7444.08	4742.53	11227.1	10195.6	4120.94	DNA polymerase alpha subunit B	POLA2	0.000109765	0.000107599	6.18153e-05	8.67588e-05	0.000106731	9.0454e-05	9.46479e-05	1.15972	1.13684	0.653108	0.916647	1.12766	0.955689	0.983222	0.929218	0.306671	9.30599e-05
P28340	10	89459.5	100587	69345	163148	126182	51415.8	DNA polymerase delta catalytic subunit	POLD1	0.00148319	0.0015636	0.000771251	0.00100406	0.00156061	0.00111947	0.00122805	1.20776	1.27324	0.62803	0.817607	1.27081	0.911585	1.03634	0.890232	0.433076	0.00127268
P49005	1	8974.36	9090.45	4544.5	17365.8	15394.9	5554.53	DNA polymerase delta subunit 2	POLD2	0.000134041	0.000166432	8.33196e-05	0.000100725	0.000102274	0.000136581	0.000113193	1.18418	1.47033	0.736081	0.889847	0.903535	1.20662	1.1302	0.612524	0.421811	0.000127931
Q15054	8	65340.5	72720.7	41950.2	104543	85309.8	40778.4	DNA polymerase delta subunit 3	POLD3	0.00107229	0.00100193	0.000611688	0.000733359	0.000944092	0.000756857	0.000811436	1.32147	1.23476	0.753834	0.903779	1.16348	0.932738	1.10335	0.623686	0.343745	0.000895301
Q07864	4	16182.2	18709.9	11700	31479.1	18782.8	9385.79	DNA polymerase epsilon catalytic subunit A	POLE	0.000275882	0.000301692	0.00014079	0.000181623	0.00026331	0.000166638	0.000203857	1.35331	1.47992	0.690628	0.890932	1.29164	0.817427	1.17462	0.574066	0.519203	0.000239455
P56282	1	5790.37	8292.09	4733.89	11127.4	8201.78	3219.67	DNA polymerase epsilon subunit 2	POLE2	0.000122269	0.000106644	4.82959e-05	6.4989e-05	0.000106536	7.2765e-05	8.14301e-05	1.50152	1.30964	0.593096	0.798095	1.30832	0.893588	1.13475	0.693284	0.569198	9.2403e-05
P49643	2	5490.18	6144.01	3018.06	9855.2	7493.72	3462.07	DNA primase large subunit	PRIM2	9.05951e-05	9.44512e-05	5.19321e-05	6.16198e-05	6.79215e-05	6.64832e-05	6.53415e-05	1.38649	1.4455	0.794779	0.943042	1.03949	1.01747	1.20892	0.375721	0.36502	7.89928e-05
P49642	2	11563.1	12342	7468.61	19476.2	13108.9	7929.97	DNA primase small subunit	PRIM1	0.000181986	0.000186657	0.000118952	0.00012978	0.000168081	0.000116301	0.000138054	1.31822	1.35206	0.861633	0.940066	1.21751	0.842429	1.17731	0.412415	0.357079	0.000162532
Q92889	1	3823.25	4431.54	2064.63	6868.44	4378.96	2272.09	DNA repair endonuclease XPF	ERCC4	6.53442e-05	6.58264e-05	3.40819e-05	4.29108e-05	4.64646e-05	3.88495e-05	4.27416e-05	1.52882	1.5401	0.797395	1.00396	1.0871	0.908938	1.28877	0.314117	0.440817	5.50842e-05
Q92878	17	184378	135529	106053	227570	191955	85686.5	DNA repair protein RAD50	RAD50	0.00199841	0.002181	0.00128532	0.00206939	0.00238672	0.00170299	0.00205304	0.973394	1.06233	0.626059	1.00797	1.16253	0.8295	0.887261	0.530163	0.273885	0.00182158
Q06609	2	14919.4	15618.4	8718.37	22105.2	22261.6	9978.62	DNA repair protein RAD51 homolog 1	RAD51	0.000230298	0.000211854	0.000149682	0.00016745	0.000196207	0.000197502	0.000187053	1.23119	1.13259	0.800212	0.895199	1.04894	1.05586	1.05466	0.717098	0.245286	0.000197278
P51530	3	18429.8	21349.2	10853.3	30677.6	28260.5	10900.9	DNA replication ATP-dependent helicase/nuclease DNA2	DNA2	0.000314799	0.000294011	0.000163516	0.000206849	0.000244254	0.000250723	0.000233942	1.34563	1.25677	0.698961	0.884189	1.04408	1.07173	1.10045	0.658336	0.367811	0.000257442
P49736	21	119928	143507	87132.6	244142	184260	80364.9	DNA replication licensing factor MCM2	MCM2	0.00211605	0.00233983	0.0012055	0.00134603	0.00196092	0.00163473	0.00164723	1.28461	1.42046	0.731834	0.817147	1.19044	0.992414	1.14564	0.571475	0.422869	0.00188712
P25205	31	197064	250724	169221	393755	309805	128332	DNA replication licensing factor MCM3	MCM3	0.00369699	0.00377371	0.00192502	0.00221177	0.00380832	0.00274855	0.00292288	1.26484	1.29109	0.658602	0.756709	1.30293	0.940356	1.07151	0.798105	0.465561	0.0031319
P33991	45	312160	367378	266108	618538	495031	200413	DNA replication licensing factor MCM4	MCM4	0.00541709	0.005928	0.00300625	0.00350357	0.00598877	0.00439185	0.00462806	1.17049	1.28088	0.649569	0.757027	1.29401	0.94896	1.03365	0.899498	0.439081	0.00478378
P33992	31	225187	262247	175638	406173	313205	151019	DNA replication licensing factor MCM5	MCM5	0.0038669	0.00389271	0.00226533	0.00252741	0.00395275	0.00277871	0.00308629	1.25293	1.26129	0.733996	0.818916	1.28074	0.90034	1.08274	0.731816	0.403083	0.00334165
Q14566	50	453208	542391	364226	879263	708897	300167	DNA replication licensing factor MCM6	MCM6	0.0079977	0.00842676	0.00450259	0.00508664	0.00819693	0.00628924	0.00652427	1.22584	1.2916	0.690129	0.779649	1.25638	0.963975	1.06919	0.783685	0.418223	0.00697568
P33993	86	689676	864536	574086	1.43614e+06	1.13113e+06	468003	DNA replication licensing factor MCM7	MCM7	0.0127478	0.0137638	0.00702017	0.00774067	0.0129198	0.0100353	0.0102319	1.24589	1.34519	0.686105	0.756522	1.2627	0.98078	1.09239	0.732518	0.450594	0.0111773
P11388	3	46590.4	38665.7	23792.3	56160.2	50626.3	21296.8	DNA topoisomerase 2-alpha	TOP2A	0.000570136	0.000538234	0.000319459	0.000522913	0.000535447	0.000449149	0.000502503	1.13459	1.0711	0.635735	1.04062	1.06556	0.893824	0.947144	0.765673	0.285419	0.000475943
Q92547	2	9313.16	11263.7	7088.54	16590.2	13487.5	6177.28	DNA topoisomerase 2-binding protein 1	TOPBP1	0.000166086	0.000158999	9.2661e-05	0.000104528	0.000159528	0.000119659	0.000127905	1.29851	1.2431	0.724452	0.817229	1.24724	0.935532	1.08869	0.711546	0.398438	0.000139248
O95985	1	2920.89	3197.72	1423.11	3805.71	3484.07	1733.64	DNA topoisomerase 3-beta-1	TOP3B	4.71513e-05	3.64735e-05	2.60052e-05	3.2783e-05	3.20271e-05	3.09102e-05	3.19068e-05	1.47778	1.14313	0.815036	1.02746	1.00377	0.968765	1.14532	0.491441	0.3331	3.65433e-05
O60870	1	3508.32	4637.67	2096.62	5745.16	4506.94	2338.52	DNA/RNA-binding protein KIN17	KIN	6.83836e-05	5.5061e-05	3.50785e-05	3.93761e-05	4.71845e-05	3.99849e-05	4.21818e-05	1.62116	1.30533	0.831601	0.933486	1.1186	0.947917	1.2527	0.346429	0.41781	5.2841e-05
P29372	1	3377.31	4166.28	2094	5345.59	4791.57	1935.87	DNA-3-methyladenine glycosylase	MPG	6.1433e-05	5.12316e-05	2.90386e-05	3.79057e-05	4.71256e-05	4.25101e-05	4.25138e-05	1.44501	1.20506	0.683038	0.891609	1.10848	0.999913	1.11104	0.65919	0.407793	4.72344e-05
Q9UPW6	2	11480.4	15534.9	6811.27	23434.7	14022.1	8048.83	DNA-binding protein SATB2	SATB2	0.000229066	0.000224596	0.000120735	0.000128852	0.000153288	0.000124402	0.000135514	1.69034	1.65736	0.890938	0.95084	1.13116	0.918002	1.41288	0.200172	0.480504	0.000191465
P38935	2	4845.66	4943.15	2940.73	7769.59	6682.23	2766.07	DNA-binding protein SMUBP-2	IGHMBP2	7.28881e-05	7.44629e-05	4.14918e-05	5.4386e-05	6.61812e-05	5.92838e-05	5.99503e-05	1.21581	1.24208	0.692102	0.907184	1.10393	0.988882	1.05	0.803414	0.327124	6.29476e-05
P78527	64	454591	527199	387862	973367	653409	269886	DNA-dependent protein kinase catalytic subunit	PRKDC	0.00777368	0.00932864	0.00404836	0.00510216	0.00872886	0.00579696	0.00654266	1.18815	1.42582	0.618764	0.77983	1.33415	0.886024	1.07758	0.804642	0.52203	0.00705023
O95602	4	7506.45	8948.96	5558.33	13169.4	9485.96	4979.66	DNA-directed RNA polymerase I subunit RPA1	POLR1A	0.000131955	0.000126214	7.46963e-05	8.42497e-05	0.00012509	8.41581e-05	9.78327e-05	1.34878	1.2901	0.76351	0.86116	1.27862	0.860224	1.13413	0.594842	0.422807	0.000110955
Q9H9Y6	6	39798.7	41427.7	22718.3	63882.4	46281.7	22374.7	DNA-directed RNA polymerase I subunit RPA2	POLR1B	0.000610863	0.000612242	0.000335627	0.000446686	0.000511277	0.000410604	0.000456189	1.33906	1.34208	0.735718	0.979169	1.12076	0.900074	1.13895	0.547432	0.371707	0.000519577
P24928	4	43949.2	44511.1	29188.6	69127.7	59383.4	29126.2	DNA-directed RNA polymerase II subunit RPB1	POLR2A	0.000656329	0.000662512	0.000436901	0.000493269	0.00065689	0.000526841	0.000559	1.17411	1.18517	0.781575	0.882414	1.17512	0.94247	1.04695	0.783699	0.281155	0.000585247
P30876	17	133469	141489	66466.3	205206	156551	86233	DNA-directed RNA polymerase II subunit RPB2	POLR2B	0.00208629	0.00196667	0.00129352	0.001498	0.00149583	0.0013889	0.00146091	1.42808	1.3462	0.885421	1.02539	1.0239	0.950708	1.2199	0.267116	0.297145	0.00178216
P19387	2	7309.05	5342.11	3082.04	7007.61	5087.84	4297.19	DNA-directed RNA polymerase II subunit RPB3	POLR2C	7.87708e-05	6.71602e-05	6.4459e-05	8.20341e-05	6.93616e-05	4.51386e-05	6.55114e-05	1.2024	1.02517	0.983936	1.25221	1.05877	0.689019	1.0705	0.712707	0.327586	7.013e-05
O14802	1	5807.37	5594.75	3085.32	9308.26	7484.25	3815.26	DNA-directed RNA polymerase III subunit RPC1	POLR3A	8.24961e-05	8.92094e-05	5.723e-05	6.51798e-05	6.94352e-05	6.63992e-05	6.70048e-05	1.2312	1.33139	0.854118	0.972765	1.03627	0.990963	1.1389	0.396811	0.254407	7.63118e-05
Q9NW08	1	8028.9	2303.89	634.043	2134.45	6246.68	3767.34	DNA-directed RNA polymerase III subunit RPC2	POLR3B	3.39714e-05	2.04564e-05	5.65111e-05	9.01134e-05	1.42692e-05	5.54196e-05	5.32674e-05	0.637752	0.384032	1.06089	1.69172	0.267878	1.0404	0.694226	0.539593	0.601485	3.69796e-05
Q9BUI4	1	13067.6	15729	8034.54	22469.7	17511.8	9623.06	DNA-directed RNA polymerase III subunit RPC3	POLR3C	0.000231928	0.000215348	0.000144349	0.000146666	0.000180818	0.000155362	0.000160949	1.44101	1.33799	0.896862	0.911261	1.12345	0.965288	1.22529	0.275749	0.319071	0.000197208
P05423	2	4897.38	6521.37	3142.91	10437.3	6543.74	4526.75	DNA-directed RNA polymerase III subunit RPC4	POLR3D	9.61593e-05	0.00010003	6.79025e-05	5.49664e-05	7.07314e-05	5.80551e-05	6.1251e-05	1.56992	1.63311	1.1086	0.897397	1.15478	0.947824	1.43721	0.075361	0.347009	8.80305e-05
O00411	5	22663.2	21868.7	12723.9	33284.5	23848.9	19501.6	DNA-directed RNA polymerase, mitochondrial	POLRMT	0.000322459	0.000318995	0.00029253	0.000254363	0.000286351	0.000211584	0.000250766	1.2859	1.27208	1.16655	1.01434	1.14191	0.843751	1.24151	0.0624506	0.196863	0.000311328
O15160	7	33880.7	38208	19654.9	55063.3	42885.5	24372.6	DNA-directed RNA polymerases I and III subunit RPAC1	POLR1C	0.000563387	0.000527721	0.000365596	0.000380265	0.000442335	0.000380474	0.000401025	1.40487	1.31593	0.911654	0.948234	1.10301	0.948754	1.21082	0.258713	0.2842	0.000485568
P0DPB6	2	10120.9	11305.3	5812.62	16689.1	12232.1	8206.16	DNA-directed RNA polymerases I and III subunit RPAC2	POLR1D	0.0001667	0.000159947	0.000123095	0.000113593	0.000130813	0.000108521	0.000117643	1.417	1.3596	1.04635	0.965577	1.11196	0.922465	1.27432	0.0999885	0.236267	0.000149914
P19388	4	34862	36589.5	23435.4	53830.9	46099.2	24032.5	DNA-directed RNA polymerases I, II, and III subunit RPABC1	POLR2E	0.000539522	0.00051591	0.000360495	0.000391279	0.000527415	0.000408985	0.00044256	1.21909	1.16574	0.814567	0.884126	1.19174	0.924136	1.06647	0.698187	0.283049	0.000471975
P52434	18	83314.2	103579	58851.2	155044	114728	62692.9	DNA-directed RNA polymerases I, II, and III subunit RPABC3	POLR2H	0.00152729	0.00148592	0.000940411	0.000935088	0.00132445	0.00101785	0.00109246	1.39803	1.36016	0.860818	0.855946	1.21235	0.931701	1.20634	0.369534	0.375766	0.00131787
P53803	1	6831.36	7687.81	4350.47	11312.3	6138.33	4261.12	DNA-directed RNA polymerases I, II, and III subunit RPABC4	POLR2K	0.000113359	0.000108416	6.3918e-05	7.66728e-05	9.79076e-05	5.44584e-05	7.63462e-05	1.4848	1.42006	0.837213	1.00428	1.28242	0.713308	1.24736	0.400911	0.503206	9.5231e-05
P62875	1	3727.5	4656.72	2465.3	8440.6	4773.64	2938.81	DNA-directed RNA polymerases I, II, and III subunit RPABC5	POLR2L	6.86645e-05	8.08938e-05	4.40829e-05	4.18361e-05	5.54817e-05	4.23511e-05	4.65563e-05	1.47487	1.73755	0.946874	0.898614	1.19171	0.909675	1.38643	0.199219	0.463898	6.45471e-05
P31689	6	61149.8	81502	48464.3	126639	95329.5	48810.3	DnaJ homolog subfamily A member 1	DNAJA1	0.00120177	0.00121369	0.000732168	0.000686323	0.00109069	0.00084575	0.000874255	1.37462	1.38826	0.837476	0.785038	1.24757	0.967395	1.20012	0.425547	0.420545	0.00104921
O60884	12	50197.4	64394.7	41654.7	99816.9	68273.4	33830.4	DnaJ homolog subfamily A member 2	DNAJA2	0.000949517	0.000956635	0.000507465	0.000563397	0.000937441	0.000605712	0.000702184	1.35223	1.36237	0.722696	0.802351	1.33504	0.862612	1.14577	0.618447	0.495963	0.000804539
Q96EY1	5	34367.5	34154	20342.1	54273.9	48016.8	17480.6	DnaJ homolog subfamily A member 3, mitochondrial	DNAJA3	0.000503609	0.000520155	0.000262214	0.000385728	0.0004578	0.000425999	0.000423176	1.19007	1.22917	0.619635	0.911509	1.08182	1.00667	1.01296	0.952177	0.351973	0.000428659
P25685	1	5375.18	6252.15	3867.96	8323.24	7481.43	3719.89	DnaJ homolog subfamily B member 1	DNAJB1	9.21896e-05	7.9769e-05	5.57994e-05	6.03291e-05	8.70487e-05	6.63742e-05	7.12507e-05	1.29388	1.11955	0.783142	0.846716	1.22172	0.931559	1.06552	0.745057	0.333627	7.59193e-05
Q9UBS4	13	88996.7	74364.6	59344.1	106623	112270	53547.8	DnaJ homolog subfamily B member 11	DNAJB11	0.00109653	0.00102186	0.000803232	0.000998867	0.00133554	0.000996041	0.00111015	0.987728	0.920473	0.723534	0.899758	1.20303	0.897213	0.877245	0.394525	0.206503	0.000973874
Q9NXW2	2	7842.95	9902.15	7196.98	15154.9	12133.9	5116.71	DnaJ homolog subfamily B member 12	DNAJB12	0.00014601	0.000145243	7.67522e-05	8.80264e-05	0.000161968	0.00010765	0.000119215	1.22476	1.21833	0.643813	0.738383	1.35862	0.902993	1.02897	0.91895	0.469646	0.000122668
O75190	12	69840.6	62638.2	44838.3	92920.1	84848.3	43844.2	DnaJ homolog subfamily B member 6	DNAJB6	0.000923617	0.000890536	0.000657675	0.000783866	0.00100909	0.000752762	0.000848572	1.08844	1.04945	0.775037	0.923747	1.18916	0.887092	0.970975	0.842626	0.234076	0.000823942
Q8IXB1	2	11462.9	10451.8	4538.92	15375.5	21246.1	6332.59	DnaJ homolog subfamily C member 10	DNAJC10	0.000154114	0.000147358	9.49907e-05	0.000128655	0.000102149	0.000188493	0.000139765	1.10266	1.05432	0.679644	0.920507	0.730858	1.34864	0.945543	0.821735	0.378354	0.000132154
Q9NVH1	23	184952	173637	125713	276741	263845	105451	DnaJ homolog subfamily C member 11	DNAJC11	0.00256032	0.00265225	0.0015818	0.00207583	0.00282919	0.0023408	0.00241527	1.06005	1.09812	0.654915	0.859461	1.17137	0.969165	0.937695	0.730596	0.286965	0.00226479
O75165	2	4391.91	4829.31	2641.24	7387.8	5775.56	2249.44	DnaJ homolog subfamily C member 13	DNAJC13	7.12094e-05	7.08039e-05	3.37423e-05	4.92932e-05	5.94413e-05	5.124e-05	5.33248e-05	1.33539	1.32779	0.632769	0.924396	1.1147	0.960903	1.09865	0.702274	0.418461	5.85852e-05
Q99615	7	33328.9	35462.4	21223.5	56667.3	44627.3	20742.6	DnaJ homolog subfamily C member 7	DNAJC7	0.000522903	0.000543093	0.000311145	0.000374071	0.000477635	0.000395927	0.000415878	1.25735	1.3059	0.748163	0.899474	1.1485	0.952027	1.1038	0.620623	0.341234	0.000459047
O60762	8	83960	95355.3	66350.8	158477	129509	60670.8	Dolichol-phosphate mannosyltransferase subunit 1	DPM1	0.00140604	0.00151883	0.000910079	0.000942337	0.00149323	0.00114899	0.00119485	1.17675	1.27114	0.761668	0.788665	1.24972	0.961615	1.06985	0.751964	0.368176	0.00127832
Q9P2X0	1	18726	20614.2	15314.5	34787.4	28965.2	13849.8	Dolichol-phosphate mannosyltransferase subunit 3	DPM3	0.000303963	0.000333399	0.000207751	0.000210174	0.000344654	0.000256975	0.000270601	1.12329	1.23207	0.767738	0.776693	1.27366	0.949647	1.04103	0.849077	0.357703	0.000281704
P39656	8	45025.3	63438.8	37746.9	98823.7	76940.4	31042.3	Dolichyl-diphosphooligosaccharide--protein glycosyltransferase 48 kDa subunit	DDOST	0.000935422	0.000947116	0.000465643	0.000505347	0.000849496	0.000682604	0.000679149	1.37734	1.39456	0.685628	0.744089	1.25082	1.00509	1.15251	0.609406	0.498853	0.000782727
P04843	24	146652	178416	109011	265386	211749	103038	Dolichyl-diphosphooligosaccharide--protein glycosyltransferase subunit 1	RPN1	0.00263079	0.00254343	0.0015456	0.00164597	0.00245329	0.00187861	0.00199263	1.32027	1.27642	0.775659	0.826032	1.23119	0.942781	1.12412	0.589958	0.382761	0.00223994
P04844	6	21768.3	30295.8	18878.2	45248.3	31767.8	15574.3	Dolichyl-diphosphooligosaccharide--protein glycosyltransferase subunit 2	RPN2	0.00044672	0.000433655	0.000233619	0.000244319	0.000424855	0.000281839	0.000317004	1.40919	1.36798	0.736959	0.770712	1.34022	0.889071	1.17138	0.571282	0.515639	0.000371331
P46977	14	134906	164504	102125	269121	219609	98442.3	Dolichyl-diphosphooligosaccharide--protein glycosyltransferase subunit STT3A	STT3A	0.00242565	0.00257922	0.00147666	0.00151414	0.00229833	0.00194834	0.00192027	1.26318	1.34316	0.768987	0.788501	1.19688	1.01462	1.12511	0.591718	0.386907	0.00216051
Q8TCJ2	8	56755	73755.3	47170.4	117737	84781.6	40351.2	Dolichyl-diphosphooligosaccharide--protein glycosyltransferase subunit STT3B	STT3B	0.00108754	0.00112838	0.00060528	0.000636997	0.00106157	0.00075217	0.000816914	1.33128	1.38128	0.740935	0.779761	1.29949	0.920746	1.15116	0.588856	0.471777	0.000940402
Q9Y673	6	26495.8	31352.1	23087.7	46033.3	36015	17506.2	Dolichyl-phosphate beta-glucosyltransferase	ALG5	0.000462295	0.000441178	0.000262598	0.000297379	0.000519591	0.00031952	0.00037883	1.22033	1.16458	0.693181	0.784994	1.37157	0.843438	1.02603	0.922247	0.440198	0.00038869
P49959	3	27657.3	13527.1	12060.2	29675.8	25165.7	20733.9	Double-strand break repair protein MRE11	MRE11	0.00019946	0.000284409	0.000311015	0.000310416	0.000271416	0.000223266	0.000268366	0.74324	1.05978	1.15892	1.15669	1.01137	0.831946	0.987314	0.939338	0.270056	0.000264962
O60216	10	37523.3	35322.7	24576.1	58226.2	48798.3	21404.7	Double-strand-break repair protein rad21 homolog	RAD21	0.000520843	0.000558033	0.000321077	0.000421148	0.000553086	0.000432932	0.000469055	1.11041	1.1897	0.684519	0.897863	1.17915	0.922987	0.994874	0.978738	0.312719	0.000466651
O95793	1	6087.85	5774.85	3486.73	8724.43	6808.05	3530.37	Double-stranded RNA-binding protein Staufen homolog 1	STAU1	8.51517e-05	8.3614e-05	5.29566e-05	6.83279e-05	7.8469e-05	6.04001e-05	6.90656e-05	1.23291	1.21065	0.766757	0.989318	1.13615	0.874531	1.0701	0.700618	0.298045	7.39074e-05
Q9NUL3	1	1864.88	2040.2	1182.26	3220.45	2526.56	1177.33	Double-stranded RNA-binding protein Staufen homolog 2	STAU2	3.00833e-05	3.08644e-05	1.76603e-05	2.09307e-05	2.66067e-05	2.24153e-05	2.33176e-05	1.29016	1.32365	0.75738	0.897637	1.14106	0.961305	1.12373	0.56475	0.347942	2.62027e-05
P55265	11	104260	114871	63273.6	167739	149356	70898.3	Double-stranded RNA-specific adenosine deaminase	ADAR	0.0016938	0.00160759	0.00106349	0.00117018	0.00142398	0.00132507	0.00130641	1.29653	1.23054	0.81406	0.895724	1.08999	1.01428	1.11371	0.519628	0.283416	0.00145496
Q16643	8	68189.7	33960.4	39184.2	71256.1	53210.3	62014.6	Drebrin	DBN1	0.000500755	0.000682911	0.000930236	0.000765337	0.000881843	0.000472074	0.000706418	0.708865	0.966723	1.31684	1.0834	1.24833	0.668264	0.997475	0.992321	0.426617	0.000704634
Q02750	2	6580.73	7716.9	3981.74	11228.1	9613.91	4819.79	Dual specificity mitogen-activated protein kinase kinase 1	MAP2K1	0.000113788	0.000107609	7.22982e-05	7.38597e-05	8.96092e-05	8.52932e-05	8.29207e-05	1.37225	1.29773	0.871895	0.890727	1.08066	1.02861	1.18062	0.337305	0.293769	9.78982e-05
P36507	4	33913.5	40696.5	29126.8	61306.5	40187.2	25166.8	Dual specificity mitogen-activated protein kinase kinase 2	MAP2K2	0.000600081	0.000587555	0.000377509	0.000380633	0.000655501	0.000356535	0.000464223	1.29266	1.26567	0.813207	0.819935	1.41204	0.768026	1.12385	0.65696	0.483973	0.000521715
P46734	2	33891.7	38664.2	19945.1	60167.2	48596.6	20857	Dual specificity mitogen-activated protein kinase kinase 3	MAP2K3	0.000570115	0.000576636	0.000312861	0.000380388	0.000448866	0.000431142	0.000420132	1.35699	1.37251	0.744673	0.9054	1.06839	1.02621	1.15806	0.498184	0.371246	0.000486537
Q13163	2	10472	10190.1	9210.66	15753.2	12189.7	6332.36	Dual specificity mitogen-activated protein kinase kinase 5	MAP2K5	0.000150255	0.000150977	9.49873e-05	0.000117534	0.000207286	0.000108145	0.000144322	1.04111	1.04612	0.658163	0.814386	1.43628	0.749333	0.915131	0.754943	0.412274	0.000132073
P52564	1	4699.12	5356.92	3261.21	8977.7	6700.99	3442.92	Dual specificity mitogen-activated protein kinase kinase 6	MAP2K6	7.89892e-05	8.60413e-05	5.16448e-05	5.27413e-05	7.33937e-05	5.94502e-05	6.18617e-05	1.27687	1.39086	0.834843	0.852567	1.18642	0.961017	1.16752	0.440901	0.354672	7.22251e-05
O14733	4	36134.2	36840.4	23660.4	56754.9	44157.4	22491.5	Dual specificity mitogen-activated protein kinase kinase 7	MAP2K7	0.000543222	0.000543933	0.000337379	0.000405557	0.000532479	0.000391758	0.000443265	1.2255	1.22711	0.761123	0.914931	1.20127	0.883802	1.07124	0.719866	0.327528	0.000474845
P49761	1	6431.81	7482.42	4560.14	11165.8	9689.31	3664.36	Dual specificity protein kinase CLK3	CLK3	0.00011033	0.000107012	5.49665e-05	7.21883e-05	0.000102626	8.59621e-05	8.69255e-05	1.26925	1.23107	0.63234	0.830461	1.18062	0.988917	1.04422	0.856743	0.401401	9.07694e-05
P33981	7	35032.7	44151.3	25949.9	71094.5	50526.2	28187.3	Dual specificity protein kinase TTK	TTK	0.000651023	0.000681362	0.000422817	0.000393194	0.000584005	0.000448261	0.000475153	1.37013	1.43398	0.889854	0.827511	1.22909	0.943403	1.23132	0.330691	0.391456	0.000585067
P51452	1	1241.75	1149.91	1099.06	1726.26	1393.73	561.21	Dual specificity protein phosphatase 3	DUSP3	1.69558e-05	1.65443e-05	8.4183e-06	1.3937e-05	2.47345e-05	1.2365e-05	1.70122e-05	0.996686	0.972499	0.49484	0.819237	1.45393	0.726834	0.821342	0.559379	0.431035	1.39728e-05
Q99956	2	14329.1	16123.2	8443.26	23865.5	15862.9	9094.78	Dual specificity protein phosphatase 9	DUSP9	0.00023774	0.000228724	0.000136424	0.000160825	0.000190016	0.000140733	0.000163858	1.45089	1.39587	0.832577	0.981488	1.15964	0.858873	1.22645	0.353653	0.389243	0.000200963
Q13627	0	4384.05	3877.49	2252.86	7108.83	5712.6	2794.21	Dual specificity tyrosine-phosphorylation-regulated kinase 1A	DYRK1A	5.71747e-05	6.81302e-05	4.1914e-05	4.9205e-05	5.07008e-05	5.06814e-05	5.01957e-05	1.13903	1.35729	0.835011	0.980263	1.01006	1.00967	1.11045	0.507088	0.262997	5.57396e-05
Q14203	37	265402	351686	207833	584324	364802	165785	Dynactin subunit 1	DCTN1	0.00518571	0.0056001	0.00248682	0.00297878	0.00467729	0.00323647	0.00363085	1.42824	1.54237	0.684914	0.820409	1.28821	0.891382	1.21851	0.514246	0.557821	0.00442421
Q9UJW0	4	37744.1	23138.9	16724.5	47412.1	36473.5	25937.4	Dynactin subunit 4	DCTN4	0.000341189	0.000454392	0.000389068	0.000423626	0.000376385	0.000323588	0.000374533	0.910973	1.21322	1.03881	1.13108	1.00494	0.863978	1.05434	0.665786	0.207043	0.000394883
Q9BTE1	1	9620.97	11934	7067.29	16912.4	12794	7577.97	Dynactin subunit 5	DCTN5	0.00017597	0.000162086	0.000113672	0.000107982	0.00015905	0.000113507	0.000126846	1.38727	1.27782	0.896137	0.851284	1.25388	0.894838	1.18707	0.393985	0.367783	0.000150576
P50570	2	50600.4	52962.8	34730.1	81002.4	74801.1	29363.9	Dynamin-2	DNM2	0.00078095	0.000776318	0.000440467	0.000567921	0.000781602	0.000663625	0.000671049	1.16378	1.15687	0.656385	0.846318	1.16475	0.988937	0.992344	0.970038	0.331234	0.000665912
O60313	7	38284.4	41316.1	30893.5	68709.2	49871.9	22441.4	Dynamin-like 120 kDa protein, mitochondrial	OPA1	0.000609217	0.000658501	0.000336628	0.00042969	0.00069526	0.000442457	0.000522469	1.16604	1.26036	0.644302	0.822423	1.33072	0.846858	1.02357	0.930309	0.442952	0.000534782
P63167	7	18511	15713.1	10908.2	26908.1	20637.1	12145.2	Dynein light chain 1, cytoplasmic	DYNLL1	0.000231693	0.000257884	0.000182181	0.000207761	0.00024549	0.000183089	0.000212113	1.09231	1.21578	0.858885	0.979481	1.15735	0.863167	1.05566	0.701594	0.239406	0.000223919
Q03001	1	2741.59	2751.71	1504.03	3941	3162.31	1601.07	Dystonin	DST	4.05747e-05	3.77701e-05	2.40164e-05	3.07706e-05	3.38484e-05	2.80555e-05	3.08915e-05	1.31346	1.22267	0.777445	0.996086	1.09572	0.908196	1.10452	0.580948	0.305017	3.41204e-05
P11532	2	5500.77	7354.56	4494.73	10587.1	9024.44	3833.22	Dystrophin	DMD	0.000108445	0.000101466	5.74994e-05	6.17386e-05	0.000101154	8.00635e-05	8.09854e-05	1.33907	1.25289	0.709997	0.762342	1.24904	0.988616	1.10065	0.698766	0.433789	8.91368e-05
Q9UII4	10	61211.4	64591.2	39763	103495	84475.2	38948.5	E3 ISG15--protein ligase HERC5	HERC5	0.000952415	0.000991889	0.000584239	0.000687014	0.000894868	0.000749452	0.000777112	1.22558	1.27638	0.751808	0.884061	1.15153	0.964407	1.08459	0.671027	0.32536	0.000842847
O00257	3	7008.54	9807.19	4988.6	14880.6	8759.57	6490.04	E3 SUMO-protein ligase CBX4	CBX4	0.00014461	0.000142614	9.73525e-05	7.86613e-05	0.000112269	7.77137e-05	8.95479e-05	1.61489	1.5926	1.08716	0.878427	1.25373	0.867845	1.43155	0.113943	0.433686	0.000128192
P49792	24	307495	293978	230143	493143	421117	164707	E3 SUMO-protein ligase RanBP2	RANBP2	0.00433478	0.00472623	0.00247066	0.00345122	0.00517939	0.00373609	0.00412223	1.05156	1.14652	0.59935	0.83722	1.25645	0.906327	0.932477	0.767011	0.35974	0.00384389
Q14258	4	55482.5	53155	24657.5	75104.1	59226.7	33169.7	E3 ubiquitin/ISG15 ligase TRIM25	TRIM25	0.000783785	0.00071979	0.000497555	0.000622716	0.000554917	0.00052545	0.000567694	1.38065	1.26792	0.876449	1.09692	0.977493	0.925587	1.175	0.338117	0.284051	0.000667043
Q9UKV5	3	26298.3	28677.1	17892	43606.8	36722.6	16901.6	E3 ubiquitin-protein ligase AMFR	AMFR	0.000422852	0.000417923	0.000253529	0.000295163	0.00040266	0.000325797	0.000341207	1.23928	1.22484	0.743036	0.865055	1.18011	0.954839	1.06905	0.732096	0.331474	0.000364768
O75150	2	5156.04	5183.67	2951.76	7432.06	5978.72	3220.93	E3 ubiquitin-protein ligase BRE1B	RNF40	7.64345e-05	7.1228e-05	4.83149e-05	5.78695e-05	6.64296e-05	5.30423e-05	5.91138e-05	1.29301	1.20493	0.81732	0.978951	1.12376	0.897292	1.10509	0.548176	0.283037	6.53258e-05
Q7Z6J8	2	14506.7	7936.09	5617.36	16316.8	13435.7	10159.1	E3 ubiquitin-protein ligase E3D	UBE3D	0.00011702	0.000156378	0.000152389	0.000162818	0.000126419	0.000119199	0.000136145	0.85952	1.14861	1.11931	1.19591	0.928558	0.875529	1.04248	0.769011	0.239517	0.000141929
Q9ULT8	5	22798.1	27857.9	12362.6	40822.7	28185.4	14511.2	E3 ubiquitin-protein ligase HECTD1	HECTD1	0.000410773	0.00039124	0.000217672	0.000255877	0.00027822	0.000250057	0.000261385	1.57152	1.4968	0.832763	0.978929	1.06441	0.956662	1.30036	0.273924	0.413343	0.000339895
Q5T447	1	2128.75	2721.79	1577.99	4157.19	2976.03	1645.69	E3 ubiquitin-protein ligase HECTD3	HECTD3	4.01335e-05	3.98421e-05	2.46858e-05	2.38923e-05	3.55127e-05	2.64029e-05	2.86027e-05	1.40314	1.39295	0.86306	0.835318	1.24159	0.923093	1.21972	0.36835	0.404248	3.48871e-05
Q7Z6Z7	12	33037	39290.8	27654.6	63248.6	40473.9	21690.9	E3 ubiquitin-protein ligase HUWE1	HUWE1	0.000579354	0.000606168	0.00032537	0.000370795	0.000622368	0.000359078	0.000450747	1.28532	1.34481	0.721845	0.822624	1.38075	0.796629	1.11732	0.691739	0.504116	0.00050363
Q9P0J7	1	3381.61	4138.27	1982.01	5717.68	4298.95	2251.7	E3 ubiquitin-protein ligase KCMF1	KCMF1	6.10198e-05	5.47976e-05	3.37761e-05	3.79539e-05	4.46053e-05	3.81397e-05	4.0233e-05	1.51666	1.36201	0.839513	0.943354	1.10868	0.947971	1.23939	0.321843	0.373528	4.98645e-05
O94822	1	2603.67	3471.29	1879.21	6000.17	3595.25	1712.43	E3 ubiquitin-protein ligase listerin	LTN1	5.1185e-05	5.75049e-05	2.56869e-05	2.92226e-05	4.22918e-05	3.18966e-05	3.44703e-05	1.4849	1.66825	0.74519	0.847761	1.2269	0.925335	1.29945	0.381673	0.553666	4.47923e-05
Q9H992	2	11467	6584.96	3818.11	9982.21	8576.72	3864.23	E3 ubiquitin-protein ligase MARCHF7	MARCHF7	9.7097e-05	9.56684e-05	5.79646e-05	0.000128701	8.59267e-05	7.60914e-05	9.69065e-05	1.00197	0.987224	0.59815	1.3281	0.886698	0.785204	0.862447	0.553106	0.338249	8.35767e-05
Q96AX9	1	968.705	888.216	397.781	1409.61	1246.67	578.461	E3 ubiquitin-protein ligase MIB2	MIB2	1.3097e-05	1.35095e-05	8.67708e-06	1.08724e-05	8.95208e-06	1.10603e-05	1.02949e-05	1.27218	1.31225	0.842852	1.05609	0.869564	1.07434	1.14243	0.433793	0.290642	1.17612e-05
O75592	2	7362.26	6590.69	5489.34	11097.4	7318.62	3849.41	E3 ubiquitin-protein ligase MYCBP2	MYCBP2	9.71815e-05	0.000106356	5.77422e-05	8.26313e-05	0.000123538	6.49297e-05	9.03664e-05	1.07542	1.17695	0.638979	0.914404	1.36708	0.718517	0.963781	0.893178	0.429515	8.70934e-05
Q06587	2	3574.75	3824.46	2282.78	5154.83	5192	2419.64	E3 ubiquitin-protein ligase RING1	RING1	5.63927e-05	4.94034e-05	3.62952e-05	4.01217e-05	5.1374e-05	4.60627e-05	4.58528e-05	1.22986	1.07743	0.79156	0.875011	1.12041	1.00458	1.03295	0.833304	0.25611	4.73638e-05
Q9NVW2	1	3743.63	3565.06	2019.89	4797.83	4301.39	2738	E3 ubiquitin-protein ligase RLIM	RLIM	5.25678e-05	4.59819e-05	4.10707e-05	4.20171e-05	4.54578e-05	3.81613e-05	4.18787e-05	1.25524	1.09798	0.980707	1.00331	1.08546	0.911233	1.11131	0.302428	0.168397	4.65401e-05
O15541	1	3811.08	3662.2	1912.8	5335.18	4271.33	1871.09	E3 ubiquitin-protein ligase RNF113A	RNF113A	5.40002e-05	5.11318e-05	2.80668e-05	4.27742e-05	4.30476e-05	3.78946e-05	4.12388e-05	1.30945	1.23989	0.680592	1.03723	1.04386	0.918907	1.07665	0.72511	0.352963	4.43996e-05
Q5XPI4	2	13011.9	11574.2	5426.07	19513	25680	9715.13	E3 ubiquitin-protein ligase RNF123	RNF123	0.000170664	0.00018701	0.00014573	0.000146041	0.000122114	0.000227829	0.000165328	1.03228	1.13115	0.881458	0.883342	0.738616	1.37804	1.01496	0.945789	0.362799	0.000167801
Q5VTB9	1	2651.35	5058.08	2022.39	6701.66	3662.78	2575.98	E3 ubiquitin-protein ligase RNF220	RNF220	7.45827e-05	6.4228e-05	3.86404e-05	2.97578e-05	4.5514e-05	3.24956e-05	3.59225e-05	2.07621	1.78796	1.07566	0.828389	1.26701	0.904605	1.64661	0.118901	0.643561	5.91503e-05
Q99942	1	7735.43	10053.9	6601.47	15989.8	13502.3	5640.74	E3 ubiquitin-protein ligase RNF5	RNF5	0.000148247	0.000153245	8.46126e-05	8.68197e-05	0.000148566	0.000119791	0.000118392	1.25217	1.29438	0.71468	0.733322	1.25487	1.01181	1.08708	0.734924	0.430045	0.000128702
Q6Q0C0	1	3365.47	3565.23	1932.99	5315.04	4394.11	1848.96	E3 ubiquitin-protein ligase TRAF7	TRAF7	5.25702e-05	5.09387e-05	2.7735e-05	3.77728e-05	4.35021e-05	3.89839e-05	4.00863e-05	1.31143	1.27073	0.691882	0.942288	1.08521	0.972501	1.09135	0.678587	0.35616	4.3748e-05
P19474	8	58823	104805	32391.9	129867	75945.6	36185.6	E3 ubiquitin-protein ligase TRIM21	TRIM21	0.00154538	0.00124463	0.000542794	0.000660207	0.000728982	0.000673778	0.000687656	2.24732	1.80996	0.78934	0.960084	1.0601	0.979819	1.61554	0.228245	0.753059	0.00111094
Q9UPN9	4	26070.6	31825.5	15242.8	45974.2	39655.1	15270	E3 ubiquitin-protein ligase TRIM33	TRIM33	0.000469275	0.000440612	0.000229054	0.000292606	0.000343041	0.000351814	0.000329154	1.4257	1.33862	0.695889	0.888966	1.04219	1.06884	1.1534	0.552508	0.414032	0.000379647
Q9UPQ4	1	5116.8	4455.75	2536.86	6393.95	5721.23	2590.69	E3 ubiquitin-protein ligase TRIM35	TRIM35	6.57013e-05	6.12789e-05	3.88611e-05	5.74291e-05	5.70922e-05	5.0758e-05	5.50931e-05	1.19255	1.11228	0.705372	1.0424	1.03629	0.921313	1.0034	0.983639	0.270021	5.52804e-05
Q9C037	4	32370.1	28281.8	16129.1	41862.2	28668.7	20539.4	E3 ubiquitin-protein ligase TRIM4	TRIM4	0.000417023	0.000401203	0.000308097	0.000363311	0.000362986	0.000254345	0.000326881	1.27577	1.22737	0.942537	1.11145	1.11046	0.778096	1.14856	0.383854	0.284847	0.000375441
Q6AZZ1	1	2669.01	2130	1141.83	3387.04	2894.5	1343.89	E3 ubiquitin-protein ligase TRIM68	TRIM68	3.14074e-05	3.2461e-05	2.01588e-05	2.9956e-05	2.56968e-05	2.56796e-05	2.71108e-05	1.15848	1.19735	0.743569	1.10495	0.947845	0.947208	1.03313	0.84059	0.268477	2.80091e-05
Q14669	2	8295.43	9861.37	4649.41	14163.4	14011.4	4892.78	E3 ubiquitin-protein ligase TRIP12	TRIP12	0.000145409	0.00013574	7.33931e-05	9.31048e-05	0.000104635	0.000124307	0.000107349	1.35454	1.26448	0.683686	0.867309	0.97472	1.15797	1.1009	0.679285	0.398445	0.000118181
Q5T4S7	1	1	1	1	1	1	1	E3 ubiquitin-protein ligase UBR4	UBR4	1.47453e-08	9.58389e-09	1.50003e-08	1.12236e-08	2.25051e-08	8.87186e-09	1.42002e-08	1.03839	0.674913	1.05634	0.790387	1.58484	0.624771	0.923214	0.822865	0.520397	1.31098e-08
O95071	3	19963.4	23794.9	12570.3	40605.5	36001.7	14248.5	E3 ubiquitin-protein ligase UBR5	UBR5	0.000350863	0.000389158	0.000213731	0.000224062	0.000282895	0.000319402	0.000275453	1.27377	1.41279	0.775927	0.81343	1.02702	1.15955	1.15416	0.51856	0.390838	0.000317917
P98170	1	5286.51	7476.98	4224.79	11126.8	6278.36	4103.09	E3 ubiquitin-protein ligase XIAP	XIAP	0.00011025	0.000106639	6.15474e-05	5.93339e-05	9.50792e-05	5.57007e-05	7.00379e-05	1.57415	1.52258	0.878773	0.847168	1.35754	0.795294	1.32517	0.320146	0.565385	9.2812e-05
Q86UK7	2	10501	10911.7	6169.62	15865.6	12701.3	6625.95	E3 ubiquitin-protein ligase ZNF598	ZNF598	0.000160896	0.000152055	9.93911e-05	0.000117859	0.000138848	0.000112684	0.00012313	1.30672	1.23491	0.807203	0.957192	1.12765	0.915159	1.11628	0.529062	0.297846	0.000137447
Q7L5Y9	1	39300.8	7116.44	3082.32	10246	9157.83	18946	E3 ubiquitin-protein transferase MAEA	MAEA	0.000104934	9.81963e-05	0.000284195	0.000441098	6.93678e-05	8.1247e-05	0.000197238	0.532017	0.497857	1.44088	2.23638	0.351697	0.411924	0.823584	0.811143	1.03167	0.000162442
O94874	6	42725.2	56145.4	35140.6	82357	64373	28716	E3 UFM1-protein ligase 1	UFL1	0.00082788	0.0007893	0.000430748	0.000479532	0.000790841	0.000571108	0.000613827	1.34872	1.28587	0.701741	0.781216	1.28838	0.930406	1.11211	0.683017	0.459685	0.000682642
Q9HC35	1	1547.64	1505.78	747.776	2235.99	1711.05	1213.78	Echinoderm microtubule-associated protein-like 4	EML4	2.22031e-05	2.14295e-05	1.8207e-05	1.73702e-05	1.68287e-05	1.51802e-05	1.64597e-05	1.34894	1.30194	1.10616	1.05532	1.02242	0.922263	1.25234	0.0403804	0.155284	2.06132e-05
Q8N6R0	3	12999.9	13983.6	8086.68	20582	15998.9	8114.23	eEF1A lysine and N-terminal methyltransferase	EEF1AKNMT	0.000206192	0.000197256	0.000121716	0.000145906	0.000181991	0.00014194	0.000156612	1.31657	1.25951	0.777178	0.931641	1.16205	0.906311	1.11776	0.567881	0.335582	0.000175054
Q96C19	2	7254.83	10365.4	6300.93	15519.2	13842.6	6158.88	EF-hand domain-containing protein D2	EFHD2	0.00015284	0.000148734	9.2385e-05	8.14256e-05	0.000141803	0.00012281	0.000115346	1.32506	1.28946	0.800939	0.705925	1.22937	1.06471	1.13849	0.578075	0.422641	0.00013132
Q8NDI1	1	1886.13	1566.71	1022.83	2766.29	1960.45	1173.24	EH domain-binding protein 1	EHBP1	2.31016e-05	2.65118e-05	1.7599e-05	2.11692e-05	2.30188e-05	1.73928e-05	2.05269e-05	1.12543	1.29156	0.857359	1.03129	1.12139	0.847316	1.09145	0.575054	0.266917	2.24041e-05
Q9H4M9	1	4062.63	4907.56	3383.83	7612.2	5210.05	2736.32	EH domain-containing protein 1	EHD1	7.23633e-05	7.29545e-05	4.10456e-05	4.55975e-05	7.61534e-05	4.62228e-05	5.59912e-05	1.2924	1.30296	0.733071	0.814368	1.36009	0.825537	1.10948	0.695879	0.475436	6.21211e-05
Q9H223	2	16536.3	22022.2	14639.8	34480	24406	10893.1	EH domain-containing protein 4	EHD4	0.000324724	0.000330453	0.000163399	0.000185597	0.000329468	0.000216526	0.000243864	1.33158	1.35507	0.670042	0.761069	1.35103	0.887898	1.1189	0.700249	0.521514	0.000272859
Q92616	4	16005.8	28072.3	17223.2	50178.6	28874.5	10038.5	eIF-2-alpha kinase activator GCN1	GCN1	0.000413934	0.000480906	0.000150581	0.000179644	0.00038761	0.00025617	0.000274475	1.5081	1.7521	0.548615	0.6545	1.41219	0.933311	1.2696	0.563639	0.800919	0.000348474
Q14657	2	7306.77	5259.63	3398.46	7778.91	7998.63	3325.65	EKC/KEOPS complex subunit LAGE3	LAGE3	7.75546e-05	7.45522e-05	4.98857e-05	8.20086e-05	7.64824e-05	7.09627e-05	7.64846e-05	1.01399	0.974735	0.652233	1.07222	0.999972	0.927804	0.880319	0.381974	0.208432	6.73309e-05
Q96S44	1	15863.8	16765.2	11013.8	26441.1	20680.2	12462.8	EKC/KEOPS complex subunit TP53RK	TP53RK	0.000247208	0.000253409	0.000186945	0.000178049	0.000247867	0.000183472	0.000203129	1.217	1.24753	0.920325	0.876531	1.22024	0.903226	1.12828	0.445947	0.281438	0.000229187
Q15717	6	58466.7	68353.2	39914	110318	86875.2	41828	ELAV-like protein 1	ELAVL1	0.00100789	0.00105728	0.000627432	0.000656209	0.000898267	0.000770744	0.000775073	1.30037	1.3641	0.809513	0.846642	1.15894	0.994414	1.158	0.467622	0.353303	0.000897531
P13804	2	7292.61	7049.23	4272.51	9865.49	8509.27	3829.5	Electron transfer flavoprotein subunit alpha, mitochondrial	ETFA	0.000103943	9.45498e-05	5.74436e-05	8.18496e-05	9.61531e-05	7.5493e-05	8.44986e-05	1.23011	1.11895	0.679817	0.968651	1.13793	0.893423	1.00963	0.960544	0.317263	8.53121e-05
P68104	0	708043	931686	581593	1.58426e+06	1.236e+06	539384	Elongation factor 1-alpha 1	EEF1A1	0.013738	0.0151834	0.00809092	0.00794682	0.0130888	0.0109657	0.0106671	1.28788	1.42339	0.758494	0.744985	1.22703	1.02799	1.15659	0.559628	0.449381	0.0123374
P29692	1	4969.16	4738.92	2420.81	6923.74	5489.31	3063.16	Elongation factor 1-delta	EEF1D	6.98766e-05	6.63564e-05	4.59482e-05	5.57721e-05	5.44805e-05	4.87004e-05	5.29843e-05	1.31882	1.25238	0.867205	1.05261	1.02824	0.919148	1.14613	0.375374	0.25708	6.07271e-05
P26641	20	272149	192067	163882	295817	280967	125222	Elongation factor 1-gamma	EEF1G	0.00283208	0.00283508	0.00187836	0.0030545	0.00368817	0.0024927	0.00307846	0.919967	0.920941	0.610164	0.992218	1.19806	0.809724	0.817024	0.296619	0.239354	0.00251518
P13639	23	240646	291947	155994	456651	349925	160503	Elongation factor 2	EEF2	0.00430484	0.00437649	0.00240759	0.00270093	0.00351065	0.00310449	0.00310535	1.38626	1.40934	0.775305	0.869765	1.13051	0.999721	1.1903	0.437419	0.391641	0.00369631
Q96RP9	11	100884	114529	63782.4	176133	153799	80369	Elongation factor G, mitochondrial	GFM1	0.00168876	0.00168804	0.00120556	0.00113229	0.00143543	0.00136448	0.00131073	1.28841	1.28786	0.919759	0.863858	1.09513	1.04101	1.16534	0.306795	0.255159	0.00152745
P43897	3	24746.5	26542.8	20355.1	42167.7	30535.3	17291.3	Elongation factor Ts, mitochondrial	TSFM	0.000391381	0.000404131	0.000259374	0.000277746	0.000458093	0.000270905	0.000335581	1.16628	1.20427	0.772909	0.827655	1.36507	0.807272	1.04782	0.844688	0.408539	0.000351628
P49411	43	299918	337833	267153	582147	495787	214874	Elongation factor Tu, mitochondrial	TUFM	0.00498144	0.00557923	0.00322318	0.00336617	0.00601229	0.00439855	0.00459233	1.08473	1.2149	0.70186	0.732998	1.3092	0.957802	1.0005	0.998364	0.394393	0.00459462
Q9BW60	2	4903.27	5496.56	4534.52	7929.47	6698.8	2957.86	Elongation of very long chain fatty acids protein 1	ELOVL1	8.10482e-05	7.59952e-05	4.43687e-05	5.50325e-05	0.00010205	5.94308e-05	7.21709e-05	1.123	1.05299	0.614772	0.76253	1.414	0.823472	0.930255	0.802969	0.433493	6.71373e-05
Q9NXB9	1	4598.45	5138	3910.85	8366.65	6577	2944.06	Elongation of very long chain fatty acids protein 2	ELOVL2	7.57612e-05	8.01851e-05	4.41617e-05	5.16114e-05	8.80139e-05	5.83502e-05	6.59918e-05	1.14804	1.21508	0.6692	0.782087	1.33371	0.884203	1.01077	0.966541	0.420263	6.67027e-05
Q9NYP7	1	9787.94	8215.04	9052.8	12314.3	11960	5532.76	Elongation of very long chain fatty acids protein 5	ELOVL5	0.000121133	0.000118019	8.29929e-05	0.000109856	0.000203734	0.000106107	0.000139899	0.86586	0.843603	0.593235	0.785254	1.45629	0.758455	0.767566	0.395503	0.339147	0.000107382
O95163	2	14021	14969.4	9205.67	23895.1	18908.9	9746.33	Elongator complex protein 1	ELP1	0.000220728	0.000229008	0.000146198	0.000157367	0.000207174	0.000167757	0.000177433	1.24401	1.29067	0.823961	0.886911	1.16762	0.945469	1.11955	0.523627	0.305874	0.000198644
Q96EB1	1	3861.94	3752.29	2061.47	5904.7	4808.07	2461.47	Elongator complex protein 4	ELP4	5.53286e-05	5.659e-05	3.69228e-05	4.3345e-05	4.63935e-05	4.26565e-05	4.41317e-05	1.25372	1.2823	0.836651	0.982174	1.05125	0.966574	1.12422	0.443814	0.254547	4.96138e-05
Q0PNE2	1	15642	13884.7	9392.53	19780.6	18249.3	8240.9	Elongator complex protein 6	ELP6	0.000204734	0.000189575	0.000123616	0.00017556	0.000211379	0.000161905	0.000182948	1.11908	1.03622	0.675688	0.959615	1.15541	0.884978	0.943664	0.73975	0.270084	0.000172642
Q15370	4	31994.9	28993.5	17155.2	48260.1	36574.9	23533.8	Elongin-B	ELOB	0.000427517	0.00046252	0.000353014	0.000359099	0.00038608	0.000324488	0.000356555	1.19902	1.29719	0.990068	1.00713	1.0828	0.910062	1.16209	0.192189	0.186358	0.00041435
Q15369	4	30980	27465.8	14758	46345.2	35463.2	21940.8	Elongin-C	ELOC	0.00040499	0.000444168	0.000329118	0.000347708	0.000332131	0.000314625	0.000331488	1.22174	1.33992	0.99285	1.04893	1.00194	0.949129	1.18484	0.155782	0.186107	0.000392759
P50402	19	122242	114001	89278.9	171598	152173	80227.3	Emerin	EMD	0.00168098	0.00164458	0.00120343	0.001372	0.00200923	0.00135005	0.00157709	1.06587	1.04279	0.76307	0.869953	1.27401	0.85604	0.957246	0.811769	0.282937	0.00150966
P78549	2	12954	12055.7	9271.2	17857.9	18672.5	8306.73	Endonuclease III-like protein 1	NTHL1	0.000177764	0.000171148	0.000124603	0.000145391	0.000208649	0.00016566	0.000173234	1.02615	0.98796	0.71928	0.83928	1.20444	0.956282	0.911131	0.572097	0.238397	0.000157838
Q9Y371	1	8419.14	9782.65	3521.89	14734.5	15932.9	5019.27	Endophilin-B1	SH3GLB1	0.000144248	0.000141214	7.52904e-05	9.44934e-05	7.92603e-05	0.000141354	0.000105036	1.37332	1.34443	0.716806	0.899628	0.754601	1.34577	1.14485	0.630346	0.511904	0.000120251
P11021	24	173623	195131	135818	291493	241931	124772	Endoplasmic reticulum chaperone BiP	HSPA5	0.00287725	0.00279364	0.00187162	0.00194868	0.00305659	0.00214638	0.00238388	1.20696	1.17189	0.785115	0.81744	1.28219	0.900371	1.05465	0.795036	0.35091	0.00251417
Q9HD20	4	16254.6	24269.7	13318.6	36292.9	25876.2	11515.2	Endoplasmic reticulum transmembrane helix translocase	ATP13A1	0.000357864	0.000347827	0.000172731	0.000182436	0.000299735	0.00022957	0.000237247	1.5084	1.4661	0.728063	0.768969	1.26339	0.967642	1.23419	0.46641	0.535587	0.000292807
Q969X5	1	1378.29	1928.76	1301.35	2892.39	2197.84	989.209	Endoplasmic reticulum-Golgi intermediate compartment protein 1	ERGIC1	2.84401e-05	2.77203e-05	1.48384e-05	1.54694e-05	2.92869e-05	1.94989e-05	2.14184e-05	1.32784	1.29423	0.692789	0.722248	1.36737	0.910381	1.10495	0.728209	0.511934	2.36663e-05
Q96RQ1	3	34198.4	46623	25617.4	69809.7	53910.4	30216.3	Endoplasmic reticulum-Golgi intermediate compartment protein 2	ERGIC2	0.000687469	0.000669048	0.000453253	0.00038383	0.000576521	0.000478285	0.000479546	1.43358	1.39517	0.945173	0.800404	1.20222	0.997372	1.25798	0.256496	0.370998	0.000603257
P14625	11	74734.5	85170.8	56054.4	132946	115344	45933.9	Endoplasmin	HSP90B1	0.00125587	0.00127414	0.000689021	0.000838793	0.00126151	0.00102332	0.00104121	1.20617	1.22372	0.661753	0.805598	1.21158	0.982818	1.03054	0.895682	0.382203	0.00107301
O60869	1	1	1	1	1	1	1	Endothelial differentiation-related factor 1	EDF1	1.47453e-08	9.58389e-09	1.50003e-08	1.12236e-08	2.25051e-08	8.87186e-09	1.42002e-08	1.03839	0.674913	1.05634	0.790387	1.58484	0.624771	0.923214	0.822865	0.520397	1.31098e-08
Q96JJ3	4	18467.3	18278.3	10917.6	28481.3	21360	10776.6	Engulfment and cell motility protein 2	ELMO2	0.000269519	0.000272962	0.000161652	0.00020727	0.000245702	0.000189503	0.000214158	1.2585	1.27458	0.754826	0.967835	1.14729	0.884875	1.09597	0.635524	0.330091	0.000234711
Q6P2E9	7	56751	66255	38808.2	110202	75943.6	39477.2	Enhancer of mRNA-decapping protein 4	EDC4	0.000976947	0.00105616	0.000592169	0.000636953	0.00087338	0.000673761	0.000728031	1.3419	1.45071	0.813384	0.874898	1.19965	0.925456	1.202	0.41276	0.400425	0.000875093
O75521	1	5558.06	5203.73	5264.86	9036.81	5247.32	2993.12	Enoyl-CoA delta isomerase 2	ECI2	7.67304e-05	8.66078e-05	4.48976e-05	6.23817e-05	0.000118486	4.65535e-05	7.5807e-05	1.01218	1.14248	0.592262	0.822901	1.56299	0.614105	0.91564	0.812121	0.539553	6.9412e-05
Q9UBC2	2	11217.4	6345.82	3546.59	9100.39	7966.64	4998.12	Epidermal growth factor receptor substrate 15-like 1	EPS15L1	9.35708e-05	8.72172e-05	7.49733e-05	0.0001259	7.98162e-05	7.06789e-05	9.21315e-05	1.01562	0.946659	0.813763	1.36652	0.866329	0.767152	0.925348	0.720932	0.31449	8.52537e-05
Q9NRG7	1	15670.2	11101	10495.4	21759.7	18631.2	9366.02	Epimerase family protein SDR39U1	SDR39U1	0.000163687	0.000208542	0.000140493	0.000175877	0.000236199	0.000165293	0.000192456	0.850516	1.08358	0.729999	0.913854	1.22729	0.858859	0.888032	0.509309	0.251914	0.000170908
P24390	0	23549.2	37735.4	16870.1	39241.7	42502.1	16258.1	ER lumen protein-retaining receptor 1	KDELR1	0.000556419	0.000376088	0.000243876	0.000264308	0.000379663	0.000377072	0.000340348	1.63485	1.10501	0.716548	0.776582	1.11551	1.1079	1.15214	0.626012	0.512055	0.000392128
Q8N766	4	13480	13223.2	7865.75	20873.1	18028.7	8961.25	ER membrane protein complex subunit 1	EMC1	0.000194979	0.000200046	0.000134421	0.000151295	0.000177019	0.000159948	0.000162754	1.198	1.22913	0.825918	0.929592	1.08765	0.982758	1.08435	0.573011	0.240704	0.000176482
Q15006	1	3745.45	3820.6	2613.92	5676.1	5221.8	2132.41	ER membrane protein complex subunit 2	EMC2	5.63357e-05	5.43992e-05	3.19868e-05	4.20375e-05	5.88265e-05	4.63271e-05	4.90637e-05	1.14822	1.10875	0.651944	0.856795	1.19898	0.944223	0.969635	0.88044	0.325271	4.75739e-05
Q5J8M3	1	9820.63	10642.6	6213.79	16820	12286.4	5989.81	ER membrane protein complex subunit 4	EMC4	0.000156928	0.000161201	8.98489e-05	0.000110223	0.000139842	0.000109003	0.000119689	1.31113	1.34682	0.750683	0.92091	1.16837	0.910719	1.13621	0.553048	0.373195	0.000135993
Q9NPA0	1	2547.07	1661.7	1069.56	3173.11	3062.5	1939.43	ER membrane protein complex subunit 7	EMC7	2.45022e-05	3.04107e-05	2.9092e-05	2.85874e-05	2.40704e-05	2.71701e-05	2.66093e-05	0.920813	1.14286	1.0933	1.07434	0.904586	1.02107	1.05233	0.566694	0.148096	2.80016e-05
Q96RT1	3	8889.61	7247.35	5204.26	11702.3	9676.06	4838.75	Erbin	ERBIN	0.000106864	0.000112153	7.25827e-05	9.97738e-05	0.000117122	8.58446e-05	0.000100914	1.05897	1.11138	0.719256	0.988705	1.16062	0.850675	0.963201	0.820757	0.26017	9.72e-05
O75477	1	20085.7	7016.4	4496.78	11719.5	8247.66	14657.7	Erlin-1	ERLIN1	0.000103459	0.000112318	0.000219869	0.000225434	0.0001012	7.31721e-05	0.000133269	0.776316	0.842793	1.64982	1.69157	0.759369	0.549056	1.08964	0.851664	0.821877	0.000145215
O94905	7	148138	151446	114338	236477	189170	86367	Erlin-2	ERLIN2	0.00223312	0.00226637	0.00129553	0.00166265	0.00257319	0.00167829	0.00197137	1.13277	1.14964	0.657171	0.843395	1.30528	0.851329	0.97986	0.932128	0.381171	0.00193167
Q3B7T1	1	7029.68	5441.78	2401.73	7322.9	5935.36	2593.27	Erythroid differentiation-related factor 1	EDRF1	8.02405e-05	7.01819e-05	3.88997e-05	7.88986e-05	5.40511e-05	5.26577e-05	6.18691e-05	1.29694	1.13436	0.628742	1.27525	0.873636	0.851114	1.02001	0.938528	0.425064	6.31074e-05
Q8NBQ5	3	27905.1	23971.8	14195.4	46015.6	43947.7	15480.2	Estradiol 17-beta-dehydrogenase 11	HSD17B11	0.000353471	0.000441008	0.000232208	0.000313197	0.000319469	0.000389897	0.000340854	1.03701	1.29383	0.681253	0.918858	0.937259	1.14388	1.00403	0.984223	0.332215	0.000342229
Q9NTX5	4	20330.6	23463.6	14548.4	35966.9	31073.6	15019.7	Ethylmalonyl-CoA decarboxylase	ECHDC1	0.000345977	0.000344703	0.000225299	0.000228183	0.000327414	0.00027568	0.000277092	1.2486	1.244	0.813083	0.823492	1.1816	0.994904	1.10189	0.596906	0.318614	0.000305326
P50548	2	32960	27688.3	17183.8	41539.6	37437.8	18156.1	ETS domain-containing transcription factor ERF	ERF	0.000408272	0.000398111	0.000272346	0.000369931	0.000386723	0.000332143	0.000362932	1.12493	1.09693	0.750406	1.01929	1.06555	0.915164	0.990754	0.946049	0.222138	0.000359577
P41162	1	4543.01	4946.49	2466.03	6694.63	5955.96	3542.92	ETS translocation variant 3	ETV3	7.29373e-05	6.41606e-05	5.31448e-05	5.09891e-05	5.54982e-05	5.28404e-05	5.31093e-05	1.37334	1.20809	1.00067	0.96008	1.04498	0.994938	1.19403	0.154201	0.193563	6.34142e-05
P60842	23	426496	588125	346351	926008	716133	323472	Eukaryotic initiation factor 4A-I	EIF4A1	0.00867206	0.00887476	0.00485217	0.00478683	0.00779465	0.00635343	0.00631164	1.37398	1.4061	0.768765	0.758414	1.23496	1.00662	1.18295	0.502956	0.456522	0.00746633
Q14240	3	5191.29	5088.64	2795.23	7951.05	6736.82	3683.57	Eukaryotic initiation factor 4A-II	EIF4A2	7.50333e-05	7.6202e-05	5.52546e-05	5.82651e-05	6.29069e-05	5.97681e-05	6.03133e-05	1.24406	1.26344	0.916125	0.96604	1.043	0.990959	1.14121	0.286581	0.200246	6.883e-05
P38919	19	113394	137778	80203.8	206561	160833	73475.8	Eukaryotic initiation factor 4A-III	EIF4A3	0.00203157	0.00197965	0.00110216	0.00127269	0.00180499	0.00142688	0.00150152	1.35301	1.31843	0.734028	0.847601	1.20211	0.950292	1.13516	0.583229	0.404785	0.00170446
P62495	7	53329.8	69095.2	35960.5	113791	82509.8	37835	Eukaryotic peptide chain release factor subunit 1	ETF1	0.00101883	0.00109056	0.000567536	0.000598554	0.000809293	0.000732015	0.000713287	1.42836	1.52893	0.795663	0.839149	1.1346	1.02626	1.25098	0.36388	0.439289	0.000892309
P05198	4	37748.5	38926.6	21653.3	52694.8	48315	24104.8	Eukaryotic translation initiation factor 2 subunit 1	EIF2S1	0.000573982	0.000505021	0.000361579	0.000423675	0.000487309	0.000428644	0.000446543	1.28539	1.13096	0.809731	0.94879	1.09129	0.959917	1.07536	0.636051	0.257189	0.000480194
P20042	2	9651.46	10116.2	5769.88	15790.6	11977.1	5896.64	Eukaryotic translation initiation factor 2 subunit 2	EIF2S2	0.000149166	0.000151336	8.84513e-05	0.000108324	0.000129852	0.000106259	0.000114812	1.29922	1.31812	0.770403	0.943497	1.131	0.925507	1.12925	0.536019	0.336426	0.000129651
P41091	1	231149	217207	138250	316371	322362	153195	Eukaryotic translation initiation factor 2 subunit 3	EIF2S3	0.00320278	0.00303207	0.00229797	0.00259434	0.00311132	0.00285995	0.0028552	1.12173	1.06195	0.804837	0.908635	1.0897	1.00166	0.996172	0.973997	0.191014	0.00284427
Q9BQI3	1	3583.53	3594.27	1702	5293.33	4709.21	1924.12	Eukaryotic translation initiation factor 2-alpha kinase 1	EIF2AK1	5.29985e-05	5.07307e-05	2.88623e-05	4.02202e-05	3.83036e-05	4.17795e-05	4.01011e-05	1.32162	1.26507	0.719738	1.00297	0.955176	1.04185	1.10214	0.625564	0.335804	4.41972e-05
Q9NZJ5	2	13378.8	17883.3	13177.4	31178.4	22131.1	9207.23	Eukaryotic translation initiation factor 2-alpha kinase 3	EIF2AK3	0.000263694	0.00029881	0.000138111	0.000150158	0.000296557	0.000196344	0.000214353	1.23018	1.39401	0.644315	0.700518	1.3835	0.915983	1.0895	0.783093	0.547779	0.000233538
P41214	1	6318.24	7556.44	4716.55	11902.5	9325.62	3477.52	Eukaryotic translation initiation factor 2D	EIF2D	0.000111422	0.000114072	5.21637e-05	7.09136e-05	0.000106146	8.27356e-05	8.65985e-05	1.28665	1.31725	0.602363	0.818878	1.22573	0.955393	1.06875	0.806102	0.460812	9.25525e-05
Q14152	8	45138.9	41223.4	25997.4	67953.7	52584.5	23820.3	Eukaryotic translation initiation factor 3 subunit A	EIF3A	0.000607851	0.000651261	0.000357312	0.000506623	0.000585072	0.000466522	0.000519406	1.17028	1.25386	0.687925	0.975389	1.12643	0.898184	1.03735	0.852716	0.328368	0.000538808
P55884	16	97975	112894	55259.5	165850	119426	61354.7	Eukaryotic translation initiation factor 3 subunit B	EIF3B	0.00166466	0.00158949	0.000920339	0.00109964	0.00124362	0.00105953	0.00113426	1.46761	1.40134	0.811398	0.969472	1.09641	0.934117	1.22678	0.34964	0.376124	0.0013915
Q99613	1	140660	183427	93709.8	299400	212738	107951	Eukaryotic translation initiation factor 3 subunit C	EIF3C	0.00270468	0.00286942	0.00161929	0.00157872	0.00210894	0.00188738	0.00185835	1.45542	1.54407	0.871362	0.849527	1.13485	1.01562	1.29029	0.269511	0.409604	0.0023978
O15371	9	56608.5	71799.8	35469.9	106087	71762.5	41590	Eukaryotic translation initiation factor 3 subunit D	EIF3D	0.00105871	0.00101672	0.000623862	0.000635354	0.000798253	0.000636667	0.000690091	1.53416	1.47332	0.904029	0.920681	1.15674	0.922584	1.30383	0.231256	0.39004	0.000899764
P60228	6	38473.4	38095.4	24244.5	62240.6	46776.5	28471.3	Eukaryotic translation initiation factor 3 subunit E	EIF3E	0.000561727	0.000596507	0.000427077	0.000431812	0.000545624	0.000414994	0.000464143	1.21025	1.28518	0.920142	0.930341	1.17555	0.894108	1.13852	0.384973	0.259918	0.000528437
O00303	6	18961.1	23243	13907.1	42291.4	32061.7	14915.4	Eukaryotic translation initiation factor 3 subunit F	EIF3F	0.000342725	0.000405316	0.000223735	0.000212812	0.00031298	0.000284447	0.00027008	1.26897	1.50073	0.828403	0.787961	1.15884	1.0532	1.19937	0.427405	0.411289	0.000323925
O75821	3	57373.4	58121.9	37120.5	85120.7	56233.9	48833.8	Eukaryotic translation initiation factor 3 subunit G	EIF3G	0.000857023	0.000815787	0.000732521	0.000643939	0.0008354	0.000498899	0.000659413	1.29968	1.23714	1.11087	0.976534	1.26688	0.756582	1.2159	0.243245	0.325743	0.000801777
Q13347	11	90487.6	98415.5	52946.8	144858	102529	60768	Eukaryotic translation initiation factor 3 subunit I	EIF3I	0.00145116	0.0013883	0.000911538	0.0010156	0.00119157	0.000909625	0.00103893	1.39678	1.33628	0.87738	0.977543	1.14692	0.875539	1.20348	0.326358	0.32846	0.00125033
Q9Y262	4	61947.8	62976.2	33600.9	92634.1	77450.5	43072.5	Eukaryotic translation initiation factor 3 subunit L	EIF3L	0.000928601	0.000887795	0.0006461	0.000695279	0.000756191	0.00068713	0.000712867	1.30263	1.24539	0.906341	0.975328	1.06077	0.963897	1.15145	0.300227	0.2227	0.000820832
Q04637	67	620783	626467	307379	886473	730234	359651	Eukaryotic translation initiation factor 4 gamma 1	EIF4G1	0.00923742	0.00849587	0.00539487	0.00696744	0.00691758	0.00647853	0.00678785	1.36088	1.25163	0.794783	1.02646	1.01911	0.95443	1.13576	0.480921	0.303662	0.00770939
P78344	3	12091.5	11854.4	6094.8	16149.7	12226.3	5857.44	Eukaryotic translation initiation factor 4 gamma 2	EIF4G2	0.000174796	0.000154777	8.78633e-05	0.00013571	0.000137164	0.00010847	0.000127115	1.37511	1.21762	0.691213	1.06762	1.07906	0.853321	1.09465	0.688448	0.384244	0.000139146
O43432	5	68178.5	59211.9	33850.3	85130.6	82216.7	47939.7	Eukaryotic translation initiation factor 4 gamma 3	EIF4G3	0.000873096	0.000815882	0.000719108	0.00076521	0.000761802	0.000729414	0.000752142	1.16081	1.08474	0.95608	1.01737	1.01284	0.969782	1.06721	0.336837	0.107215	0.000802695
P23588	1	6262.87	6832.48	4311.48	10490.4	7461.79	2922.07	Eukaryotic translation initiation factor 4B	EIF4B	0.000100747	0.000100538	4.38319e-05	7.02922e-05	9.703e-05	6.62e-05	7.78407e-05	1.29427	1.29159	0.563097	0.903026	1.24652	0.850454	1.04965	0.864596	0.478051	8.17057e-05
Q9NRA8	1	2149.3	3127.49	1376.01	4609.45	3476.74	1799.03	Eukaryotic translation initiation factor 4E transporter	EIF4ENIF1	4.61157e-05	4.41765e-05	2.6986e-05	2.4123e-05	3.09671e-05	3.08451e-05	2.86451e-05	1.6099	1.5422	0.942081	0.842135	1.08106	1.0768	1.36473	0.182522	0.412236	3.90927e-05
Q13541	1	729.03	866.193	393.733	1323.49	679.827	562.099	Eukaryotic translation initiation factor 4E-binding protein 1	EIF4EBP1	1.27723e-05	1.26842e-05	8.43164e-06	8.18237e-06	8.86099e-06	6.03133e-06	7.69156e-06	1.66055	1.64911	1.09622	1.06381	1.15204	0.784149	1.46863	0.0966624	0.428503	1.1296e-05
Q15056	2	14167	14510.2	6921.51	18249.7	18669.6	8779.89	Eukaryotic translation initiation factor 4H	EIF4H	0.000213957	0.000174903	0.000131701	0.000159006	0.000155769	0.000165634	0.000160136	1.3361	1.09222	0.822431	0.99294	0.972728	1.03433	1.08358	0.605814	0.259184	0.00017352
P63241	1	46209.7	53971.2	24679.4	72460.2	53776	31902.6	Eukaryotic translation initiation factor 5A-1	EIF5A	0.00079582	0.000694451	0.000478548	0.00051864	0.00055541	0.000477093	0.000517048	1.53916	1.34311	0.925539	1.00308	1.07419	0.922725	1.26927	0.221591	0.327832	0.000656273
Q96CN4	2	6694.15	7743.45	5438.5	11610.2	8929.44	3736.54	EVI5-like protein	EVI5L	0.000114179	0.000111271	5.60491e-05	7.51327e-05	0.000122394	7.92207e-05	9.2249e-05	1.23773	1.2062	0.607585	0.814455	1.32678	0.85877	1.01717	0.950977	0.457643	9.3833e-05
P43003	1	2799.7	2801.23	2344.3	4645.44	3843.67	1455.11	Excitatory amino acid transporter 1	SLC1A3	4.1305e-05	4.45214e-05	2.18271e-05	3.14228e-05	5.27586e-05	3.41005e-05	3.94273e-05	1.04762	1.1292	0.553603	0.796981	1.33812	0.864895	0.910143	0.735024	0.411081	3.58845e-05
Q9NV70	1	6348.81	6970.61	4251.58	11732.8	7648.25	4599.15	Exocyst complex component 1	EXOC1	0.000102783	0.000112446	6.89886e-05	7.12567e-05	9.5682e-05	6.78542e-05	7.82643e-05	1.31329	1.43675	0.881482	0.910463	1.22255	0.866988	1.2105	0.356569	0.374334	9.47393e-05
Q96KP1	2	8404.58	10867.7	6539.39	17872	14188.1	5315.39	Exocyst complex component 2	EXOC2	0.000160247	0.000171283	7.97324e-05	9.43299e-05	0.000147169	0.000125875	0.000122458	1.30859	1.39871	0.6511	0.770304	1.20179	1.0279	1.11946	0.677596	0.474992	0.000137087
Q96A65	7	37604	46623.1	28599.2	75232	55302.5	22890.3	Exocyst complex component 4	EXOC4	0.00068747	0.000721015	0.000343361	0.000422053	0.000643626	0.000490636	0.000518772	1.32519	1.38985	0.661873	0.813562	1.24067	0.945764	1.12564	0.659771	0.472159	0.000583949
Q8TAG9	4	21187.7	25548	15206	40803.6	28955.8	12839.7	Exocyst complex component 6	EXOC6	0.000376711	0.000391057	0.000192599	0.000237803	0.000342212	0.000256892	0.000278969	1.35037	1.4018	0.690397	0.852435	1.2267	0.920862	1.14752	0.595755	0.457911	0.000320123
Q8IYI6	1	2001.96	2661.68	1207.39	3577.46	2694.35	1232.84	Exocyst complex component 8	EXOC8	3.92471e-05	3.4286e-05	1.84929e-05	2.24693e-05	2.71724e-05	2.39039e-05	2.45152e-05	1.60093	1.39856	0.754346	0.916545	1.10839	0.975064	1.25128	0.390976	0.458892	3.06754e-05
Q9UQ84	3	7671.06	9017.14	5848.09	13651.6	10135.3	4323.47	Exonuclease 1	EXO1	0.00013296	0.000130835	6.48532e-05	8.60972e-05	0.000131612	8.99189e-05	0.000102543	1.29663	1.27591	0.632452	0.839624	1.28348	0.876893	1.06833	0.805868	0.460204	0.00010955
Q86TP1	1	7582.52	8696.5	4636.23	13855.4	9518.27	4838.26	Exopolyphosphatase PRUNE1	PRUNE1	0.000128232	0.000132789	7.25753e-05	8.51035e-05	0.000104339	8.44448e-05	9.12956e-05	1.40458	1.45449	0.794949	0.932175	1.14287	0.92496	1.21801	0.385042	0.396971	0.000111199
Q9Y3B2	1	3567.13	3463.49	1709.39	4763.26	4380.72	2165.74	Exosome complex component CSL4	EXOSC1	5.10701e-05	4.56506e-05	3.24867e-05	4.00361e-05	3.84699e-05	3.88651e-05	3.91237e-05	1.30535	1.16683	0.830358	1.02332	0.983289	0.99339	1.10084	0.51553	0.245346	4.30691e-05
Q13868	5	22869	20664	11020.8	29453.2	25699.5	14308.7	Exosome complex component RRP4	EXOSC2	0.000304696	0.000282276	0.000214635	0.000256674	0.000248024	0.000228003	0.000244233	1.24756	1.15577	0.878809	1.05094	1.01552	0.933544	1.09405	0.463558	0.202957	0.000267202
Q96B26	1	5427.77	6176.3	3552.41	8690.95	6615.53	3565.61	Exosome complex component RRP43	EXOSC8	9.10712e-05	8.32931e-05	5.34851e-05	6.09193e-05	7.99471e-05	5.8692e-05	6.65195e-05	1.36909	1.25216	0.804052	0.915812	1.20186	0.882328	1.14177	0.517218	0.359392	7.59498e-05
Q06265	1	5987.08	6754.15	3727.37	9799.08	7188.12	3954.76	Exosome complex component RRP45	EXOSC9	9.95917e-05	9.39133e-05	5.93225e-05	6.71968e-05	8.38847e-05	6.3772e-05	7.16178e-05	1.3906	1.31131	0.82832	0.93827	1.17128	0.890448	1.17674	0.41808	0.351967	8.42758e-05
Q9Y2L1	24	217486	233163	127431	366847	294803	151836	Exosome complex exonuclease RRP44	DIS3	0.00343805	0.00351582	0.00227758	0.00244098	0.00286783	0.00261545	0.00264142	1.30159	1.33103	0.862254	0.924116	1.08572	0.990168	1.16496	0.357254	0.279103	0.00307715
P42285	8	56405.6	60201.8	42225.8	90167.9	69336.9	31127.6	Exosome RNA helicase MTR4	MTREX	0.000887692	0.000864159	0.000466923	0.000633076	0.000950294	0.000615147	0.000732839	1.2113	1.17919	0.637142	0.863868	1.29673	0.839403	1.00921	0.971005	0.414122	0.000739591
Q93063	1	6608.99	7184.31	4172.69	9891.92	9233.78	3637.98	Exostosin-2	EXT2	0.000105935	9.48031e-05	5.45707e-05	7.41769e-05	9.39066e-05	8.19208e-05	8.33348e-05	1.27119	1.13762	0.654837	0.890108	1.12686	0.983032	1.02122	0.920416	0.346373	8.51028e-05
O14980	15	60513.8	81598.3	44616.1	142682	93133.2	41251.1	Exportin-1	XPO1	0.00120319	0.00136745	0.000618778	0.000679185	0.00100409	0.000826264	0.000836512	1.43834	1.6347	0.739712	0.811924	1.20033	0.987749	1.27092	0.408773	0.531389	0.00106314
P55060	11	61481	77490.6	46365.6	128935	90116.8	39753.4	Exportin-2	CSE1L	0.00114262	0.0012357	0.000596312	0.00069004	0.00104346	0.000799503	0.000844334	1.35328	1.46352	0.706251	0.817259	1.23584	0.946903	1.17435	0.548878	0.480311	0.000991544
Q9C0E2	3	8274.34	11243.4	7508.7	17562.6	12523.5	5700.92	Exportin-4	XPO4	0.000165787	0.000168319	8.55154e-05	9.28682e-05	0.000168984	0.000111106	0.000124319	1.33356	1.35392	0.687868	0.747013	1.35927	0.893718	1.12511	0.684532	0.522349	0.000139874
Q9HAV4	4	24247.7	29072.3	22116.5	47985.4	27362.4	17134.7	Exportin-5	XPO5	0.000428678	0.000459887	0.000257026	0.000272147	0.000497733	0.000242756	0.000337545	1.26999	1.36245	0.761455	0.806254	1.47457	0.719179	1.1313	0.68718	0.568618	0.000381864
Q9UIA9	6	35199.9	51232.2	30678.1	83681.4	52732.5	25840.5	Exportin-7	XPO7	0.000755433	0.000801994	0.000387615	0.00039507	0.000690413	0.000467835	0.000517773	1.459	1.54893	0.748619	0.763019	1.33343	0.903552	1.25218	0.455882	0.575053	0.000648347
O43592	13	60028.6	64196.5	41453.5	104213	68215.9	33634.7	Exportin-T	XPOT	0.000946594	0.000998763	0.00050453	0.000673739	0.000932913	0.000605202	0.000737285	1.28389	1.35465	0.684308	0.913811	1.26534	0.820852	1.10762	0.691398	0.450637	0.000816629
Q9BSJ8	3	12303.1	16329.2	9444.61	22625.2	18444.2	9014.77	Extended synaptotagmin-1	ESYT1	0.000240778	0.000216838	0.000135224	0.000138086	0.000212551	0.000163635	0.000171424	1.40457	1.26492	0.788828	0.805523	1.23992	0.954561	1.15277	0.535752	0.411054	0.000197613
A0FGR8	4	18729.4	27343.3	16904.4	41073.4	31348.6	14039.8	Extended synaptotagmin-2	ESYT2	0.000403185	0.000393643	0.0002106	0.000210212	0.000380433	0.00027812	0.000289588	1.39227	1.35932	0.72724	0.725898	1.3137	0.960398	1.15961	0.593677	0.508148	0.000335809
P15311	1	9106.44	9271.31	5399.27	13782.8	11258.9	5959.01	Ezrin	EZR	0.000136708	0.000132093	8.93868e-05	0.000102207	0.000121511	9.98874e-05	0.000107869	1.26736	1.22457	0.828664	0.947518	1.12647	0.926011	1.10687	0.524449	0.27082	0.000119396
Q9Y5B9	1	1667.51	2354.46	500.591	2619.18	2067.88	1163.62	FACT complex subunit SPT16	SUPT16H	3.47172e-05	2.5102e-05	1.74547e-05	1.87155e-05	1.12658e-05	1.83459e-05	1.61091e-05	2.15513	1.55825	1.08353	1.1618	0.699346	1.13886	1.59897	0.157177	0.679701	2.57579e-05
P52907	10	27507.9	21036.2	14160.4	39523.7	30075.3	23205.4	F-actin-capping protein subunit alpha-1	CAPZA1	0.000310184	0.00037879	0.000348087	0.000308739	0.000318681	0.000266824	0.000298082	1.0406	1.27076	1.16776	1.03575	1.06911	0.895138	1.15971	0.134401	0.157346	0.000345687
P47755	5	8679.87	8616.62	4067.53	15557.2	12375.8	6384.21	F-actin-capping protein subunit alpha-2	CAPZA2	0.000127054	0.000149099	9.57649e-05	9.74197e-05	9.15399e-05	0.000109797	9.95855e-05	1.27583	1.49719	0.961636	0.978252	0.91921	1.10254	1.24489	0.210802	0.293249	0.000123973
P47756	7	33028.4	16843.7	12763.3	40031.8	32246.9	27126.5	F-actin-capping protein subunit beta	CAPZB	0.000248365	0.00038366	0.000406905	0.000370698	0.000287238	0.00028609	0.000314676	0.789274	1.21923	1.29309	1.17803	0.912808	0.909158	1.10053	0.607352	0.320656	0.00034631
Q5VZK9	1	1002.79	673.665	394.528	977.795	1129.27	312.276	F-actin-uncapping protein LRRC16A	CARMIL1	9.93337e-06	9.37108e-06	4.68423e-06	1.12549e-05	8.87887e-06	1.00187e-05	1.00508e-05	0.988314	0.932369	0.466055	1.1198	0.883398	0.996804	0.795579	0.317339	0.301779	7.99623e-06
Q96CU9	4	33499.2	37960.6	23859.7	60019.7	54993	23542.2	FAD-dependent oxidoreductase domain-containing protein 1	FOXRED1	0.00055974	0.000575222	0.00035314	0.000375983	0.000536964	0.00048789	0.000466945	1.19873	1.23188	0.756277	0.805196	1.14995	1.04485	1.0623	0.752157	0.325183	0.000496034
Q8IWF2	3	24330.4	27376.7	14012.6	37638.4	32914.1	15589.1	FAD-dependent oxidoreductase domain-containing protein 2	FOXRED2	0.000403677	0.000360723	0.000233841	0.000273076	0.000315355	0.000292009	0.00029348	1.37549	1.22912	0.796789	0.930475	1.07454	0.994989	1.1338	0.495523	0.311819	0.000332747
Q9BXW9	5	31757.9	35218.9	24386.9	61072.4	51837.6	26337.1	Fanconi anemia group D2 protein	FANCD2	0.000519312	0.000585312	0.000395063	0.000356439	0.000548829	0.000459896	0.000455055	1.14121	1.28624	0.868167	0.783289	1.20607	1.01064	1.09854	0.599509	0.31479	0.000499896
Q9NVI1	7	54974.9	67843.7	44623.1	114828	81252.3	34604.1	Fanconi anemia group I protein	FANCI	0.00100037	0.0011005	0.000519072	0.000617018	0.00100425	0.000720859	0.000780708	1.28137	1.40962	0.664873	0.790331	1.28633	0.923341	1.11862	0.686885	0.490919	0.000873315
Q9BX63	2	9382.63	10951.6	5066.63	15965.5	13529.2	5836.39	Fanconi anemia group J protein	BRIP1	0.000161484	0.000153011	8.75475e-05	0.000105307	0.000114025	0.000120029	0.00011312	1.42754	1.35264	0.773932	0.930931	1.00799	1.06107	1.1847	0.428669	0.36601	0.000134014
Q96AE4	8	240186	173497	96652.8	267303	273134	157146	Far upstream element-binding protein 1	FUBP1	0.00255826	0.00256181	0.00235723	0.00269576	0.00217518	0.0024232	0.00243138	1.05218	1.05364	0.969503	1.10874	0.894626	0.996637	1.02511	0.729889	0.119884	0.00249243
Q92945	6	43295.6	44157.6	24157	64883.3	53725	25958	Far upstream element-binding protein 2	KHSRP	0.000651116	0.000621834	0.000389377	0.000485935	0.000543655	0.00047664	0.000502077	1.29685	1.23853	0.775534	0.96785	1.08281	0.949338	1.10364	0.575292	0.296576	0.000554109
Q96I24	7	54011.1	47718.6	24724.9	69613.2	58729.9	29485	Far upstream element-binding protein 3	FUBP3	0.000703624	0.000667165	0.000442283	0.000606201	0.000556435	0.000521043	0.000561227	1.25373	1.18876	0.788065	1.08014	0.991462	0.928401	1.07685	0.639965	0.265219	0.000604357
P14324	3	12021.7	16123.7	7359.05	23686.5	18696.5	8807.82	Farnesyl pyrophosphate synthase	FDPS	0.000237749	0.000227009	0.00013212	0.000134927	0.000165616	0.000165873	0.000155472	1.52921	1.46013	0.849799	0.867853	1.06525	1.0669	1.27971	0.283096	0.401574	0.000198959
Q9NVQ4	1	7863.96	8803.34	5076.81	12194.3	9327.34	5811.39	Fas apoptotic inhibitory molecule 1	FAIM	0.000129808	0.000116869	8.71725e-05	8.82622e-05	0.000114254	8.27508e-05	9.5089e-05	1.36512	1.22905	0.916747	0.928207	1.20155	0.870246	1.17031	0.366731	0.309394	0.000111283
Q96CS3	4	38479.8	43420.2	29114.1	63658.5	53650.1	22719.5	FAS-associated factor 2	FAF2	0.000640242	0.000610096	0.0003408	0.000431883	0.000655214	0.000475976	0.000521025	1.22881	1.17095	0.654095	0.828911	1.25755	0.913539	1.01795	0.940193	0.39184	0.000530379
Q16658	3	9348.24	10679.9	6562.74	17180.8	12543.9	5498.87	Fascin	FSCN1	0.000157478	0.000164659	8.24846e-05	0.000104921	0.000147695	0.000111287	0.000121301	1.29824	1.35744	0.679998	0.864965	1.21759	0.917447	1.11189	0.668951	0.430728	0.000134874
Q9NYY8	4	20474.7	21708.2	14029.6	31867.4	27413.8	11992.1	FAST kinase domain-containing protein 2, mitochondrial	FASTKD2	0.000320093	0.000305414	0.000179885	0.000229801	0.000315736	0.000243211	0.000262916	1.21747	1.16164	0.684192	0.874047	1.2009	0.925052	1.0211	0.91999	0.343731	0.000268464
Q969Z0	5	69731.5	75931.2	49786.4	127941	97216.1	45995.7	FAST kinase domain-containing protein 4	TBRG4	0.00111963	0.00122617	0.000689949	0.000782641	0.00112045	0.000862487	0.000921858	1.21453	1.33011	0.748433	0.848982	1.21542	0.935596	1.09769	0.665065	0.372858	0.00101192
Q7L8L6	5	44685.6	50122.2	37334	80873.8	63561	23427.8	FAST kinase domain-containing protein 5, mitochondrial	FASTKD5	0.000739066	0.000775085	0.000351424	0.000501535	0.000840203	0.000563904	0.000635214	1.16349	1.2202	0.553237	0.789553	1.32271	0.887738	0.978974	0.941476	0.462503	0.000621858
P49327	41	226526	285974	144902	446439	331483	146327	Fatty acid synthase	FASN	0.00421676	0.00427862	0.00219495	0.00254245	0.00326103	0.00294087	0.00291478	1.44668	1.4679	0.75304	0.87226	1.11879	1.00895	1.22254	0.415807	0.433861	0.00356344
Q8WVX9	4	16606.8	18145.4	13843.2	29183.1	26826.3	9025.78	Fatty acyl-CoA reductase 1	FAR1	0.000267559	0.000279687	0.000135389	0.000186389	0.000311542	0.000237999	0.00024531	1.0907	1.14014	0.551911	0.75981	1.26999	0.970197	0.927582	0.777512	0.403756	0.000227545
Q9UK96	3	9264.25	8993.73	4673.97	13181	9988.97	5796.3	F-box only protein 10	FBXO10	0.000132615	0.000126325	8.69461e-05	0.000103979	0.000105188	8.86207e-05	9.92624e-05	1.336	1.27264	0.875922	1.04751	1.0597	0.892792	1.16152	0.352501	0.27177	0.000115295
Q9UK99	1	2460.04	2347.46	1503.25	4069.74	2816.14	1437.45	F-box only protein 3	FBXO3	3.46139e-05	3.9004e-05	2.15622e-05	2.76106e-05	3.38307e-05	2.49844e-05	2.88086e-05	1.20151	1.3539	0.748466	0.958415	1.17433	0.867256	1.10129	0.644522	0.359632	3.17267e-05
Q8TB52	2	4431.01	5042.8	2682.72	7533.03	6337.42	3246.22	F-box only protein 30	FBXO30	7.43574e-05	7.21957e-05	4.86942e-05	4.97321e-05	6.03747e-05	5.62247e-05	5.54438e-05	1.34113	1.30214	0.878262	0.896982	1.08893	1.01408	1.17385	0.334039	0.280722	6.50824e-05
Q5XUX0	1	5611.79	5776.8	3342.69	10254.7	7641.2	3523.2	F-box only protein 31	FBXO31	8.51805e-05	9.828e-05	5.2849e-05	6.29847e-05	7.52274e-05	6.77917e-05	6.86679e-05	1.24047	1.43124	0.769631	0.917236	1.09552	0.987239	1.14711	0.50942	0.355787	7.87698e-05
Q9Y3I1	1	2144.88	2608.08	1437.79	4163.25	3202.41	1392.4	F-box only protein 7	FBXO7	3.84569e-05	3.99001e-05	2.08864e-05	2.40734e-05	3.23576e-05	2.84113e-05	2.82808e-05	1.35982	1.41086	0.738538	0.851227	1.14416	1.00462	1.16974	0.505067	0.411675	3.30811e-05
Q9UK97	4	25634.3	25447.7	13185.1	36332.1	30550.4	16960.8	F-box only protein 9	FBXO9	0.000375233	0.000348203	0.000254417	0.00028771	0.000296732	0.000271039	0.00028516	1.31587	1.22108	0.89219	1.00894	1.04058	0.950478	1.14305	0.336418	0.228414	0.000325951
Q9UKA2	1	5730.33	5897.98	2874.84	8072.84	7732.13	3380.31	F-box/LRR-repeat protein 4	FBXL4	8.69672e-05	7.73692e-05	5.07055e-05	6.43152e-05	6.46985e-05	6.85984e-05	6.58707e-05	1.32027	1.17456	0.769774	0.976385	0.982205	1.04141	1.0882	0.62328	0.287904	7.16807e-05
P0C2W1	1	5895.86	4635.37	2352.11	7810.5	6569.15	3164.6	F-box/SPRY domain-containing protein 1	FBXO45	6.83498e-05	7.4855e-05	4.74699e-05	6.6173e-05	5.29344e-05	5.82806e-05	5.91294e-05	1.15594	1.26595	0.802814	1.11912	0.895231	0.985646	1.0749	0.652344	0.270569	6.35582e-05
Q9UKB1	0	3446.89	4689.81	1443.1	6811.14	4239.75	2359.41	F-box/WD repeat-containing protein 11	FBXW11	6.91525e-05	6.52772e-05	3.53919e-05	3.86866e-05	3.24771e-05	3.76145e-05	3.62594e-05	1.90716	1.80028	0.976074	1.06694	0.895689	1.03737	1.56117	0.133655	0.529181	5.66072e-05
O60907	0	11461.3	10856	4565.32	18206.1	17031	8263.62	F-box-like/WD repeat-containing protein TBL1X	TBL1X	0.000160075	0.000174485	0.000123957	0.000128637	0.000102743	0.000151097	0.000127492	1.25557	1.3686	0.972269	1.00898	0.805875	1.18514	1.19881	0.284316	0.305702	0.000152839
Q9Y2L6	1	4490.22	4728.36	2465.1	6710.72	6039.32	2460.26	FERM domain-containing protein 4B	FRMD4B	6.97209e-05	6.43149e-05	3.69046e-05	5.03966e-05	5.54771e-05	5.35799e-05	5.31512e-05	1.31175	1.21003	0.694331	0.948174	1.04376	1.00807	1.07204	0.728095	0.335058	5.69801e-05
Q96NE9	1	6677	6371.06	3740.5	9310.16	8426.45	3687.45	FERM domain-containing protein 6	FRMD6	9.3943e-05	8.92276e-05	5.53128e-05	7.49402e-05	8.41802e-05	7.47583e-05	7.79595e-05	1.20502	1.14454	0.709507	0.96127	1.07979	0.958936	1.01969	0.908618	0.279358	7.94945e-05
O94887	6	46475.6	47199.5	35932.4	76138.1	68633.3	29552	FERM, ARHGEF and pleckstrin domain-containing protein 2	FARP2	0.000695969	0.0007297	0.000443288	0.000521626	0.000808661	0.000608905	0.000646397	1.07669	1.12887	0.685783	0.806974	1.25103	0.941998	0.963782	0.85948	0.326767	0.000622986
Q96AC1	3	17214.6	16177.4	8283.28	25120.2	21606.4	9574.14	Fermitin family homolog 2	FERMT2	0.00023854	0.000240749	0.000143615	0.00019321	0.000186416	0.000191689	0.000190438	1.25258	1.26418	0.754128	1.01455	0.978877	1.00657	1.0903	0.620373	0.291905	0.000207635
Q53EP0	1	9230.95	7800.89	4151.38	11255.9	12724.7	5599.62	Fibronectin type III domain-containing protein 3B	FNDC3B	0.000115026	0.000107875	8.39959e-05	0.000103605	9.34271e-05	0.000112891	0.000103308	1.11343	1.04421	0.813065	1.00288	0.904357	1.09277	0.990236	0.930947	0.182889	0.000102299
Q9Y2H6	3	16412	15591.4	8115.02	23785.9	19033.2	10614.5	Fibronectin type-III domain-containing protein 3A	FNDC3A	0.000229899	0.000227961	0.00015922	0.000184202	0.000182629	0.00016886	0.000178564	1.28749	1.27664	0.891672	1.03158	1.02277	0.945657	1.15193	0.317035	0.23194	0.000205694
Q6PIW4	6	32093.2	36716.4	19759.7	53509.6	45650.5	20135.9	Fidgetin-like protein 1	FIGNL1	0.000541393	0.00051283	0.000302045	0.000360202	0.000444693	0.000405005	0.0004033	1.34241	1.27158	0.748934	0.893136	1.10264	1.00423	1.12098	0.57177	0.344776	0.000452089
Q5D862	2	9003.48	9766.52	9045.65	12385.5	7814.01	5647.71	Filaggrin-2	FLG2	0.00014401	0.000118701	8.47173e-05	0.000101052	0.000203573	6.93248e-05	0.00012465	1.15532	0.952276	0.679642	0.810685	1.63316	0.556157	0.929078	0.850571	0.574876	0.000115809
P21333	6	13512.5	15949.9	8294.07	24847.1	16042.9	9933.22	Filamin-A	FLNA	0.000235186	0.000238132	0.000149001	0.000151659	0.000186659	0.00014233	0.000160216	1.46793	1.48632	0.930003	0.946591	1.16504	0.888364	1.29475	0.216327	0.36815	0.00020744
O75369	1	1675.41	1485.88	880.679	2423.14	2135.19	808.284	Filamin-B	FLNB	2.19097e-05	2.32231e-05	1.21245e-05	1.88041e-05	1.98197e-05	1.89431e-05	1.9189e-05	1.14178	1.21023	0.631846	0.979945	1.03287	0.987186	0.99462	0.977982	0.317316	1.90858e-05
Q14315	1	1438.4	1696.94	1365.99	2414.42	2540.23	710.086	Filamin-C	FLNC	2.50218e-05	2.31395e-05	1.06515e-05	1.6144e-05	3.07416e-05	2.25365e-05	2.31407e-05	1.08129	0.999948	0.460292	0.697646	1.32846	0.97389	0.847176	0.597737	0.430907	1.96043e-05
Q5T1M5	1	287.669	512.032	364.954	814.399	617.855	186.109	FK506-binding protein 15	FKBP15	7.55005e-06	7.80511e-06	2.79168e-06	3.2287e-06	8.21331e-06	5.48152e-06	5.64118e-06	1.33838	1.3836	0.494876	0.572344	1.45596	0.971699	1.07228	0.86047	0.689698	6.04895e-06
P39748	3	14299.6	17769.6	9451.13	29030.5	27467.2	12083.7	Flap endonuclease 1	FEN1	0.000262017	0.000278225	0.000181258	0.000160494	0.000212698	0.000243685	0.000205626	1.27424	1.35307	0.881497	0.780513	1.03439	1.18509	1.1696	0.417157	0.347849	0.0002405
Q17RS7	2	6766.96	7823.85	5122.68	12601	9642.77	4507.57	Flap endonuclease GEN homolog 1	GEN1	0.000115365	0.000120767	6.76149e-05	7.59499e-05	0.000115286	8.55493e-05	9.22618e-05	1.25041	1.30896	0.732859	0.8232	1.24956	0.927245	1.09741	0.685531	0.40005	0.000101249
O75955	5	19656.5	15563.7	14586.9	25281.5	21848.8	9846.15	Flotillin-1	FLOT1	0.000229492	0.000242295	0.000147695	0.000220618	0.000328279	0.000193839	0.000247579	0.926944	0.978658	0.596558	0.891101	1.32596	0.782941	0.834053	0.46282	0.316922	0.000206494
Q14254	4	36996.1	33069.3	24954.4	52721.1	54400.7	24002.9	Flotillin-2	FLOT2	0.000487615	0.000505273	0.00036005	0.00041523	0.000561599	0.000482635	0.000486488	1.00232	1.03861	0.7401	0.853526	1.15439	0.992079	0.92701	0.599222	0.21452	0.000450979
Q4VC44	1	5279.86	6422.94	3522.88	10099.1	8142.34	3373.23	FLYWCH-type zinc finger-containing protein 1	FLYWCH1	9.4708e-05	9.67883e-05	5.05995e-05	5.92592e-05	7.92826e-05	7.22377e-05	7.02598e-05	1.34797	1.37758	0.720176	0.843429	1.12842	1.02815	1.14857	0.553562	0.406735	8.06986e-05
Q5VW36	1	3387.11	5040.63	3245.23	9070.44	4339.4	1978.26	Focadhesin	FOCAD	7.43254e-05	8.69301e-05	2.96745e-05	3.80157e-05	7.3034e-05	3.84986e-05	4.98494e-05	1.491	1.74385	0.595283	0.76261	1.46509	0.772297	1.27671	0.545017	0.792919	6.36433e-05
Q05397	2	31603.5	30775.7	21675.5	52091.6	40394.3	18625.2	Focal adhesion kinase 1	PTK2	0.000453795	0.00049924	0.000279384	0.000354706	0.000487808	0.000358373	0.000400296	1.13365	1.24718	0.697944	0.886111	1.21862	0.89527	1.02626	0.901857	0.349056	0.000410807
P85037	4	66270.3	71151.3	47814.9	108813	95640.8	40500.4	Forkhead box protein K1	FOXK1	0.00104914	0.00104285	0.000607517	0.000743794	0.00107608	0.000848511	0.000889461	1.17953	1.17245	0.683017	0.83623	1.20981	0.953961	1.01167	0.955825	0.344029	0.000899837
Q01167	2	15635.5	14904.5	10539.6	23984.7	22130.5	8589.57	Forkhead box protein K2	FOXK2	0.000219771	0.000229867	0.000128846	0.000175487	0.000237194	0.000196339	0.000203007	1.08258	1.13231	0.634689	0.864441	1.1684	0.967154	0.949861	0.796241	0.310948	0.000192828
Q8IVH2	1	3295.18	3755.34	1644.19	6321.65	3666.66	2348.03	Forkhead box protein P4	FOXP4	5.53736e-05	6.0586e-05	3.5221e-05	3.69839e-05	3.70026e-05	3.25301e-05	3.55056e-05	1.55957	1.70638	0.991987	1.04164	1.04216	0.916198	1.41931	0.131699	0.391095	5.03935e-05
Q9NZ56	2	11560.8	11421.9	7042.34	18732.4	14362.9	8231.93	Formin-2	FMN2	0.000168419	0.00017953	0.000123481	0.000129754	0.000158488	0.000127426	0.000138556	1.21553	1.29572	0.891202	0.936475	1.14386	0.919669	1.13415	0.401717	0.256771	0.000157143
Q96PY5	0	8175.42	10095.3	6801.05	16319.6	11596.6	4843.83	Formin-like protein 2	FMNL2	0.000148858	0.000156405	7.26588e-05	9.1758e-05	0.000153058	0.000102883	0.0001159	1.28437	1.34949	0.626911	0.791702	1.32061	0.887691	1.08692	0.773558	0.503553	0.000125974
P51114	7	67712.5	72401.2	39971.8	112248	80231.3	47415.6	Fragile X mental retardation syndrome-related protein 1	FXR1	0.00106758	0.00107577	0.000711248	0.000759981	0.000899568	0.0007118	0.00079045	1.35059	1.36097	0.899801	0.961454	1.13805	0.900501	1.20379	0.291567	0.302307	0.000951533
P51116	2	5281.57	6389.54	3175.6	8692.98	6360.4	3113.89	Fragile X mental retardation syndrome-related protein 2	FXR2	9.42155e-05	8.33126e-05	4.67092e-05	5.92784e-05	7.14669e-05	5.64286e-05	6.23913e-05	1.51007	1.33532	0.74865	0.950107	1.14546	0.90443	1.19802	0.458898	0.427326	7.47458e-05
P07954	1	10034	10311.8	5694.09	15342	14366	6153.34	Fumarate hydratase, mitochondrial	FH	0.00015205	0.000147036	9.23019e-05	0.000112618	0.000128146	0.000127453	0.000122739	1.23881	1.19796	0.752018	0.917543	1.04405	1.03841	1.06293	0.716272	0.280511	0.000130463
P98174	1	9135.98	8814.22	4871.36	13799	12987.9	5536.83	FYVE, RhoGEF and PH domain-containing protein 1	FGD1	0.000129968	0.000132248	8.3054e-05	0.000102539	0.00010963	0.000115226	0.000109132	1.19093	1.21182	0.761043	0.939587	1.00457	1.05585	1.05459	0.735479	0.261752	0.00011509
Q9UKJ3	1	3096.81	2965.22	1519.08	3921.37	2945.97	1327.88	G patch domain-containing protein 8	GPATCH8	4.3723e-05	3.7582e-05	1.99186e-05	3.47574e-05	3.4187e-05	2.61362e-05	3.16935e-05	1.37956	1.18579	0.628476	1.09667	1.07867	0.824653	1.06461	0.802408	0.422223	3.37412e-05
Q7Z2K8	2	11797	11333.2	7035.97	15340.7	12656	7168.24	G protein-regulated inducer of neurite outgrowth 1	GPRIN1	0.000167112	0.000147023	0.000107526	0.000132405	0.000158345	0.000112282	0.000134344	1.24391	1.09438	0.800375	0.985566	1.17865	0.835783	1.04622	0.791772	0.288549	0.000140554
Q9NYZ3	1	899.971	1447.45	508.204	1336.84	1172.54	405.652	G2 and S phase-expressed protein 1	GTSE1	2.1343e-05	1.28122e-05	6.0849e-06	1.01009e-05	1.14372e-05	1.04026e-05	1.06469e-05	2.00462	1.20337	0.571519	0.948723	1.07423	0.977052	1.25984	0.566445	0.722991	1.34134e-05
P51570	3	15407.6	21455.9	12509.5	34055.6	25079.8	9345.56	Galactokinase	GALK1	0.000316373	0.000326385	0.000140186	0.000172929	0.000281527	0.000222504	0.000225653	1.40203	1.4464	0.621245	0.766349	1.24761	0.986043	1.15656	0.63144	0.541351	0.000260982
Q08380	1	3446.86	955.734	1372.82	2921.45	3051.91	2849.44	Galectin-3-binding protein	LGALS3BP	1.40925e-05	2.79988e-05	4.27424e-05	3.86863e-05	3.08954e-05	2.70761e-05	3.22193e-05	0.437395	0.869009	1.32661	1.20072	0.95891	0.840371	0.877671	0.682399	0.472984	2.82779e-05
Q9UEY8	1	4973.73	5395.1	3819.36	7539.36	7540.05	3037.21	Gamma-adducin	ADD3	7.95522e-05	7.22564e-05	4.5559e-05	5.58233e-05	8.59548e-05	6.68942e-05	6.95575e-05	1.14369	1.0388	0.654983	0.80255	1.23574	0.961711	0.945825	0.795031	0.330369	6.57892e-05
Q96BI3	2	8615.74	8703.52	5525.31	13586.3	12674.8	5993.44	Gamma-secretase subunit APH-1A	APH1A	0.000128336	0.000130209	8.99033e-05	9.66999e-05	0.000124347	0.000112449	0.000111165	1.15446	1.17131	0.808735	0.869874	1.11858	1.01155	1.04483	0.762163	0.242629	0.000116149
Q9BSJ2	3	17983.6	19747.7	12303	30983.4	21789.7	12609.7	Gamma-tubulin complex component 2	TUBGCP2	0.000291185	0.000296942	0.000189149	0.000201842	0.00027688	0.000193315	0.000224012	1.29986	1.32556	0.844367	0.90103	1.236	0.862968	1.1566	0.469367	0.360063	0.000259092
Q96CW5	2	18444.3	19666.8	10826.2	27258.5	24651.7	12126.2	Gamma-tubulin complex component 3	TUBGCP3	0.000289993	0.000261243	0.000181896	0.000207012	0.000243645	0.000218707	0.000223121	1.29971	1.17085	0.815235	0.927802	1.09198	0.980214	1.09527	0.566642	0.267208	0.000244377
Q9UGJ1	1	1921.3	1604.01	1035	2596.6	2042.39	942.395	Gamma-tubulin complex component 4	TUBGCP4	2.36516e-05	2.48855e-05	1.41362e-05	2.1564e-05	2.32928e-05	1.81198e-05	2.09922e-05	1.12669	1.18547	0.673403	1.02724	1.10959	0.863169	0.995185	0.979631	0.30677	2.08911e-05
Q96RT7	1	1417.05	1940.92	872.581	2018.36	1686.14	732.962	Gamma-tubulin complex component 6	TUBGCP6	2.86194e-05	1.93437e-05	1.09946e-05	1.59045e-05	1.96375e-05	1.49592e-05	1.68337e-05	1.70013	1.14911	0.653131	0.9448	1.16656	0.888644	1.16745	0.622146	0.55112	1.96526e-05
Q9NXC5	2	6041.17	8748.7	4374.1	14608.1	8474.44	4088.13	GATOR complex protein MI	MIOS	0.000129002	0.000140003	6.13232e-05	6.78039e-05	9.84393e-05	7.5184e-05	8.04757e-05	1.60299	1.73969	0.762008	0.842539	1.22322	0.934244	1.36823	0.322445	0.595142	0.000110109
Q6PJI9	1	4303.86	4540.71	2742.47	7113.36	5528.73	2730.31	GATOR complex protein WDR59	WDR59	6.6954e-05	6.81736e-05	4.09555e-05	4.83049e-05	6.17195e-05	4.90501e-05	5.30248e-05	1.26269	1.28569	0.772383	0.910987	1.16397	0.92504	1.10692	0.59702	0.329906	5.86944e-05
Q13630	2	7051.72	24029.5	3429.47	31778.4	6642.22	11307.4	GDP-L-fucose synthase	GFUS	0.000354322	0.000304561	0.000169614	7.91459e-05	7.71804e-05	5.89289e-05	7.17518e-05	4.93816	4.24465	2.3639	1.10305	1.07566	0.821288	3.8489	0.0212105	1.46007	0.000276166
O60547	14	126352	164874	82005.1	232917	169729	90803.9	GDP-mannose 4,6 dehydratase	GMDS	0.00243111	0.00223225	0.00136208	0.00141812	0.00184553	0.00150581	0.00158982	1.52917	1.40409	0.856753	0.892003	1.16084	0.947156	1.26334	0.301474	0.400094	0.00200848
P06396	4	35400.1	15700.3	13368.1	39875.9	27087.2	27235.9	Gelsolin	GSN	0.000231505	0.000382166	0.000408546	0.000397317	0.00030085	0.000240314	0.000312827	0.740043	1.22165	1.30598	1.27009	0.961713	0.7682	1.08922	0.716644	0.411387	0.000340739
O14893	1	1615.35	1774.48	1310.57	3475.66	2051.81	990.768	Gem-associated protein 2	GEMIN2	2.61651e-05	3.33103e-05	1.48618e-05	1.81301e-05	2.94944e-05	1.82034e-05	2.19426e-05	1.19243	1.51807	0.677303	0.826252	1.34416	0.82959	1.12927	0.687973	0.541296	2.47791e-05
P57678	6	36394.2	35655.7	22003.7	62315.7	46712	19017.7	Gem-associated protein 4	GEMIN4	0.000525753	0.000597227	0.00028527	0.000408475	0.000495194	0.000414422	0.000439364	1.19662	1.3593	0.649281	0.929697	1.12707	0.943232	1.0684	0.775314	0.390177	0.000469417
Q8TEQ6	9	54035.5	55366.3	29254.1	88345.1	71973	34678.8	Gem-associated protein 5	GEMIN5	0.000816391	0.00084669	0.000520191	0.000606475	0.000658365	0.000638534	0.000634458	1.28675	1.33451	0.819899	0.955895	1.03768	1.00642	1.14705	0.425422	0.288243	0.000727757
P19447	3	16065.9	17597	11273.9	26051.7	21227.8	10256.8	General transcription and DNA repair factor IIH helicase subunit XPB	ERCC3	0.000259473	0.000249677	0.000153854	0.000180318	0.000253719	0.00018833	0.000207455	1.25074	1.20352	0.741627	0.869187	1.223	0.907808	1.0653	0.757312	0.349114	0.000221001
P18074	2	17738.8	20656	14068	33709.1	27924.7	11504	General transcription and DNA repair factor IIH helicase subunit XPD	ERCC2	0.000304579	0.000323065	0.000172563	0.000199094	0.000316602	0.000247744	0.00025448	1.19687	1.26951	0.678103	0.782355	1.24411	0.973531	1.04816	0.843965	0.403939	0.000266736
Q12789	13	130638	137253	88477.9	219004	177744	80863.8	General transcription factor 3C polypeptide 1	GTF3C1	0.00202383	0.00209891	0.00121298	0.00146623	0.0019912	0.00157692	0.00167812	1.20601	1.25076	0.722823	0.873736	1.18657	0.939695	1.05986	0.773031	0.340947	0.00177857
Q8WUA4	2	9648.66	11490.7	6326.1	16731	12685.7	6715.53	General transcription factor 3C polypeptide 2	GTF3C2	0.000169433	0.000160348	0.000100735	0.000108293	0.000142369	0.000112546	0.000121069	1.39947	1.32443	0.832042	0.894471	1.17593	0.929598	1.18531	0.403962	0.357849	0.000143505
Q9Y5Q9	12	127537	129425	69125.3	197658	171449	78156.8	General transcription factor 3C polypeptide 3	GTF3C3	0.00190841	0.00189433	0.00117237	0.00143143	0.00155567	0.00152107	0.00150273	1.26996	1.2606	0.780165	0.952557	1.03523	1.01221	1.10357	0.561043	0.284051	0.00165837
Q9UKN8	6	38837.4	42033.7	23353.2	59679	49601.7	23052.2	General transcription factor 3C polypeptide 4	GTF3C4	0.000619797	0.000571957	0.000345789	0.000435897	0.000525565	0.000440059	0.000467174	1.3267	1.22429	0.740172	0.933051	1.12499	0.941961	1.09705	0.638752	0.335067	0.000512514
Q9Y5Q8	9	64727.1	71729.9	44684.4	111969	88140.1	40076.1	General transcription factor 3C polypeptide 5	GTF3C5	0.00105768	0.0010731	0.000601153	0.000726473	0.00100562	0.000781966	0.000838021	1.26211	1.28051	0.717348	0.866891	1.2	0.93311	1.08666	0.702246	0.372955	0.000910643
P35269	1	1852.05	1799.59	1413.62	2696.39	2514.55	1365.42	General transcription factor IIF subunit 1	GTF2F1	2.65355e-05	2.58419e-05	2.04817e-05	2.07868e-05	3.18135e-05	2.23087e-05	2.49697e-05	1.06271	1.03493	0.820265	0.832481	1.27409	0.893432	0.972636	0.870898	0.267928	2.42864e-05
Q13888	0	52405.2	59685.1	36595.9	88539.5	81509	36380.9	General transcription factor IIH subunit 2	GTF2H2	0.000880073	0.000848553	0.000545723	0.000588177	0.000823593	0.000723136	0.000711636	1.23669	1.1924	0.766858	0.826515	1.15732	1.01616	1.06532	0.731985	0.313958	0.000758116
Q13889	2	3554.77	3224.38	1776.05	5375.87	3524.34	2008.09	General transcription factor IIH subunit 3	GTF2H3	4.75443e-05	5.15217e-05	3.01219e-05	3.98975e-05	3.99702e-05	3.12674e-05	3.7045e-05	1.28342	1.39079	0.813117	1.077	1.07896	0.844038	1.16244	0.449036	0.345044	4.30627e-05
P78347	3	8511.07	8924.56	4688.14	12836.5	10732.7	4547.69	General transcription factor II-I	GTF2I	0.000131595	0.000123024	6.82167e-05	9.55252e-05	0.000105507	9.52191e-05	9.87504e-05	1.3326	1.24581	0.690799	0.96734	1.06842	0.964241	1.08974	0.682639	0.354145	0.000107612
O60763	1	2310.16	3039.96	1902.37	6757.37	3064.84	1771.41	General vesicular transport factor p115	USO1	4.4825e-05	6.47619e-05	2.65717e-05	2.59283e-05	4.2813e-05	2.71908e-05	3.19774e-05	1.40177	2.02524	0.830952	0.810834	1.33885	0.850315	1.41932	0.33666	0.728748	4.53862e-05
Q9NQX3	1	3784.84	3382.95	1784.51	4637.5	3673.33	1504.76	Gephyrin	GPHN	4.98825e-05	4.44453e-05	2.25718e-05	4.24796e-05	4.01604e-05	3.25893e-05	3.84098e-05	1.29869	1.15714	0.587657	1.10596	1.04558	0.848463	1.0145	0.952932	0.400395	3.89665e-05
O60318	3	9497.08	9314.63	6142.74	14865.3	14965.9	5881.79	Germinal-center associated nuclear protein	MCM3AP	0.000137347	0.000142467	8.82286e-05	0.000106592	0.000138243	0.000132775	0.00012587	1.09118	1.13186	0.70095	0.846841	1.0983	1.05486	0.974663	0.880193	0.271595	0.000122681
Q3V6T2	1	2645.98	2168.7	1365.85	3327.5	3033.61	1498.7	Girdin	CCDC88A	3.19781e-05	3.18904e-05	2.2481e-05	2.96975e-05	3.07384e-05	2.69137e-05	2.91166e-05	1.09828	1.09527	0.772103	1.01995	1.0557	0.924345	0.988549	0.925548	0.199114	2.87832e-05
P60983	1	3568.37	3702.32	1671.56	5273.98	3853.91	2116.62	Glia maturation factor beta	GMFB	5.45917e-05	5.05452e-05	3.17499e-05	4.00501e-05	3.76185e-05	3.41914e-05	3.72867e-05	1.46411	1.35558	0.851508	1.07411	1.0089	0.916986	1.22373	0.313364	0.340867	4.56289e-05
P04150	1	2301.56	3256.6	1490.23	4630.84	2766.12	1602.67	Glucocorticoid receptor	NR3C1	4.80195e-05	4.43815e-05	2.40404e-05	2.58319e-05	3.35376e-05	2.45407e-05	2.797e-05	1.71682	1.58675	0.859506	0.923555	1.19905	0.877391	1.38769	0.245372	0.521264	3.88138e-05
P46926	1	3297.99	3569.71	2410.37	5524.81	3455.11	2184.06	Glucosamine-6-phosphate isomerase 1	GNPDA1	5.26363e-05	5.29492e-05	3.27616e-05	3.70155e-05	5.42454e-05	3.06532e-05	4.0638e-05	1.29525	1.30295	0.80618	0.910858	1.33484	0.754298	1.13479	0.602744	0.444052	4.61157e-05
Q6PCE3	5	41997.6	40477.5	28559.3	61335.9	56834.6	23241.3	Glucose 1,6-bisphosphate synthase	PGM2L1	0.000596852	0.000587837	0.000348625	0.000471365	0.000642729	0.000504229	0.000539441	1.10643	1.08971	0.646272	0.873803	1.19147	0.934724	0.947471	0.784212	0.305985	0.000511105
P11413	1	1	1	1	1	1	1	Glucose-6-phosphate 1-dehydrogenase	G6PD	1.47453e-08	9.58389e-09	1.50003e-08	1.12236e-08	2.25051e-08	8.87186e-09	1.42002e-08	1.03839	0.674913	1.05634	0.790387	1.58484	0.624771	0.923214	0.822865	0.520397	1.31098e-08
O43826	2	18453.7	21353.9	13173	31357.3	28590.2	11910	Glucose-6-phosphate exchanger SLC37A4	SLC37A4	0.000314869	0.000300525	0.000178653	0.000207117	0.000296459	0.000253648	0.000252408	1.24746	1.19063	0.707795	0.820565	1.17452	1.00491	1.04863	0.81932	0.349848	0.000264682
P00367	1	65579.9	68989.4	53070.4	108363	110419	37676.2	Glutamate dehydrogenase 1, mitochondrial	GLUD1	0.00101727	0.00103854	0.000565154	0.000736045	0.00119435	0.00097962	0.000970006	1.04872	1.07066	0.58263	0.758805	1.23128	1.00991	0.900669	0.660356	0.348302	0.000873655
P48507	6	17917	18809.4	13608.3	27131.2	24583	10491	Glutamate--cysteine ligase regulatory subunit	GCLM	0.00027735	0.000260022	0.000157368	0.000201094	0.000306255	0.000218097	0.000241816	1.14695	1.07529	0.650779	0.831602	1.26648	0.901914	0.957673	0.846711	0.349145	0.00023158
Q9BQ67	2	25061.8	29354.9	18370.4	40760.2	36254.8	15118.4	Glutamate-rich WD repeat-containing protein 1	GRWD1	0.000432845	0.000390641	0.00022678	0.000281285	0.000413427	0.000321647	0.000338786	1.27764	1.15306	0.669391	0.830272	1.22032	0.94941	1.03336	0.886022	0.381969	0.000350089
O94925	4	18780.4	19714.8	14818.8	30534	25105	11481.8	Glutaminase kidney isoform, mitochondrial	GLS	0.0002907	0.000292634	0.00017223	0.000210784	0.000333498	0.000222728	0.00025567	1.13701	1.14458	0.67364	0.824438	1.30441	0.871155	0.985077	0.94875	0.375137	0.000251855
Q8NB37	2	13584.5	12766.3	7387.65	19012.9	16249	7561.36	Glutamine amidotransferase-like class 1 domain-containing protein 1	GATD1	0.000188242	0.000182217	0.000113422	0.000152467	0.000166259	0.000144159	0.000154295	1.22001	1.18097	0.735101	0.988153	1.07754	0.934306	1.04536	0.79218	0.279816	0.000161294
Q06210	5	25592.7	25101.7	16584.8	39160.6	35926.2	16128.7	Glutamine--fructose-6-phosphate aminotransferase [isomerizing] 1	GFPT1	0.000370131	0.000375311	0.000241936	0.000287243	0.000373242	0.000318732	0.000326406	1.13396	1.14983	0.741211	0.88002	1.14349	0.97649	1.00833	0.959491	0.267666	0.000329126
P47897	7	40543.2	48654.1	22469.7	73863.8	41649.5	25368.5	Glutamine--tRNA ligase	QARS1	0.000717418	0.000707903	0.000380535	0.000455042	0.000505682	0.000369508	0.000443411	1.61795	1.5965	0.8582	1.02623	1.14044	0.833332	1.35755	0.249087	0.481177	0.000601952
O75879	3	22852.6	22136.5	17180.3	34024.4	36499.4	14128.2	Glutamyl-tRNA(Gln) amidotransferase subunit B, mitochondrial	GATB	0.000326409	0.000326087	0.000211927	0.00025649	0.000386643	0.000323817	0.000322316	1.0127	1.0117	0.657512	0.795769	1.19957	1.00466	0.893968	0.557836	0.272993	0.000288141
Q92947	14	55276.1	75101.8	43296.3	116818	74279.3	44150.6	Glutaryl-CoA dehydrogenase, mitochondrial	GCDH	0.0011074	0.00111957	0.000662272	0.000620399	0.000974385	0.000658995	0.00075126	1.47405	1.49025	0.881548	0.825812	1.297	0.877187	1.28195	0.322046	0.479703	0.000963079
P07203	1	3834.93	3102.96	2004.75	5546.23	4221.57	2077.24	Glutathione peroxidase 1	GPX1	4.5754e-05	5.31544e-05	3.11592e-05	4.30418e-05	4.51171e-05	3.74531e-05	4.18707e-05	1.09275	1.26949	0.744177	1.02797	1.07753	0.894496	1.03547	0.839075	0.284707	4.33559e-05
P78417	2	4765.86	5728.42	2628.52	8419.35	5911.48	3575.78	Glutathione S-transferase omega-1	GSTO1	8.44671e-05	8.06901e-05	5.36377e-05	5.34903e-05	5.9155e-05	5.24458e-05	5.50304e-05	1.53492	1.46628	0.974693	0.972014	1.07495	0.953034	1.3253	0.14576	0.317693	7.29317e-05
P48637	2	13631.7	15950.3	7929.12	24171.6	20079.3	8338.04	Glutathione synthetase	GSS	0.000235191	0.000231658	0.000125073	0.000152997	0.000178445	0.000178141	0.000169861	1.38461	1.36381	0.736326	0.900718	1.05054	1.04874	1.16158	0.500517	0.381728	0.000197307
P04406	25	185733	1.05364e+06	86004.4	1.63094e+06	276286	779322	Glyceraldehyde-3-phosphate dehydrogenase	GAPDH	0.0155362	0.0156308	0.01169	0.0020846	0.00193553	0.00245117	0.0021571	7.20235	7.24619	5.41933	0.966391	0.897285	1.13632	6.62262	0.000750341	1.32291	0.0142857
P32189	0	6345.41	5090.8	3344.7	9244.06	9328.78	6210.18	Glycerol kinase	GK	7.50652e-05	8.85941e-05	9.31545e-05	7.12185e-05	7.52726e-05	8.27636e-05	7.64183e-05	0.982294	1.15933	1.21901	0.931957	0.985008	1.08303	1.12021	0.224413	0.150094	8.56046e-05
Q53EU6	2	3893.63	4366.11	2856.07	6190.66	5146.97	2346.04	Glycerol-3-phosphate acyltransferase 3	GPAT3	6.43795e-05	5.93306e-05	3.51912e-05	4.37007e-05	6.4276e-05	4.56632e-05	5.12133e-05	1.25709	1.1585	0.687151	0.853308	1.25506	0.891627	1.03425	0.882529	0.381276	5.29671e-05
Q86UL3	1	4187.56	4835.35	3300.4	6803.06	5022.03	2416.42	Glycerol-3-phosphate acyltransferase 4	GPAT4	7.12985e-05	6.51997e-05	3.6247e-05	4.69997e-05	7.42758e-05	4.45547e-05	5.52767e-05	1.28985	1.17952	0.655737	0.850262	1.34371	0.806031	1.0417	0.880661	0.45983	5.75817e-05
P43304	1	1	1	1	1	1	1	Glycerol-3-phosphate dehydrogenase, mitochondrial	GPD2	1.47453e-08	9.58389e-09	1.50003e-08	1.12236e-08	2.25051e-08	8.87186e-09	1.42002e-08	1.03839	0.674913	1.05634	0.790387	1.58484	0.624771	0.923214	0.822865	0.520397	1.31098e-08
P41250	17	130675	141849	81999.8	230812	232143	120451	Glycine--tRNA ligase	GARS1	0.00209159	0.00221208	0.00180681	0.00146665	0.00184541	0.00205954	0.00179053	1.16814	1.23543	1.00909	0.819113	1.03065	1.15024	1.13755	0.307757	0.223364	0.00203683
P35573	4	19709.2	21280.4	10636	48016.1	23366.7	16282.7	Glycogen debranching enzyme	AGL	0.000313785	0.000460181	0.000244244	0.000221209	0.000239363	0.000207306	0.000222626	1.40947	2.06706	1.09711	0.993637	1.07518	0.931184	1.52455	0.143573	0.5072	0.000339403
P11216	5	18605.9	23565.1	12109.3	35125.5	24661.5	11900.9	Glycogen phosphorylase, brain form	PYGB	0.000347473	0.000336639	0.000178517	0.000208825	0.000272522	0.000218793	0.00023338	1.48887	1.44245	0.764919	0.894787	1.16772	0.937497	1.23208	0.403806	0.443775	0.000287543
P06737	7	120651	118993	71267.6	184040	167375	71549.1	Glycogen phosphorylase, liver form	PYGL	0.00175459	0.00176382	0.00107326	0.00135415	0.00160388	0.00148493	0.00148099	1.18474	1.19098	0.724691	0.914357	1.08298	1.00266	1.03347	0.846309	0.281277	0.00153056
P49840	2	5065.39	6054.77	3901.89	10844.8	7791.48	4032.45	Glycogen synthase kinase-3 alpha	GSK3A	8.92792e-05	0.000103935	6.04878e-05	5.68521e-05	8.78123e-05	6.91249e-05	7.12631e-05	1.25281	1.45847	0.848796	0.797778	1.23223	0.969995	1.18669	0.442252	0.404482	8.45674e-05
P49841	1	939.374	1478.29	697.624	1543.13	1433.62	638.079	Glycogen synthase kinase-3 beta	GSK3B	2.17978e-05	1.47892e-05	9.57137e-06	1.05432e-05	1.57001e-05	1.27189e-05	1.29874e-05	1.67839	1.13873	0.736975	0.811803	1.20887	0.979325	1.1847	0.566487	0.528128	1.53861e-05
O43292	2	9208.06	13045.8	8681.04	21018.7	15665.1	6711.13	Glycosylphosphatidylinositol anchor attachment 1 protein	GPAA1	0.000192364	0.000201441	0.000100669	0.000103348	0.000195367	0.000138979	0.000145898	1.31848	1.3807	0.689994	0.708358	1.33907	0.952574	1.12972	0.674705	0.524469	0.000164825
Q68CQ7	1	5917.03	4997.83	3237.71	6908.89	6136.82	3818.5	Glycosyltransferase 8 domain-containing protein 1	GLT8D1	7.36944e-05	6.6214e-05	5.72786e-05	6.64106e-05	7.28647e-05	5.4445e-05	6.45735e-05	1.14125	1.02541	0.887031	1.02845	1.1284	0.843149	1.0179	0.880035	0.194691	6.5729e-05
P35052	1	3838.47	3176.86	1915.18	4989	2647.11	1808.8	Glypican-1	GPC1	4.68437e-05	4.7814e-05	2.71325e-05	4.30815e-05	4.31013e-05	2.34848e-05	3.65559e-05	1.28143	1.30797	0.742219	1.17851	1.17905	0.642434	1.11054	0.689029	0.469235	4.05967e-05
P49915	6	17053.2	26485.1	11740.4	40069.7	24293.5	12824.6	GMP synthase [glutamine-hydrolyzing]	GMPS	0.00039053	0.000384024	0.000192373	0.000191399	0.000264219	0.000215529	0.000223715	1.74566	1.71657	0.859898	0.855545	1.18105	0.963405	1.44071	0.223094	0.557029	0.000322309
B7ZAQ6	0	391.032	390.434	1	732.809	462.261	320.722	Golgi pH regulator A	GPR89A	5.75705e-06	7.02316e-06	4.81092e-06	4.3888e-06	2.25051e-08	4.10111e-06	2.83747e-06	2.02894	2.47515	1.69549	1.54673	0.00793138	1.44534	2.06653	0.122394	1.82107	5.86371e-06
Q9H3P7	1	13576.7	13047.3	5874.47	18881.4	17127.8	8676.24	Golgi resident protein GCP60	ACBD3	0.000192387	0.000180957	0.000130146	0.00015238	0.000132205	0.000151955	0.000145514	1.32212	1.24358	0.894392	1.04719	0.908542	1.04427	1.15336	0.332361	0.245337	0.00016783
Q7L5D6	1	4127.57	4136.87	1712.61	7181.02	5005.64	2147.73	Golgi to ER traffic protein 4 homolog	GET4	6.09992e-05	6.88222e-05	3.22165e-05	4.63263e-05	3.85423e-05	4.44093e-05	4.30926e-05	1.41554	1.59707	0.74761	1.07504	0.894405	1.03055	1.25341	0.391353	0.462631	5.40126e-05
Q9HD26	1	7898.56	11249.7	4405.11	15904.3	13280.1	5639.11	Golgi-associated PDZ and coiled-coil motif-containing protein	GOPC	0.00016588	0.000152425	8.45882e-05	8.86506e-05	9.91371e-05	0.000117819	0.000101869	1.62837	1.49629	0.830364	0.870242	0.973184	1.15657	1.31834	0.289196	0.468522	0.000134298
Q08379	6	37018.2	30863.8	17398.1	44779.1	40618.5	16837.4	Golgin subfamily A member 2	GOLGA2	0.000455095	0.000429158	0.000252565	0.000415479	0.000391545	0.000360362	0.000389129	1.16952	1.10287	0.649053	1.06772	1.00621	0.926073	0.973815	0.884087	0.291543	0.000378939
Q92538	4	8683.19	10310.3	7680.66	19779	14060.7	5778.18	Golgi-specific brefeldin A-resistance guanine nucleotide exchange factor 1	GBF1	0.000152029	0.00018956	8.66744e-05	9.7457e-05	0.000172854	0.000124745	0.000131685	1.15449	1.43949	0.658194	0.740076	1.31263	0.947295	1.08406	0.781276	0.505061	0.000142754
Q92917	1	4873.62	7350.73	6914.89	16679	13660.4	4694.22	G-patch domain and KOW motifs-containing protein	GPKOW	0.000108388	0.000159849	7.04147e-05	5.46997e-05	0.00015562	0.000121193	0.000110504	0.980852	1.44654	0.637212	0.495	1.40827	1.09673	1.02154	0.954683	0.62443	0.000112884
Q969N2	2	18244.5	14049.7	8669.69	27596.8	23947	10420.6	GPI transamidase component PIG-T	PIGT	0.000207167	0.000264484	0.000156312	0.000204769	0.000195112	0.000212454	0.000204112	1.01497	1.29578	0.765814	1.00322	0.955906	1.04087	1.02552	0.877233	0.268712	0.000209321
Q92643	3	12873	18159.9	11867	30090.4	23476.2	8720.45	GPI-anchor transamidase	PIGK	0.000267772	0.000288383	0.000130809	0.000144482	0.000267067	0.000208278	0.000206609	1.29603	1.39579	0.633124	0.699303	1.29262	1.00808	1.10832	0.731518	0.529157	0.000228988
Q9HCN4	1	14716.4	12089	9775.61	18716.3	20728.7	7630.36	GPN-loop GTPase 1	GPN1	0.000178256	0.000179375	0.000114458	0.000165171	0.000220001	0.000183902	0.000189691	0.939713	0.945615	0.603388	0.870737	1.15978	0.969481	0.829572	0.294454	0.230723	0.000157363
Q9UHW5	5	4641.65	4896.21	3673.82	7299.89	7291.22	3015.5	GPN-loop GTPase 3	GPN3	7.21958e-05	6.99613e-05	4.52334e-05	5.20962e-05	8.26795e-05	6.46866e-05	6.64875e-05	1.08586	1.05225	0.680329	0.783549	1.24354	0.972915	0.939478	0.761538	0.312769	6.24635e-05
Q86YR5	8	62180.1	87230.3	45395.7	132890	89817.8	43012.5	G-protein-signaling modulator 1	GPSM1	0.00128623	0.00127361	0.0006452	0.000697887	0.00102163	0.00079685	0.00083879	1.53344	1.51839	0.769203	0.832016	1.21798	0.95	1.27368	0.378951	0.504367	0.00106835
Q6Y7W6	12	77745.2	67763.3	37402.1	97634.9	86591.4	45306.6	GRB10-interacting GYF protein 2	GIGYF2	0.000999188	0.000935722	0.000679612	0.000872584	0.000841736	0.000768227	0.000827515	1.20746	1.13076	0.821268	1.05446	1.01718	0.928353	1.05316	0.689802	0.215538	0.000871507
Q14C86	7	19907.8	28503	16158.4	46691.3	29595.6	12853.1	GTPase-activating protein and VPS9 domain-containing protein 1	GAPVD1	0.000420284	0.000447484	0.0001928	0.000223438	0.000363647	0.000262568	0.000283217	1.48396	1.58	0.680748	0.788926	1.28398	0.92709	1.24824	0.482473	0.587806	0.000353523
P62826	19	367596	383631	271995	644903	659554	341148	GTP-binding nuclear protein Ran	RAN	0.00565674	0.00618068	0.00511731	0.00412576	0.00612126	0.00585147	0.00536616	1.05415	1.15179	0.953626	0.768847	1.14072	1.09044	1.05319	0.702915	0.234454	0.00565158
O00178	1	7870.4	8851.55	5476.95	13448.5	10131.1	4227.62	GTP-binding protein 1	GTPBP1	0.000130518	0.000128889	6.34155e-05	8.83345e-05	0.000123259	8.9882e-05	0.000100492	1.2988	1.28258	0.631052	0.879022	1.22656	0.894421	1.07081	0.788945	0.435105	0.000107608
A4D1E9	1	20004.7	10034.8	8010.97	22732.4	25051.2	16800.3	GTP-binding protein 10	GTPBP10	0.000147966	0.000217865	0.00025201	0.000224526	0.000180287	0.00022225	0.000209021	0.707899	1.04231	1.20567	1.07418	0.862531	1.06329	0.985292	0.93196	0.279588	0.000205947
Q9BX10	2	12861.9	14190.3	9918.77	21255	18511.7	7557.35	GTP-binding protein 2	GTPBP2	0.000209239	0.000203706	0.000113362	0.000144357	0.000223223	0.000164233	0.000177271	1.18034	1.14912	0.639487	0.814332	1.25922	0.926451	0.989648	0.964792	0.380314	0.000175436
Q9BZE4	7	35822.7	33582.6	20926	60898.8	42249.3	20121.9	GTP-binding protein 4	GTPBP4	0.000495184	0.000583647	0.000301834	0.000402061	0.00047094	0.00037483	0.000415944	1.19051	1.40319	0.72566	0.966624	1.13222	0.901155	1.10645	0.641251	0.370707	0.000460222
Q15382	10	105466	114685	79237.6	174625	169737	81142.2	GTP-binding protein Rheb	RHEB	0.00169105	0.00167359	0.00121716	0.00118371	0.00178325	0.00150588	0.00149094	1.13422	1.1225	0.816366	0.793932	1.19605	1.01002	1.02436	0.883445	0.273822	0.00152727
Q4ADV7	1	11780.6	12651.4	8684.01	20402.4	16555.5	6934.98	Guanine nucleotide exchange factor subunit RIC1	RIC1	0.000186548	0.000195534	0.000104027	0.000132222	0.000195434	0.000146878	0.000158178	1.17935	1.23616	0.657655	0.835904	1.23553	0.928563	1.02439	0.917128	0.384177	0.000162036
P52735	1	4106.9	4469.52	2473.16	7117.79	5216.48	2282.89	Guanine nucleotide exchange factor VAV2	VAV2	6.59043e-05	6.82161e-05	3.4244e-05	4.60944e-05	5.56586e-05	4.62799e-05	4.93443e-05	1.3356	1.38245	0.693981	0.934138	1.12796	0.937897	1.13734	0.584335	0.404806	5.61215e-05
Q8TEV9	1	1	1	1	1	1	1	Guanine nucleotide exchange protein SMCR8	SMCR8	1.47453e-08	9.58389e-09	1.50003e-08	1.12236e-08	2.25051e-08	8.87186e-09	1.42002e-08	1.03839	0.674913	1.05634	0.790387	1.58484	0.624771	0.923214	0.822865	0.520397	1.31098e-08
P04899	1	905.748	856.406	722.683	1294.62	1280.79	445.206	Guanine nucleotide-binding protein G(i) subunit alpha-2	GNAI2	1.26279e-05	1.24075e-05	6.67822e-06	1.01658e-05	1.6264e-05	1.1363e-05	1.25976e-05	1.00241	0.98491	0.530118	0.806962	1.29104	0.901998	0.839145	0.494211	0.343547	1.05712e-05
P08754	1	3099.54	1954.55	3086.67	4048.3	4735.71	1618.48	Guanine nucleotide-binding protein G(i) subunit alpha-3	GNAI3	2.88204e-05	3.87984e-05	2.42777e-05	3.47881e-05	6.94657e-05	4.20145e-05	4.87561e-05	0.591113	0.795766	0.497941	0.713512	1.42476	0.861729	0.628273	0.187087	0.280697	3.06322e-05
P62873	0	11755.3	9004.19	6525.83	15017.3	13552.5	6641.82	Guanine nucleotide-binding protein G(I)/G(S)/G(T) subunit beta-1	GNB1	0.000132769	0.000143925	9.96292e-05	0.000131938	0.000146864	0.000120236	0.000133012	0.998171	1.08204	0.749022	0.991919	1.10414	0.903943	0.943077	0.648151	0.197374	0.000125441
P50148	1	767.593	584.494	318.657	841.871	903.142	270.103	Guanine nucleotide-binding protein G(q) subunit alpha	GNAQ	8.61852e-06	8.0684e-06	4.05162e-06	8.61518e-06	7.17139e-06	8.01255e-06	7.93304e-06	1.08641	1.01706	0.510727	1.08599	0.90399	1.01002	0.871399	0.533505	0.324208	6.91285e-06
P63092	2	358742	320906	182111	458049	485479	219882	Guanine nucleotide-binding protein G(s) subunit alpha isoforms short	GNAS	0.00473185	0.00438989	0.00329829	0.00402639	0.00409842	0.0043071	0.00414397	1.14186	1.05934	0.795926	0.971626	0.989008	1.03937	0.999044	0.993255	0.184067	0.00414001
P19086	1	5802.1	5524.26	3124.87	8155.13	7138.91	3439.32	Guanine nucleotide-binding protein G(z) subunit alpha	GNAZ	8.14567e-05	7.81579e-05	5.15907e-05	6.51207e-05	7.03255e-05	6.33354e-05	6.62605e-05	1.22934	1.17955	0.778604	0.982798	1.06135	0.955854	1.0625	0.690911	0.253887	7.04018e-05
Q14344	1	15946.4	15046.4	9527.09	25349.4	22821.7	11697.1	Guanine nucleotide-binding protein subunit alpha-13	GNA13	0.000221863	0.000242946	0.00017546	0.000178977	0.000214408	0.000202471	0.000198618	1.11703	1.22318	0.883401	0.901109	1.0795	1.0194	1.07454	0.546275	0.199319	0.000213423
Q9BYB4	2	12450.3	11293.2	5991.88	16234.5	13228.7	7482.63	Guanine nucleotide-binding protein subunit beta-like protein 1	GNB1L	0.000166521	0.00015559	0.000112242	0.000139737	0.000134848	0.000117363	0.000130649	1.27456	1.19089	0.859105	1.06956	1.03213	0.898307	1.10819	0.474181	0.241323	0.000144784
P36915	1	1	1	1	1	1	1	Guanine nucleotide-binding protein-like 1	GNL1	1.47453e-08	9.58389e-09	1.50003e-08	1.12236e-08	2.25051e-08	8.87186e-09	1.42002e-08	1.03839	0.674913	1.05634	0.790387	1.58484	0.624771	0.923214	0.822865	0.520397	1.31098e-08
Q9BVP2	6	45057.9	54604.9	37112.4	99083.9	78017.5	30725.5	Guanine nucleotide-binding protein-like 3	GNL3	0.000805164	0.00094961	0.000460891	0.000505713	0.000835217	0.00069216	0.000677697	1.18809	1.40123	0.680084	0.746223	1.23244	1.02134	1.0898	0.743502	0.455912	0.000738555
O00258	1	3319.07	3934.24	3041.9	7102.51	4459.75	2407.66	Guided entry of tail-anchored proteins factor 1	GET1	5.80114e-05	6.80697e-05	3.61157e-05	3.7252e-05	6.84581e-05	3.95663e-05	4.84255e-05	1.19795	1.40566	0.745799	0.769266	1.41368	0.817055	1.11647	0.703192	0.523958	5.40656e-05
P51790	1	5133.04	6200.96	2976.97	9544.27	10353.5	3025.32	H(+)/Cl(-) exchange transporter 3	CLCN3	9.14348e-05	9.14712e-05	4.53807e-05	5.76113e-05	6.69969e-05	9.18547e-05	7.21543e-05	1.26721	1.26772	0.62894	0.798446	0.928523	1.27303	1.05462	0.841249	0.450326	7.60956e-05
P51798	3	4447.5	4553.58	3388.81	7260.27	6288.04	4595.82	H(+)/Cl(-) exchange transporter 7	CLCN7	6.71438e-05	6.95816e-05	6.89386e-05	4.99171e-05	7.62654e-05	5.57866e-05	6.06564e-05	1.10695	1.14714	1.13654	0.822949	1.25734	0.919715	1.13021	0.380441	0.258587	6.85547e-05
Q9BXW7	1	15002.4	19311.6	11277	28441.9	23458.2	11823.1	Haloacid dehalogenase-like hydrolase domain-containing 5	HDHD5	0.000284754	0.000272584	0.000177349	0.000168381	0.000253788	0.000208118	0.000210096	1.35535	1.29743	0.844136	0.801449	1.20797	0.990585	1.16564	0.453663	0.36686	0.000244896
O94927	2	7285.29	6374.02	2921.08	9864.08	8205.57	4299	HAUS augmin-like complex subunit 5	HAUS5	9.39867e-05	9.45362e-05	6.44863e-05	8.17674e-05	6.5739e-05	7.27986e-05	7.3435e-05	1.27986	1.28735	0.878141	1.11347	0.8952	0.991334	1.14845	0.376061	0.265701	8.43364e-05
Q7Z4H7	3	11760.9	12736.1	5674.6	20334.9	13792.6	7708.64	HAUS augmin-like complex subunit 6	HAUS6	0.000187796	0.000194887	0.000115632	0.000132	0.000127707	0.000122366	0.000127358	1.47456	1.53024	0.907929	1.03645	1.00274	0.960804	1.30424	0.202868	0.347873	0.000166105
Q99871	1	2302.15	3591.71	1428.51	5093.09	2865.47	1478.93	HAUS augmin-like complex subunit 7	HAUS7	5.29607e-05	4.88116e-05	2.21843e-05	2.58384e-05	3.21487e-05	2.5422e-05	2.78031e-05	1.90485	1.75562	0.797909	0.929338	1.1563	0.91436	1.48613	0.243304	0.633554	4.13189e-05
Q9Y450	5	48250	53954.1	29813.6	84770.8	67956.8	35188.7	HBS1-like protein	HBS1L	0.000795568	0.000812434	0.000527841	0.00054154	0.000670957	0.000602903	0.000605133	1.3147	1.34257	0.872272	0.89491	1.10878	0.996314	1.17651	0.343365	0.292333	0.000711948
O00165	11	43271.6	47659.3	31560.2	71614.5	58851.3	31615.8	HCLS1-associated protein X-1	HAX1	0.00070275	0.000686345	0.000474246	0.000485665	0.000710264	0.00052212	0.000572683	1.22712	1.19847	0.828113	0.848051	1.24024	0.911709	1.08457	0.65748	0.318811	0.000621114
Q9UBI9	1	7722.85	8783.87	4759.91	11974.6	10770.4	4097.36	Headcase protein homolog	HECA	0.000129521	0.000114763	6.14616e-05	8.66784e-05	0.000107122	9.55536e-05	9.64514e-05	1.34286	1.18986	0.637229	0.898675	1.11063	0.990692	1.05665	0.811935	0.387813	0.000101915
Q9H583	3	9837.3	10933.6	10193.3	18519.2	14434.8	6213.19	HEAT repeat-containing protein 1	HEATR1	0.000161219	0.000177486	9.31996e-05	0.00011041	0.0002294	0.000128063	0.000155958	1.03374	1.13804	0.597595	0.70795	1.47091	0.821139	0.923124	0.80382	0.476083	0.000143968
Q7Z4Q2	1	4441.04	5370.91	3515.48	10013.6	6921.76	2792.05	HEAT repeat-containing protein 3	HEATR3	7.91955e-05	9.59696e-05	4.18816e-05	4.98446e-05	7.91161e-05	6.14088e-05	6.34565e-05	1.24803	1.51237	0.660004	0.785492	1.24678	0.967731	1.14013	0.649127	0.510418	7.23489e-05
Q9P2D3	1	818.718	1217.82	880.772	2020.62	859.81	717.154	HEAT repeat-containing protein 5B	HEATR5B	1.79571e-05	1.93654e-05	1.07575e-05	9.189e-06	1.98218e-05	7.62811e-06	1.2213e-05	1.47033	1.58564	0.880826	0.752396	1.62301	0.624591	1.31227	0.459731	0.807008	1.60267e-05
O43301	1	2601.3	2934.19	1813.94	4536.05	3273.8	1369.13	Heat shock 70 kDa protein 12A	HSPA12A	4.32654e-05	4.3473e-05	2.05373e-05	2.9196e-05	4.08228e-05	2.90447e-05	3.30212e-05	1.31023	1.31652	0.621944	0.88416	1.23626	0.879578	1.0829	0.764933	0.456584	3.57586e-05
Q0VDF9	2	18637.2	19521.7	7716.05	31210.6	31180.7	7782.17	Heat shock 70 kDa protein 14	HSPA14	0.000287852	0.000299119	0.000116735	0.000209177	0.00017365	0.000276631	0.000219819	1.30949	1.36075	0.531048	0.951587	0.789967	1.25845	1.0671	0.834817	0.529762	0.000234569
P0DMV8	0	285745	317514	197848	538443	390883	202521	Heat shock 70 kDa protein 1A	HSPA1A	0.00468182	0.00516038	0.00303787	0.00320709	0.00445258	0.00346786	0.00370918	1.26223	1.39125	0.819013	0.864637	1.20042	0.93494	1.1575	0.477518	0.363467	0.00429336
P34932	3	15793.5	15104.6	7159.09	19408.1	18293.9	10622	Heat shock 70 kDa protein 4	HSPA4	0.000222721	0.000186005	0.000159333	0.00017726	0.000161116	0.000162301	0.000166892	1.33452	1.11452	0.954704	1.06212	0.965387	0.97249	1.13458	0.304726	0.200273	0.000189353
O95757	1	3197.1	2951.74	1592.46	4572.56	4044.87	1876.06	Heat shock 70 kDa protein 4L	HSPA4L	4.35242e-05	4.38229e-05	2.81414e-05	3.58831e-05	3.58385e-05	3.58855e-05	3.5869e-05	1.21342	1.22175	0.784559	1.00039	0.999149	1.00046	1.07324	0.638601	0.250043	3.84962e-05
P11142	19	591813	679896	442816	1.11524e+06	807368	449168	Heat shock cognate 71 kDa protein	HSPA8	0.0100252	0.0106883	0.00673764	0.0066423	0.00996561	0.00716285	0.00792359	1.26524	1.34892	0.850327	0.838294	1.25771	0.903991	1.15483	0.485741	0.373045	0.00915039
Q92598	1	4143.1	4072.82	2257.66	5688.48	4579.59	2623.18	Heat shock protein 105 kDa	HSPH1	6.00548e-05	5.45178e-05	3.93484e-05	4.65007e-05	5.08087e-05	4.06295e-05	4.59796e-05	1.30612	1.18569	0.855779	1.01133	1.10503	0.88364	1.11586	0.48055	0.264074	5.1307e-05
Q12931	50	342035	373481	244956	639883	551703	253255	Heat shock protein 75 kDa, mitochondrial	TRAP1	0.00550708	0.00613257	0.0037989	0.00383887	0.00551275	0.00489463	0.00474875	1.15969	1.29141	0.799979	0.808396	1.16088	1.03072	1.08369	0.665005	0.319401	0.00514618
P04792	21	137651	146059	85277.9	225943	177097	131278	Heat shock protein beta-1	HSPB1	0.00215368	0.00216541	0.00196921	0.00154495	0.00191918	0.00157118	0.00167844	1.28315	1.29014	1.17324	0.920469	1.14344	0.936095	1.24884	0.0375203	0.168699	0.0020961
P07900	46	1.65548e+06	1.31792e+06	731944	1.94294e+06	1.79257e+06	945174	Heat shock protein HSP 90-alpha	HSP90AA1	0.019433	0.0186209	0.0141779	0.0185805	0.0164724	0.0159035	0.0169855	1.1441	1.09629	0.834707	1.09391	0.969796	0.936298	1.02503	0.827227	0.187036	0.0174106
P08238	20	496603	472876	294919	677983	517982	322284	Heat shock protein HSP 90-beta	HSP90AB1	0.00697268	0.00649771	0.00483435	0.00557369	0.00663718	0.00459547	0.00560211	1.24465	1.15987	0.862952	0.994926	1.18476	0.82031	1.08916	0.599168	0.282115	0.00610158
Q9HCE1	9	60895.5	61009	29824.7	92581.3	77980.5	35212.5	Helicase MOV-10	MOV10	0.000899594	0.000887289	0.000528197	0.000683469	0.000671206	0.000691832	0.000682169	1.31873	1.30069	0.774291	1.00191	0.983929	1.01417	1.13123	0.503584	0.309732	0.000771693
Q15477	12	76905.6	99242	66366.2	172601	111154	48712.8	Helicase SKI2W	SKIV2L	0.00146335	0.00165419	0.000730706	0.00086316	0.00149358	0.000986145	0.00111429	1.31325	1.48452	0.655757	0.774625	1.34038	0.884996	1.15118	0.647431	0.557315	0.00128275
Q14527	8	57129.6	71453.9	43287.9	112323	83775	36073.2	Helicase-like transcription factor	HLTF	0.00105361	0.00107649	0.000541108	0.000641202	0.000974197	0.00074324	0.000786213	1.3401	1.36921	0.688246	0.815557	1.2391	0.945341	1.13252	0.630933	0.456774	0.000890403
Q99729	1	3971.36	4905.23	2876.83	6495.17	6903.73	2246.76	Heterogeneous nuclear ribonucleoprotein A/B	HNRNPAB	7.23289e-05	6.2249e-05	3.3702e-05	4.45732e-05	6.47431e-05	6.12489e-05	5.6855e-05	1.27216	1.09487	0.592771	0.783979	1.13874	1.07728	0.986602	0.956537	0.398963	5.60933e-05
Q13151	9	127628	124185	75650.1	177909	160376	91138.2	Heterogeneous nuclear ribonucleoprotein A0	HNRNPA0	0.00183114	0.00170506	0.0013671	0.00143245	0.00170251	0.00142283	0.00151926	1.20528	1.12229	0.899843	0.942857	1.12062	0.936528	1.07581	0.526268	0.193864	0.00163443
P09651	2	16199.8	12273.3	6467.7	14018.5	17699	6951.24	Heterogeneous nuclear ribonucleoprotein A1	HNRNPA1	0.000180972	0.000134352	0.000104271	0.000181821	0.000145556	0.000157023	0.000161466	1.1208	0.832073	0.645772	1.12606	0.901463	0.972478	0.866217	0.431981	0.259185	0.000139865
P51991	2	11694.3	11823.1	7581.24	14424.6	12406.1	7405.07	Heterogeneous nuclear ribonucleoprotein A3	HNRNPA3	0.000174334	0.000138244	0.000111078	0.000131253	0.000170616	0.000110065	0.000137311	1.26963	1.00679	0.808951	0.955876	1.24255	0.801575	1.02846	0.885649	0.326149	0.000141219
Q14103	2	13398.3	12408.4	8596.78	16669.9	15776.2	8715.28	Heterogeneous nuclear ribonucleoprotein D0	HNRNPD	0.000182965	0.000159762	0.000130732	0.000150378	0.000193471	0.000139964	0.000161271	1.13452	0.990644	0.810633	0.932454	1.19966	0.867883	0.978599	0.884414	0.23657	0.00015782
P52597	18	114088	137094	74551.6	214900	151146	88886.6	Heterogeneous nuclear ribonucleoprotein F	HNRNPF	0.00202149	0.00205958	0.00133332	0.00128049	0.00167779	0.00134095	0.00143307	1.4106	1.43718	0.930393	0.893524	1.17076	0.935715	1.25939	0.235389	0.341683	0.0018048
P31943	22	174968	189813	119277	283330	217978	130082	Heterogeneous nuclear ribonucleoprotein H	HNRNPH1	0.00279885	0.0027154	0.00195127	0.00196377	0.00268435	0.00193387	0.002194	1.27569	1.23765	0.889369	0.895067	1.2235	0.881436	1.13424	0.464504	0.30592	0.00248851
P55795	9	108322	119555	73712.5	187963	163450	82116.5	Heterogeneous nuclear ribonucleoprotein H2	HNRNPH2	0.00176287	0.00180142	0.00123177	0.00121576	0.0016589	0.0014501	0.00144159	1.22287	1.24961	0.854453	0.84335	1.15075	1.0059	1.10898	0.521701	0.279015	0.00159869
P31942	1	4068.77	4272.98	2894.92	6662.23	5782.22	2799.89	Heterogeneous nuclear ribonucleoprotein H3	HNRNPH3	6.30062e-05	6.38501e-05	4.19991e-05	4.56664e-05	6.51504e-05	5.1299e-05	5.40386e-05	1.16595	1.18156	0.777205	0.84507	1.20563	0.949303	1.04157	0.819052	0.299714	5.62851e-05
P61978	13	94719.8	91557.3	54561.1	129727	107402	54033.3	Heterogeneous nuclear ribonucleoprotein K	HNRNPK	0.00135004	0.00124329	0.000810515	0.0010631	0.0012279	0.000952857	0.00108129	1.24855	1.14983	0.749584	0.983181	1.13559	0.881226	1.04932	0.785554	0.296415	0.00113461
P14866	2	5400.85	6548.41	2897.19	11200.5	7066.69	4581.37	Heterogeneous nuclear ribonucleoprotein L	HNRNPL	9.6558e-05	0.000107345	6.87218e-05	6.06171e-05	6.52013e-05	6.26946e-05	6.28377e-05	1.53663	1.70828	1.09364	0.964662	1.03761	0.997723	1.44618	0.072703	0.321516	9.08748e-05
Q8WVV9	5	26194.3	43054.1	15358.4	63269.4	28559.3	39701.1	Heterogeneous nuclear ribonucleoprotein L-like	HNRNPLL	0.000634845	0.000606368	0.000595527	0.000293995	0.000345643	0.000253374	0.000297671	2.13271	2.03704	2.00063	0.987654	1.16116	0.851188	2.05679	0.000418717	0.326732	0.000612247
P52272	48	550383	648883	425043	956287	774304	409567	Heterogeneous nuclear ribonucleoprotein M	HNRNPM	0.00956795	0.00916495	0.00614362	0.0061773	0.00956561	0.00686952	0.00753748	1.26938	1.21592	0.815077	0.819545	1.26907	0.911382	1.10013	0.640292	0.360451	0.00829217
O43390	0	4530.26	3566.95	2513.85	4610.59	4115.56	2074.91	Heterogeneous nuclear ribonucleoprotein R	HNRNPR	5.25956e-05	4.41874e-05	3.11243e-05	5.0846e-05	5.65742e-05	3.65127e-05	4.79776e-05	1.09625	0.921	0.648724	1.05979	1.17918	0.761035	0.888659	0.56978	0.295789	4.26358e-05
Q00839	27	162092	178485	115346	299685	217238	99725.8	Heterogeneous nuclear ribonucleoprotein U	HNRNPU	0.0026318	0.00287215	0.00149591	0.00181926	0.00259587	0.00192731	0.00211415	1.24485	1.35854	0.707574	0.860517	1.22786	0.911624	1.10366	0.677239	0.411239	0.00233329
Q9BUJ2	1	11086.7	8375.04	5923.88	12754.4	11847.3	5056.93	Heterogeneous nuclear ribonucleoprotein U-like protein 1	HNRNPUL1	0.000123492	0.000122236	7.58554e-05	0.000124433	0.000133317	0.000105108	0.000120953	1.02099	1.01061	0.627149	1.02877	1.10223	0.869	0.886253	0.481516	0.248086	0.000107195
P22626	6	27882.1	24017.9	17502.2	25449.6	32935	12183.7	Heterogeneous nuclear ribonucleoproteins A2/B1	HNRNPA2B1	0.00035415	0.000243906	0.00018276	0.000312938	0.000393888	0.000292194	0.000333007	1.06349	0.732436	0.548816	0.939735	1.18282	0.877442	0.781582	0.284936	0.289724	0.000260272
P19367	10	88134.1	107459	63433.6	157479	132865	53574.8	Hexokinase-1	HK1	0.00158451	0.00150926	0.000803638	0.000989185	0.00142758	0.00117876	0.00119851	1.32207	1.25928	0.670533	0.825348	1.19113	0.983522	1.08396	0.736778	0.410755	0.00129914
P52789	3	15642.7	12812.3	7734.4	21195.7	17188.7	9036.22	Hexokinase-2	HK2	0.000188921	0.000203138	0.000135546	0.000175568	0.000174063	0.000152496	0.000167375	1.12872	1.21366	0.809832	1.04895	1.03996	0.911099	1.05074	0.717714	0.227811	0.000175868
Q92993	1	4180.9	4720.34	2780.42	6005.6	5883.24	2898.37	Histone acetyltransferase KAT5	KAT5	6.96027e-05	5.75571e-05	4.34764e-05	4.69249e-05	6.25736e-05	5.21952e-05	5.38979e-05	1.29138	1.06789	0.806643	0.870626	1.16096	0.968409	1.0553	0.752894	0.288382	5.68787e-05
O95251	1	6553.44	5395.08	2533.98	8263.81	5437.46	3291.42	Histone acetyltransferase KAT7	KAT7	7.95519e-05	7.91994e-05	4.93722e-05	7.35535e-05	5.70274e-05	4.82404e-05	5.96071e-05	1.3346	1.32869	0.828294	1.23397	0.956722	0.809306	1.16386	0.476706	0.383977	6.93745e-05
Q13547	1	22700.1	24353.3	13413	40238.2	31475.1	16446.4	Histone deacetylase 1	HDAC1	0.000359097	0.000385639	0.000246701	0.000254777	0.000301861	0.000279242	0.000278627	1.28881	1.38407	0.885417	0.914404	1.08339	1.00221	1.1861	0.310583	0.283061	0.000330479
Q92769	2	51506.6	53136	30895	77688.5	58503.1	30959.5	Histone deacetylase 2	HDAC2	0.000783504	0.000744558	0.000464402	0.000578092	0.000695294	0.000519032	0.000597472	1.31136	1.24618	0.777278	0.967562	1.16373	0.868712	1.11161	0.587062	0.335791	0.000664155
Q9H0E3	2	6404.92	6389.92	4182.85	8814.39	8743.41	3693.37	Histone deacetylase complex subunit SAP130	SAP130	9.42211e-05	8.44762e-05	5.54016e-05	7.18865e-05	9.41352e-05	7.75703e-05	8.11973e-05	1.1604	1.04038	0.682308	0.885331	1.15934	0.955331	0.961029	0.825362	0.28387	7.80329e-05
O75446	2	10201.9	11535.2	7096.31	16024.5	9627.24	9333.84	Histone deacetylase complex subunit SAP30	SAP30	0.00017009	0.000153577	0.00014001	0.000114502	0.000159703	8.54115e-05	0.000119872	1.41893	1.28117	1.168	0.955201	1.33228	0.712522	1.28937	0.210757	0.421819	0.000154559
P16403	2	159233	131797	98295.7	221855	282480	101274	Histone H1.2	H1-2	0.00194338	0.00212623	0.00151914	0.00178717	0.00221215	0.00250612	0.00216848	0.896193	0.980518	0.700555	0.824158	1.02014	1.1557	0.859089	0.329519	0.202814	0.00186292
P10412	1	8275.62	7546.83	4746.36	11174.7	11494	5265.34	Histone H1.4	H1-4	0.00011128	0.000107097	7.89817e-05	9.28826e-05	0.000106817	0.000101973	0.000100557	1.10663	1.06503	0.785438	0.923676	1.06225	1.01407	0.9857	0.901709	0.187936	9.91195e-05
P0C0S8	0	84284.2	21210.3	68110.1	15346.2	20976.8	20726.3	Histone H2A type 1	H2AC11	0.000312752	0.000147076	0.0003109	0.000945975	0.00153282	0.000186103	0.0008883	0.352079	0.165571	0.349995	1.06493	1.72557	0.209505	0.289215	0.184021	0.24453	0.00025691
P04908	0	38920.8	11642.1	34167.2	9209.83	11226.8	10100.7	Histone H2A type 1-B/E	H2AC4	0.000171667	8.8266e-05	0.000151514	0.000436833	0.000768936	9.96022e-05	0.000435123	0.394524	0.202853	0.348209	1.00393	1.76717	0.228906	0.315195	0.200933	0.262247	0.000137149
P16104	1	9146.73	5512.18	7291.79	6922.94	6135.16	3756.14	Histone H2AX	H2AX	8.12785e-05	6.63487e-05	5.63431e-05	0.00010266	0.000164102	5.44303e-05	0.000107064	0.759158	0.619711	0.526257	0.958862	1.53275	0.50839	0.635042	0.296235	0.346468	6.79901e-05
O60814	0	446857	150411	366789	133687	159173	138507	Histone H2B type 1-K	H2BC12	0.00221785	0.00128124	0.00207765	0.00501535	0.0082546	0.00141216	0.00489404	0.453173	0.261796	0.424527	1.02479	1.68666	0.288547	0.379832	0.203287	0.284999	0.00185891
Q8N257	0	36283.1	21248.3	31427	25319.7	26751.3	15343.3	Histone H2B type 3-B	H2BU1	0.000313311	0.000242661	0.000230154	0.000407228	0.000707266	0.000237334	0.000450609	0.695307	0.538519	0.510763	0.903727	1.56958	0.526695	0.581529	0.24869	0.322804	0.000262042
P68431	0	9202.69	8759.02	5829.15	12140.2	5911.2	5045.95	Histone H3.1	H3C1	0.000129154	0.00011635	7.56906e-05	0.000103288	0.000131185	5.24433e-05	9.56388e-05	1.35044	1.21656	0.791422	1.07998	1.37168	0.548348	1.11947	0.705352	0.550986	0.000107065
P84243	2	279445	115634	162308	137471	121273	66610.9	Histone H3.3	H3-3A	0.00170505	0.00131751	0.000999183	0.00313638	0.00365275	0.00107592	0.00262168	0.650366	0.502542	0.381123	1.19632	1.39328	0.410391	0.511343	0.190271	0.298145	0.00134058
P62805	4	129698	34158	104726	34612.2	31035.3	30116.5	Histone H4	H4C1	0.000503668	0.000331719	0.000451756	0.00145568	0.00235686	0.000275341	0.00136263	0.36963	0.243441	0.331532	1.06829	1.72964	0.202066	0.314868	0.197574	0.249745	0.000429048
Q9NWY4	2	21420.5	22695	11661.9	32582.5	28349.2	13452.8	Histone PARylation factor 1	HPF1	0.000334644	0.000312267	0.000201796	0.000240416	0.000262452	0.00025151	0.000251459	1.33081	1.24182	0.802501	0.956083	1.04372	1.0002	1.12504	0.491364	0.287114	0.000282902
Q86X55	3	15444.2	15481	7633.19	25491.3	19670.7	9491.21	Histone-arginine methyltransferase CARM1	CARM1	0.000228271	0.000244306	0.000142371	0.00017334	0.000171785	0.000174515	0.000173213	1.31786	1.41043	0.821939	1.00073	0.991755	1.00752	1.18341	0.37237	0.316585	0.000204983
Q09028	1	2971.31	1362.67	1131.42	2581.67	2718.05	2061.14	Histone-binding protein RBBP4	RBBP4	2.00929e-05	2.47424e-05	3.09176e-05	3.33489e-05	2.54628e-05	2.41141e-05	2.76419e-05	0.7269	0.895104	1.1185	1.20646	0.921164	0.872375	0.913503	0.604342	0.256451	2.5251e-05
Q16576	1	10420	10613	6346.91	15043.5	12443	5810.8	Histone-binding protein RBBP7	RBBP7	0.000156492	0.000144175	8.71636e-05	0.00011695	0.000142838	0.000110392	0.000123393	1.26824	1.16842	0.706389	0.947783	1.15758	0.894636	1.04768	0.814948	0.333269	0.000129277
Q15910	2	6475.94	6585.92	3616.2	10436.9	7915.09	4577.48	Histone-lysine N-methyltransferase EZH2	EZH2	9.71111e-05	0.000100026	6.86635e-05	7.26836e-05	8.13829e-05	7.02215e-05	7.47627e-05	1.29892	1.33791	0.91842	0.972191	1.08855	0.939259	1.18509	0.260291	0.249705	8.86002e-05
Q9HAZ2	1	1737.07	2483.83	1202.92	3907.36	2706.38	1379.45	Histone-lysine N-methyltransferase PRDM16	PRDM16	3.66247e-05	3.74477e-05	2.06922e-05	1.94962e-05	2.70719e-05	2.40106e-05	2.35262e-05	1.55676	1.59175	0.879538	0.828702	1.15071	1.02059	1.34268	0.242262	0.456605	3.15882e-05
O15047	2	2849.59	2207.2	1432.1	3318.28	2517.31	1545.25	Histone-lysine N-methyltransferase SETD1A	SETD1A	3.25458e-05	3.1802e-05	2.31791e-05	3.19828e-05	3.22294e-05	2.23333e-05	2.88485e-05	1.12816	1.10238	0.803478	1.10865	1.1172	0.774157	1.01134	0.944719	0.267799	2.91756e-05
Q9BYW2	1	1403.36	1635.36	1036.1	2614.25	1673.34	1052.5	Histone-lysine N-methyltransferase SETD2	SETD2	2.41138e-05	2.50547e-05	1.57878e-05	1.57508e-05	2.33175e-05	1.48456e-05	1.79713e-05	1.34179	1.39415	0.878503	0.87644	1.29749	0.826075	1.20481	0.408001	0.421677	2.16521e-05
Q9C0A6	1	392.54	513.596	260.07	734.36	902.779	317.509	Histone-lysine N-methyltransferase SETD5	SETD5	7.57312e-06	7.03803e-06	4.76272e-06	4.40573e-06	5.85289e-06	8.00932e-06	6.08931e-06	1.24367	1.1558	0.782144	0.723518	0.961174	1.31531	1.06054	0.79917	0.399757	6.45796e-06
Q15047	1	2867.47	1668.26	1262.62	3569.09	2713.48	2855.59	Histone-lysine N-methyltransferase SETDB1	SETDB1	2.45989e-05	3.42058e-05	4.28347e-05	3.21835e-05	2.84154e-05	2.40736e-05	2.82242e-05	0.871555	1.21193	1.51766	1.14028	1.00677	0.852945	1.20038	0.382079	0.366407	3.38798e-05
Q53H47	1	1176.67	1452.15	677.07	1763.55	1926.34	827.546	Histone-lysine N-methyltransferase SETMAR	SETMAR	2.14123e-05	1.69017e-05	1.24134e-05	1.32065e-05	1.52375e-05	1.70902e-05	1.51781e-05	1.41074	1.11356	0.817853	0.870103	1.00391	1.12598	1.11405	0.573744	0.328949	1.69091e-05
P04439	1	8794.49	9237.15	7658.75	15274.2	13373.6	5158.06	HLA class I histocompatibility antigen, A alpha chain	HLA-A	0.000136204	0.000146386	7.73723e-05	9.87062e-05	0.00017236	0.000118649	0.000129905	1.04849	1.12687	0.595606	0.759833	1.32682	0.913349	0.923655	0.763312	0.394483	0.000119988
P01889	1	28155	26751.6	20228.5	39161.8	35014.7	18459.1	HLA class I histocompatibility antigen, B alpha chain	HLA-B	0.000394459	0.000375322	0.000276891	0.000316001	0.000455243	0.000310646	0.00036063	1.09381	1.04074	0.767799	0.876247	1.26236	0.861397	0.967448	0.853753	0.281011	0.000348891
Q8NCD3	1	4822.58	5096.46	2048.19	6495.13	5397.94	2637.27	Holliday junction recognition protein	HJURP	7.51487e-05	6.22486e-05	3.95598e-05	5.41269e-05	4.60947e-05	4.78897e-05	4.93704e-05	1.52214	1.26085	0.801286	1.09634	0.93365	0.970008	1.19476	0.418993	0.378935	5.89857e-05
P31260	3	33574.3	17577.4	12672.3	37232.3	33073.2	29599	Homeobox protein Hox-A10	HOXA10	0.000259183	0.00035683	0.000443993	0.000376825	0.00028519	0.00029342	0.000318479	0.813817	1.12042	1.39411	1.1832	0.895476	0.921319	1.10945	0.597575	0.339801	0.000353336
P20719	2	3308.49	3586.52	1902.47	5227.02	3583.74	2171.98	Homeobox protein Hox-A5	HOXA5	5.28842e-05	5.00952e-05	3.25804e-05	3.71333e-05	4.28153e-05	3.17944e-05	3.72477e-05	1.4198	1.34492	0.874696	0.996929	1.14948	0.853595	1.21314	0.326505	0.345731	4.51866e-05
O43248	3	60654.7	12876.5	14722.6	43189.7	50166.9	51526.1	Homeobox protein Hox-C11	HOXC11	0.000189867	0.000413925	0.000772906	0.000680766	0.000331332	0.000445074	0.000485724	0.390894	0.852182	1.59125	1.40155	0.68214	0.91631	0.944774	0.899057	0.697725	0.000458899
P35453	1	8387.07	9913.23	4980.02	15082.7	10600	5468.89	Homeobox protein Hox-D13	HOXD13	0.000146173	0.000144551	8.20349e-05	9.41335e-05	0.000112076	9.40421e-05	0.000100084	1.46051	1.4443	0.819663	0.940547	1.11982	0.939634	1.24149	0.332638	0.387447	0.000124253
Q15011	1	7326.2	6226.11	3111.81	7542.2	8105.67	3936.77	Homocysteine-responsive endoplasmic reticulum-resident ubiquitin-like domain member 1 protein	HERPUD1	9.18057e-05	7.22837e-05	5.90527e-05	8.22266e-05	7.00314e-05	7.19123e-05	7.47235e-05	1.22861	0.967349	0.790284	1.10041	0.937208	0.96238	0.995413	0.974902	0.237217	7.43807e-05
Q86YZ3	2	3115.14	2571.86	1327.57	2438.09	1614.29	625.956	Hornerin	HRNR	3.79228e-05	2.33664e-05	9.38952e-06	3.49632e-05	2.98771e-05	1.43217e-05	2.63873e-05	1.43716	0.885516	0.355834	1.325	1.13225	0.542751	0.892837	0.797557	0.651737	2.35596e-05
P51610	8	39075.5	40920.7	22097.5	60061	51016.6	26332.8	Host cell factor 1	HCFC1	0.000603386	0.000575618	0.000394999	0.00043857	0.000497307	0.000452612	0.000462829	1.30369	1.24369	0.853444	0.947584	1.07449	0.977924	1.13361	0.41261	0.25576	0.000524668
Q16543	1	2830.64	3507.56	1850.58	5501.8	3245.37	1906.69	Hsp90 co-chaperone Cdc37	CDC37	5.172e-05	5.27286e-05	2.86009e-05	3.17701e-05	4.16474e-05	2.87924e-05	3.407e-05	1.51805	1.54766	0.839476	0.932495	1.22241	0.845098	1.30173	0.306922	0.476001	4.43498e-05
P42858	5	26838.2	33332.8	22056.9	55091.7	36328.3	15129.5	Huntingtin	HTT	0.0004915	0.000527993	0.000226947	0.000301222	0.000496392	0.000322299	0.000373304	1.31662	1.41438	0.607942	0.806908	1.32972	0.863369	1.11298	0.72844	0.543761	0.00041548
O75146	3	7977.03	9649.3	5925.97	14835	10499.8	5349.54	Huntingtin-interacting protein 1-related protein	HIP1R	0.000142282	0.000142177	8.02446e-05	8.95312e-05	0.000133364	9.31526e-05	0.000105349	1.35057	1.34957	0.7617	0.849851	1.26592	0.884225	1.15395	0.551635	0.431753	0.000121568
Q6YN16	13	96060.5	102481	73464.5	161089	141974	64068.1	Hydroxysteroid dehydrogenase-like protein 2	HSDL2	0.0015111	0.00154386	0.00096104	0.00107815	0.00165332	0.00125958	0.00133035	1.13587	1.16049	0.722397	0.810425	1.24277	0.946801	1.00625	0.975451	0.331737	0.00133867
Q9Y4L1	8	40782.8	54750.4	35482.7	85705.9	66126.1	29858.2	Hypoxia up-regulated protein 1	HYOU1	0.000807309	0.000821396	0.000447881	0.000457731	0.000798539	0.000586661	0.00061431	1.31417	1.3371	0.729079	0.745114	1.2999	0.954991	1.12678	0.646896	0.467312	0.000692195
P52292	7	37459.8	47834.1	29978.1	73525.5	53242.1	26139.5	Importin subunit alpha-1	KPNA2	0.000705327	0.00070466	0.0003921	0.000420435	0.000674659	0.000472356	0.000522483	1.34995	1.34868	0.750456	0.804687	1.29125	0.90406	1.14969	0.579767	0.454864	0.000600696
P52294	2	14336.3	16670.9	9336.31	24968.4	20161.3	9311.94	Importin subunit alpha-5	KPNA1	0.000245816	0.000239294	0.000139682	0.000160905	0.000210114	0.000178868	0.000183296	1.34109	1.30551	0.762057	0.877844	1.14631	0.975844	1.13622	0.539184	0.359363	0.000208264
O60684	1	5707.01	5751.46	3416.68	8505.49	7696.98	3217.84	Importin subunit alpha-7	KPNA6	8.48067e-05	8.15157e-05	4.82684e-05	6.40534e-05	7.68927e-05	6.82865e-05	6.97442e-05	1.21597	1.16878	0.692078	0.918405	1.1025	0.979099	1.02561	0.891268	0.305361	7.15303e-05
Q14974	7	35716.7	36638.8	23489.7	62697.1	48398.9	22133.2	Importin subunit beta-1	KPNB1	0.000540249	0.000600883	0.000332004	0.000400871	0.000528637	0.000429388	0.000452965	1.19269	1.32655	0.732957	0.884993	1.16706	0.947948	1.08407	0.694484	0.350288	0.000491045
Q9UI26	2	3290.16	3493	2593.89	6074.79	3817.21	1633.91	Importin-11	IPO11	5.15052e-05	5.82201e-05	2.45091e-05	3.69276e-05	5.83757e-05	3.38657e-05	4.30563e-05	1.19623	1.35218	0.569233	0.857658	1.3558	0.786544	1.03921	0.90194	0.525019	4.47448e-05
Q8TEX9	3	28573.4	34262.3	18771	57264.9	42765.8	22154.2	Importin-4	IPO4	0.000505206	0.00054882	0.00033232	0.000320697	0.000422443	0.000379412	0.000374184	1.35015	1.46671	0.888119	0.857057	1.12897	1.01397	1.235	0.291262	0.349363	0.000462115
O95373	1	4938.52	5645.58	2682.16	9643.84	10447.8	2812.52	Importin-7	IPO7	8.32456e-05	9.24255e-05	4.21886e-05	5.54281e-05	6.03621e-05	9.2691e-05	6.94937e-05	1.19789	1.32998	0.607085	0.797599	0.868598	1.3338	1.04498	0.879592	0.490726	7.26199e-05
Q96P70	4	19693	25620.4	15946	42969.4	28373.5	13665.6	Importin-9	IPO9	0.00037778	0.000411814	0.000204988	0.000221027	0.000358865	0.000251726	0.000277206	1.36281	1.48559	0.739479	0.797338	1.29458	0.908083	1.19596	0.516618	0.507468	0.000331527
Q3SXM5	7	45168	50398.3	29041.7	70805.3	81224.1	28192.1	Inactive hydroxysteroid dehydrogenase-like protein 1	HSDL1	0.000743136	0.00067859	0.000422889	0.000506949	0.000653585	0.000720609	0.000627048	1.18513	1.0822	0.674413	0.80847	1.04232	1.14921	0.980582	0.921704	0.319616	0.000614872
Q86YV5	1	12623	11716.6	8080.8	18257.8	16213.6	6530.71	Inactive tyrosine-protein kinase PRAG1	PRAG1	0.000172764	0.000174981	9.79626e-05	0.000141676	0.000181859	0.000143845	0.000155793	1.10893	1.12316	0.628799	0.909384	1.16731	0.923306	0.953631	0.812249	0.313567	0.000148569
Q70EL1	1	4660.64	5104.83	2433.93	7620.42	5550.68	2688.68	Inactive ubiquitin carboxyl-terminal hydrolase 54	USP54	7.52721e-05	7.30333e-05	4.0331e-05	5.23094e-05	5.47758e-05	4.92448e-05	5.211e-05	1.44448	1.40152	0.77396	1.00383	1.05116	0.945017	1.20666	0.398527	0.380785	6.28788e-05
O15111	1	1925.84	2948.81	1728.16	5017.96	3123.92	1149.38	Inhibitor of nuclear factor kappa-B kinase subunit alpha	CHUK	4.3481e-05	4.80916e-05	1.7241e-05	2.1615e-05	3.88923e-05	2.7715e-05	2.94074e-05	1.47857	1.63536	0.586281	0.735018	1.32253	0.942449	1.2334	0.56163	0.674742	3.62712e-05
Q9Y2U8	1	5427.36	5773.94	2984.28	9299.97	7128.68	3638.73	Inner nuclear membrane protein Man1	LEMD3	8.51383e-05	8.91299e-05	5.4582e-05	6.09148e-05	6.71614e-05	6.32446e-05	6.37736e-05	1.33501	1.3976	0.855872	0.955172	1.05312	0.991706	1.19616	0.321348	0.302212	7.62834e-05
Q15181	1	5521.11	6555.45	3420.79	8917.71	7363.22	3122.76	Inorganic pyrophosphatase	PPA1	9.66619e-05	8.54664e-05	4.68423e-05	6.19669e-05	7.69851e-05	6.53254e-05	6.80925e-05	1.41957	1.25515	0.687921	0.91004	1.1306	0.959363	1.12088	0.629111	0.405195	7.63235e-05
P12268	2	11270.2	10763.6	6652.72	15651.2	13667.6	6434.91	Inosine-5'-monophosphate dehydrogenase 2	IMPDH2	0.000158712	0.00015	9.65254e-05	0.000126493	0.00014972	0.000121257	0.00013249	1.19791	1.13216	0.72855	0.954735	1.13005	0.915218	1.01954	0.909188	0.279604	0.000135079
Q14571	0	2986.97	3326.7	2604.3	5381.15	3900.52	1707.46	Inositol 1,4,5-trisphosphate receptor type 2	ITPR2	4.90531e-05	5.15723e-05	2.56124e-05	3.35247e-05	5.861e-05	3.46049e-05	4.22465e-05	1.16112	1.22075	0.60626	0.79355	1.38733	0.819117	0.996041	0.989219	0.476056	4.20793e-05
Q8IWB1	1	6567.43	6684.82	3800.33	9300.67	8210.55	4176.58	Inositol 1,4,5-trisphosphate receptor-interacting protein	ITPRIP	9.85695e-05	8.91367e-05	6.26499e-05	7.37105e-05	8.55267e-05	7.28428e-05	7.736e-05	1.27417	1.15223	0.809848	0.952824	1.10557	0.941609	1.07875	0.624438	0.260213	8.3452e-05
O43314	1	11770.4	12332.7	5010.98	17637.5	15141	7389.88	Inositol hexakisphosphate and diphosphoinositol-pentakisphosphate kinase 2	PPIP5K2	0.000181849	0.000169036	0.00011085	0.000132107	0.000112772	0.000134329	0.000126403	1.43864	1.33728	0.876961	1.04513	0.892167	1.0627	1.21763	0.295795	0.320396	0.000153911
P29218	1	1937.05	2327.88	1492.94	3766.27	2849.54	1839.76	Inositol monophosphatase 1	IMPA1	3.43252e-05	3.60955e-05	2.75969e-05	2.17407e-05	3.35986e-05	2.52807e-05	2.68733e-05	1.2773	1.34317	1.02693	0.809007	1.25026	0.940735	1.2158	0.254717	0.321999	3.26725e-05
O14732	2	4669.2	4752.35	2634.74	7277.4	6922.3	3453.01	Inositol monophosphatase 2	IMPA2	7.00747e-05	6.97458e-05	5.17961e-05	5.24054e-05	5.92951e-05	6.14136e-05	5.77047e-05	1.21437	1.20867	0.897607	0.908165	1.02756	1.06427	1.10688	0.40444	0.202527	6.38722e-05
Q01968	10	84895.4	81117.6	40871	119619	106959	51822.1	Inositol polyphosphate 5-phosphatase OCRL	OCRL	0.0011961	0.00114641	0.000777346	0.000952835	0.000919805	0.000948921	0.000940521	1.27174	1.21891	0.826506	1.01309	0.977974	1.00893	1.10572	0.494709	0.24417	0.00103995
Q13572	3	19035.5	21793.1	12742.3	32787.9	23606.3	11452	Inositol-tetrakisphosphate 1-kinase	ITPK1	0.000321346	0.000314236	0.000171784	0.000213648	0.000286767	0.000209432	0.000236615	1.35809	1.32805	0.726003	0.902933	1.21195	0.885114	1.13738	0.584981	0.413326	0.000269122
O14654	40	370158	413293	273237	654514	490091	210645	Insulin receptor substrate 4	IRS4	0.00609411	0.00627279	0.00315974	0.00415452	0.00614921	0.00434801	0.00488392	1.24779	1.28438	0.646969	0.850654	1.25907	0.890272	1.05971	0.818824	0.430202	0.00517555
Q9NZI8	15	84129.4	85251.2	52026.9	139841	115232	51730.6	Insulin-like growth factor 2 mRNA-binding protein 1	IGF2BP1	0.00125705	0.00134022	0.000775973	0.000944238	0.00117087	0.00102232	0.00104581	1.20199	1.28151	0.741983	0.902878	1.11958	0.977542	1.07516	0.697348	0.314398	0.00112442
Q9Y6M1	3	35559.3	36413.3	24408.2	54846.5	45132.3	21003.9	Insulin-like growth factor 2 mRNA-binding protein 2	IGF2BP2	0.000536923	0.000525642	0.000315064	0.000399105	0.000549307	0.000400408	0.000449606	1.19421	1.16912	0.700755	0.887676	1.22175	0.890573	1.02136	0.918071	0.34018	0.00045921
O00425	3	26256.1	31161.3	18516.2	44776.1	32350.9	15161.5	Insulin-like growth factor 2 mRNA-binding protein 3	IGF2BP3	0.000459481	0.000429129	0.000227427	0.000294689	0.000416708	0.000287013	0.000332803	1.38064	1.28944	0.683368	0.885476	1.25212	0.862409	1.11781	0.66521	0.450965	0.000372012
Q86V85	2	9649.1	13911.9	9759.18	20100.2	10308.3	6328.27	Integral membrane protein GPR180	GPR180	0.000205135	0.000192638	9.49259e-05	0.000108298	0.000219631	9.14534e-05	0.000139794	1.46741	1.37801	0.679041	0.774696	1.5711	0.654201	1.17482	0.66986	0.72731	0.000164233
Q8N201	1	4398.87	5321.14	4341.73	9438.64	6952.96	2748.87	Integrator complex subunit 1	INTS1	7.84616e-05	9.04589e-05	4.12339e-05	4.93713e-05	9.7711e-05	6.16857e-05	6.95893e-05	1.12749	1.2999	0.592532	0.709466	1.40411	0.886425	1.00664	0.983286	0.517773	7.00514e-05
Q9NVR2	1	8925.25	10031	6334.68	15804.1	11997.8	5548.11	Integrator complex subunit 10	INTS10	0.00014791	0.000151464	8.32233e-05	0.000100174	0.000142562	0.000106442	0.000116393	1.27079	1.30132	0.715021	0.860653	1.22484	0.91451	1.09571	0.688316	0.394101	0.000127533
Q5TA45	3	14642.3	17027.7	9380.35	22883.2	19557.9	8126.44	Integrator complex subunit 11	INTS11	0.000251077	0.00021931	0.000121899	0.00016434	0.000211105	0.000173515	0.000182987	1.37211	1.1985	0.666162	0.898098	1.15366	0.948238	1.07892	0.744873	0.395803	0.000197429
Q96CB8	2	10983.9	7139.61	4519.64	14698.8	10625.4	6929.35	Integrator complex subunit 12	INTS12	0.000105275	0.000140872	0.000103942	0.00012328	0.000101715	9.42673e-05	0.000106421	0.98924	1.32373	0.976711	1.15842	0.955782	0.8858	1.09656	0.528268	0.250696	0.000116697
Q96HW7	10	48079.7	115333	49626	188465	74846.1	83832.6	Integrator complex subunit 4	INTS4	0.00170061	0.00180623	0.00125751	0.000539629	0.00111684	0.000664024	0.000773496	2.19861	2.33515	1.62575	0.697649	1.44388	0.85847	2.05317	0.0284807	0.889869	0.00158812
Q6P9B9	3	8480.38	10233.3	5207.03	18962.6	12644.5	5980.26	Integrator complex subunit 5	INTS5	0.000150893	0.000181736	8.97056e-05	9.51807e-05	0.000117184	0.00011218	0.000108182	1.39481	1.67991	0.829212	0.879823	1.08322	1.03696	1.30131	0.306829	0.454673	0.000140778
Q9NVH2	10	54402.1	62006.3	42053.1	94439	76770.7	32900.2	Integrator complex subunit 7	INTS7	0.0009143	0.000905093	0.000493512	0.00061059	0.000946408	0.000681099	0.000746032	1.22555	1.21321	0.661515	0.81845	1.26859	0.912962	1.03342	0.891959	0.404898	0.000770968
Q9H0C8	2	14990.9	22918.6	9170.56	30997.4	20067.2	11848.2	Integrin-linked kinase-associated serine/threonine phosphatase 2C	ILKAP	0.000337942	0.000297076	0.000177727	0.000168253	0.000206384	0.000178033	0.000184223	1.83441	1.61258	0.964734	0.91331	1.12029	0.966398	1.47058	0.154171	0.478752	0.000270915
Q13418	3	12824.9	15729.8	8334.11	23535.6	16507.6	8500.07	Integrin-linked protein kinase	ILK	0.00023194	0.000225562	0.000127503	0.000143942	0.00018756	0.000146453	0.000159318	1.45583	1.4158	0.800306	0.903486	1.17726	0.919251	1.22398	0.385227	0.412822	0.000195002
Q13325	1	4460.24	6151.1	3463.87	9282.76	6261.92	3205.36	Interferon-induced protein with tetratricopeptide repeats 5	IFIT5	9.06996e-05	8.89649e-05	4.80814e-05	5.00601e-05	7.79545e-05	5.55549e-05	6.11898e-05	1.48227	1.45392	0.785774	0.818111	1.27398	0.90791	1.24065	0.418216	0.495121	7.59153e-05
Q12905	4	22861	24450.9	12255.2	32978.6	28101.2	15882.5	Interleukin enhancer-binding factor 2	ILF2	0.000360536	0.000316063	0.000238243	0.000256584	0.000275804	0.00024931	0.000260566	1.38366	1.21299	0.914327	0.984718	1.05848	0.956802	1.17033	0.292015	0.245386	0.000304947
P51617	6	39284.3	41978.5	25502.5	65539.2	48901.4	23812.1	Interleukin-1 receptor-associated kinase 1	IRAK1	0.000618985	0.000628121	0.000357189	0.000440913	0.000573934	0.000433846	0.000482898	1.28181	1.30073	0.739678	0.913057	1.18852	0.898422	1.10741	0.630805	0.366418	0.000534765
Q9NZM3	1	1	1	1	1	1	1	Intersectin-2	ITSN2	1.47453e-08	9.58389e-09	1.50003e-08	1.12236e-08	2.25051e-08	8.87186e-09	1.42002e-08	1.03839	0.674913	1.05634	0.790387	1.58484	0.624771	0.923214	0.822865	0.520397	1.31098e-08
Q9HBG6	3	7305.65	11069.2	7454.51	16657.2	12400.9	4607.03	Intraflagellar transport protein 122 homolog	IFT122	0.000163218	0.000159641	6.91068e-05	8.19959e-05	0.000167764	0.000110019	0.000119926	1.36098	1.33116	0.576243	0.683719	1.39889	0.917387	1.08946	0.800925	0.596335	0.000130655
Q96RY7	2	2496.63	2262.25	1301.86	3616.56	3175.09	1367.34	Intraflagellar transport protein 140 homolog	IFT140	3.33574e-05	3.46607e-05	2.05104e-05	2.80213e-05	2.92984e-05	2.81689e-05	2.84962e-05	1.17059	1.21633	0.71976	0.983334	1.02815	0.988515	1.03556	0.834073	0.275617	2.95095e-05
Q9UG01	5	28958.7	26798.5	18402.9	44745.3	37685.5	18679.3	Intraflagellar transport protein 172 homolog	IFT172	0.000395151	0.000428835	0.000280195	0.000325022	0.000414159	0.000334341	0.000357841	1.10427	1.1984	0.783015	0.908287	1.15738	0.934328	1.02856	0.856891	0.259359	0.00036806
Q9Y366	1	10228.1	11111.1	6379.34	17856.5	13965.2	4942.4	Intraflagellar transport protein 52 homolog	IFT52	0.000163835	0.000171134	7.41375e-05	0.000114796	0.000143567	0.000123897	0.00012742	1.28579	1.34307	0.581835	0.900925	1.12672	0.97235	1.07023	0.7956	0.44156	0.000136369
A0AVF1	2	22659.6	22128.9	10645.1	34708.9	37741.7	13606.1	Intraflagellar transport protein 56	TTC26	0.000326296	0.000332646	0.000204095	0.000254323	0.000239568	0.000334839	0.000276243	1.18119	1.20418	0.738823	0.920647	0.867237	1.21212	1.0414	0.834359	0.32583	0.000287679
Q96LB3	2	1201.16	1432.46	1107.52	2402.37	1471.46	721.488	Intraflagellar transport protein 74 homolog	IFT74	2.1122e-05	2.3024e-05	1.08225e-05	1.34814e-05	2.49249e-05	1.30546e-05	1.71536e-05	1.23134	1.34223	0.630918	0.785922	1.45304	0.761038	1.06816	0.840027	0.56769	1.83229e-05
Q9P2H3	1	13277	12491.6	7532.24	20590.7	17278.7	9975.82	Intraflagellar transport protein 80 homolog	IFT80	0.000184193	0.000197339	0.00014964	0.000149016	0.000169514	0.000153294	0.000157274	1.17115	1.25474	0.951458	0.94749	1.07782	0.97469	1.12578	0.271804	0.174728	0.000177057
Q15051	2	16476.4	14574.4	7352.05	21937.2	18163	9263.51	IQ calmodulin-binding motif-containing protein 1	IQCB1	0.000214903	0.000210244	0.000138955	0.000184925	0.000165458	0.00016114	0.000170508	1.26037	1.23305	0.81495	1.08455	0.970386	0.94506	1.10279	0.531826	0.262757	0.000188034
Q6DN90	1	5532.77	7074.27	3544.74	11271.2	8203.24	4217.3	IQ motif and SEC7 domain-containing protein 1	IQSEC1	0.000104312	0.000108022	6.32607e-05	6.20978e-05	7.97746e-05	7.2778e-05	7.15501e-05	1.45789	1.50973	0.884146	0.867892	1.11495	1.01716	1.28392	0.253267	0.382172	9.18648e-05
O75027	14	106738	110518	67898.6	176805	144751	72293.4	Iron-sulfur clusters transporter ABCB7, mitochondrial	ABCB7	0.00162962	0.00169448	0.00108442	0.00119799	0.00152806	0.00128421	0.00133675	1.21909	1.26761	0.811235	0.896191	1.14311	0.960694	1.09931	0.574158	0.287489	0.00146951
Q8TB37	1	7356.44	8354.07	4970.88	11568.8	9828.29	3756.23	Iron-sulfur protein NUBPL	NUBPL	0.000123183	0.000110874	5.63445e-05	8.2566e-05	0.00011187	8.71951e-05	9.3877e-05	1.31217	1.18106	0.600194	0.879512	1.19166	0.928823	1.03114	0.902727	0.416564	9.68005e-05
P50213	2	16337.9	16070.3	11807.2	26299.6	24933	10053.4	Isocitrate dehydrogenase [NAD] subunit alpha, mitochondrial	IDH3A	0.00023696	0.000252053	0.000150804	0.00018337	0.000265721	0.000221202	0.000223431	1.06055	1.1281	0.674945	0.820701	1.18928	0.990022	0.954532	0.809764	0.301296	0.000213272
O43837	9	75496.6	81988.8	59671.8	130805	118179	48171.6	Isocitrate dehydrogenase [NAD] subunit beta, mitochondrial	IDH3B	0.00120895	0.00125362	0.000722588	0.000847346	0.00134292	0.00104847	0.00107958	1.11983	1.16121	0.669325	0.784886	1.24393	0.971186	0.983456	0.939951	0.354951	0.00106172
P51553	2	14649.1	14653.9	8797.56	23770.1	19732.3	7785.57	Isocitrate dehydrogenase [NAD] subunit gamma, mitochondrial	IDH3G	0.000216075	0.00022781	0.000116786	0.000164416	0.00019799	0.000175062	0.000179156	1.20608	1.27158	0.651867	0.917725	1.10513	0.977149	1.04317	0.842884	0.354815	0.00018689
P48735	2	19173.4	20200.9	17485.3	32765.2	36749.8	15484.4	Isocitrate dehydrogenase [NADP], mitochondrial	IDH2	0.000297867	0.000314019	0.00023227	0.000215196	0.000393508	0.000326039	0.000311581	0.955987	1.00782	0.745457	0.690657	1.26294	1.0464	0.903089	0.628271	0.295637	0.000281385
P41252	11	77733.1	92603.8	50885.6	155425	96030.8	47630.5	Isoleucine--tRNA ligase, cytoplasmic	IARS1	0.00136547	0.00148957	0.000714471	0.000872448	0.00114518	0.000851972	0.000956534	1.42751	1.55726	0.746937	0.912092	1.19722	0.890686	1.2439	0.417451	0.484517	0.00118984
Q9NSE4	6	44401.9	45211.8	37834.6	75315.8	69149.9	25972.4	Isoleucine--tRNA ligase, mitochondrial	IARS2	0.00066666	0.000721818	0.000389594	0.000498351	0.000851471	0.000613488	0.000654437	1.01868	1.10296	0.595312	0.761496	1.30107	0.93743	0.90565	0.694501	0.36894	0.000592691
Q13907	6	32285.7	33939.5	21237.1	50344.5	37576.2	21345.7	Isopentenyl-diphosphate Delta-isomerase 1	IDI1	0.000500447	0.000482496	0.000320191	0.000362363	0.000477941	0.000333371	0.000391225	1.27918	1.2333	0.818432	0.926226	1.22165	0.852121	1.1103	0.583059	0.333968	0.000434378
P53990	1	6218.62	5691.3	3032.23	8946.75	7514.49	4093.56	IST1 homolog	IST1	8.39197e-05	8.57447e-05	6.14046e-05	6.97956e-05	6.82405e-05	6.66675e-05	6.82345e-05	1.22987	1.25662	0.899906	1.02288	1.00009	0.977034	1.1288	0.327147	0.200355	7.7023e-05
P14923	8	72661.5	67971.6	53905.8	116234	78115.4	37267.9	Junction plakoglobin	JUP	0.00100226	0.00111397	0.000559029	0.000815526	0.00121315	0.000693028	0.000907236	1.10474	1.22788	0.616189	0.898913	1.3372	0.76389	0.982935	0.949783	0.437564	0.000891754
Q8N9B5	2	15838.8	17539.3	6360.5	25669.8	24454.7	7230.84	Junction-mediating and -regulatory protein	JMY	0.000258622	0.000246016	0.000108465	0.000177769	0.000143143	0.000216958	0.00017929	1.44247	1.37217	0.604967	0.991513	0.79839	1.2101	1.13987	0.658439	0.520534	0.000204367
Q9H910	1	1775.81	1407.91	791.789	1637.07	1780.57	1095.25	Jupiter microtubule associated homolog 2	JPT2	2.07599e-05	1.56895e-05	1.6429e-05	1.99311e-05	1.78192e-05	1.5797e-05	1.78491e-05	1.16308	0.879008	0.92044	1.11664	0.998327	0.88503	0.987509	0.915822	0.191385	1.76262e-05
O94819	2	4035.92	5081.68	2736.36	7634.06	6121.28	2590.2	Kelch repeat and BTB domain-containing protein 11	KBTBD11	7.49308e-05	7.3164e-05	3.88538e-05	4.52977e-05	6.15819e-05	5.43072e-05	5.37289e-05	1.39461	1.36172	0.723144	0.843078	1.14616	1.01076	1.15983	0.534538	0.417489	6.23162e-05
Q14145	5	38371.9	33964.3	23873.3	57137.9	37417.7	30740.4	Kelch-like ECH-associated protein 1	KEAP1	0.000500813	0.000547603	0.000461114	0.000430673	0.00053727	0.000331964	0.000433302	1.15581	1.26379	1.06419	0.993931	1.23994	0.766126	1.16126	0.338505	0.292757	0.000503177
Q9NVR0	2	17569.3	16039.8	10631.7	24927	21898.3	9724.27	Kelch-like protein 11	KLHL11	0.000236511	0.000238898	0.000145867	0.000197191	0.000239268	0.000194278	0.000210246	1.12493	1.13628	0.693792	0.937908	1.13804	0.924054	0.984999	0.930337	0.278469	0.000207092
Q8WZ60	2	14972.6	16228	8190.49	26666.9	19749.6	9256.5	Kelch-like protein 6	KLHL6	0.000239286	0.000255573	0.00013885	0.000168047	0.000184327	0.000175215	0.000175863	1.36064	1.45325	0.789534	0.955556	1.04813	0.996316	1.20114	0.390872	0.36375	0.000211236
Q9HA64	1	5909.14	3554.57	3370.88	5198.83	6323.99	2034.52	Ketosamine-3-kinase	FN3KRP	5.24131e-05	4.9825e-05	3.05183e-05	6.6322e-05	7.58619e-05	5.61055e-05	6.60965e-05	0.792979	0.753823	0.461724	1.00341	1.14775	0.848843	0.669508	0.0713287	0.206833	4.42522e-05
Q07666	0	9027.7	6329.7	5134.24	9073.62	10149.2	3545.65	KH domain-containing, RNA-binding, signal transduction-associated protein 1	KHDRBS1	9.33331e-05	8.69606e-05	5.31858e-05	0.000101324	0.000115546	9.00419e-05	0.000102304	0.912312	0.850022	0.51988	0.990417	1.12944	0.880141	0.760738	0.166171	0.231325	7.78265e-05
Q9Y664	1	837.788	1213.65	432.286	2140.58	2413.82	392.721	KICSTOR complex protein kaptin	KPTN	1.78956e-05	2.05151e-05	5.89092e-06	9.40303e-06	9.72862e-06	2.14151e-05	1.35156e-05	1.32408	1.51789	0.435861	0.695718	0.719808	1.58447	1.09261	0.844689	0.799317	1.47672e-05
Q96EK5	18	139964	175793	108454	269930	199407	94192.4	KIF-binding protein	KIFBP	0.00259211	0.00258698	0.00141291	0.0015709	0.00244076	0.00176911	0.00192692	1.34521	1.34255	0.733248	0.81524	1.26666	0.918099	1.14033	0.597632	0.443937	0.00219734
Q8IVT5	1	14736.5	15482.2	9830.95	25968.6	18909.5	9294.17	Kinase suppressor of Ras 1	KSR1	0.000228289	0.00024888	0.000139415	0.000165397	0.000221246	0.000167762	0.000184802	1.23532	1.34674	0.754404	0.894997	1.19721	0.907795	1.11215	0.616396	0.367724	0.000205528
Q92845	1	2178.15	2418.84	1427.14	3515.76	3007.96	1043.04	Kinesin-associated protein 3	KIFAP3	3.56665e-05	3.36947e-05	1.56459e-05	2.44468e-05	3.21178e-05	2.66862e-05	2.77502e-05	1.28527	1.21421	0.563811	0.880956	1.15739	0.961655	1.0211	0.935199	0.423276	2.83357e-05
P52732	15	94297.5	126258	73916.4	224554	117447	67521.3	Kinesin-like protein KIF11	KIF11	0.00186172	0.0021521	0.00101284	0.00105836	0.00166349	0.00104197	0.00125461	1.4839	1.71536	0.807294	0.843579	1.32591	0.830516	1.33552	0.350183	0.604001	0.00167555
Q9H1H9	1	5755.77	5706.6	2849.04	8975.61	6504.15	3160.3	Kinesin-like protein KIF13A	KIF13A	8.41454e-05	8.60213e-05	4.74054e-05	6.46007e-05	6.41179e-05	5.77039e-05	6.21408e-05	1.35411	1.3843	0.76287	1.03959	1.03182	0.928599	1.16709	0.46166	0.357774	7.2524e-05
Q15058	5	15980.3	13362	10596.5	22350.4	17361.8	7752.07	Kinesin-like protein KIF14	KIF14	0.000197026	0.000214204	0.000116283	0.000179357	0.000238474	0.000154032	0.000190621	1.0336	1.12372	0.610023	0.94091	1.25104	0.808052	0.922446	0.725279	0.345267	0.000175838
Q96L93	2	5692.04	6137.35	4324.31	9426.44	7368.59	3315.02	Kinesin-like protein KIF16B	KIF16B	9.04968e-05	9.0342e-05	4.97263e-05	6.38853e-05	9.73188e-05	6.53731e-05	7.55257e-05	1.19822	1.19618	0.658402	0.845875	1.28855	0.865573	1.0176	0.942788	0.401912	7.6855e-05
Q12756	4	43060.2	37459.3	19408.2	60804.7	51803.3	32911.2	Kinesin-like protein KIF1A	KIF1A	0.000552348	0.000582746	0.000493677	0.000483292	0.000436784	0.000459592	0.000459889	1.20105	1.26714	1.07347	1.05089	0.949759	0.999354	1.18055	0.0475587	0.115136	0.000542923
O95235	3	8324.56	7909.69	4962.56	13986.2	12726.7	4429.31	Kinesin-like protein KIF20A	KIF20A	0.00011663	0.000134043	6.6441e-05	9.34319e-05	0.000111683	0.000112909	0.000106008	1.10021	1.26446	0.626755	0.881367	1.05353	1.0651	0.99714	0.989284	0.346643	0.000105705
Q96Q89	1	4523.33	4127.63	2771.6	5999.04	5520.64	2203.37	Kinesin-like protein KIF20B	KIF20B	6.0863e-05	5.74942e-05	3.30512e-05	5.07682e-05	6.23749e-05	4.89783e-05	5.40405e-05	1.12625	1.06391	0.6116	0.939448	1.15423	0.906326	0.933919	0.731873	0.307714	5.04695e-05
Q14807	3	7492.74	7536.75	4293.86	11143.1	9161.24	3565.98	Kinesin-like protein KIF22	KIF22	0.000111131	0.000106794	5.34907e-05	8.40958e-05	9.66336e-05	8.12772e-05	8.73355e-05	1.27246	1.22281	0.612474	0.962904	1.10646	0.930632	1.03591	0.877676	0.380125	9.04722e-05
O00139	2	22407.2	25322.6	16227.4	39621.6	33652.5	15369.1	Kinesin-like protein KIF2A	KIF2A	0.000373388	0.000379729	0.000230541	0.00025149	0.000365198	0.00029856	0.000305083	1.22389	1.24467	0.755666	0.824334	1.19705	0.978621	1.07474	0.718029	0.342017	0.000327886
Q99661	3	23276.2	33061.2	14432.2	46665.2	32672.1	18698.4	Kinesin-like protein KIF2C	KIF2C	0.000487496	0.000447234	0.000280482	0.000261243	0.000324797	0.000289862	0.000291967	1.66969	1.53179	0.960661	0.894769	1.11244	0.992789	1.38738	0.161644	0.405214	0.000405071
Q9Y496	1	4626.29	4193.19	2395.79	6280.37	5596.89	2887.68	Kinesin-like protein KIF3A	KIF3A	6.18297e-05	6.01904e-05	4.3316e-05	5.19238e-05	5.39173e-05	4.96548e-05	5.18319e-05	1.19289	1.16126	0.835701	1.00177	1.04023	0.957996	1.06328	0.616141	0.202508	5.51121e-05
O15066	1	2665.7	3078.72	1649.16	4800.35	3739.99	1708.39	Kinesin-like protein KIF3B	KIF3B	4.53966e-05	4.6006e-05	2.56263e-05	2.99188e-05	3.71145e-05	3.31806e-05	3.34046e-05	1.35899	1.37723	0.767147	0.895649	1.11106	0.993294	1.16779	0.468737	0.369236	3.90096e-05
Q9BW19	3	22707.3	24696.3	12330.5	34903.8	29138	15958.3	Kinesin-like protein KIFC1	KIFC1	0.000364154	0.000334514	0.000239379	0.000254859	0.000277498	0.000258508	0.000263622	1.38135	1.26892	0.908039	0.96676	1.05264	0.980604	1.1861	0.269284	0.253259	0.000312682
Q9BZD4	1	10896.3	12260.7	7577.12	17088.8	16775.5	7045.24	Kinetochore protein Nuf2	NUF2	0.000180788	0.000163777	0.000105681	0.000122296	0.000170523	0.000148829	0.000147216	1.22804	1.11249	0.71786	0.830722	1.15832	1.01096	1.01947	0.919618	0.3155	0.000150082
Q8NBT2	3	12551.5	16536.5	10014	25780.6	17341.9	9628.87	Kinetochore protein Spc24	SPC24	0.000243836	0.000247078	0.000144436	0.000140874	0.000225365	0.000153855	0.000173365	1.40649	1.42519	0.833133	0.812585	1.29995	0.887465	1.22161	0.419314	0.464823	0.000211783
Q9HBM1	1	1097.7	1170.24	748.139	1670.8	1326.42	682.126	Kinetochore protein Spc25	SPC25	1.72555e-05	1.60128e-05	1.02321e-05	1.23202e-05	1.68369e-05	1.17678e-05	1.36417e-05	1.26492	1.17382	0.750062	0.903133	1.23423	0.862639	1.06293	0.76597	0.349917	1.45001e-05
Q8NG31	4	26992.8	32585.1	17859	41613.7	33278.8	16296.2	Kinetochore scaffold 1	KNL1	0.000480477	0.000398822	0.000244448	0.000302957	0.000401917	0.000295245	0.000333373	1.44126	1.19632	0.733256	0.908764	1.20561	0.885629	1.12361	0.622022	0.41168	0.000374582
P50748	1	3454.44	4312.41	2386.46	7568.89	3854.16	1999.73	Kinetochore-associated protein 1	KNTC1	6.35876e-05	7.25395e-05	2.99965e-05	3.87714e-05	5.37074e-05	3.41936e-05	4.22241e-05	1.50595	1.71796	0.710413	0.918228	1.27196	0.809812	1.31144	0.407623	0.618566	5.53745e-05
Q63ZY3	1	7002.81	5989.43	7296.96	9502.27	8064.5	3499.52	KN motif and ankyrin repeat domain-containing protein 2	KANK2	8.83157e-05	9.10688e-05	5.24938e-05	7.8597e-05	0.000164219	7.15471e-05	0.000104788	0.842807	0.86908	0.500954	0.75006	1.56716	0.682782	0.737614	0.442245	0.417196	7.72927e-05
O00522	1	6348.66	6402.39	3918.85	9118.88	9257.38	3830.05	Krev interaction trapped protein 1	KRIT1	9.4405e-05	8.73944e-05	5.74518e-05	7.1255e-05	8.81939e-05	8.21302e-05	8.05264e-05	1.17235	1.08529	0.713454	0.884866	1.09522	1.01992	0.990364	0.952982	0.265605	7.97504e-05
Q9BXK1	1	5606.12	5743.98	4457.89	9117.9	5580.87	2663.12	Krueppel-like factor 16	KLF16	8.46965e-05	8.73849e-05	3.99476e-05	6.29211e-05	0.000100325	4.95126e-05	7.09196e-05	1.19426	1.23217	0.56328	0.887217	1.41463	0.698152	0.99657	0.991565	0.527348	7.06763e-05
Q9H9P8	1	760.447	612.647	485.504	1114.65	774.762	364.583	L-2-hydroxyglutarate dehydrogenase, mitochondrial	L2HGDH	9.03365e-06	1.06827e-05	5.46885e-06	8.53498e-06	1.09263e-05	6.87358e-06	8.77829e-06	1.02909	1.21694	0.622998	0.972283	1.2447	0.78302	0.956343	0.852788	0.376063	8.39505e-06
Q04760	3	16041.3	19887	11931.9	30641.3	24696.8	10042.4	Lactoylglutathione lyase	GLO1	0.000293239	0.000293663	0.000150639	0.000180042	0.000268528	0.000219106	0.000222559	1.31758	1.31949	0.676851	0.808963	1.20655	0.984488	1.10464	0.688779	0.430923	0.000245847
P42166	2	36384.7	43378.7	23325.9	62017.7	48076.4	24836.8	Lamina-associated polypeptide 2, isoform alpha	TMPO	0.000639631	0.000594371	0.000372559	0.000408369	0.000524951	0.000426527	0.000453282	1.41111	1.31126	0.821913	0.900916	1.15811	0.940974	1.18143	0.413104	0.35519	0.00053552
P20700	8	46978.2	40718.7	29689.5	62607.1	60366.2	23075.1	Lamin-B1	LMNB1	0.000600409	0.00060002	0.000346134	0.000527266	0.000668165	0.000535561	0.000576997	1.04057	1.0399	0.599888	0.913811	1.158	0.928186	0.893454	0.557594	0.282177	0.000515521
Q03252	7	45762.9	37710.3	31533.4	61919.9	65888.9	20949.7	Lamin-B2	LMNB2	0.000556049	0.000593434	0.000314252	0.000513626	0.000709661	0.000584557	0.000602615	0.922727	0.984765	0.52148	0.852329	1.17764	0.970035	0.809657	0.334382	0.28466	0.000487912
Q9NRN7	1	11024.2	9391.41	6173.94	13821.1	12904.6	6675.24	L-aminoadipate-semialdehyde dehydrogenase-phosphopantetheinyl transferase	AASDHPPT	0.000138479	0.00013246	0.00010013	0.000123732	0.000138945	0.000114488	0.000125721	1.10147	1.0536	0.796447	0.984176	1.10518	0.910644	0.98384	0.890698	0.190393	0.00012369
Q9NS86	2	5497.81	4891.8	2403.28	7418.39	6989.68	3058.55	LanC-like protein 2	LANCL2	7.2131e-05	7.10971e-05	4.58792e-05	6.17054e-05	5.4086e-05	6.20114e-05	5.92676e-05	1.21704	1.19959	0.774102	1.04113	0.912573	1.0463	1.06358	0.695895	0.263469	6.30357e-05
Q6PKG0	3	14882.6	13180.3	7618.85	19630.1	18757	8711.01	La-related protein 1	LARP1	0.000194347	0.000188133	0.000130668	0.000167037	0.000171463	0.000166409	0.000168303	1.15475	1.11782	0.776383	0.992479	1.01877	0.988747	1.01632	0.899088	0.209269	0.000171049
Q71RC2	3	6581.37	7653.37	5171.78	12468.7	9008.38	5096.39	La-related protein 4	LARP4	0.000112851	0.000119498	7.64473e-05	7.38669e-05	0.000116391	7.9921e-05	9.00597e-05	1.25307	1.32688	0.848851	0.820199	1.29238	0.887423	1.14293	0.532238	0.389169	0.000102932
Q92615	8	47374.8	54256.1	26876.2	80551.3	59070.4	32078.7	La-related protein 4B	LARP4B	0.000800021	0.000771994	0.000481189	0.000531717	0.00060485	0.000524064	0.000553544	1.44527	1.39464	0.869289	0.960569	1.09269	0.946744	1.2364	0.281179	0.334128	0.000684402
Q01650	2	14980	21441.2	13889.2	30166.6	18871.3	9974.2	Large neutral amino acids transporter small subunit 1	SLC7A5	0.000316157	0.000289113	0.000149616	0.00016813	0.000312578	0.000167424	0.000216044	1.46339	1.33822	0.692525	0.77822	1.44683	0.774953	1.16471	0.640993	0.611777	0.000251629
O75387	2	14032.4	18017.2	10242.3	25157.4	21564.8	9181.76	Large neutral amino acids transporter small subunit 3	SLC43A1	0.000265668	0.000241106	0.000137729	0.000157494	0.000230503	0.00019132	0.000193106	1.37576	1.24857	0.713232	0.815587	1.19366	0.990752	1.11252	0.65101	0.409791	0.000214834
P46379	5	32582.9	31299.3	18969.1	47548.4	37596.8	18298.6	Large proline-rich protein BAG6	BAG6	0.000461516	0.000455699	0.000274484	0.000365698	0.000426902	0.000333553	0.000375384	1.22945	1.21395	0.731208	0.974197	1.13724	0.888564	1.0582	0.761464	0.31325	0.000397233
Q9UK59	1	3943.62	4327.6	2242.11	6242.42	5103.85	2674.05	Lariat debranching enzyme	DBR1	6.38116e-05	5.98267e-05	4.01115e-05	4.42618e-05	5.04589e-05	4.52806e-05	4.66671e-05	1.36738	1.28199	0.859525	0.948458	1.08125	0.97029	1.16963	0.354928	0.284401	5.45833e-05
Q8NBF6	5	28152.3	32405.5	17326.9	46480	37125.9	17214.6	Late secretory pathway protein AVL9 homolog	AVL9	0.000477828	0.00044546	0.000258223	0.000315971	0.000389942	0.000329376	0.000345096	1.38462	1.29083	0.748264	0.915602	1.12995	0.954446	1.14124	0.536266	0.367434	0.000393837
O75845	3	28093.3	26984.8	18025.8	40196.5	32338.2	19512.6	Lathosterol oxidase	SC5D	0.000397898	0.000385239	0.000292695	0.000315309	0.000405672	0.0002869	0.00033596	1.18436	1.14668	0.871219	0.938531	1.2075	0.853969	1.06742	0.666698	0.260876	0.00035861
O95447	2	43170	11938	11543.8	37147.5	43343.7	41092.9	Lebercilin-like protein	LCA5L	0.000176029	0.000356018	0.000616406	0.000484525	0.000259793	0.000384539	0.000376286	0.467806	0.946137	1.63813	1.28765	0.690415	1.02193	1.01736	0.965856	0.662487	0.000382817
Q99538	4	32611.9	41104.3	33536.2	62524.3	37756	26671.7	Legumain	LGMN	0.000606094	0.000599226	0.000400083	0.000366025	0.000754735	0.000334966	0.000485242	1.24906	1.2349	0.824503	0.754314	1.55538	0.690307	1.10282	0.757666	0.583732	0.000535135
Q15334	1	2314.21	2035.32	1643.35	3043.12	2900.88	1249.57	Lethal(2) giant larvae protein homolog 1	LLGL1	3.00114e-05	2.9165e-05	1.87439e-05	2.59739e-05	3.69836e-05	2.57362e-05	2.95646e-05	1.01511	0.986483	0.633999	0.878548	1.25094	0.870507	0.878532	0.526719	0.285513	2.59734e-05
Q96JM7	2	10284.6	12999.7	6768.13	16153	15008.2	6452.76	Lethal(3)malignant brain tumor-like protein 3	L3MBTL3	0.000191684	0.000154808	9.67932e-05	0.00011543	0.000152317	0.000133151	0.000133633	1.43441	1.15846	0.724323	0.863789	1.13982	0.996392	1.10573	0.658042	0.389156	0.000147762
Q86V48	2	18526.5	17592.7	9976.16	27338.3	22670	12297.3	Leucine zipper protein 1	LUZP1	0.00025941	0.000262007	0.000184463	0.000207934	0.000224514	0.000201125	0.000211191	1.22832	1.24062	0.87344	0.984579	1.06308	0.952337	1.11412	0.412231	0.217972	0.000235293
P42704	5	40767.5	35824.9	20741.1	53578.4	44580.2	22569.6	Leucine-rich PPR motif-containing protein, mitochondrial	LRPPRC	0.000528248	0.00051349	0.000338551	0.00045756	0.00046678	0.000395509	0.00043995	1.2007	1.16716	0.769522	1.04003	1.06099	0.898988	1.04579	0.771746	0.256934	0.000460096
Q5VUJ6	1	864.439	951.236	405.51	1261.58	1170.71	346.098	Leucine-rich repeat and calponin homology domain-containing protein 2	LRCH2	1.40262e-05	1.20908e-05	5.19157e-06	9.70215e-06	9.12602e-06	1.03864e-05	9.73818e-06	1.44033	1.24159	0.533115	0.9963	0.937138	1.06656	1.07168	0.809157	0.481907	1.04362e-05
Q15048	1	7194.42	7533.37	3753.34	11514.8	9666.02	4121.94	Leucine-rich repeat-containing protein 14	LRRC14	0.000111082	0.000110357	6.18302e-05	8.07475e-05	8.44692e-05	8.57555e-05	8.36574e-05	1.32782	1.31915	0.739088	0.965217	1.0097	1.02508	1.12868	0.546618	0.339248	9.44228e-05
Q9H9A6	7	46836.4	54931.5	32401.1	86614.3	63830.7	28964.7	Leucine-rich repeat-containing protein 40	LRRC40	0.00080998	0.000830102	0.000434478	0.000525674	0.000729189	0.000566297	0.000607053	1.33428	1.36743	0.715717	0.865944	1.20119	0.932862	1.13914	0.586225	0.419034	0.00069152
Q8N1G4	1	871.65	691.965	259.619	995.47	692.654	295.477	Leucine-rich repeat-containing protein 47	LRRC47	1.02032e-05	9.54048e-06	4.43224e-06	9.78308e-06	5.84275e-06	6.14513e-06	7.25699e-06	1.40598	1.31466	0.610755	1.34809	0.805121	0.846788	1.11047	0.736254	0.549515	8.05864e-06
Q9P2J5	18	109184	127328	75352.8	219402	136100	67556.5	Leucine--tRNA ligase, cytoplasmic	LARS1	0.00187748	0.00210273	0.00101337	0.00122544	0.00169582	0.00120746	0.00137624	1.36421	1.52788	0.73633	0.890429	1.23221	0.877359	1.20947	0.477742	0.483546	0.00166452
Q8N653	3	9506.53	11399.3	5724.03	16505.8	13790.8	6655.87	Leucine-zipper-like transcriptional regulator 1	LZTR1	0.000168086	0.00015819	9.984e-05	0.000106698	0.00012882	0.00012235	0.000119289	1.40906	1.32611	0.836958	0.894448	1.0799	1.02566	1.19071	0.364978	0.32934	0.000142039
Q96PV6	3	18114.6	21038.7	11442.1	32623.5	21467.2	12537.2	Leukocyte receptor cluster member 8	LENG8	0.000310221	0.00031266	0.000188062	0.000203312	0.000257506	0.000190454	0.000217091	1.42899	1.44023	0.866284	0.936531	1.18617	0.8773	1.24517	0.311445	0.38647	0.000270315
Q96B70	2	4118.64	4354.64	2720.36	7675.03	5048.84	2300.73	Leukocyte receptor cluster member 9	LENG9	6.42103e-05	7.35566e-05	3.45117e-05	4.62261e-05	6.12218e-05	4.47926e-05	5.07468e-05	1.26531	1.44948	0.680075	0.910917	1.20642	0.882668	1.13162	0.631674	0.450086	5.74262e-05
Q9UNZ5	1	9874.98	11660	9442.05	20820.6	13805.5	11009.9	Leydig cell tumor 10 kDa protein homolog	C19orf53	0.000171929	0.000199543	0.000165152	0.000110833	0.000212494	0.000122481	0.000148603	1.15697	1.34279	1.11136	0.745836	1.42995	0.824216	1.20371	0.421084	0.467048	0.000178875
Q9UHB6	6	19705.6	19590.5	11817.4	26338.1	24304.6	10842.7	LIM domain and actin-binding protein 1	LIMA1	0.000288868	0.000252421	0.000162644	0.000221168	0.00026595	0.000215627	0.000234249	1.23317	1.07758	0.694322	0.944161	1.13533	0.920505	1.00169	0.992719	0.301381	0.000234644
Q8WWI1	2	4492.77	3766.54	2760.57	7944.95	8599.95	2795.7	LIM domain only protein 7	LMO7	5.55386e-05	7.61435e-05	4.19362e-05	5.04252e-05	6.21267e-05	7.62975e-05	6.29498e-05	0.882268	1.20959	0.666185	0.801039	0.986924	1.21204	0.919348	0.70415	0.332648	5.78728e-05
Q9Y679	1	1	1	1	1	1	1	Lipid droplet-regulating VLDL assembly factor AUP1	AUP1	1.47453e-08	9.58389e-09	1.50003e-08	1.12236e-08	2.25051e-08	8.87186e-09	1.42002e-08	1.03839	0.674913	1.05634	0.790387	1.58484	0.624771	0.923214	0.822865	0.520397	1.31098e-08
Q93052	1	3264.42	5050.7	2533.57	6396.86	6052.42	2441.18	Lipoma-preferred partner	LPP	7.4474e-05	6.13068e-05	3.66184e-05	3.66387e-05	5.70181e-05	5.36962e-05	4.91177e-05	1.51624	1.24816	0.745524	0.745937	1.16085	1.09322	1.16997	0.5488	0.470017	5.74664e-05
P50851	4	20187.4	23435.2	13798.4	37289.5	26325.5	12130.2	Lipopolysaccharide-responsive and beige-like anchor protein	LRBA	0.000345559	0.000357379	0.000181957	0.000226576	0.000310534	0.000233556	0.000256889	1.34517	1.39118	0.70831	0.881999	1.20883	0.909173	1.14822	0.576295	0.43478	0.000294965
O75334	0	2336.21	2878.52	1408.7	4357.75	2899.47	1623.33	Liprin-alpha-2	PPFIA2	4.24445e-05	4.17642e-05	2.43503e-05	2.62207e-05	3.17029e-05	2.57237e-05	2.78824e-05	1.52227	1.49787	0.873322	0.940402	1.13702	0.922576	1.29782	0.253	0.398933	3.61863e-05
P00338	6	102726	129009	82033.5	186353	140965	59945.5	L-lactate dehydrogenase A chain	LDHA	0.00190228	0.00178598	0.0008992	0.00115296	0.00184617	0.00125062	0.00141658	1.34286	1.26077	0.634766	0.813903	1.30325	0.882842	1.07947	0.783853	0.481412	0.00152915
P07195	6	65935.7	74474.9	41894.6	106485	96609.4	39078.7	L-lactate dehydrogenase B chain	LDHB	0.00109815	0.00102054	0.000586192	0.000740038	0.000942841	0.000857105	0.000846661	1.29704	1.20537	0.692357	0.874066	1.1136	1.01234	1.06492	0.762368	0.350144	0.000901629
Q86WA8	2	1698.5	1578.08	773.346	1956.84	1589.85	688.32	Lon protease homolog 2, peroxisomal	LONP2	2.32692e-05	1.87542e-05	1.0325e-05	1.90633e-05	1.74042e-05	1.41049e-05	1.68575e-05	1.38035	1.11251	0.612488	1.13085	1.03243	0.836715	1.03512	0.891222	0.419422	1.74494e-05
P36776	5	22251.5	23772.9	15359.9	40594.3	31034.5	14401	Lon protease homolog, mitochondrial	LONP1	0.000350538	0.000389052	0.000216019	0.000249743	0.000345674	0.000275333	0.00029025	1.20771	1.3404	0.74425	0.860441	1.19095	0.948607	1.09745	0.660757	0.365026	0.000318536
Q6P1M0	7	59850.1	71333.3	52791.5	103816	73221	44673.2	Long-chain fatty acid transport protein 4	SLC27A4	0.00105183	0.000994958	0.000670111	0.000671735	0.00118808	0.000649606	0.000836473	1.25746	1.18947	0.801115	0.803057	1.42034	0.776602	1.08268	0.760965	0.464923	0.000905632
O95573	2	14619.1	16303.5	9278.18	25768.8	23640	10455.4	Long-chain-fatty-acid--CoA ligase 3	ACSL3	0.0002404	0.000246965	0.000156833	0.00016408	0.000208806	0.000209731	0.000194206	1.23786	1.27167	0.807564	0.844877	1.07518	1.07994	1.1057	0.564115	0.298362	0.000214733
Q7Z4W1	1	5449.74	6127.29	4027.8	8091.72	8113.3	2970.87	L-xylulose reductase	DCXR	9.03486e-05	7.75502e-05	4.45638e-05	6.11659e-05	9.06459e-05	7.19801e-05	7.45973e-05	1.21115	1.03958	0.597392	0.819948	1.21514	0.964915	0.949376	0.826372	0.369189	7.08209e-05
Q9NRZ9	4	17718.5	22901.3	12581.9	35585.1	25205.5	11698.3	Lymphoid-specific helicase	HELLS	0.000337686	0.000341043	0.000175477	0.000198866	0.000283156	0.00022362	0.000235214	1.43565	1.44993	0.746032	0.84547	1.20382	0.950707	1.21054	0.456183	0.45999	0.000284736
P46736	3	13867	14852.6	8214.24	24117.3	16768.9	8642.38	Lys-63-specific deubiquitinase BRCC36	BRCC3	0.000219005	0.000231138	0.000129638	0.000155638	0.000184862	0.000148771	0.000163091	1.34285	1.41724	0.794885	0.954306	1.13349	0.912201	1.18499	0.423297	0.3673	0.00019326
P41229	2	14562.9	15265.6	9693.05	24376.4	19560.9	7731.65	Lysine-specific demethylase 5C	KDM5C	0.000225096	0.000233621	0.000115977	0.000163449	0.000218143	0.000173541	0.000185044	1.21644	1.26251	0.626752	0.883296	1.17887	0.937837	1.03524	0.882585	0.390112	0.000191564
O15550	2	8341.16	8887.97	4156.01	12058.3	10041.2	4509	Lysine-specific demethylase 6A	KDM6A	0.000131056	0.000115566	6.76363e-05	9.36181e-05	9.35313e-05	8.90843e-05	9.20779e-05	1.42331	1.25508	0.734555	1.01673	1.01578	0.967488	1.13765	0.544203	0.360507	0.000104752
O60341	1	1	1	1	1	1	1	Lysine-specific histone demethylase 1A	KDM1A	1.47453e-08	9.58389e-09	1.50003e-08	1.12236e-08	2.25051e-08	8.87186e-09	1.42002e-08	1.03839	0.674913	1.05634	0.790387	1.58484	0.624771	0.923214	0.822865	0.520397	1.31098e-08
Q15046	2	3130.72	3397.92	1612.4	5563.84	3888.02	1750.74	Lysine--tRNA ligase	KARS1	5.01033e-05	5.33232e-05	2.62616e-05	3.5138e-05	3.62871e-05	3.4494e-05	3.53064e-05	1.4191	1.5103	0.743821	0.995233	1.02778	0.97699	1.22441	0.406587	0.419874	4.32294e-05
Q6UWP7	1	4163.11	4509.87	2766.87	6876.71	5789.93	2403.01	Lysocardiolipin acyltransferase 1	LCLAT1	6.64992e-05	6.59056e-05	3.60459e-05	4.67252e-05	6.22685e-05	5.13674e-05	5.34537e-05	1.24405	1.23295	0.674339	0.874125	1.1649	0.96097	1.05045	0.819351	0.361537	5.61503e-05
Q8NF37	1	1844.74	3185.46	2172.85	4917.85	3506.96	1147.45	Lysophosphatidylcholine acyltransferase 1	LPCAT1	4.69705e-05	4.71321e-05	1.72121e-05	2.07047e-05	4.89e-05	3.11133e-05	3.35727e-05	1.39907	1.40388	0.512683	0.616713	1.45654	0.926744	1.10521	0.797948	0.695432	3.71049e-05
Q6P1A2	1	5652.32	7149.74	4458.91	11211.1	8848.68	3393.36	Lysophospholipid acyltransferase 5	LPCAT3	0.000105425	0.000107446	5.09013e-05	6.34396e-05	0.000100348	7.85042e-05	8.0764e-05	1.30535	1.33037	0.630248	0.785494	1.24249	0.97202	1.08866	0.754707	0.469398	8.79241e-05
P04062	1	8691.16	8368.37	5642.5	12221	12393.8	6071.7	Lysosomal acid glucosylceramidase	GBA	0.000123394	0.000117124	9.10772e-05	9.75465e-05	0.000126985	0.000109956	0.000111496	1.10671	1.05048	0.816868	0.87489	1.13892	0.986189	0.991355	0.944733	0.202221	0.000110532
P10253	1	1680.06	1813.95	741.591	2299.55	1941.62	766.368	Lysosomal alpha-glucosidase	GAA	2.67471e-05	2.20387e-05	1.14957e-05	1.88564e-05	1.66895e-05	1.72258e-05	1.75906e-05	1.52054	1.25287	0.653517	1.07196	0.948778	0.979262	1.14231	0.611905	0.449966	2.00938e-05
O14678	1	1262.09	1446.44	1152.5	2558.41	2154.2	813.299	Lysosomal cobalamin transporter ABCD4	ABCD4	2.13281e-05	2.45195e-05	1.21997e-05	1.41653e-05	2.5937e-05	1.91118e-05	1.9738e-05	1.08056	1.24225	0.618081	0.717664	1.31406	0.968272	0.980295	0.942047	0.437165	1.93491e-05
P10619	2	18372.5	13379.1	22533.2	26230.1	15368.3	7596.16	Lysosomal protective protein	CTSA	0.000197278	0.000251386	0.000113945	0.000206207	0.00050711	0.000136345	0.000283221	0.696552	0.887598	0.402318	0.728078	1.79051	0.481409	0.662156	0.471836	0.521464	0.000187536
P61626	1	6156.43	6340.7	4943.59	7813.68	6570.89	4519.19	Lysozyme C	LYZ	9.34952e-05	7.48855e-05	6.77892e-05	6.90975e-05	0.000111256	5.8296e-05	7.95498e-05	1.17531	0.941366	0.85216	0.868607	1.39857	0.732825	0.989611	0.965353	0.386063	7.87233e-05
Q8IU60	1	6876.43	6928.09	3615.51	10662.3	7446.69	3381.66	m7GpppN-mRNA hydrolase	DCP2	0.000102157	0.000102187	5.07259e-05	7.71786e-05	8.13672e-05	6.60659e-05	7.48706e-05	1.36444	1.36485	0.677514	1.03083	1.08677	0.882402	1.1356	0.59787	0.414448	8.5023e-05
Q8WWC4	6	52150.3	64253	49213.5	97279.4	74535	33623.3	m-AAA protease-interacting protein 1, mitochondrial	MAIP1	0.000947428	0.000932316	0.000504359	0.000585316	0.00110755	0.000661264	0.000784711	1.20736	1.1881	0.642732	0.745901	1.41141	0.842685	1.01273	0.965684	0.485147	0.000794701
Q9H0U3	2	12361	15175.1	7857.43	23731.3	15124.9	7922.34	Magnesium transporter protein 1	MAGT1	0.000223761	0.000227438	0.000118837	0.000138735	0.000176832	0.000134186	0.000149918	1.49256	1.51709	0.792684	0.92541	1.17953	0.895064	1.26744	0.351833	0.456506	0.000190012
Q9H3U5	1	4813.46	7339.07	3522.24	8723.61	7650.43	3355.57	Major facilitator superfamily domain-containing protein 1	MFSD1	0.000108217	8.36061e-05	5.03346e-05	5.40245e-05	7.92683e-05	6.78736e-05	6.70555e-05	1.61384	1.24682	0.750641	0.805669	1.18213	1.0122	1.20377	0.496566	0.48905	8.07191e-05
Q96IJ6	1	3452.43	4864.78	2214.61	6874.67	3882.94	2392.43	Mannose-1-phosphate guanyltransferase alpha	GMPPA	7.17324e-05	6.58861e-05	3.58871e-05	3.87488e-05	4.984e-05	3.44489e-05	4.10126e-05	1.74904	1.60649	0.875027	0.944803	1.21524	0.83996	1.41018	0.233982	0.542618	5.78352e-05
Q9Y5P6	4	13742.8	13444.8	7344.76	21022.5	16728.5	9609.22	Mannose-1-phosphate guanyltransferase beta	GMPPB	0.000198247	0.000201477	0.000144141	0.000154244	0.000165294	0.000148413	0.000155984	1.27094	1.29166	0.924076	0.988848	1.05969	0.951465	1.16223	0.258864	0.216158	0.000181288
Q8WXG6	2	9288.16	7703.5	4830.39	12277.8	10332.5	5280.78	MAP kinase-activating death domain protein	MADD	0.00011359	0.000117669	7.92132e-05	0.000104247	0.000108708	9.16687e-05	0.000101541	1.11866	1.15883	0.780108	1.02665	1.07058	0.902773	1.0192	0.889893	0.226148	0.000103491
P27448	5	8621.6	11611.4	5826.81	16773.2	11792.4	6171.43	MAP/microtubule affinity-regulating kinase 3	MARK3	0.000171213	0.000160752	9.25732e-05	9.67657e-05	0.000131133	0.000104621	0.00011084	1.54469	1.45031	0.835199	0.873024	1.18308	0.943892	1.27673	0.315575	0.43757	0.000141513
Q96T17	1	1382.28	2146.89	787.274	2926.4	2328.33	752.676	MAP7 domain-containing protein 2	MAP7D2	3.16565e-05	2.80463e-05	1.12904e-05	1.55142e-05	1.77177e-05	2.06566e-05	1.79628e-05	1.76233	1.56135	0.628541	0.863684	0.986352	1.14996	1.31741	0.426553	0.633882	2.36644e-05
Q8IWC1	3	20695	21368.6	10459.9	30606.6	23650.6	13478.5	MAP7 domain-containing protein 3	MAP7D3	0.000315086	0.00029333	0.000202181	0.000232273	0.0002354	0.000209824	0.000225833	1.39522	1.29888	0.895268	1.02852	1.04237	0.929114	1.19646	0.279634	0.275354	0.000270199
P43243	14	104638	108401	58792.8	144532	126604	61404.8	Matrin-3	MATR3	0.00159839	0.00138518	0.000921089	0.00117442	0.00132314	0.00112321	0.00120692	1.32436	1.1477	0.763172	0.973071	1.09629	0.930639	1.07841	0.673799	0.301568	0.00130155
Q9Y2X0	1	8154.32	9821.61	6298.52	15322.3	12152.2	4628.32	Mediator of RNA polymerase II transcription subunit 16	MED16	0.000144822	0.000146847	6.94262e-05	9.15212e-05	0.000141749	0.000107812	0.000113694	1.27379	1.2916	0.61064	0.804978	1.24675	0.948268	1.05868	0.831957	0.455595	0.000120365
Q9NVC6	3	16775.1	15280.7	6918.85	20685.5	19723.5	9977.61	Mediator of RNA polymerase II transcription subunit 17	MED17	0.000225318	0.000198247	0.000149667	0.000188278	0.000155709	0.000174984	0.00017299	1.30249	1.146	0.865176	1.08837	0.900103	1.01152	1.10456	0.494109	0.245014	0.000191077
Q9ULK4	5	18629.6	27970.7	18728.2	53304.1	31956.8	12268.6	Mediator of RNA polymerase II transcription subunit 23	MED23	0.000412435	0.00051086	0.000184032	0.000209092	0.000421479	0.000283516	0.000304695	1.3536	1.67663	0.603987	0.686232	1.38328	0.930489	1.2114	0.605504	0.697406	0.000369109
Q9Y5V3	3	11797	11195	8665.55	16918.1	14263.4	6227.12	Melanoma-associated antigen D1	MAGED1	0.000165073	0.000162142	9.34086e-05	0.000132406	0.000195019	0.000126542	0.000151322	1.09087	1.0715	0.617282	0.874992	1.28876	0.836244	0.92655	0.746373	0.354739	0.000140208
Q9UNF1	48	534722	558039	291423	818803	688381	395529	Melanoma-associated antigen D2	MAGED2	0.00822843	0.00784732	0.00593305	0.00600153	0.00655849	0.00610722	0.00622241	1.32239	1.26114	0.953497	0.964502	1.05401	0.981487	1.17901	0.201963	0.205476	0.00733626
Q96JG8	2	17494.1	16742.4	7794.76	27217	22983.2	14198.3	Melanoma-associated antigen D4	MAGED4	0.000246871	0.000260845	0.000212979	0.000196347	0.000175421	0.000203904	0.000191891	1.28652	1.35934	1.1099	1.02322	0.914173	1.0626	1.25192	0.0433459	0.160374	0.000240232
O00264	2	9523	9398.18	5642.48	12257	11079.2	4159.19	Membrane-associated progesterone receptor component 1	PGRMC1	0.000138579	0.00011747	6.23891e-05	0.000106883	0.000126984	9.82933e-05	0.00011072	1.25161	1.06097	0.563485	0.965341	1.1469	0.887764	0.958687	0.859573	0.377469	0.000106146
O00255	4	12017.8	13925.2	10154.1	20676	16253.1	8865.06	Menin	MEN1	0.000205331	0.000198157	0.000132978	0.000134883	0.000228519	0.000144196	0.000169199	1.21354	1.17114	0.785927	0.797186	1.35059	0.852223	1.05687	0.810821	0.399153	0.000178822
O94776	6	32614.3	35498.9	17675.6	55738	38200.4	20129.8	Metastasis-associated protein MTA2	MTA2	0.000523441	0.000534187	0.000301952	0.000366051	0.00039779	0.000338909	0.000367583	1.42401	1.45324	0.821452	0.995832	1.08218	0.921991	1.2329	0.331691	0.370069	0.000453193
Q9BTC8	1	7991.3	7412.91	3591.93	11403.5	9721.23	5570.36	Metastasis-associated protein MTA3	MTA3	0.000109305	0.00010929	8.35569e-05	8.96914e-05	8.08366e-05	8.62454e-05	8.55911e-05	1.27706	1.27688	0.976233	1.04791	0.944451	1.00764	1.17673	0.166603	0.184157	0.000100717
Q13505	4	15271.9	16907.4	10206.1	29350.2	23614.6	9841.01	Metaxin-1	MTX1	0.000249304	0.000281289	0.000147618	0.000171406	0.000229689	0.000209505	0.000203533	1.22488	1.38203	0.725276	0.842152	1.12851	1.02934	1.11073	0.633782	0.379067	0.00022607
Q5HYI7	2	15566.1	13102.6	13022.4	23294.9	16855.7	9735.37	Metaxin-3	MTX3	0.000193201	0.000223256	0.000146033	0.000174708	0.00029307	0.000149541	0.000205773	0.938903	1.08496	0.709681	0.849033	1.42424	0.72673	0.911181	0.731338	0.388535	0.000187497
Q99707	7	35109	42946.4	22134.7	64651.1	47207.2	24938.6	Methionine synthase	MTR	0.000633256	0.000619609	0.000374086	0.000394051	0.000498142	0.000418815	0.000437003	1.44909	1.41786	0.856028	0.901712	1.13991	0.958382	1.24099	0.306289	0.367746	0.000542317
P56192	11	87040.1	117351	60491.3	194959	115894	60266.9	Methionine--tRNA ligase, cytoplasmic	MARS1	0.00173038	0.00186847	0.00090402	0.000976907	0.00136136	0.00102819	0.00112215	1.54201	1.66507	0.805612	0.870564	1.21317	0.916268	1.33757	0.307706	0.527185	0.00150095
O95983	2	19356.1	24431.4	12340.1	32274.9	20173.9	13421.1	Methyl-CpG-binding domain protein 3	MBD3	0.000360248	0.000309319	0.000201321	0.000217246	0.000277714	0.00017898	0.000224647	1.60362	1.37691	0.896164	0.967056	1.23623	0.796718	1.29223	0.298327	0.460978	0.000290296
Q9HCC0	8	74037.6	82250.2	60560.7	118431	106944	43964.5	Methylcrotonoyl-CoA carboxylase beta chain, mitochondrial	MCCC2	0.0012128	0.00113503	0.00065948	0.000830971	0.00136292	0.000948791	0.00104756	1.15774	1.0835	0.629539	0.793243	1.30104	0.905714	0.956925	0.857973	0.383276	0.00100244
Q96RQ3	5	16474.8	18722.9	12294.5	28856	19840.1	11520.2	Methylcrotonoyl-CoA carboxylase subunit alpha, mitochondrial	MCCC1	0.000276075	0.000276553	0.000172806	0.000184907	0.000276688	0.000176019	0.000212538	1.29894	1.30119	0.813057	0.869996	1.30183	0.828176	1.13773	0.568554	0.409962	0.000241811
Q9BQA1	12	42464.2	118465	75260.2	292206	75557.3	32823.4	Methylosome protein 50	WDR77	0.00174679	0.00280047	0.000492361	0.000476603	0.00169373	0.000670334	0.00094689	1.84477	2.95754	0.519977	0.503335	1.78873	0.707932	1.7741	0.393129	1.72934	0.00167987
Q9BV20	11	65446.4	74936.3	48206.1	126824	108222	38945.4	Methylthioribose-1-phosphate isomerase	MRI1	0.00110496	0.00121547	0.000584192	0.000734547	0.00108488	0.000960126	0.000926518	1.19259	1.31187	0.630524	0.792804	1.17092	1.03627	1.04499	0.858929	0.415338	0.000968205
Q6UX53	2	11952.2	11122.8	9170.73	17803.8	17524	5917.75	Methyltransferase-like protein 7B	METTL7B	0.000164008	0.00017063	8.8768e-05	0.000134147	0.000206388	0.00015547	0.000165335	0.991974	1.03203	0.536898	0.811365	1.2483	0.940335	0.853633	0.51463	0.335211	0.000141135
Q6NT16	1	4251.44	5406.51	3315.81	7612.92	6700.72	2886.93	MFS-type transporter SLC18B1	SLC18B1	7.97205e-05	7.29614e-05	4.33048e-05	4.77166e-05	7.46225e-05	5.94478e-05	6.05957e-05	1.31561	1.20407	0.714652	0.78746	1.23148	0.981057	1.07811	0.745862	0.399738	6.53289e-05
Q6UXV4	3	8697.49	12735.5	7977.56	20663.2	11499.9	7372.52	MIC	APOOL	0.000187788	0.000198034	0.00011059	9.76174e-05	0.000179535	0.000102025	0.000126393	1.48575	1.56681	0.87497	0.772334	1.42046	0.807209	1.30918	0.365635	0.608945	0.00016547
Q9NX63	7	96030.2	86045.4	72778.8	137109	115031	58569.8	MIC	CHCHD3	0.00126876	0.00131404	0.000878563	0.00107781	0.00163789	0.00102054	0.00124541	1.01875	1.05511	0.70544	0.865423	1.31514	0.819436	0.926432	0.722712	0.318341	0.00115379
Q16891	20	177300	190853	139147	308910	247564	109108	MIC	IMMT	0.00281417	0.00296056	0.00163665	0.00198995	0.00313152	0.00219636	0.00243927	1.15369	1.21371	0.670958	0.815795	1.28379	0.900414	1.01279	0.957248	0.390293	0.00247046
Q5XKP0	0	37392.4	42858.9	31468.4	64660.7	58488.3	28484.7	MIC	MICOS13	0.000631966	0.000619701	0.000427278	0.000419678	0.000708198	0.0005189	0.000548925	1.15128	1.12893	0.77839	0.764545	1.29015	0.945301	1.01953	0.92534	0.343309	0.000559648
Q8NEM0	1	1971.03	2717.32	1315.38	3686.46	2944.31	1065.57	Microcephalin	MCPH1	4.00676e-05	3.53307e-05	1.59839e-05	2.21221e-05	2.96028e-05	2.61215e-05	2.59488e-05	1.5441	1.36155	0.615978	0.852528	1.14082	1.00665	1.17388	0.588294	0.520046	3.04607e-05
P55081	14	56114	59149.4	69172.5	118807	82432.1	44336.2	Microfibrillar-associated protein 1	MFAP1	0.000872173	0.00113864	0.000665055	0.000629803	0.00155673	0.000731325	0.00097262	0.896725	1.17069	0.683777	0.647533	1.60055	0.751913	0.917065	0.815621	0.537926	0.000891955
O14880	1	10265.9	4564.05	5156.79	6740.73	13211	3080.4	Microsomal glutathione S-transferase 3	MGST3	6.72981e-05	6.46024e-05	4.62069e-05	0.00011522	0.000116054	0.000117206	0.00011616	0.579356	0.556149	0.397786	0.991909	0.999085	1.00901	0.511097	0.00103303	0.0989114	5.93691e-05
P27816	5	22013.8	30879.9	16800.9	47549.5	30015.5	13248.1	Microtubule-associated protein 4	MAP4	0.000455332	0.000455709	0.000198726	0.000247075	0.000378105	0.000266293	0.000297158	1.53229	1.53356	0.668754	0.831462	1.2724	0.896134	1.24487	0.485753	0.580342	0.000369922
Q15555	16	132325	169603	102081	276947	200957	110795	Microtubule-associated protein RP/EB family member 2	MAPRE2	0.00250084	0.00265423	0.00166196	0.00148517	0.00229734	0.00178286	0.00185512	1.34807	1.43076	0.895876	0.800577	1.23838	0.961046	1.2249	0.343953	0.395606	0.00227234
Q9ULD2	1	981.272	1752.57	776.692	2496.04	1701.13	459.419	Microtubule-associated tumor suppressor 1	MTUS1	2.58421e-05	2.39218e-05	6.89142e-06	1.10134e-05	1.74795e-05	1.50922e-05	1.45284e-05	1.77873	1.64656	0.474342	0.758064	1.20313	1.03881	1.29988	0.527969	0.775294	1.88851e-05
Q9NU22	1	6211.65	6987.21	4549.27	11166.8	13363	3033.29	Midasin	MDN1	0.000103028	0.000107021	4.55001e-05	6.97173e-05	0.000102382	0.000118555	9.68846e-05	1.06341	1.10463	0.469632	0.719591	1.05674	1.22367	0.879224	0.658138	0.420977	8.51833e-05
Q9BTE3	3	22064.1	34476.2	13447.4	53938	26686.9	20445.6	Mini-chromosome maintenance complex-binding protein	MCMBP	0.00050836	0.000516936	0.00030669	0.000247639	0.000302634	0.000236762	0.000262345	1.93775	1.97044	1.16903	0.943944	1.15357	0.902483	1.69241	0.0643266	0.507549	0.000443995
Q8TCT9	3	41491.2	44419.5	29799.2	68654.1	51108.3	28437.1	Minor histocompatibility antigen H13	HM13	0.000654977	0.000657974	0.000426565	0.000465682	0.000670633	0.000453425	0.000529914	1.23601	1.24166	0.804971	0.878789	1.26555	0.855659	1.09421	0.656566	0.355299	0.000579839
P54278	1	1214.08	1431.61	813.962	1825.17	1610.39	747.674	Mismatch repair endonuclease PMS2	PMS2	2.11094e-05	1.74922e-05	1.12153e-05	1.36264e-05	1.83183e-05	1.42871e-05	1.54106e-05	1.3698	1.13508	0.727768	0.884221	1.18868	0.927098	1.07755	0.731015	0.370229	1.66057e-05
Q8WV92	2	6684.05	8420.17	4810.54	12360.9	9518.28	4457.9	MIT domain-containing protein 1	MITD1	0.000124158	0.000118466	6.68697e-05	7.50194e-05	0.000108261	8.44448e-05	8.92419e-05	1.39125	1.32747	0.749309	0.84063	1.21312	0.946247	1.15601	0.538685	0.417519	0.000103164
Q3SY69	12	138424	131474	93325.1	226438	193968	78904.5	Mitochondrial 10-formyltetrahydrofolate dehydrogenase	ALDH1L2	0.00193862	0.00217015	0.00118359	0.00155362	0.00210029	0.00172086	0.00179159	1.08207	1.2113	0.660638	0.867173	1.1723	0.960522	0.984669	0.939303	0.326533	0.00176412
Q9BQT8	1	8000.4	6529.95	3813.29	10871.7	9641.56	4038.79	Mitochondrial 2-oxodicarboxylate carrier	SLC25A21	9.62858e-05	0.000104193	6.0583e-05	8.97936e-05	8.58182e-05	8.55385e-05	8.70501e-05	1.1061	1.19693	0.695956	1.03152	0.985849	0.982636	0.999662	0.998361	0.268305	8.70206e-05
Q02978	16	130189	151120	130204	254870	201011	86464.9	Mitochondrial 2-oxoglutarate/malate carrier protein	SLC25A11	0.00222831	0.00244265	0.001297	0.00146119	0.00293024	0.00178334	0.00205826	1.08262	1.18676	0.630144	0.709916	1.42365	0.866431	0.966507	0.90922	0.468008	0.00198932
Q7Z434	2	7329.36	7481.72	3664.59	10664.5	10414.4	4349.08	Mitochondrial antiviral-signaling protein	MAVS	0.00011032	0.000102207	6.52374e-05	8.22621e-05	8.24717e-05	9.23948e-05	8.57095e-05	1.28714	1.19248	0.761145	0.959778	0.962224	1.078	1.08026	0.655004	0.289724	9.25882e-05
Q96EH3	1	2478.97	5601.52	2527.48	7429.05	4901.31	2719.81	Mitochondrial assembly of ribosomal large subunit protein 1	MALSU1	8.25959e-05	7.11992e-05	4.07979e-05	2.7823e-05	5.68811e-05	4.34837e-05	4.27293e-05	1.93301	1.66629	0.954799	0.651146	1.3312	1.01766	1.51803	0.215003	0.722963	6.48643e-05
Q8N8R3	2	12756.7	14281.1	8953.29	22219.7	21157.2	8352.84	Mitochondrial basic amino acids transporter	SLC25A29	0.000210578	0.000212951	0.000125295	0.000143176	0.000201494	0.000187703	0.000177458	1.18664	1.20001	0.706055	0.806817	1.13545	1.05773	1.0309	0.878911	0.332473	0.000182941
O43772	10	93424.9	94990	61936.9	152167	151043	69737.1	Mitochondrial carnitine/acylcarnitine carrier protein	SLC25A20	0.00140065	0.00145836	0.00104608	0.00104857	0.00139389	0.00134003	0.00126083	1.1109	1.15666	0.829672	0.831647	1.10553	1.06282	1.03241	0.819457	0.233439	0.0013017
Q9NZJ7	1	17098.7	19592.5	10475.7	31650.7	23517	12788.4	Mitochondrial carrier homolog 1	MTCH1	0.000288896	0.000303337	0.00019183	0.000191909	0.000235757	0.00020864	0.000212102	1.36206	1.43015	0.904425	0.904798	1.11152	0.983677	1.23221	0.256842	0.313476	0.000261354
Q86VD7	1	8501.21	7448.28	4299.03	11551.9	11102.7	5555.83	Mitochondrial coenzyme A transporter SLC25A42	SLC25A42	0.000109827	0.000110712	8.33391e-05	9.54145e-05	9.67499e-05	9.85016e-05	9.68887e-05	1.13354	1.14267	0.860153	0.984785	0.998568	1.01665	1.04545	0.651101	0.161407	0.000101293
Q9UBX3	7	68939.7	84649.9	53381.4	140886	112771	54150.9	Mitochondrial dicarboxylate carrier	SLC25A10	0.00124818	0.00135024	0.000812278	0.000773754	0.00120135	0.00100049	0.000991863	1.25842	1.36131	0.818942	0.780101	1.21121	1.00869	1.14623	0.52037	0.379607	0.0011369
Q9NQG6	5	39570.2	37186.9	18058.7	52611.9	50599.3	23741.6	Mitochondrial dynamics protein MID51	MIEF1	0.00054833	0.000504227	0.000356131	0.000444122	0.000406413	0.00044891	0.000433148	1.26592	1.1641	0.822193	1.02533	0.938277	1.03639	1.08407	0.574598	0.239625	0.000469563
Q9Y3D6	1	5049.77	5055.27	2637.7	7419.61	6554.04	3536.73	Mitochondrial fission 1 protein	FIS1	7.45414e-05	7.11088e-05	5.30519e-05	5.66768e-05	5.93617e-05	5.81465e-05	5.80617e-05	1.28383	1.22471	0.913716	0.976148	1.02239	1.00146	1.14075	0.290188	0.200576	6.6234e-05
Q9UDX5	4	30721	35854.6	28465.3	58481.8	50092.6	21911	Mitochondrial fission process protein 1	MTFP1	0.000528686	0.000560483	0.000328671	0.000344802	0.000640613	0.000444414	0.00047661	1.10926	1.17598	0.689603	0.723447	1.3441	0.932449	0.991615	0.973529	0.409368	0.000472613
Q9BQP7	2	9343.2	10827	7191.57	17214.7	12162.7	5917.18	Mitochondrial genome maintenance exonuclease 1	MGME1	0.000159648	0.000164984	8.87594e-05	0.000104865	0.000161847	0.000107906	0.000124872	1.27849	1.32122	0.710801	0.839775	1.2961	0.864127	1.1035	0.695932	0.443136	0.000137797
Q9H936	8	119060	117719	71495.3	197991	193716	75425.2	Mitochondrial glutamate carrier 1	SLC25A22	0.0017358	0.00189752	0.0011314	0.00133628	0.00160901	0.00171862	0.00155464	1.11653	1.22056	0.727757	0.859547	1.03497	1.10548	1.02161	0.903177	0.290187	0.00158824
O60830	1	1655.14	2302.43	1569.89	3386.53	2726.8	1012.4	Mitochondrial import inner membrane translocase subunit Tim17-B	TIMM17B	3.395e-05	3.24561e-05	1.51863e-05	1.85767e-05	3.53306e-05	2.41918e-05	2.6033e-05	1.30411	1.24673	0.583348	0.713582	1.35715	0.929273	1.04473	0.888232	0.526865	2.71975e-05
Q9BVV7	1	4186.31	4644.75	3137.62	6147.91	5065.69	2726.3	Mitochondrial import inner membrane translocase subunit Tim21	TIMM21	6.84881e-05	5.89209e-05	4.08953e-05	4.69856e-05	7.06122e-05	4.4942e-05	5.41799e-05	1.26409	1.0875	0.754805	0.867213	1.30329	0.829496	1.03546	0.87589	0.375797	5.61014e-05
O14925	0	49170	52136.5	51255.6	81287.5	60255.3	44751.2	Mitochondrial import inner membrane translocase subunit Tim23	TIMM23	0.000768766	0.000779051	0.00067128	0.000551866	0.00115351	0.000534576	0.000746651	1.02962	1.04339	0.899055	0.739122	1.54491	0.715965	0.990689	0.974741	0.474391	0.000739699
Q9BSF4	8	46044.6	54623.6	35460.5	81922.3	64454.6	31193	Mitochondrial import inner membrane translocase subunit Tim29	TIMM29	0.000805439	0.000785134	0.000467903	0.000516788	0.00079804	0.000571832	0.000628887	1.28074	1.24845	0.744018	0.821751	1.26897	0.909277	1.09107	0.701642	0.39682	0.000686159
O43615	7	40641.6	43702.6	27518.3	66198.8	51935.3	25302.3	Mitochondrial import inner membrane translocase subunit TIM44	TIMM44	0.000644406	0.000634443	0.000379541	0.000456147	0.000619301	0.000460762	0.00051207	1.25843	1.23898	0.74119	0.89079	1.20941	0.899804	1.07953	0.70989	0.352567	0.000552797
Q3ZCQ8	7	25017.9	26753.9	17839.4	43823.6	35686.3	16030.7	Mitochondrial import inner membrane translocase subunit TIM50	TIMM50	0.000394494	0.00042	0.000240465	0.000280792	0.000401477	0.000316603	0.000332958	1.18482	1.26142	0.722208	0.843327	1.20579	0.950882	1.05615	0.792627	0.351795	0.000351653
Q9NS69	15	114617	113054	101259	179070	163170	91939.8	Mitochondrial import receptor subunit TOM22 homolog	TOMM22	0.00166701	0.00171618	0.00137912	0.00128642	0.00227883	0.00144762	0.00167096	0.99764	1.02707	0.825349	0.76987	1.36379	0.866343	0.950019	0.809847	0.321799	0.00158744
O96008	9	59702.1	58283.2	42347.3	93211.9	85847.3	37886.1	Mitochondrial import receptor subunit TOM40 homolog	TOMM40	0.000859401	0.000893333	0.000568302	0.000670074	0.000953028	0.000761625	0.000794909	1.08113	1.12382	0.714927	0.842957	1.19891	0.958128	0.973292	0.880577	0.285959	0.000773678
Q15070	3	23255.2	32603.1	22724.6	50236.2	36233.2	14899.3	Mitochondrial inner membrane protein OXA1L	OXA1L	0.000480741	0.000481459	0.000223494	0.000261008	0.000511419	0.000321456	0.000364628	1.31844	1.32041	0.612938	0.715821	1.40258	0.881601	1.08393	0.802135	0.563261	0.000395231
Q9Y619	13	100113	113860	86754.5	177864	160540	68759.4	Mitochondrial ornithine transporter 1	SLC25A15	0.0016789	0.00170463	0.00103141	0.00112363	0.00195242	0.00142429	0.00150011	1.11918	1.13633	0.687557	0.74903	1.30151	0.949456	0.981024	0.934892	0.3741	0.00147165
Q9NUT2	1	3700.21	4026.12	2537.94	7004.42	5643.04	2634.12	Mitochondrial potassium channel ATP-binding subunit	ABCB8	5.93663e-05	6.71296e-05	3.95125e-05	4.15299e-05	5.71166e-05	5.00642e-05	4.95702e-05	1.19762	1.35423	0.797102	0.837799	1.15224	1.00997	1.11632	0.571873	0.336825	5.53361e-05
O15091	7	64123.8	68416	51190.2	113149	96191.6	40153	Mitochondrial ribonuclease P catalytic subunit	PRORP	0.00100881	0.00108441	0.000602307	0.000719702	0.00115204	0.000853398	0.00090838	1.11056	1.19378	0.663056	0.792292	1.26823	0.939473	0.989134	0.962408	0.373592	0.000898509
Q9BT17	1	9054.42	9283.95	5695.39	14702.9	12127.1	5161.73	Mitochondrial ribosome-associated GTPase 1	MTG1	0.000136894	0.000140911	7.74274e-05	0.000101623	0.000128175	0.00010759	0.000112463	1.21724	1.25296	0.688472	0.903619	1.13971	0.95667	1.05289	0.800636	0.341948	0.000118411
Q9HC21	6	30206	29371.6	20276.8	45002.6	41633.4	27199.2	Mitochondrial thiamine pyrophosphate carrier	SLC25A19	0.000433092	0.0004313	0.000407995	0.000339021	0.000456331	0.000369365	0.000388239	1.11553	1.11091	1.05089	0.873228	1.17539	0.951386	1.09244	0.37608	0.175088	0.000424129
O75648	5	27495.4	27965.9	19492	40457.3	32848.6	18124.9	Mitochondrial tRNA-specific 2-thiouridylase 1	TRMU	0.000412365	0.000387738	0.000271879	0.000308598	0.000438669	0.000291428	0.000346232	1.19101	1.11988	0.785252	0.891305	1.26698	0.841713	1.03205	0.869846	0.323328	0.000357327
Q96A46	2	6649.47	7065.49	4384.91	7599.13	8452.67	3149.04	Mitoferrin-2	SLC25A28	0.000104183	7.28293e-05	4.72365e-05	7.46313e-05	9.86827e-05	7.49909e-05	8.27683e-05	1.25873	0.879918	0.570708	0.901689	1.19228	0.906034	0.903117	0.683699	0.375985	7.47494e-05
Q8IWA4	4	11476.3	13790.7	8240.45	20714.8	16831	7411.94	Mitofusin-1	MFN1	0.000203347	0.000198528	0.000111181	0.000128805	0.000185452	0.000149322	0.000154526	1.31594	1.28475	0.719497	0.833549	1.20013	0.96632	1.10673	0.655053	0.393569	0.000171019
O95140	4	23424.5	26750.1	14907.9	39766.7	31663	16263.8	Mitofusin-2	MFN2	0.000394438	0.000381119	0.000243962	0.000262908	0.000335503	0.000280909	0.000293107	1.34571	1.30028	0.832331	0.896969	1.14465	0.958385	1.15944	0.426216	0.321137	0.00033984
Q9NYL2	2	7994.6	8087.88	3631.65	11221.7	9402.71	4482.22	Mitogen-activated protein kinase kinase kinase 20	MAP3K20	0.000119258	0.000107547	6.72346e-05	8.97285e-05	8.17305e-05	8.34195e-05	8.49595e-05	1.4037	1.26587	0.791372	1.05613	0.961994	0.981874	1.15365	0.458893	0.32628	9.80133e-05
Q99759	1	5472.31	6054.52	3679.98	9002.16	6291.04	3105.54	Mitogen-activated protein kinase kinase kinase 3	MAP3K3	8.92754e-05	8.62757e-05	4.6584e-05	6.14193e-05	8.28182e-05	5.58132e-05	6.66836e-05	1.33879	1.29381	0.698583	0.921055	1.24196	0.836986	1.11039	0.669926	0.428968	7.40451e-05
Q9Y6R4	2	7445.26	6416.33	3967.01	10315.8	8364.85	3811.07	Mitogen-activated protein kinase kinase kinase 4	MAP3K4	9.46105e-05	9.88656e-05	5.71671e-05	8.35628e-05	8.92778e-05	7.42118e-05	8.23508e-05	1.14887	1.20054	0.69419	1.01472	1.08412	0.901166	1.01453	0.935775	0.29396	8.35477e-05
O43318	2	10071.4	15867.3	6389.19	25164.3	15140.1	7220.91	Mitogen-activated protein kinase kinase kinase 7	MAP3K7	0.000233968	0.000241172	0.000108316	0.000113038	0.000143789	0.000134321	0.000130383	1.79447	1.84972	0.830752	0.866972	1.10282	1.0302	1.49165	0.219586	0.60068	0.000194485
O95819	3	13297	14910.2	10037.7	24173.8	19046.9	8465.92	Mitogen-activated protein kinase kinase kinase kinase 4	MAP4K4	0.000219855	0.000231679	0.000126991	0.000149241	0.000225899	0.000168981	0.000181374	1.21217	1.27736	0.700164	0.822837	1.24549	0.931676	1.06323	0.790082	0.392896	0.000192842
Q9Y4K4	1	1548.14	1981	1068.77	2967.8	2120.02	992.298	Mitogen-activated protein kinase kinase kinase kinase 5	MAP4K5	2.92103e-05	2.84431e-05	1.48847e-05	1.73758e-05	2.40527e-05	1.88085e-05	2.0079e-05	1.45477	1.41656	0.741309	0.865371	1.1979	0.936726	1.20421	0.464501	0.45334	2.41794e-05
O43684	7	58723	67506.1	35472.9	99496	80514.6	42376.6	Mitotic checkpoint protein BUB3	BUB3	0.000995395	0.000953559	0.000635661	0.000659085	0.00079832	0.000714314	0.000723906	1.37503	1.31724	0.878099	0.910456	1.10279	0.986749	1.19012	0.317388	0.295196	0.000861538
O43683	5	46597.2	47262.6	30203.9	71545.3	58039.5	28311.4	Mitotic checkpoint serine/threonine-protein kinase BUB1	BUB1	0.0006969	0.000685682	0.000424679	0.00052299	0.000679741	0.000514919	0.00057255	1.21719	1.19759	0.741733	0.91344	1.18722	0.899343	1.05217	0.78793	0.31864	0.00060242
O60566	4	20573.1	42747.3	11601	30133.2	26307.4	17398.5	Mitotic checkpoint serine/threonine-protein kinase BUB1 beta	BUB1B	0.00063032	0.000288793	0.000260982	0.000230905	0.000261082	0.000233395	0.000241794	2.60685	1.19438	1.07936	0.954965	1.07977	0.965264	1.62686	0.272234	0.858073	0.000393365
Q9Y6D9	1	2314.46	2948.91	1345.45	4769.63	2789.52	1831.15	Mitotic spindle assembly checkpoint protein MAD1	MAD1L1	4.34825e-05	4.57117e-05	2.74678e-05	2.59767e-05	3.02795e-05	2.47482e-05	2.70015e-05	1.61037	1.69293	1.01727	0.962047	1.1214	0.916551	1.44019	0.118025	0.399814	3.88873e-05
Q13257	8	75843.2	92012.6	50833.3	169283	113051	58619.2	Mitotic spindle assembly checkpoint protein MAD2A	MAD2L1	0.00135675	0.00162239	0.000879305	0.000851237	0.00114401	0.00100297	0.000999405	1.35756	1.62335	0.879828	0.851743	1.14469	1.00357	1.28691	0.28632	0.421303	0.00128615
Q96T76	1	8275.7	12075.3	7232.2	19266.1	12655.1	5181.33	MMS19 nucleotide excision repair protein homolog	MMS19	0.000178054	0.000184644	7.77214e-05	9.28835e-05	0.000162761	0.000112274	0.00012264	1.45184	1.50558	0.633738	0.757369	1.32715	0.915482	1.19706	0.581761	0.602241	0.000146806
Q70IA6	10	37595.3	124715	76418.8	344439	79246.9	46246.3	MOB kinase activator 2	MOB2	0.00183895	0.00330107	0.000693708	0.000421956	0.00171981	0.000703067	0.000948278	1.93926	3.48112	0.731545	0.444972	1.81361	0.741415	2.05064	0.306841	2.01977	0.00194458
Q96EN8	2	7935.71	6741.1	3369.39	10706.3	9673.69	4500.26	Molybdenum cofactor sulfurase	MOCOS	9.93993e-05	0.000102608	6.75052e-05	8.90675e-05	7.58282e-05	8.58236e-05	8.35731e-05	1.18937	1.22777	0.807738	1.06574	0.907328	1.02693	1.07496	0.6262	0.2486	8.98376e-05
P53985	14	94739.8	104027	74209.3	166007	141898	61661.5	Monocarboxylate transporter 1	SLC16A1	0.0015339	0.00159099	0.000924941	0.00106332	0.00167008	0.0012589	0.00133077	1.15264	1.19554	0.695041	0.799029	1.25498	0.945995	1.01441	0.948359	0.364264	0.00134995
Q8TF71	1	20477.2	26812.6	20819.1	41253.3	36997.6	17511.2	Monocarboxylate transporter 10	SLC16A10	0.000395359	0.000395367	0.000262672	0.000229829	0.000468534	0.000328237	0.0003422	1.15534	1.15537	0.767599	0.671621	1.36918	0.959196	1.0261	0.918677	0.423692	0.000351133
Q6UB35	5	41870.8	51711.6	34085.8	84694.2	64493.1	26394.4	Monofunctional C1-tetrahydrofolate synthase, mitochondrial	MTHFD1L	0.000762501	0.0008117	0.000395923	0.000469943	0.000767104	0.000572173	0.000603073	1.26436	1.34594	0.656509	0.779247	1.27199	0.948762	1.08894	0.750562	0.464993	0.000656708
Q13485	2	17194.7	17575.2	10305.2	26589.2	21937.1	10443.3	Mothers against decapentaplegic homolog 4	SMAD4	0.000259152	0.000254828	0.000156653	0.000192987	0.000231919	0.000194623	0.00020651	1.25491	1.23398	0.758575	0.934518	1.12304	0.94244	1.08249	0.659041	0.303517	0.000223544
P30307	1	5155.49	4039.12	1963.29	6014.1	4453.67	3814.6	M-phase inducer phosphatase 3	CDC25C	5.95579e-05	5.76385e-05	5.722e-05	5.78634e-05	4.41838e-05	3.95124e-05	4.71865e-05	1.26218	1.2215	1.21263	1.22627	0.936366	0.837365	1.23211	0.11985	0.250419	5.81388e-05
P47974	1	3710.36	3444.5	1701.45	5423.83	4123.1	2388.59	mRNA decay activator protein ZFP36L2	ZFP36L2	5.07901e-05	5.19814e-05	3.58295e-05	4.16438e-05	3.82912e-05	3.65796e-05	3.88382e-05	1.30774	1.33841	0.922531	1.07224	0.985917	0.941845	1.18956	0.244861	0.244822	4.62003e-05
P78406	5	23509.8	19461.6	12973.7	30000.5	24818.1	11588.9	mRNA export factor	RAE1	0.000286967	0.000287521	0.000173837	0.000263865	0.000291975	0.000220182	0.000258674	1.10938	1.11152	0.672032	1.02007	1.12874	0.851196	0.964309	0.841186	0.286808	0.000249442
Q9H825	1	2385.17	3018.57	1834.4	4123.05	4022.57	1781.45	mRNA N(3)-methylcytidine methyltransferase METTL8	METTL8	4.45097e-05	3.95148e-05	2.67223e-05	2.67703e-05	4.12833e-05	3.56876e-05	3.45804e-05	1.28714	1.1427	0.77276	0.774146	1.19383	1.03202	1.06753	0.747726	0.348486	3.69156e-05
Q9UKD2	3	19022.1	24780.7	13183.2	40225	29197.1	13356.2	mRNA turnover protein 4 homolog	MRTO4	0.000365398	0.000385512	0.000200347	0.000213498	0.000296688	0.000259033	0.000256406	1.42507	1.50352	0.781364	0.832653	1.1571	1.01024	1.23665	0.392701	0.444265	0.000317086
O60942	1	1611.32	1932.86	925.707	3410	2251.08	1145.89	mRNA-capping enzyme	RNGTT	2.85005e-05	3.26811e-05	1.71887e-05	1.80848e-05	2.08331e-05	1.99713e-05	1.96297e-05	1.4519	1.66488	0.875647	0.921297	1.0613	1.0174	1.33081	0.239081	0.419285	2.61234e-05
Q9NPI6	4	27666.7	33518.5	16653.5	49591.3	35685	20858	mRNA-decapping enzyme 1A	DCP1A	0.000494239	0.000475277	0.000312876	0.000310521	0.000374787	0.000316592	0.000333967	1.47991	1.42313	0.936849	0.929796	1.12223	0.947975	1.27996	0.200653	0.328013	0.000427464
Q9UDY8	1	965.733	1508.22	544.582	2029.73	1043.52	745.347	Mucosa-associated lymphoid tissue lymphoma translocation protein 1	MALT1	2.2239e-05	1.94527e-05	1.11804e-05	1.0839e-05	1.22559e-05	9.25798e-06	1.07843e-05	2.06217	1.8038	1.03673	1.00508	1.13645	0.858469	1.63423	0.117036	0.579735	1.76241e-05
P33527	10	54429.7	65092.7	44441.7	101458	75461.5	33402.1	Multidrug resistance-associated protein 1	ABCC1	0.000959809	0.000972363	0.00050104	0.000610899	0.00100016	0.000669483	0.000760182	1.26261	1.27912	0.659106	0.803622	1.31569	0.880689	1.06694	0.808708	0.459993	0.000811071
Q9UI30	3	32503.7	40631.9	22788.3	56779.9	45068.1	24297.6	Multifunctional methyltransferase subunit TRM112-like protein	TRMT112	0.000599128	0.000544173	0.00036447	0.00036481	0.000512853	0.000399837	0.000425833	1.40695	1.2779	0.855899	0.856697	1.20435	0.938953	1.18025	0.411329	0.359237	0.00050259
P22234	4	24848.2	29581.5	14372.8	40480.4	29173.2	21576.6	Multifunctional protein ADE2	PAICS	0.000436187	0.00038796	0.000323656	0.000278887	0.000323461	0.00025882	0.000287056	1.51952	1.35151	1.1275	0.971542	1.12682	0.901636	1.33284	0.0647363	0.249561	0.000382601
Q9BU76	1	4251.48	4186.2	2598.57	7069.5	5249.61	2579.15	Multiple myeloma tumor-associated protein 2	MMTAG2	6.17266e-05	6.77533e-05	3.8688e-05	4.7717e-05	5.84809e-05	4.65738e-05	5.09239e-05	1.21213	1.33048	0.759721	0.937026	1.1484	0.914577	1.10078	0.622476	0.333028	5.6056e-05
Q9BQG0	21	116031	129528	91619.2	224725	181746	82968.1	Myb-binding protein 1A	MYBBP1A	0.00190993	0.00215374	0.00124455	0.00130229	0.00206189	0.00161243	0.00165887	1.15134	1.29831	0.750236	0.785048	1.24295	0.972002	1.06663	0.767893	0.375213	0.0017694
Q86VE0	1	5596.67	2639.04	2326.37	5780.13	5583.37	4310.15	Myb-related transcription factor, partner of profilin	MYPOP	3.89134e-05	5.53962e-05	6.46535e-05	6.2815e-05	5.23551e-05	4.95349e-05	5.49017e-05	0.708783	1.00901	1.17762	1.14414	0.953616	0.902247	0.965138	0.833701	0.267441	5.29877e-05
Q9P2K5	5	19666.8	22169.3	13942.1	33846.9	26600.2	13528.2	Myelin expression factor 2	MYEF2	0.000326892	0.000324385	0.000202927	0.000220734	0.000313767	0.000235993	0.000256831	1.27279	1.26303	0.790119	0.85945	1.22169	0.918865	1.10865	0.606794	0.350008	0.000284735
P58340	8	63023.2	58355.6	47276.1	85575	87599.5	35527.1	Myeloid leukemia factor 1	MLF1	0.000860469	0.000820141	0.000532916	0.00070735	0.00106395	0.00077717	0.00084949	1.01292	0.965451	0.627336	0.832675	1.25246	0.914866	0.86857	0.498378	0.285561	0.000737842
Q15773	30	253517	265779	227960	402374	335981	177195	Myeloid leukemia factor 2	MLF2	0.00391899	0.00385631	0.00265797	0.00284538	0.00513025	0.00298078	0.00365213	1.07307	1.0559	0.727786	0.7791	1.40473	0.816174	0.952253	0.846799	0.386749	0.00347776
Q02078	0	4286.89	3337.19	1946.17	5079.91	5000.32	3299.76	Myocyte-specific enhancer factor 2A	MEF2A	4.92077e-05	4.86853e-05	4.94974e-05	4.81145e-05	4.37986e-05	4.43621e-05	4.54251e-05	1.08327	1.07177	1.08965	1.05921	0.964194	0.976599	1.08156	0.0544223	0.0565905	4.91301e-05
P14649	3	37530.8	8294	10269.6	34164.5	24308.2	39827.7	Myosin light chain 6B	MYL6B	0.000122297	0.000327429	0.000597428	0.000421232	0.000231117	0.000215659	0.000289336	0.422683	1.13166	2.06482	1.45586	0.798784	0.745358	1.20639	0.715578	0.951952	0.000349051
P60660	21	983378	199219	308550	776186	718761	1.22775e+06	Myosin light polypeptide 6	MYL6	0.00293754	0.00743889	0.0184167	0.0110371	0.00694393	0.00637675	0.00811925	0.3618	0.916203	2.26827	1.35937	0.855243	0.785386	1.18209	0.774609	1.0482	0.00959769
O14950	0	99419.1	24557	31756.7	65118.8	61086.2	130713	Myosin regulatory light chain 12B	MYL12B	0.000362099	0.000624092	0.00196073	0.00111584	0.000714686	0.000541948	0.000790826	0.457875	0.789164	2.47934	1.41099	0.903721	0.685293	1.24213	0.733009	1.1787	0.000982307
P35580	347	7.6145e+06	1.86813e+06	2.3202e+06	8.23363e+06	5.16037e+06	6.00713e+06	Myosin-10	MYH10	0.027546	0.0789102	0.0901086	0.0854624	0.0522161	0.0457821	0.0611535	0.450441	1.29036	1.47348	1.39751	0.853853	0.748642	1.07143	0.857714	0.660925	0.0655216
Q7Z406	6	39904.8	27790.7	15832.6	49699.3	43689.5	25292.4	Myosin-14	MYH14	0.000409782	0.000476312	0.000379393	0.000447876	0.000356314	0.000387607	0.000397266	1.03151	1.19898	0.955011	1.1274	0.896916	0.975687	1.06183	0.565426	0.17619	0.000421829
P35579	434	8.32856e+06	1.42498e+06	2.01177e+06	6.06337e+06	7.22488e+06	7.45134e+06	Myosin-9	MYH9	0.0210117	0.0581106	0.111772	0.0934767	0.045275	0.0640981	0.0676166	0.310748	0.859414	1.65303	1.38245	0.669584	0.947964	0.941064	0.900229	0.754811	0.0636315
Q13613	4	13388.4	12508.4	7702.47	18946.5	15898	7035.05	Myotubularin-related protein 1	MTMR1	0.000184439	0.000181581	0.000105528	0.000150266	0.000173344	0.000141044	0.000154885	1.19081	1.17236	0.681329	0.970179	1.11918	0.910639	1.01484	0.937579	0.308852	0.000157183
Q86WG5	1	417.242	532.656	441.158	683.606	639.061	285.493	Myotubularin-related protein 13	SBF2	7.85416e-06	6.5516e-06	4.28247e-06	4.68297e-06	9.92829e-06	5.66965e-06	6.76031e-06	1.16181	0.969128	0.633473	0.692716	1.46862	0.838668	0.921469	0.795664	0.464604	6.22941e-06
O95248	2	43801.5	15514.4	8128.65	23777.9	18337.6	30353.9	Myotubularin-related protein 5	SBF1	0.000228764	0.000227885	0.000455317	0.000491613	0.000182936	0.000162688	0.000279079	0.81971	0.816561	1.6315	1.76155	0.655498	0.582948	1.08926	0.858006	0.85917	0.000303989
Q8WUY8	2	12602.1	13031.6	9613.13	18581.6	15313	7054.9	N-acetyltransferase 14	NAT14	0.000192155	0.000178084	0.000105825	0.000141441	0.000216344	0.000135855	0.000164547	1.16778	1.08227	0.643133	0.859579	1.31479	0.825632	0.964397	0.882687	0.385519	0.000158688
Q13423	16	143699	151915	72349.4	216151	168436	91681.4	NAD(P) transhydrogenase, mitochondrial	NNT	0.00224003	0.00207157	0.00137525	0.00161282	0.00162823	0.00149434	0.00157846	1.41912	1.31239	0.871256	1.02177	1.03153	0.946707	1.20092	0.302252	0.295745	0.00189562
O95299	7	45448.5	45555.1	32735.2	82959.8	76106.9	29653.3	NADH dehydrogenase [ubiquinone] 1 alpha subcomplex subunit 10, mitochondrial	NDUFA10	0.000671723	0.000795078	0.000444808	0.000510097	0.000736708	0.00067521	0.000640672	1.04847	1.24101	0.694284	0.796191	1.1499	1.05391	0.994586	0.978831	0.331662	0.000637203
Q9P0J0	8	64250.5	79493.2	56387.8	123622	100200	41730.4	NADH dehydrogenase [ubiquinone] 1 alpha subcomplex subunit 13	NDUFA13	0.00117215	0.00118478	0.000625967	0.000721124	0.00126901	0.000888961	0.000959699	1.22137	1.23453	0.652254	0.751407	1.3223	0.926292	1.03605	0.894671	0.449838	0.000994298
Q16795	1	3836.9	4625.58	3253.61	7532.18	6839.53	2655.68	NADH dehydrogenase [ubiquinone] 1 alpha subcomplex subunit 9, mitochondrial	NDUFA9	6.82054e-05	7.21876e-05	3.98359e-05	4.3064e-05	7.32227e-05	6.06793e-05	5.89886e-05	1.15625	1.22375	0.675314	0.730038	1.2413	1.02866	1.01844	0.939323	0.397314	6.00763e-05
O96000	1	8484.23	8041.71	4272.62	12549.4	10341.5	5181.33	NADH dehydrogenase [ubiquinone] 1 beta subcomplex subunit 10	NDUFB10	0.000118577	0.000120272	7.77214e-05	9.52239e-05	9.61556e-05	9.17482e-05	9.43759e-05	1.25643	1.2744	0.823531	1.00899	1.01886	0.972157	1.11812	0.469699	0.25676	0.000105524
O95168	2	12552.4	11319.5	7121.39	16978.8	15525.2	8241.53	NADH dehydrogenase [ubiquinone] 1 beta subcomplex subunit 4	NDUFB4	0.000166908	0.000162723	0.000123625	0.000140884	0.000160267	0.000137738	0.000146296	1.14089	1.11229	0.845034	0.963002	1.0955	0.941499	1.03274	0.772453	0.18452	0.000151086
P49821	3	16209.3	17239.5	10895.5	26466.7	21367.2	9659.92	NADH dehydrogenase [ubiquinone] flavoprotein 1, mitochondrial	NDUFV1	0.000254201	0.000253654	0.000144902	0.000181927	0.000245204	0.000189566	0.000205566	1.23659	1.23393	0.704891	0.885007	1.19282	0.922169	1.05847	0.786263	0.354111	0.000217585
P19404	2	5350.16	3654.89	3235.22	6270.22	4819.45	3522.48	NADH dehydrogenase [ubiquinone] flavoprotein 2, mitochondrial	NDUFV2	5.38923e-05	6.00931e-05	5.28383e-05	6.00482e-05	7.28089e-05	4.27575e-05	5.85382e-05	0.920635	1.02656	0.902629	1.0258	1.24378	0.73042	0.949942	0.760983	0.25375	5.56079e-05
O75489	2	7463.68	8124.23	4766.95	10355.3	9629.24	4491.48	NADH dehydrogenase [ubiquinone] iron-sulfur protein 3, mitochondrial	NDUFS3	0.000119794	9.92439e-05	6.73734e-05	8.37696e-05	0.00010728	8.54292e-05	9.21598e-05	1.29985	1.07687	0.73105	0.908961	1.16407	0.926969	1.03592	0.855315	0.322326	9.54704e-05
O43181	2	14077.3	12969	11249.9	20258.2	18206.4	10290.6	NADH dehydrogenase [ubiquinone] iron-sulfur protein 4, mitochondrial	NDUFS4	0.000191232	0.000194152	0.000154362	0.000157999	0.000253179	0.000161525	0.000190901	1.00173	1.01703	0.808598	0.827649	1.32623	0.846118	0.942455	0.760677	0.29064	0.000179916
O75380	1	1385.48	1551.55	870.464	2033.56	1413.65	637.098	NADH dehydrogenase [ubiquinone] iron-sulfur protein 6, mitochondrial	NDUFS6	2.28781e-05	1.94894e-05	9.55666e-06	1.55501e-05	1.95898e-05	1.25417e-05	1.58939e-05	1.43943	1.22622	0.60128	0.97837	1.23254	0.789089	1.08898	0.768466	0.498464	1.7308e-05
O75251	2	5319.36	5886.75	4116.99	9259.89	7829.88	3429.57	NADH dehydrogenase [ubiquinone] iron-sulfur protein 7, mitochondrial	NDUFS7	8.68018e-05	8.87458e-05	5.14445e-05	5.97026e-05	9.2653e-05	6.94656e-05	7.39404e-05	1.17394	1.20023	0.695756	0.807442	1.25308	0.939481	1.02331	0.917189	0.368114	7.5664e-05
P28331	10	78124.1	85147.9	54848.3	129265	107384	46489.4	NADH-ubiquinone oxidoreductase 75 kDa subunit, mitochondrial	NDUFS1	0.00125553	0.00123886	0.000697355	0.000876836	0.00123437	0.000952696	0.0010213	1.22934	1.21302	0.682812	0.85855	1.20862	0.932828	1.04173	0.851303	0.365516	0.00106391
P41227	3	32704.8	39960.3	23182.7	60591.9	52524.5	25223.7	N-alpha-acetyltransferase 10	NAA10	0.000589226	0.000580706	0.000378362	0.000367067	0.000521728	0.000465989	0.000451595	1.30477	1.2859	0.837836	0.812823	1.1553	1.03188	1.14284	0.477616	0.330379	0.000516098
Q9BXJ9	4	25838.2	29110.2	14342	45627.7	32514.1	15170.2	N-alpha-acetyltransferase 15, NatA auxiliary subunit	NAA15	0.000429237	0.000437291	0.000227557	0.000289998	0.000322767	0.00028846	0.000300408	1.42885	1.45566	0.757492	0.965347	1.07443	0.960226	1.214	0.407414	0.40325	0.000364695
Q6N069	2	9750.99	11060.6	7897.52	18404.9	12465.1	6703.1	N-alpha-acetyltransferase 16, NatA auxiliary subunit	NAA16	0.000163092	0.00017639	0.000100548	0.000109442	0.000177734	0.000110588	0.000132588	1.23007	1.33037	0.758352	0.825426	1.3405	0.834075	1.10626	0.687015	0.446917	0.000146677
Q147X3	1	4338.89	5733.31	2890.61	8412.74	5463.67	3248.7	N-alpha-acetyltransferase 30	NAA30	8.45393e-05	8.06268e-05	4.87315e-05	4.86982e-05	6.50532e-05	4.84729e-05	5.40748e-05	1.56338	1.49102	0.901187	0.900571	1.20302	0.896405	1.31853	0.243379	0.43092	7.12992e-05
Q5VZE5	4	17433.4	23599.7	11065.1	34099.8	25136.7	12669.7	N-alpha-acetyltransferase 35, NatC auxiliary subunit	NAA35	0.000347984	0.000326809	0.000190049	0.000195666	0.00024902	0.000223009	0.000222565	1.56352	1.46837	0.853901	0.879143	1.11886	1.00199	1.29526	0.273661	0.415297	0.00028828
E9PAV3	0	37351.1	38539.5	23275.6	52979	46688.2	23835.2	Nascent polypeptide-associated complex subunit alpha, muscle-specific form	NACA	0.000568276	0.000507745	0.000357535	0.000419216	0.000523819	0.000414211	0.000452415	1.25609	1.1223	0.79028	0.926617	1.15783	0.915555	1.05622	0.742108	0.279993	0.000477852
O00308	2	4766.89	4440.19	2599.23	6498.06	4742.95	2281.69	NEDD4-like E3 ubiquitin-protein ligase WWP2	WWP2	6.54718e-05	6.22767e-05	3.4226e-05	5.35018e-05	5.84957e-05	4.20788e-05	5.13588e-05	1.27479	1.21258	0.66641	1.04173	1.13896	0.81931	1.05126	0.823408	0.376463	5.39915e-05
Q15843	1	9034	6598.8	4878.12	10715.8	9103.17	4804.28	NEDD8	NEDD8	9.73011e-05	0.000102699	7.20655e-05	0.000101394	0.000109782	8.0762e-05	9.73129e-05	0.999879	1.05535	0.740554	1.04194	1.12814	0.829921	0.931927	0.631726	0.220663	9.06886e-05
Q9Y5A7	5	46497.2	58700.5	34513.7	89741	65890.7	35192.7	NEDD8 ultimate buster 1	NUB1	0.000865554	0.000860068	0.0005279	0.000521868	0.000776733	0.000584573	0.000627724	1.37888	1.37014	0.840974	0.831365	1.23738	0.931257	1.19666	0.413608	0.398742	0.000751174
Q13564	3	12715.3	10501.7	5857.72	16289.5	14249.1	5673.27	NEDD8-activating enzyme E1 regulatory subunit	NAE1	0.00015485	0.000156117	8.51006e-05	0.000142712	0.000131828	0.000126416	0.000133652	1.1586	1.16808	0.636732	1.06779	0.986354	0.945859	0.987806	0.94901	0.310202	0.000132022
P61081	1	7140.46	8857.73	4195.85	12559.4	9876.9	4835.46	NEDD8-conjugating enzyme Ubc12	UBE2M	0.00013061	0.000120368	7.25333e-05	8.0142e-05	9.44278e-05	8.76264e-05	8.73988e-05	1.49441	1.37723	0.829912	0.916969	1.08043	1.00261	1.23385	0.328172	0.368761	0.000107837
[truncated: 1,198 more rows]

## Sheet: Prop IP #2
Accession	Spectral Count	TMT Channel 126	TMT Channel 127	TMT Channel 128	TMT Channel 129	TMT Channel 130	TMT Channel 131	Description	Gene	Norm. Prop Rep. #1	Norm. Prop Rep. #2	Norm. Prop Rep. #3	Norm. Ctrl. Rep. #1	Norm. Ctrl. Rep. #2	Norm. Ctrl. Rep. #3	Norm. Ctrl. Avg.	Scaled Prop #1	Scaled Prop #2	Scaled Prop #3	Scaled Control #1	Scaled Control #2	Scaled Control #3	Fold Change	P Value	Fold Change Std. Dev.	Avg Prop Norm
[truncated: 2,002 more rows]

[truncated: 4 more sheets: Prop IP #3, Prop IP #4, Combined Prop IPs, Definitions]
