# Supplementary material for: Cellular Exposure to Chloroacetanilide Herbicides Induces Distinct Protein Destabilization Profiles
Source: ACS Chem Biol. 2023 Jul 10;18(7):1661–76. doi: 10.1021/acschembio.3c00338 (PMC10367052; doi:10.1021/acschembio.3c00338)
Supplement: Supplementary file 6 — cb3c00338_si_006.xlsx [file cb3c00338_si_006.xlsx]

## Sheet: Propachlor
									Replicate 1						Replicate 2						Replicate 3						Replicate 4
Total Spectral Counts	Peptide	Protein	Protein ID	Entry Name	Gene	Protein Description	Mapped Genes	Mapped Proteins	Charges	Probability	Spectral Count	Intensity	Assigned Modifications	Observed Modifications	Charges	Probability	Spectral Count	Intensity	Assigned Modifications	Observed Modifications	Charges	Probability	Spectral Count	Intensity	Assigned Modifications	Observed Modifications	Charges	Probability	Spectral Count	Intensity	Assigned Modifications	Observed Modifications
253	AGCDSWR	sp|Q8NHS0|DNJB8_HUMAN	Q8NHS0	DNJB8_HUMAN	DNAJB8	DnaJ homolog subfamily B member 8	0	0	2, 3	1	74	9.38156e+07	3C(175.0997), 3C(57.0215), N-term(229.1629)	0	2	1	52	1.51969e+08	3C(175.0997), 3C(57.0215), N-term(229.1629)	0	2	1	56	1.65052e+08	3C(175.0997), 3C(57.0215), N-term(229.1629)	0	2	1	71	2.01396e+08	3C(175.0997), 3C(57.0215), N-term(229.1629)	0
59	SLYDRAGCDSWR	sp|Q8NHS0|DNJB8_HUMAN	Q8NHS0	DNJB8_HUMAN	DNAJB8	DnaJ homolog subfamily B member 8	0	0	3	1	7	236928	8C(175.0997), N-term(229.1629)	0	3	1	4	1.75015e+06	8C(175.0997), N-term(229.1629)	0	2, 3	1	12	1.47166e+06	8C(175.0997), 8C(57.0215), N-term(229.1629)	0	2, 3	1	36	7.13964e+06	8C(175.0997), 8C(57.0215), N-term(229.1629)	0
29	QSACNLEK	sp|P35579|MYH9_HUMAN	P35579	MYH9_HUMAN	MYH9	Myosin-9	0	0	2	1	7	494286	4C(175.0997), 4C(57.0215), 8K(229.1629), N-term(229.1629)	0	2	1	6	1.0673e+06	4C(175.0997), 8K(229.1629), N-term(229.1629)	0	2	1	5	692380	4C(175.0997), 4C(57.0215), 8K(229.1629), N-term(229.1629)	0	2, 3	1	11	2.28653e+06	4C(175.0997), 4C(57.0215), 8K(229.1629), N-term(229.1629)	0
25	CPFTGNVSIR	sp|P62280|RS11_HUMAN	P62280	RS11_HUMAN	RPS11	40S ribosomal protein S11	0	0	2	1	5	2.4188e+06	1C(175.0997), 1C(57.0215), N-term(229.1629)	0	2	1	6	7.01181e+06	1C(175.0997), 1C(57.0215), N-term(229.1629)	0	2	1	5	4.89126e+06	1C(175.0997), 1C(57.0215), N-term(229.1629)	0	2	1	9	5.24657e+06	1C(175.0997), 1C(57.0215), N-term(229.1629)	0
18	GANDFMCDEMER	sp|P17987|TCPA_HUMAN	P17987	TCPA_HUMAN	TCP1	T-complex protein 1 subunit alpha	0	0	2	1	11	3.03678e+06	10M(15.9949), 6M(15.9949), 7C(175.0997), 7C(57.0215), N-term(229.1629)	0	FALSE	FALSE	FALSE	FALSE	FALSE	FALSE	2	1	7	575206	6M(15.9949), 7C(175.0997), 7C(57.0215), N-term(229.1629)	0	FALSE	FALSE	FALSE	FALSE	FALSE	FALSE
18	QVQSLTCEVDALKGTNESLER	sp|P08670|VIME_HUMAN	P08670	VIME_HUMAN	VIM	Vimentin	0	0	FALSE	FALSE	FALSE	FALSE	FALSE	FALSE	FALSE	FALSE	FALSE	FALSE	FALSE	FALSE	FALSE	FALSE	FALSE	FALSE	FALSE	FALSE	3, 4	1	18	5.62637e+06	13K(229.1629), 7C(175.0997), 7C(57.0215), N-term(229.1629)	0
17	CNTPTYCDLGK	sp|Q9Y277|VDAC3_HUMAN	Q9Y277	VDAC3_HUMAN	VDAC3	Voltage-dependent anion-selective channel protein 3	0	0	2, 3	1	5	407968	11K(229.1629), 7C(175.0997), 7C(57.0215)	0	2, 3	1	5	544572	11K(229.1629), 7C(175.0997)	0	2, 3	1	4	209163	11K(229.1629), 7C(175.0997), 7C(57.0215)	0	2, 3	1	3	510399	11K(229.1629), 7C(175.0997)	0
12	ICDDELILIK	sp|P17987|TCPA_HUMAN	P17987	TCPA_HUMAN	TCP1	T-complex protein 1 subunit alpha	0	0	2	1	6	414266	10K(229.1629), 2C(175.0997), 2C(57.0215), N-term(229.1629)	0	FALSE	FALSE	FALSE	FALSE	FALSE	FALSE	2	1	6	602053	10K(229.1629), 2C(175.0997), 2C(57.0215), N-term(229.1629)	0	FALSE	FALSE	FALSE	FALSE	FALSE	FALSE
12	GTDIMYTGTLDCWR	sp|P05141|ADT2_HUMAN	P05141	ADT2_HUMAN	SLC25A5	ADP/ATP translocase 2	0	0	2	1	8	557491	12C(175.0997), 12C(57.0215), 5M(15.9949), N-term(229.1629)	0	2, 3	1	2	0	12C(175.0997), N-term(229.1629)	0	2	0.9997	1	0	12C(175.0997), N-term(229.1629)	0	2	1	1	82214.7	12C(175.0997), 5M(15.9949), N-term(229.1629)	0
12	MLSCAGADR	sp|P27635|RL10_HUMAN	P27635	RL10_HUMAN	RPL10	60S ribosomal protein L10	RPL10L	sp|Q96L21|RL10L_HUMAN	2	1	4	804124	4C(175.0997), 4C(57.0215), N-term(229.1629)	0	2	1	4	399253	4C(175.0997), 4C(57.0215), N-term(229.1629)	0	2	1	3	531260	1M(15.9949), 4C(175.0997), N-term(229.1629)	0	2	0.9967	1	280868	4C(175.0997), N-term(229.1629)	0
11	LAGCTVFITGASR	sp|Q6YN16|HSDL2_HUMAN	Q6YN16	HSDL2_HUMAN	HSDL2	Hydroxysteroid dehydrogenase-like protein 2	0	0	2	0.9735	1	80947.4	4C(175.0997), N-term(229.1629)	0	FALSE	FALSE	FALSE	FALSE	FALSE	FALSE	FALSE	FALSE	FALSE	FALSE	FALSE	FALSE	2	0.9396	10	1.72988e+06	4C(175.0997), N-term(229.1629)	0
10	GLCAIAQAESLR	sp|P23396|RS3_HUMAN	P23396	RS3_HUMAN	RPS3	40S ribosomal protein S3	0	0	2	1	3	125713	3C(175.0997), 3C(57.0215), N-term(229.1629)	0	2	1	3	373019	3C(175.0997), 3C(57.0215), N-term(229.1629)	0	2	1	4	213075	3C(175.0997), 3C(57.0215), N-term(229.1629)	0	FALSE	FALSE	FALSE	FALSE	FALSE	FALSE
10	ELACEVK	sp|P35580|MYH10_HUMAN	P35580	MYH10_HUMAN	MYH10	Myosin-10	0	0	2	0.9824	1	9741.53	4C(175.0997), 7K(229.1629), N-term(229.1629)	0	2	0.9995	4	505566	4C(175.0997), 4C(57.0215), 7K(229.1629), N-term(229.1629)	0	2	0.9997	3	302563	4C(175.0997), 4C(57.0215), 7K(229.1629), N-term(229.1629)	0	2	0.9916	2	666723	4C(175.0997), 4C(57.0215), 7K(229.1629), N-term(229.1629)	0
9	FTLDCTHPVEDGIMDAANFEQFLQER	sp|P35268|RL22_HUMAN	P35268	RL22_HUMAN	RPL22	60S ribosomal protein L22	0	0	3	1	9	898141	14M(15.9949), 5C(175.0997), 5C(57.0215), N-term(229.1629)	0	FALSE	FALSE	FALSE	FALSE	FALSE	FALSE	FALSE	FALSE	FALSE	FALSE	FALSE	FALSE	FALSE	FALSE	FALSE	FALSE	FALSE	FALSE
9	GLGDCLVK	sp|P05141|ADT2_HUMAN	P05141	ADT2_HUMAN	SLC25A5	ADP/ATP translocase 2	SLC25A6	sp|P12236|ADT3_HUMAN	FALSE	FALSE	FALSE	FALSE	FALSE	FALSE	2, 3	1	4	286537	5C(175.0997), 5C(57.0215), 8K(229.1629), N-term(229.1629)	0	2, 3	1	5	905676	5C(175.0997), 5C(57.0215), 8K(229.1629), N-term(229.1629)	0	FALSE	FALSE	FALSE	FALSE	FALSE	FALSE
7	VIGSGCNLDSAR	sp|P07195|LDHB_HUMAN	P07195	LDHB_HUMAN	LDHB	L-lactate dehydrogenase B chain	LDHA, LDHAL6A, LDHC	sp|P00338|LDHA_HUMAN, sp|P07864|LDHC_HUMAN, sp|Q6ZMR3|LDH6A_HUMAN	FALSE	FALSE	FALSE	FALSE	FALSE	FALSE	2	1	2	246787	6C(175.0997), 6C(57.0215), N-term(229.1629)	0	2	1	1	104293	6C(175.0997), N-term(229.1629)	0	2	1	4	328891	6C(175.0997), 6C(57.0215), N-term(229.1629)	0
7	KGTDIMYTGTLDCWR	sp|P05141|ADT2_HUMAN	P05141	ADT2_HUMAN	SLC25A5	ADP/ATP translocase 2	0	0	FALSE	FALSE	FALSE	FALSE	FALSE	FALSE	FALSE	FALSE	FALSE	FALSE	FALSE	FALSE	FALSE	FALSE	FALSE	FALSE	FALSE	FALSE	3	1	7	369202	13C(175.0997), 13C(57.0215), 1K(229.1629), 6M(15.9949), N-term(229.1629)	0
6	NMMAACDPR	sp|P07437|TBB5_HUMAN	P07437	TBB5_HUMAN	TUBB	Tubulin beta chain	TUBB2A, TUBB2B, TUBB3, TUBB4A, TUBB4B, TUBB6, TUBB8, TUBB8B	sp|A6NNZ2|TBB8B_HUMAN, sp|P04350|TBB4A_HUMAN, sp|P68371|TBB4B_HUMAN, sp|Q13509|TBB3_HUMAN, sp|Q13885|TBB2A_HUMAN, sp|Q3ZCM7|TBB8_HUMAN, sp|Q9BUF5|TBB6_HUMAN, sp|Q9BVA1|TBB2B_HUMAN	FALSE	FALSE	FALSE	FALSE	FALSE	FALSE	2	1	2	175525	6C(175.0997), 6C(57.0215), N-term(229.1629)	0	2	0.9999	2	183539	6C(175.0997), N-term(229.1629)	0	2	1	2	395309	6C(175.0997), 6C(57.0215), N-term(229.1629)	0
5	SCSGVEFSTSGHAYTDTGK	sp|Q9Y277|VDAC3_HUMAN	Q9Y277	VDAC3_HUMAN	VDAC3	Voltage-dependent anion-selective channel protein 3	0	0	3	1	2	38968	19K(229.1629), 2C(175.0997), 2C(57.0215), N-term(229.1629)	0	FALSE	FALSE	FALSE	FALSE	FALSE	FALSE	FALSE	FALSE	FALSE	FALSE	FALSE	FALSE	3	1	3	60474.5	19K(229.1629), 2C(175.0997), 2C(57.0215), N-term(229.1629)	0
5	GDECGLALGR	sp|P54886|P5CS_HUMAN	P54886	P5CS_HUMAN	ALDH18A1	Delta-1-pyrroline-5-carboxylate synthase	0	0	2	1	2	140978	4C(175.0997), N-term(229.1629)	0	2	1	1	206620	4C(175.0997), N-term(229.1629)	0	2	1	2	145310	4C(175.0997), N-term(229.1629)	0	FALSE	FALSE	FALSE	FALSE	FALSE	FALSE
5	DLNYCFSGMSDHR	sp|P31943|HNRH1_HUMAN	P31943	HNRH1_HUMAN	HNRNPH1	Heterogeneous nuclear ribonucleoprotein H	HNRNPH2	sp|P55795|HNRH2_HUMAN	3	1	5	348849	5C(175.0997), 5C(57.0215), 9M(15.9949), N-term(229.1629)	0	FALSE	FALSE	FALSE	FALSE	FALSE	FALSE	FALSE	FALSE	FALSE	FALSE	FALSE	FALSE	FALSE	FALSE	FALSE	FALSE	FALSE	FALSE
4	SGQGAFGNMCR	sp|P36578|RL4_HUMAN	P36578	RL4_HUMAN	RPL4	60S ribosomal protein L4	0	0	2	1	3	87719.3	10C(175.0997), 10C(57.0215), N-term(229.1629)	0	FALSE	FALSE	FALSE	FALSE	FALSE	FALSE	2	1	1	18838.4	10C(175.0997), N-term(229.1629)	0	FALSE	FALSE	FALSE	FALSE	FALSE	FALSE
4	ERPTPSLNNNCTTSEDSLVLYNR	sp|P07814|SYEP_HUMAN	P07814	SYEP_HUMAN	EPRS1	Bifunctional glutamate/proline--tRNA ligase	0	0	3	1	4	104972	11C(175.0997), 11C(57.0215), N-term(229.1629)	0	FALSE	FALSE	FALSE	FALSE	FALSE	FALSE	FALSE	FALSE	FALSE	FALSE	FALSE	FALSE	FALSE	FALSE	FALSE	FALSE	FALSE	FALSE
4	LTEGCSFR	sp|P42677|RS27_HUMAN	P42677	RS27_HUMAN	RPS27	40S ribosomal protein S27	RPS27L	sp|Q71UM5|RS27L_HUMAN	2	1	4	1.27014e+06	5C(175.0997), 5C(57.0215), N-term(229.1629)	0	FALSE	FALSE	FALSE	FALSE	FALSE	FALSE	FALSE	FALSE	FALSE	FALSE	FALSE	FALSE	FALSE	FALSE	FALSE	FALSE	FALSE	FALSE
4	YDSYESCDSR	sp|Q9ULX6|AKP8L_HUMAN	Q9ULX6	AKP8L_HUMAN	AKAP8L	A-kinase anchor protein 8-like	0	0	FALSE	FALSE	FALSE	FALSE	FALSE	FALSE	2	1	1	138668	7C(175.0997), N-term(229.1629)	0	2	1	2	68095.7	7C(175.0997), N-term(229.1629)	0	2	1	1	140460	7C(175.0997), N-term(229.1629)	0
4	MSLMVISMACVGFFWLQGAWPHEGFRR	sp|Q14952|KI2S3_HUMAN	Q14952	KI2S3_HUMAN	KIR2DS3	Killer cell immunoglobulin-like receptor 2DS3	0	0	FALSE	FALSE	FALSE	FALSE	FALSE	FALSE	FALSE	FALSE	FALSE	FALSE	FALSE	FALSE	5	1	4	221602	10C(175.0997), N-term(229.1629)	0	FALSE	FALSE	FALSE	FALSE	FALSE	FALSE
4	ECADLWPR	sp|P62829|RL23_HUMAN	P62829	RL23_HUMAN	RPL23	60S ribosomal protein L23	0	0	FALSE	FALSE	FALSE	FALSE	FALSE	FALSE	FALSE	FALSE	FALSE	FALSE	FALSE	FALSE	2	1	1	0	2C(175.0997), N-term(229.1629)	0	2	1	3	222728	2C(175.0997), N-term(229.1629)	0
4	SLPVCEPVCGLSAR	sp|O00187|MASP2_HUMAN	O00187	MASP2_HUMAN	MASP2	Mannan-binding lectin serine protease 2	0	0	FALSE	FALSE	FALSE	FALSE	FALSE	FALSE	FALSE	FALSE	FALSE	FALSE	FALSE	FALSE	FALSE	FALSE	FALSE	FALSE	FALSE	FALSE	2	1	4	1.9241e+06	9C(175.0997), N-term(229.1629)	0
3	NLSGQPNFPCR	sp|Q9HD45|TM9S3_HUMAN	Q9HD45	TM9S3_HUMAN	TM9SF3	Transmembrane 9 superfamily member 3	0	0	2	1	3	78137	10C(175.0997), 10C(57.0215), N-term(229.1629)	0	FALSE	FALSE	FALSE	FALSE	FALSE	FALSE	FALSE	FALSE	FALSE	FALSE	FALSE	FALSE	FALSE	FALSE	FALSE	FALSE	FALSE	FALSE
3	YESASMSSTCEPCKSRNR	sp|Q15154|PCM1_HUMAN	Q15154	PCM1_HUMAN	PCM1	Pericentriolar material 1 protein	0	0	3	0.9997	3	65526.3	10C(175.0997), 14K(229.1629), 6M(15.9949), N-term(229.1629)	0	FALSE	FALSE	FALSE	FALSE	FALSE	FALSE	FALSE	FALSE	FALSE	FALSE	FALSE	FALSE	FALSE	FALSE	FALSE	FALSE	FALSE	FALSE
3	SSGQSAQLLSHEPGDPPCLR	sp|Q8N1F7|NUP93_HUMAN	Q8N1F7	NUP93_HUMAN	NUP93	Nuclear pore complex protein Nup93	0	0	3	1	3	36366.6	18C(175.0997), 18C(57.0215), N-term(229.1629)	0	FALSE	FALSE	FALSE	FALSE	FALSE	FALSE	FALSE	FALSE	FALSE	FALSE	FALSE	FALSE	FALSE	FALSE	FALSE	FALSE	FALSE	FALSE
3	CDSSPDSAEDVR	sp|P02765|FETUA_HUMAN	P02765	FETUA_HUMAN	AHSG	Alpha-2-HS-glycoprotein	0	0	2	1	2	19158.9	1C(175.0997), 1C(57.0215), N-term(229.1629)	0	FALSE	FALSE	FALSE	FALSE	FALSE	FALSE	2	1	1	0	1C(175.0997), N-term(229.1629)	0	FALSE	FALSE	FALSE	FALSE	FALSE	FALSE
3	LYYFQYPCYQEGLR	sp|Q9NRW3|ABC3C_HUMAN	Q9NRW3	ABC3C_HUMAN	APOBEC3C	DNA dC->dU-editing enzyme APOBEC-3C	0	0	2	1	2	0	8C(175.0997), N-term(229.1629)	0	FALSE	FALSE	FALSE	FALSE	FALSE	FALSE	2	1	1	0	8C(175.0997), N-term(229.1629)	0	FALSE	FALSE	FALSE	FALSE	FALSE	FALSE
3	VAAASGHCGAFSGSDSSR	sp|Q9NZB2|F120A_HUMAN	Q9NZB2	F120A_HUMAN	FAM120A	Constitutive coactivator of PPAR-gamma-like protein 1	0	0	3	1	2	41249.1	8C(175.0997), N-term(229.1629)	0	FALSE	FALSE	FALSE	FALSE	FALSE	FALSE	FALSE	FALSE	FALSE	FALSE	FALSE	FALSE	3	1	1	24708.7	8C(175.0997), N-term(229.1629)	0
3	CGSVLVR	sp|P15880|RS2_HUMAN	P15880	RS2_HUMAN	RPS2	40S ribosomal protein S2	0	0	FALSE	FALSE	FALSE	FALSE	FALSE	FALSE	2	1	2	72114.3	1C(175.0997), 1C(57.0215), N-term(229.1629)	0	2	0.9999	1	49112.9	1C(175.0997), N-term(229.1629)	0	FALSE	FALSE	FALSE	FALSE	FALSE	FALSE
3	CSEPPPVAR	sp|O14654|IRS4_HUMAN	O14654	IRS4_HUMAN	IRS4	Insulin receptor substrate 4	0	0	FALSE	FALSE	FALSE	FALSE	FALSE	FALSE	2	1	1	32656.3	1C(175.0997), N-term(229.1629)	0	2	1	1	21277.9	1C(175.0997), N-term(229.1629)	0	2	1	1	36263.2	1C(175.0997), N-term(229.1629)	0
3	NLADCLR	sp|P49721|PSB2_HUMAN	P49721	PSB2_HUMAN	PSMB2	Proteasome subunit beta type-2	0	0	FALSE	FALSE	FALSE	FALSE	FALSE	FALSE	2	0.9989	1	142971	5C(175.0997), N-term(229.1629)	0	2	0.9975	1	74365.5	5C(175.0997), N-term(229.1629)	0	2	1	1	0	5C(175.0997), N-term(229.1629)	0
2	VTDDLVCLVYK	sp|P49458|SRP09_HUMAN	P49458	SRP09_HUMAN	SRP9	Signal recognition particle 9 kDa protein	0	0	2, 3	1	2	0	11K(229.1629), 7C(175.0997), N-term(229.1629)	0	FALSE	FALSE	FALSE	FALSE	FALSE	FALSE	FALSE	FALSE	FALSE	FALSE	FALSE	FALSE	FALSE	FALSE	FALSE	FALSE	FALSE	FALSE
2	MAAAPARGGGGGGGGGGGCSGSGSSASR	sp|P42356|PI4KA_HUMAN	P42356	PI4KA_HUMAN	PI4KA	Phosphatidylinositol 4-kinase alpha	0	0	3	1	1	80635.2	19C(175.0997)	0	FALSE	FALSE	FALSE	FALSE	FALSE	FALSE	FALSE	FALSE	FALSE	FALSE	FALSE	FALSE	3	0.8336	1	33320.7	19C(175.0997)	0
2	LCPNSTGAEIR	sp|P35998|PRS7_HUMAN	P35998	PRS7_HUMAN	PSMC2	26S proteasome regulatory subunit 7	0	0	2	1	1	22433.9	2C(175.0997), N-term(229.1629)	0	FALSE	FALSE	FALSE	FALSE	FALSE	FALSE	FALSE	FALSE	FALSE	FALSE	FALSE	FALSE	2	1	1	82138.9	2C(175.0997), N-term(229.1629)	0
2	VGCGSPR	sp|Q6UB35|C1TM_HUMAN	Q6UB35	C1TM_HUMAN	MTHFD1L	Monofunctional C1-tetrahydrofolate synthase, mitochondrial	0	0	2	0.9942	1	0	3C(175.0997), N-term(229.1629)	0	FALSE	FALSE	FALSE	FALSE	FALSE	FALSE	FALSE	FALSE	FALSE	FALSE	FALSE	FALSE	2	1	1	43229.1	3C(175.0997), N-term(229.1629)	0
2	GACVLAVDENASR	sp|Q8N8A2|ANR44_HUMAN	Q8N8A2	ANR44_HUMAN	ANKRD44	Serine/threonine-protein phosphatase 6 regulatory ankyrin repeat subunit B	0	0	2	0.9812	2	1.50756e+06	3C(175.0997), N-term(229.1629)	0	FALSE	FALSE	FALSE	FALSE	FALSE	FALSE	FALSE	FALSE	FALSE	FALSE	FALSE	FALSE	FALSE	FALSE	FALSE	FALSE	FALSE	FALSE
2	EASACPGHVEAAPETTAVSAETGPEVTDAAAR	sp|Q8TDB4|HUMMR_HUMAN	Q8TDB4	HUMMR_HUMAN	MGARP	Protein MGARP	0	0	3	1	1	42183.7	5C(175.0997), N-term(229.1629)	0	FALSE	FALSE	FALSE	FALSE	FALSE	FALSE	FALSE	FALSE	FALSE	FALSE	FALSE	FALSE	3	1	1	58644.3	5C(175.0997), N-term(229.1629)	0
2	NLSEVPQCVWR	sp|Q9H9A6|LRC40_HUMAN	Q9H9A6	LRC40_HUMAN	LRRC40	Leucine-rich repeat-containing protein 40	0	0	2	1	1	0	8C(175.0997), N-term(229.1629)	0	FALSE	FALSE	FALSE	FALSE	FALSE	FALSE	2	1	1	0	8C(175.0997), N-term(229.1629)	0	FALSE	FALSE	FALSE	FALSE	FALSE	FALSE
2	ESCTAHAASQAATQR	sp|Q9NYZ3|GTSE1_HUMAN	Q9NYZ3	GTSE1_HUMAN	GTSE1	G2 and S phase-expressed protein 1	0	0	FALSE	FALSE	FALSE	FALSE	FALSE	FALSE	3	1	1	20954.7	3C(175.0997), N-term(229.1629)	0	FALSE	FALSE	FALSE	FALSE	FALSE	FALSE	3	1	1	29908.2	3C(175.0997), N-term(229.1629)	0
2	TTSSANNPNLMYQDECDRR	sp|Q92841|DDX17_HUMAN	Q92841	DDX17_HUMAN	DDX17	Probable ATP-dependent RNA helicase DDX17	0	0	FALSE	FALSE	FALSE	FALSE	FALSE	FALSE	FALSE	FALSE	FALSE	FALSE	FALSE	FALSE	3	1	2	54506.4	11M(15.9949), 16C(175.0997), 16C(57.0215), N-term(229.1629)	0	FALSE	FALSE	FALSE	FALSE	FALSE	FALSE
2	CLDMEGR	sp|Q4VCS5|AMOT_HUMAN	Q4VCS5	AMOT_HUMAN	AMOT	Angiomotin	0	0	FALSE	FALSE	FALSE	FALSE	FALSE	FALSE	FALSE	FALSE	FALSE	FALSE	FALSE	FALSE	2	1	1	0	1C(175.0997), N-term(229.1629)	0	2	1	1	67158.8	1C(175.0997), N-term(229.1629)	0
2	ACQSLASR	sp|Q12789|TF3C1_HUMAN	Q12789	TF3C1_HUMAN	GTF3C1	General transcription factor 3C polypeptide 1	0	0	FALSE	FALSE	FALSE	FALSE	FALSE	FALSE	FALSE	FALSE	FALSE	FALSE	FALSE	FALSE	2	0.99	1	0	2C(175.0997), N-term(229.1629)	0	2	1	1	26174.7	2C(175.0997), N-term(229.1629)	0
2	VSPGSLYTCR	sp|P37287|PIGA_HUMAN	P37287	PIGA_HUMAN	PIGA	Phosphatidylinositol N-acetylglucosaminyltransferase subunit A	0	0	FALSE	FALSE	FALSE	FALSE	FALSE	FALSE	FALSE	FALSE	FALSE	FALSE	FALSE	FALSE	2	1	2	44917.7	9C(175.0997), 9C(57.0215), N-term(229.1629)	0	FALSE	FALSE	FALSE	FALSE	FALSE	FALSE
2	LCSSSSSDTSSR	sp|Q86WB0|ZC3C1_HUMAN	Q86WB0	ZC3C1_HUMAN	ZC3HC1	Zinc finger C3HC-type protein 1	0	0	FALSE	FALSE	FALSE	FALSE	FALSE	FALSE	FALSE	FALSE	FALSE	FALSE	FALSE	FALSE	FALSE	FALSE	FALSE	FALSE	FALSE	FALSE	2	1	2	82104	2C(175.0997), N-term(229.1629)	0
1	GGQGSNGQGSGGNQCSR	sp|O14654|IRS4_HUMAN	O14654	IRS4_HUMAN	IRS4	Insulin receptor substrate 4	0	0	2	1	1	0	15C(175.0997), N-term(229.1629)	0	FALSE	FALSE	FALSE	FALSE	FALSE	FALSE	FALSE	FALSE	FALSE	FALSE	FALSE	FALSE	FALSE	FALSE	FALSE	FALSE	FALSE	FALSE
1	AATGEEVSAEDLGGADLHCR	sp|Q9HCC0|MCCB_HUMAN	Q9HCC0	MCCB_HUMAN	MCCC2	Methylcrotonoyl-CoA carboxylase beta chain, mitochondrial	0	0	3	0.9702	1	562489	19C(175.0997), N-term(229.1629)	0	FALSE	FALSE	FALSE	FALSE	FALSE	FALSE	FALSE	FALSE	FALSE	FALSE	FALSE	FALSE	FALSE	FALSE	FALSE	FALSE	FALSE	FALSE
1	GSGGGQGSNGQGSSSHSSGGNQCSGEGQGSR	sp|O14654|IRS4_HUMAN	O14654	IRS4_HUMAN	IRS4	Insulin receptor substrate 4	0	0	3	1	1	0	23C(175.0997), N-term(229.1629)	0	FALSE	FALSE	FALSE	FALSE	FALSE	FALSE	FALSE	FALSE	FALSE	FALSE	FALSE	FALSE	FALSE	FALSE	FALSE	FALSE	FALSE	FALSE
1	VSDTVVEPYNATLSVHQLVENTDETYCIDNEALYDICFR	sp|P07437|TBB5_HUMAN	P07437	TBB5_HUMAN	TUBB	Tubulin beta chain	TUBB2B, TUBB4A, TUBB4B, TUBB6	sp|P04350|TBB4A_HUMAN, sp|P68371|TBB4B_HUMAN, sp|Q9BUF5|TBB6_HUMAN, sp|Q9BVA1|TBB2B_HUMAN	4	1	1	104669	27C(175.0997), 37C(57.0215), N-term(229.1629)	0	FALSE	FALSE	FALSE	FALSE	FALSE	FALSE	FALSE	FALSE	FALSE	FALSE	FALSE	FALSE	FALSE	FALSE	FALSE	FALSE	FALSE	FALSE
1	ACLPDAK	sp|O15091|MRPP3_HUMAN	O15091	MRPP3_HUMAN	PRORP	Mitochondrial ribonuclease P catalytic subunit	0	0	2	0.9937	1	19057.2	2C(175.0997), 7K(229.1629), N-term(229.1629)	0	FALSE	FALSE	FALSE	FALSE	FALSE	FALSE	FALSE	FALSE	FALSE	FALSE	FALSE	FALSE	FALSE	FALSE	FALSE	FALSE	FALSE	FALSE
1	VSDTVVEPYNATLSVHQLIENADETFCIDNEALYDICSK	sp|Q3ZCM7|TBB8_HUMAN	Q3ZCM7	TBB8_HUMAN	TUBB8	Tubulin beta-8 chain	0	0	4	1	1	223317	37C(175.0997), 39K(229.1629), N-term(229.1629)	0	FALSE	FALSE	FALSE	FALSE	FALSE	FALSE	FALSE	FALSE	FALSE	FALSE	FALSE	FALSE	FALSE	FALSE	FALSE	FALSE	FALSE	FALSE
1	TGCIGAK	sp|P62913|RL11_HUMAN	P62913	RL11_HUMAN	RPL11	60S ribosomal protein L11	0	0	2	0.9925	1	12529.3	3C(175.0997), 7K(229.1629), N-term(229.1629)	0	FALSE	FALSE	FALSE	FALSE	FALSE	FALSE	FALSE	FALSE	FALSE	FALSE	FALSE	FALSE	FALSE	FALSE	FALSE	FALSE	FALSE	FALSE
1	VECVLAELK	sp|Q9Y4W2|LAS1L_HUMAN	Q9Y4W2	LAS1L_HUMAN	LAS1L	Ribosomal biogenesis protein LAS1L	0	0	2	1	1	0	3C(175.0997), 9K(229.1629), N-term(229.1629)	0	FALSE	FALSE	FALSE	FALSE	FALSE	FALSE	FALSE	FALSE	FALSE	FALSE	FALSE	FALSE	FALSE	FALSE	FALSE	FALSE	FALSE	FALSE
1	ETCQGMR	sp|P30876|RPB2_HUMAN	P30876	RPB2_HUMAN	POLR2B	DNA-directed RNA polymerase II subunit RPB2	0	0	2	0.8841	1	43927.4	3C(175.0997), N-term(229.1629)	0	FALSE	FALSE	FALSE	FALSE	FALSE	FALSE	FALSE	FALSE	FALSE	FALSE	FALSE	FALSE	FALSE	FALSE	FALSE	FALSE	FALSE	FALSE
1	SYCLENEEAVR	sp|Q9NVR0|KLH11_HUMAN	Q9NVR0	KLH11_HUMAN	KLHL11	Kelch-like protein 11	0	0	2	1	1	73827.3	3C(175.0997), N-term(229.1629)	0	FALSE	FALSE	FALSE	FALSE	FALSE	FALSE	FALSE	FALSE	FALSE	FALSE	FALSE	FALSE	FALSE	FALSE	FALSE	FALSE	FALSE	FALSE
1	GQCMSGASR	sp|Q9ULX6|AKP8L_HUMAN	Q9ULX6	AKP8L_HUMAN	AKAP8L	A-kinase anchor protein 8-like	0	0	2	1	1	27504.2	3C(175.0997), N-term(229.1629)	0	FALSE	FALSE	FALSE	FALSE	FALSE	FALSE	FALSE	FALSE	FALSE	FALSE	FALSE	FALSE	FALSE	FALSE	FALSE	FALSE	FALSE	FALSE
1	SSQCHTGSSPR	sp|O15226|NKRF_HUMAN	O15226	NKRF_HUMAN	NKRF	NF-kappa-B-repressing factor	0	0	3	1	1	0	4C(175.0997), N-term(229.1629)	0	FALSE	FALSE	FALSE	FALSE	FALSE	FALSE	FALSE	FALSE	FALSE	FALSE	FALSE	FALSE	FALSE	FALSE	FALSE	FALSE	FALSE	FALSE
1	IWLEPCIR	sp|Q86UV5|UBP48_HUMAN	Q86UV5	UBP48_HUMAN	USP48	Ubiquitin carboxyl-terminal hydrolase 48	0	0	2	0.9737	1	0	6C(175.0997), N-term(229.1629)	0	FALSE	FALSE	FALSE	FALSE	FALSE	FALSE	FALSE	FALSE	FALSE	FALSE	FALSE	FALSE	FALSE	FALSE	FALSE	FALSE	FALSE	FALSE
1	STDTSCQMAGLR	sp|Q9HBM1|SPC25_HUMAN	Q9HBM1	SPC25_HUMAN	SPC25	Kinetochore protein Spc25	0	0	2	0.8053	1	34620.3	6C(175.0997), N-term(229.1629)	0	FALSE	FALSE	FALSE	FALSE	FALSE	FALSE	FALSE	FALSE	FALSE	FALSE	FALSE	FALSE	FALSE	FALSE	FALSE	FALSE	FALSE	FALSE
1	DTSFTVCPDVPR	sp|P30307|MPIP3_HUMAN	P30307	MPIP3_HUMAN	CDC25C	M-phase inducer phosphatase 3	0	0	2	0.969	1	0	7C(175.0997), N-term(229.1629)	0	FALSE	FALSE	FALSE	FALSE	FALSE	FALSE	FALSE	FALSE	FALSE	FALSE	FALSE	FALSE	FALSE	FALSE	FALSE	FALSE	FALSE	FALSE
1	VLVTTNVCAR	sp|Q9NUU7|DD19A_HUMAN	Q9NUU7	DD19A_HUMAN	DDX19A	ATP-dependent RNA helicase DDX19A	DDX19B	sp|Q9UMR2|DD19B_HUMAN	2	1	1	0	8C(175.0997), N-term(229.1629)	0	FALSE	FALSE	FALSE	FALSE	FALSE	FALSE	FALSE	FALSE	FALSE	FALSE	FALSE	FALSE	FALSE	FALSE	FALSE	FALSE	FALSE	FALSE
1	VEKVTISNRLVSSPCCIVTSTYGWTANMER	sp|P08238|HS90B_HUMAN	P08238	HS90B_HUMAN	HSP90AB1	Heat shock protein HSP 90-beta	0	0	FALSE	FALSE	FALSE	FALSE	FALSE	FALSE	4	1	1	248449	15C(175.0997), 16C(57.0215), 3K(229.1629), N-term(229.1629)	0	FALSE	FALSE	FALSE	FALSE	FALSE	FALSE	FALSE	FALSE	FALSE	FALSE	FALSE	FALSE
1	CGGSELNFR	sp|Q8IWA0|WDR75_HUMAN	Q8IWA0	WDR75_HUMAN	WDR75	WD repeat-containing protein 75	0	0	FALSE	FALSE	FALSE	FALSE	FALSE	FALSE	2	0.999	1	0	1C(175.0997), N-term(229.1629)	0	FALSE	FALSE	FALSE	FALSE	FALSE	FALSE	FALSE	FALSE	FALSE	FALSE	FALSE	FALSE
1	MAGLNCGVSIALLGVLLLGAARLPRGAEAFEIALPR	sp|Q9H5V8|CDCP1_HUMAN	Q9H5V8	CDCP1_HUMAN	CDCP1	CUB domain-containing protein 1	0	0	FALSE	FALSE	FALSE	FALSE	FALSE	FALSE	5	1	1	142546	1M(15.9949), 6C(175.0997), N-term(229.1629)	0	FALSE	FALSE	FALSE	FALSE	FALSE	FALSE	FALSE	FALSE	FALSE	FALSE	FALSE	FALSE
1	GCPLEAAPLPAEVR	sp|Q14689|DIP2A_HUMAN	Q14689	DIP2A_HUMAN	DIP2A	Disco-interacting protein 2 homolog A	0	0	FALSE	FALSE	FALSE	FALSE	FALSE	FALSE	2	1	1	170839	2C(175.0997), N-term(229.1629)	0	FALSE	FALSE	FALSE	FALSE	FALSE	FALSE	FALSE	FALSE	FALSE	FALSE	FALSE	FALSE
1	SDSSADCQWLDTLR	sp|Q9NYL2|M3K20_HUMAN	Q9NYL2	M3K20_HUMAN	MAP3K20	Mitogen-activated protein kinase kinase kinase 20	0	0	FALSE	FALSE	FALSE	FALSE	FALSE	FALSE	2	1	1	165812	7C(175.0997), N-term(229.1629)	0	FALSE	FALSE	FALSE	FALSE	FALSE	FALSE	FALSE	FALSE	FALSE	FALSE	FALSE	FALSE
1	GVVEYEAQCSR	sp|Q9BUI4|RPC3_HUMAN	Q9BUI4	RPC3_HUMAN	POLR3C	DNA-directed RNA polymerase III subunit RPC3	0	0	FALSE	FALSE	FALSE	FALSE	FALSE	FALSE	2	1	1	113836	9C(175.0997), N-term(229.1629)	0	FALSE	FALSE	FALSE	FALSE	FALSE	FALSE	FALSE	FALSE	FALSE	FALSE	FALSE	FALSE
1	SQAAPGSSPCR	sp|Q8N556|AFAP1_HUMAN	Q8N556	AFAP1_HUMAN	AFAP1	Actin filament-associated protein 1	0	0	FALSE	FALSE	FALSE	FALSE	FALSE	FALSE	FALSE	FALSE	FALSE	FALSE	FALSE	FALSE	2	1	1	42263	10C(175.0997), N-term(229.1629)	0	FALSE	FALSE	FALSE	FALSE	FALSE	FALSE
1	CTVVSVPDSLLWR	sp|Q96CX2|KCD12_HUMAN	Q96CX2	KCD12_HUMAN	KCTD12	BTB/POZ domain-containing protein KCTD12	0	0	FALSE	FALSE	FALSE	FALSE	FALSE	FALSE	FALSE	FALSE	FALSE	FALSE	FALSE	FALSE	2	1	1	0	1C(175.0997), N-term(229.1629)	0	FALSE	FALSE	FALSE	FALSE	FALSE	FALSE
1	CIQVEITPTSSR	sp|Q9BYI3|HYCCI_HUMAN	Q9BYI3	HYCCI_HUMAN	FAM126A	Hyccin	0	0	FALSE	FALSE	FALSE	FALSE	FALSE	FALSE	FALSE	FALSE	FALSE	FALSE	FALSE	FALSE	2	0.9982	1	0	1C(175.0997), N-term(229.1629)	0	FALSE	FALSE	FALSE	FALSE	FALSE	FALSE
1	SCLFEQGTR	sp|Q86V48|LUZP1_HUMAN	Q86V48	LUZP1_HUMAN	LUZP1	Leucine zipper protein 1	0	0	FALSE	FALSE	FALSE	FALSE	FALSE	FALSE	FALSE	FALSE	FALSE	FALSE	FALSE	FALSE	2	1	1	0	2C(175.0997), N-term(229.1629)	0	FALSE	FALSE	FALSE	FALSE	FALSE	FALSE
1	ICSEEER	sp|Q9NX63|MIC19_HUMAN	Q9NX63	MIC19_HUMAN	CHCHD3	MIC	0	0	FALSE	FALSE	FALSE	FALSE	FALSE	FALSE	FALSE	FALSE	FALSE	FALSE	FALSE	FALSE	2	1	1	26327.8	2C(175.0997), N-term(229.1629)	0	FALSE	FALSE	FALSE	FALSE	FALSE	FALSE
1	GSCNLSR	sp|Q06210|GFPT1_HUMAN	Q06210	GFPT1_HUMAN	GFPT1	Glutamine--fructose-6-phosphate aminotransferase [isomerizing] 1	0	rev_sp|O95395|GCNT3_HUMAN, rev_sp|P46019|KPB2_HUMAN	FALSE	FALSE	FALSE	FALSE	FALSE	FALSE	FALSE	FALSE	FALSE	FALSE	FALSE	FALSE	2	0.8714	1	70578.1	3C(175.0997), N-term(229.1629)	0	FALSE	FALSE	FALSE	FALSE	FALSE	FALSE
1	AFCGFEDPR	sp|Q15149|PLEC_HUMAN	Q15149	PLEC_HUMAN	PLEC	Plectin	0	0	FALSE	FALSE	FALSE	FALSE	FALSE	FALSE	FALSE	FALSE	FALSE	FALSE	FALSE	FALSE	2	1	1	0	3C(175.0997), N-term(229.1629)	0	FALSE	FALSE	FALSE	FALSE	FALSE	FALSE
1	NLACEESK	sp|O95347|SMC2_HUMAN	O95347	SMC2_HUMAN	SMC2	Structural maintenance of chromosomes protein 2	0	0	FALSE	FALSE	FALSE	FALSE	FALSE	FALSE	FALSE	FALSE	FALSE	FALSE	FALSE	FALSE	2	0.8545	1	22358	4C(175.0997), 8K(229.1629), N-term(229.1629)	0	FALSE	FALSE	FALSE	FALSE	FALSE	FALSE
1	GIIDCVVR	sp|P05141|ADT2_HUMAN	P05141	ADT2_HUMAN	SLC25A5	ADP/ATP translocase 2	SLC25A4	sp|P12235|ADT1_HUMAN	FALSE	FALSE	FALSE	FALSE	FALSE	FALSE	FALSE	FALSE	FALSE	FALSE	FALSE	FALSE	2	1	1	0	5C(175.0997), N-term(229.1629)	0	FALSE	FALSE	FALSE	FALSE	FALSE	FALSE
1	STANCHLER	sp|O00443|P3C2A_HUMAN	O00443	P3C2A_HUMAN	PIK3C2A	Phosphatidylinositol 4-phosphate 3-kinase C2 domain-containing subunit alpha	0	0	FALSE	FALSE	FALSE	FALSE	FALSE	FALSE	FALSE	FALSE	FALSE	FALSE	FALSE	FALSE	3	1	1	0	5C(175.0997), N-term(229.1629)	0	FALSE	FALSE	FALSE	FALSE	FALSE	FALSE
1	IWGDCTVR	sp|P49591|SYSC_HUMAN	P49591	SYSC_HUMAN	SARS1	Serine--tRNA ligase, cytoplasmic	0	0	FALSE	FALSE	FALSE	FALSE	FALSE	FALSE	FALSE	FALSE	FALSE	FALSE	FALSE	FALSE	2	1	1	0	5C(175.0997), N-term(229.1629)	0	FALSE	FALSE	FALSE	FALSE	FALSE	FALSE
1	GGPTCSGVGGR	sp|Q92966|SNPC3_HUMAN	Q92966	SNPC3_HUMAN	SNAPC3	snRNA-activating protein complex subunit 3	0	0	FALSE	FALSE	FALSE	FALSE	FALSE	FALSE	FALSE	FALSE	FALSE	FALSE	FALSE	FALSE	2	1	1	39471.6	5C(175.0997), N-term(229.1629)	0	FALSE	FALSE	FALSE	FALSE	FALSE	FALSE
1	AVQDLCGWR	sp|Q9P258|RCC2_HUMAN	Q9P258	RCC2_HUMAN	RCC2	Protein RCC2	0	0	FALSE	FALSE	FALSE	FALSE	FALSE	FALSE	FALSE	FALSE	FALSE	FALSE	FALSE	FALSE	2	1	1	331038	6C(175.0997), N-term(229.1629)	0	FALSE	FALSE	FALSE	FALSE	FALSE	FALSE
1	VEQVPCSR	sp|P24386|RAE1_HUMAN	P24386	RAE1_HUMAN	CHM	Rab proteins geranylgeranyltransferase component A 1	CHML	sp|P26374|RAE2_HUMAN	FALSE	FALSE	FALSE	FALSE	FALSE	FALSE	FALSE	FALSE	FALSE	FALSE	FALSE	FALSE	2	0.9964	1	53966	6C(175.0997), N-term(229.1629)	0	FALSE	FALSE	FALSE	FALSE	FALSE	FALSE
1	AISTSVCVR	sp|P13073|COX41_HUMAN	P13073	COX41_HUMAN	COX4I1	Cytochrome c oxidase subunit 4 isoform 1, mitochondrial	0	0	FALSE	FALSE	FALSE	FALSE	FALSE	FALSE	FALSE	FALSE	FALSE	FALSE	FALSE	FALSE	2	0.9999	1	28366.7	7C(175.0997), N-term(229.1629)	0	FALSE	FALSE	FALSE	FALSE	FALSE	FALSE
1	YAYTGECR	sp|P30876|RPB2_HUMAN	P30876	RPB2_HUMAN	POLR2B	DNA-directed RNA polymerase II subunit RPB2	0	0	FALSE	FALSE	FALSE	FALSE	FALSE	FALSE	FALSE	FALSE	FALSE	FALSE	FALSE	FALSE	2	1	1	0	7C(175.0997), N-term(229.1629)	0	FALSE	FALSE	FALSE	FALSE	FALSE	FALSE
1	DATPVPCGR	sp|O00411|RPOM_HUMAN	O00411	RPOM_HUMAN	POLRMT	DNA-directed RNA polymerase, mitochondrial	0	0	FALSE	FALSE	FALSE	FALSE	FALSE	FALSE	FALSE	FALSE	FALSE	FALSE	FALSE	FALSE	2	0.9984	1	67419.5	7C(175.0997), N-term(229.1629)	0	FALSE	FALSE	FALSE	FALSE	FALSE	FALSE
1	GADIDALCVAPR	sp|Q9BWT3|PAPOG_HUMAN	Q9BWT3	PAPOG_HUMAN	PAPOLG	Poly(A) polymerase gamma	PAPOLA	sp|P51003|PAPOA_HUMAN	FALSE	FALSE	FALSE	FALSE	FALSE	FALSE	FALSE	FALSE	FALSE	FALSE	FALSE	FALSE	2	0.9822	1	17125.6	8C(175.0997), N-term(229.1629)	0	FALSE	FALSE	FALSE	FALSE	FALSE	FALSE
1	TLSGMESYCVR	sp|P50991|TCPD_HUMAN	P50991	TCPD_HUMAN	CCT4	T-complex protein 1 subunit delta	0	0	FALSE	FALSE	FALSE	FALSE	FALSE	FALSE	FALSE	FALSE	FALSE	FALSE	FALSE	FALSE	2	1	1	0	9C(175.0997), N-term(229.1629)	0	FALSE	FALSE	FALSE	FALSE	FALSE	FALSE
1	LQCTCQHNTCGGTCDR	sp|O15230|LAMA5_HUMAN	O15230	LAMA5_HUMAN	LAMA5	Laminin subunit alpha-5	0	0	FALSE	FALSE	FALSE	FALSE	FALSE	FALSE	FALSE	FALSE	FALSE	FALSE	FALSE	FALSE	FALSE	FALSE	FALSE	FALSE	FALSE	FALSE	3	0.9593	1	384005	10C(175.0997), 14C(57.0215), N-term(229.1629)	0
1	LLQPDFQPVCASQLYPR	sp|Q9UJW0|DCTN4_HUMAN	Q9UJW0	DCTN4_HUMAN	DCTN4	Dynactin subunit 4	0	0	FALSE	FALSE	FALSE	FALSE	FALSE	FALSE	FALSE	FALSE	FALSE	FALSE	FALSE	FALSE	FALSE	FALSE	FALSE	FALSE	FALSE	FALSE	2	1	1	64829.7	10C(175.0997), N-term(229.1629)	0
1	GVITDQNSDGYCQTGTMSR	sp|P15924|DESP_HUMAN	P15924	DESP_HUMAN	DSP	Desmoplakin	0	0	FALSE	FALSE	FALSE	FALSE	FALSE	FALSE	FALSE	FALSE	FALSE	FALSE	FALSE	FALSE	FALSE	FALSE	FALSE	FALSE	FALSE	FALSE	3	1	1	96664.7	12C(175.0997), N-term(229.1629)	0
1	AQCDCIR	sp|Q7KZN9|COX15_HUMAN	Q7KZN9	COX15_HUMAN	COX15	Cytochrome c oxidase assembly protein COX15 homolog	0	0	FALSE	FALSE	FALSE	FALSE	FALSE	FALSE	FALSE	FALSE	FALSE	FALSE	FALSE	FALSE	FALSE	FALSE	FALSE	FALSE	FALSE	FALSE	2	0.9835	1	0	3C(175.0997), 5C(57.0215), N-term(229.1629)	0
1	DAGCVNK	sp|O43683|BUB1_HUMAN	O43683	BUB1_HUMAN	BUB1	Mitotic checkpoint serine/threonine-protein kinase BUB1	0	0	FALSE	FALSE	FALSE	FALSE	FALSE	FALSE	FALSE	FALSE	FALSE	FALSE	FALSE	FALSE	FALSE	FALSE	FALSE	FALSE	FALSE	FALSE	2	0.9837	1	16928.8	4C(175.0997), 7K(229.1629), N-term(229.1629)	0
1	QNAQCLHGDIAQSQR	sp|Q9BQ39|DDX50_HUMAN	Q9BQ39	DDX50_HUMAN	DDX50	ATP-dependent RNA helicase DDX50	0	0	FALSE	FALSE	FALSE	FALSE	FALSE	FALSE	FALSE	FALSE	FALSE	FALSE	FALSE	FALSE	FALSE	FALSE	FALSE	FALSE	FALSE	FALSE	3	0.9225	1	31416.3	5C(175.0997), N-term(229.1629)	0
1	QTNGCLNGYTPSR	sp|Q9BZX2|UCK2_HUMAN	Q9BZX2	UCK2_HUMAN	UCK2	Uridine-cytidine kinase 2	0	0	FALSE	FALSE	FALSE	FALSE	FALSE	FALSE	FALSE	FALSE	FALSE	FALSE	FALSE	FALSE	FALSE	FALSE	FALSE	FALSE	FALSE	FALSE	2	0.9745	1	56954.2	5C(175.0997), N-term(229.1629)	0
1	LEPSTCK	sp|Q9Y4W2|LAS1L_HUMAN	Q9Y4W2	LAS1L_HUMAN	LAS1L	Ribosomal biogenesis protein LAS1L	0	0	FALSE	FALSE	FALSE	FALSE	FALSE	FALSE	FALSE	FALSE	FALSE	FALSE	FALSE	FALSE	FALSE	FALSE	FALSE	FALSE	FALSE	FALSE	2	0.9996	1	18098.3	6C(175.0997), 7K(229.1629), N-term(229.1629)	0
1	MYVGECQGPGVR	sp|Q15042|RB3GP_HUMAN	Q15042	RB3GP_HUMAN	RAB3GAP1	Rab3 GTPase-activating protein catalytic subunit	0	0	FALSE	FALSE	FALSE	FALSE	FALSE	FALSE	FALSE	FALSE	FALSE	FALSE	FALSE	FALSE	FALSE	FALSE	FALSE	FALSE	FALSE	FALSE	2	1	1	0	6C(175.0997), N-term(229.1629)	0
1	GIMEEDEACGR	sp|P14923|PLAK_HUMAN	P14923	PLAK_HUMAN	JUP	Junction plakoglobin	0	0	FALSE	FALSE	FALSE	FALSE	FALSE	FALSE	FALSE	FALSE	FALSE	FALSE	FALSE	FALSE	FALSE	FALSE	FALSE	FALSE	FALSE	FALSE	2	0.9991	1	104557	9C(175.0997), N-term(229.1629)	0
1	LQDEGVYECR	sp|A6NLU5|VTM2B_HUMAN	A6NLU5	VTM2B_HUMAN	VSTM2B	V-set and transmembrane domain-containing protein 2B	0	0	FALSE	FALSE	FALSE	FALSE	FALSE	FALSE	FALSE	FALSE	FALSE	FALSE	FALSE	FALSE	FALSE	FALSE	FALSE	FALSE	FALSE	FALSE	3	0.9969	1	0	9C(175.0997), N-term(229.1629)	0

## Sheet: Alachlor
									Replicate 1						Replicate 2						Replicate 3						Replicate 4
Total Spectral Counts	Peptide	Protein	Protein ID	Entry Name	Gene	Protein Description	Mapped Genes	Mapped Proteins	Charges	Probability	Spectral Count	Intensity	Assigned Modifications	Observed Modifications	Charges	Probability	Spectral Count	Intensity	Assigned Modifications	Observed Modifications	Charges	Probability	Spectral Count	Intensity	Assigned Modifications	Observed Modifications	Charges	Probability	Spectral Count	Intensity	Assigned Modifications	Observed Modifications
242	AGCDSWR	sp|Q8NHS0|DNJB8_HUMAN	Q8NHS0	DNJB8_HUMAN	DNAJB8	DnaJ homolog subfamily B member 8	0	0	2	1	61	1.57045e+07	3C(233.1416), 3C(57.0215), N-term(229.1629)	0	2	1	81	6.5471e+07	3C(233.1416), 3C(57.0215), N-term(229.1629)	0	2, 3	1	52	8.59395e+07	3C(233.1416), 3C(57.0215), N-term(229.1629)	0	2, 3	1	48	9.93066e+07	3C(233.1416), 3C(57.0215), N-term(229.1629)	0
46	SLYDRAGCDSWR	sp|Q8NHS0|DNJB8_HUMAN	Q8NHS0	DNJB8_HUMAN	DNAJB8	DnaJ homolog subfamily B member 8	0	0	3	1	12	852949	8C(233.1416), N-term(229.1629)	0	3	1	9	861514	8C(233.1416), N-term(229.1629)	0	2, 3	1	10	3.47412e+06	8C(233.1416), 8C(57.0215), N-term(229.1629)	0	2, 3	1	15	3.62433e+06	8C(233.1416), 8C(57.0215), N-term(229.1629)	0
19	MCCTEGSLR	sp|Q8NI36|WDR36_HUMAN	Q8NI36	WDR36_HUMAN	WDR36	WD repeat-containing protein 36	0	0	FALSE	FALSE	FALSE	FALSE	FALSE	FALSE	FALSE	FALSE	FALSE	FALSE	FALSE	FALSE	2	0.975	19	1.73542e+06	2C(233.1416), 3C(57.0215), N-term(229.1629)	0	FALSE	FALSE	FALSE	FALSE	FALSE	FALSE
17	CPFTGNVSIR	sp|P62280|RS11_HUMAN	P62280	RS11_HUMAN	RPS11	40S ribosomal protein S11	0	0	FALSE	FALSE	FALSE	FALSE	FALSE	FALSE	2	1	8	1.32857e+06	1C(233.1416), 1C(57.0215), N-term(229.1629)	0	2	1	5	887057	1C(233.1416), 1C(57.0215), N-term(229.1629)	0	2	1	4	2.06214e+06	1C(233.1416), 1C(57.0215), N-term(229.1629)	0
12	VLCNEAGLCALRR	sp|Q8NB90|AFG2H_HUMAN	Q8NB90	AFG2H_HUMAN	SPATA5	ATPase family protein 2 homolog	0	0	3	0.8514	1	250796	3C(233.1416), N-term(229.1629)	0	2	0.9755	2	32952	3C(233.1416), N-term(229.1629)	0	2, 3	0.985	3	1.82977e+06	3C(233.1416), N-term(229.1629)	0	2, 3	0.9777	6	3.25469e+06	3C(233.1416), N-term(229.1629)	0
7	LQLQEQLQAETELCAEAEELR	sp|P35579|MYH9_HUMAN	P35579	MYH9_HUMAN	MYH9	Myosin-9	0	0	3	0.9999	3	297450	14C(233.1416), N-term(229.1629)	0	3	0.9896	3	196054	14C(233.1416), N-term(229.1629)	0	FALSE	FALSE	FALSE	FALSE	FALSE	FALSE	3	1	1	23135.7	14C(233.1416), N-term(229.1629)	0
7	MTEEEVEMLVAGHEDSNGCINYEAFVR	sp|P60660|MYL6_HUMAN	P60660	MYL6_HUMAN	MYL6	Myosin light polypeptide 6	0	0	FALSE	FALSE	FALSE	FALSE	FALSE	FALSE	FALSE	FALSE	FALSE	FALSE	FALSE	FALSE	3, 4	1	2	0	19C(233.1416), 19C(57.0215), N-term(229.1629)	0	3, 4	1	5	90646.4	19C(233.1416), 19C(57.0215), 8M(15.9949), N-term(229.1629)	0
5	LVIVESCQR	sp|P20648|ATP4A_HUMAN	P20648	ATP4A_HUMAN	ATP4A	Potassium-transporting ATPase alpha chain 1	0	0	2	1	2	531772	7C(233.1416), N-term(229.1629)	0	FALSE	FALSE	FALSE	FALSE	FALSE	FALSE	2	0.996	1	924987	7C(233.1416), N-term(229.1629)	0	2	0.9994	2	1.85613e+06	7C(233.1416), N-term(229.1629)	0
5	ITAFVPNDGCLNFIEENDEVLVAGFGR	sp|P62266|RS23_HUMAN	P62266	RS23_HUMAN	RPS23	40S ribosomal protein S23	0	0	FALSE	FALSE	FALSE	FALSE	FALSE	FALSE	3	1	5	220716	10C(233.1416), N-term(229.1629)	0	FALSE	FALSE	FALSE	FALSE	FALSE	FALSE	FALSE	FALSE	FALSE	FALSE	FALSE	FALSE
5	LTEGCSFR	sp|P42677|RS27_HUMAN	P42677	RS27_HUMAN	RPS27	40S ribosomal protein S27	RPS27L	sp|Q71UM5|RS27L_HUMAN	FALSE	FALSE	FALSE	FALSE	FALSE	FALSE	2	1	2	295185	5C(233.1416), 5C(57.0215), N-term(229.1629)	0	2	1	3	396466	5C(233.1416), 5C(57.0215), N-term(229.1629)	0	FALSE	FALSE	FALSE	FALSE	FALSE	FALSE
5	QSACNLEK	sp|P35579|MYH9_HUMAN	P35579	MYH9_HUMAN	MYH9	Myosin-9	0	0	FALSE	FALSE	FALSE	FALSE	FALSE	FALSE	FALSE	FALSE	FALSE	FALSE	FALSE	FALSE	2	1	5	651205	4C(233.1416), 4C(57.0215), 8K(229.1629), N-term(229.1629)	0	FALSE	FALSE	FALSE	FALSE	FALSE	FALSE
4	ETVSEESNVLCLSK	sp|P13639|EF2_HUMAN	P13639	EF2_HUMAN	EEF2	Elongation factor 2	0	0	FALSE	FALSE	FALSE	FALSE	FALSE	FALSE	2, 3	1	4	161656	11C(233.1416), 11C(57.0215), 14K(229.1629), N-term(229.1629)	0	FALSE	FALSE	FALSE	FALSE	FALSE	FALSE	FALSE	FALSE	FALSE	FALSE	FALSE	FALSE
4	TTSSANNPNLMYQDECDRR	sp|Q92841|DDX17_HUMAN	Q92841	DDX17_HUMAN	DDX17	Probable ATP-dependent RNA helicase DDX17	0	0	FALSE	FALSE	FALSE	FALSE	FALSE	FALSE	FALSE	FALSE	FALSE	FALSE	FALSE	FALSE	3, 4	1	4	154908	11M(15.9949), 16C(233.1416), 16C(57.0215), N-term(229.1629)	0	FALSE	FALSE	FALSE	FALSE	FALSE	FALSE
4	MLSCAGADR	sp|P27635|RL10_HUMAN	P27635	RL10_HUMAN	RPL10	60S ribosomal protein L10	RPL10L	sp|Q96L21|RL10L_HUMAN	FALSE	FALSE	FALSE	FALSE	FALSE	FALSE	FALSE	FALSE	FALSE	FALSE	FALSE	FALSE	2	1	2	427630	4C(233.1416), 4C(57.0215), N-term(229.1629)	0	2	1	2	1.16941e+06	4C(233.1416), 4C(57.0215), N-term(229.1629)	0
4	VIGSGCNLDSAR	sp|P00338|LDHA_HUMAN	P00338	LDHA_HUMAN	LDHA	L-lactate dehydrogenase A chain	LDHAL6A, LDHB, LDHC	sp|P07195|LDHB_HUMAN, sp|P07864|LDHC_HUMAN, sp|Q6ZMR3|LDH6A_HUMAN	FALSE	FALSE	FALSE	FALSE	FALSE	FALSE	FALSE	FALSE	FALSE	FALSE	FALSE	FALSE	2	1	4	121856	6C(233.1416), 6C(57.0215), N-term(229.1629)	0	FALSE	FALSE	FALSE	FALSE	FALSE	FALSE
4	NMMAACDPR	sp|P07437|TBB5_HUMAN	P07437	TBB5_HUMAN	TUBB	Tubulin beta chain	TUBB2A, TUBB2B, TUBB3, TUBB4A, TUBB4B, TUBB6, TUBB8, TUBB8B	sp|A6NNZ2|TBB8B_HUMAN, sp|P04350|TBB4A_HUMAN, sp|P68371|TBB4B_HUMAN, sp|Q13509|TBB3_HUMAN, sp|Q13885|TBB2A_HUMAN, sp|Q3ZCM7|TBB8_HUMAN, sp|Q9BUF5|TBB6_HUMAN, sp|Q9BVA1|TBB2B_HUMAN	FALSE	FALSE	FALSE	FALSE	FALSE	FALSE	FALSE	FALSE	FALSE	FALSE	FALSE	FALSE	2	1	2	437286	6C(233.1416), 6C(57.0215), N-term(229.1629)	0	2	1	2	1.25261e+06	6C(233.1416), 6C(57.0215), N-term(229.1629)	0
4	DLTTAGAVTQCYR	sp|Q02543|RL18A_HUMAN	Q02543	RL18A_HUMAN	RPL18A	60S ribosomal protein L18a	0	0	FALSE	FALSE	FALSE	FALSE	FALSE	FALSE	FALSE	FALSE	FALSE	FALSE	FALSE	FALSE	FALSE	FALSE	FALSE	FALSE	FALSE	FALSE	2, 3	1	4	2.22165e+06	11C(233.1416), 11C(57.0215), N-term(229.1629)	0
4	GLGDCLVK	sp|P05141|ADT2_HUMAN	P05141	ADT2_HUMAN	SLC25A5	ADP/ATP translocase 2	SLC25A6	sp|P12236|ADT3_HUMAN	FALSE	FALSE	FALSE	FALSE	FALSE	FALSE	FALSE	FALSE	FALSE	FALSE	FALSE	FALSE	FALSE	FALSE	FALSE	FALSE	FALSE	FALSE	2	1	4	523213	5C(233.1416), 5C(57.0215), 8K(229.1629), N-term(229.1629)	0
3	QVMCEAGLLGTLMASCHR	sp|Q6ZS81|WDFY4_HUMAN	Q6ZS81	WDFY4_HUMAN	WDFY4	WD repeat- and FYVE domain-containing protein 4	0	0	2	0.982	2	416894	16C(233.1416), 3M(15.9949), N-term(229.1629)	0	FALSE	FALSE	FALSE	FALSE	FALSE	FALSE	FALSE	FALSE	FALSE	FALSE	FALSE	FALSE	2	0.9693	1	150638	16C(233.1416), 3M(15.9949), N-term(229.1629)	0
3	GTDIMYTGTLDCWR	sp|P05141|ADT2_HUMAN	P05141	ADT2_HUMAN	SLC25A5	ADP/ATP translocase 2	0	0	FALSE	FALSE	FALSE	FALSE	FALSE	FALSE	FALSE	FALSE	FALSE	FALSE	FALSE	FALSE	2, 3	1	3	177237	12C(233.1416), 12C(57.0215), 5M(15.9949), N-term(229.1629)	0	FALSE	FALSE	FALSE	FALSE	FALSE	FALSE
3	GLPWSCSADEVQR	sp|P31943|HNRH1_HUMAN	P31943	HNRH1_HUMAN	HNRNPH1	Heterogeneous nuclear ribonucleoprotein H	0	0	FALSE	FALSE	FALSE	FALSE	FALSE	FALSE	FALSE	FALSE	FALSE	FALSE	FALSE	FALSE	2, 3	1	3	150850	6C(233.1416), 6C(57.0215), N-term(229.1629)	0	FALSE	FALSE	FALSE	FALSE	FALSE	FALSE
2	QNGTVYTCSSDGK	sp|Q9UKN8|TF3C4_HUMAN	Q9UKN8	TF3C4_HUMAN	GTF3C4	General transcription factor 3C polypeptide 4	0	0	FALSE	FALSE	FALSE	FALSE	FALSE	FALSE	2	0.8177	1	34845.9	13K(229.1629), 8C(233.1416), N-term(229.1629)	0	2	0.874	1	532023	13K(229.1629), 8C(233.1416), N-term(229.1629)	0	FALSE	FALSE	FALSE	FALSE	FALSE	FALSE
2	FCACNPDLMR	sp|Q9NRD0|FBX8_HUMAN	Q9NRD0	FBX8_HUMAN	FBXO8	F-box only protein 8	0	0	FALSE	FALSE	FALSE	FALSE	FALSE	FALSE	2	0.8278	1	131820	2C(233.1416), 4C(57.0215), 9M(15.9949), N-term(229.1629)	0	FALSE	FALSE	FALSE	FALSE	FALSE	FALSE	2	0.9995	1	429465	2C(57.0215), 4C(233.1416), N-term(229.1629)	0
2	TGCIGAK	sp|P62913|RL11_HUMAN	P62913	RL11_HUMAN	RPL11	60S ribosomal protein L11	0	0	FALSE	FALSE	FALSE	FALSE	FALSE	FALSE	2	0.9589	2	142222	3C(233.1416), 3C(57.0215), 7K(229.1629), N-term(229.1629)	0	FALSE	FALSE	FALSE	FALSE	FALSE	FALSE	FALSE	FALSE	FALSE	FALSE	FALSE	FALSE
2	FDTGNLCMVIGGANLGR	sp|P22090|RS4Y1_HUMAN	P22090	RS4Y1_HUMAN	RPS4Y1	40S ribosomal protein S4, Y isoform 1	0	0	FALSE	FALSE	FALSE	FALSE	FALSE	FALSE	3	1	2	43465.5	7C(233.1416), N-term(229.1629)	0	FALSE	FALSE	FALSE	FALSE	FALSE	FALSE	FALSE	FALSE	FALSE	FALSE	FALSE	FALSE
2	VSDTVVEPYNAVLSIHQLIENADACFCIDNEALYDICFR	sp|Q9H4B7|TBB1_HUMAN	Q9H4B7	TBB1_HUMAN	TUBB1	Tubulin beta-1 chain	0	0	FALSE	FALSE	FALSE	FALSE	FALSE	FALSE	FALSE	FALSE	FALSE	FALSE	FALSE	FALSE	4	1	2	0	25C(233.1416), 27C(57.0215), N-term(229.1629)	0	FALSE	FALSE	FALSE	FALSE	FALSE	FALSE
1	AMMEEGEDLQSCMICVAR	sp|Q9Y6Q9|NCOA3_HUMAN	Q9Y6Q9	NCOA3_HUMAN	NCOA3	Nuclear receptor coactivator 3	0	0	2	0.9941	1	56895.7	15C(233.1416), 2M(15.9949), 3M(15.9949), N-term(229.1629)	0	FALSE	FALSE	FALSE	FALSE	FALSE	FALSE	FALSE	FALSE	FALSE	FALSE	FALSE	FALSE	FALSE	FALSE	FALSE	FALSE	FALSE	FALSE
1	VEKVTISNRLVSSPCCIVTSTYGWTANMER	sp|P08238|HS90B_HUMAN	P08238	HS90B_HUMAN	HSP90AB1	Heat shock protein HSP 90-beta	0	0	FALSE	FALSE	FALSE	FALSE	FALSE	FALSE	4	1	1	0	15C(233.1416), 3K(229.1629), N-term(229.1629)	0	FALSE	FALSE	FALSE	FALSE	FALSE	FALSE	FALSE	FALSE	FALSE	FALSE	FALSE	FALSE
1	NLLGLLDNDEIMALCDTVTNR	sp|Q5JPI3|CC038_HUMAN	Q5JPI3	CC038_HUMAN	C3orf38	Uncharacterized protein C3orf38	0	0	FALSE	FALSE	FALSE	FALSE	FALSE	FALSE	3	0.9942	1	40830.6	15C(233.1416), N-term(229.1629)	0	FALSE	FALSE	FALSE	FALSE	FALSE	FALSE	FALSE	FALSE	FALSE	FALSE	FALSE	FALSE
1	QYSGDEGFMTQNTAKQNEHCLKNFDLTEYR	sp|Q9ULV0|MYO5B_HUMAN	Q9ULV0	MYO5B_HUMAN	MYO5B	Unconventional myosin-Vb	0	0	FALSE	FALSE	FALSE	FALSE	FALSE	FALSE	4	0.9468	1	29827.3	15K(229.1629), 20C(233.1416), 22K(229.1629), N-term(229.1629)	0	FALSE	FALSE	FALSE	FALSE	FALSE	FALSE	FALSE	FALSE	FALSE	FALSE	FALSE	FALSE
1	FGCPWGVPPETIHPGNVQSR	sp|Q16706|MA2A1_HUMAN	Q16706	MA2A1_HUMAN	MAN2A1	Alpha-mannosidase 2	0	0	FALSE	FALSE	FALSE	FALSE	FALSE	FALSE	5	0.9997	1	26610.4	3C(233.1416), N-term(229.1629)	0	FALSE	FALSE	FALSE	FALSE	FALSE	FALSE	FALSE	FALSE	FALSE	FALSE	FALSE	FALSE
1	TSCGNITR	sp|Q8N1G0|ZN687_HUMAN	Q8N1G0	ZN687_HUMAN	ZNF687	Zinc finger protein 687	0	0	FALSE	FALSE	FALSE	FALSE	FALSE	FALSE	2	0.917	1	66593.9	3C(233.1416), N-term(229.1629)	0	FALSE	FALSE	FALSE	FALSE	FALSE	FALSE	FALSE	FALSE	FALSE	FALSE	FALSE	FALSE
1	IGACFLR	sp|Q8TER5|ARH40_HUMAN	Q8TER5	ARH40_HUMAN	ARHGEF40	Rho guanine nucleotide exchange factor 40	0	rev_sp|O43462|MBTP2_HUMAN	FALSE	FALSE	FALSE	FALSE	FALSE	FALSE	2	0.9939	1	0	4C(233.1416), N-term(229.1629)	0	FALSE	FALSE	FALSE	FALSE	FALSE	FALSE	FALSE	FALSE	FALSE	FALSE	FALSE	FALSE
1	QVSTEEAQAWCR	sp|P51151|RAB9A_HUMAN	P51151	RAB9A_HUMAN	RAB9A	Ras-related protein Rab-9A	0	0	FALSE	FALSE	FALSE	FALSE	FALSE	FALSE	FALSE	FALSE	FALSE	FALSE	FALSE	FALSE	3	0.8641	1	43168.6	11C(233.1416), N-term(229.1629)	0	FALSE	FALSE	FALSE	FALSE	FALSE	FALSE
1	GMQELGVHPDQETYTDYVIPCFDSVNSAR	sp|P42704|LPPRC_HUMAN	P42704	LPPRC_HUMAN	LRPPRC	Leucine-rich PPR motif-containing protein, mitochondrial	0	0	FALSE	FALSE	FALSE	FALSE	FALSE	FALSE	FALSE	FALSE	FALSE	FALSE	FALSE	FALSE	4	1	1	0	21C(233.1416), N-term(229.1629)	0	FALSE	FALSE	FALSE	FALSE	FALSE	FALSE
1	VSDTVVEPYNATLSVHQLVENTDETYCIDNEALYDICFR	sp|P07437|TBB5_HUMAN	P07437	TBB5_HUMAN	TUBB	Tubulin beta chain	TUBB2B, TUBB4A, TUBB4B, TUBB6	sp|P04350|TBB4A_HUMAN, sp|P68371|TBB4B_HUMAN, sp|Q9BUF5|TBB6_HUMAN, sp|Q9BVA1|TBB2B_HUMAN	FALSE	FALSE	FALSE	FALSE	FALSE	FALSE	FALSE	FALSE	FALSE	FALSE	FALSE	FALSE	4	1	1	372487	27C(233.1416), N-term(229.1629)	0	FALSE	FALSE	FALSE	FALSE	FALSE	FALSE
1	EMCIVDEPLEEFTSR	sp|Q99743|NPAS2_HUMAN	Q99743	NPAS2_HUMAN	NPAS2	Neuronal PAS domain-containing protein 2	0	0	FALSE	FALSE	FALSE	FALSE	FALSE	FALSE	FALSE	FALSE	FALSE	FALSE	FALSE	FALSE	3	0.9983	1	28323.5	3C(233.1416), N-term(229.1629)	0	FALSE	FALSE	FALSE	FALSE	FALSE	FALSE
1	LLLLDCR	sp|Q99956|DUS9_HUMAN	Q99956	DUS9_HUMAN	DUSP9	Dual specificity protein phosphatase 9	DUSP7	rev_sp|Q00341|VIGLN_HUMAN, sp|Q16829|DUS7_HUMAN	FALSE	FALSE	FALSE	FALSE	FALSE	FALSE	FALSE	FALSE	FALSE	FALSE	FALSE	FALSE	FALSE	FALSE	FALSE	FALSE	FALSE	FALSE	2	0.9439	1	0	6C(233.1416), N-term(229.1629)	0
1	SITVICDFYSLIR	sp|Q3SXM5|HSDL1_HUMAN	Q3SXM5	HSDL1_HUMAN	HSDL1	Inactive hydroxysteroid dehydrogenase-like protein 1	0	0	FALSE	FALSE	FALSE	FALSE	FALSE	FALSE	FALSE	FALSE	FALSE	FALSE	FALSE	FALSE	FALSE	FALSE	FALSE	FALSE	FALSE	FALSE	3	0.9489	1	34352.5	6C(233.1416), N-term(229.1629)	0
1	VILIECSELR	sp|Q9NZN1|IRPL1_HUMAN	Q9NZN1	IRPL1_HUMAN	IL1RAPL1	Interleukin-1 receptor accessory protein-like 1	0	0	FALSE	FALSE	FALSE	FALSE	FALSE	FALSE	FALSE	FALSE	FALSE	FALSE	FALSE	FALSE	FALSE	FALSE	FALSE	FALSE	FALSE	FALSE	3	0.9993	1	0	6C(233.1416), N-term(229.1629)	0

## Sheet: Acetochlor
									Replicate 1						Replicate 2						Replicate 3						Replicate 4
Total Spectral Counts	Peptide	Protein	Protein ID	Entry Name	Gene	Protein Description	Mapped Genes	Mapped Proteins	Charges	Probability	Spectral Count	Intensity	Assigned Modifications	Observed Modifications	Charges	Probability	Spectral Count	Intensity	Assigned Modifications	Observed Modifications	Charges	Probability	Spectral Count	Intensity	Assigned Modifications	Observed Modifications	Charges	Probability	Spectral Count	Intensity	Assigned Modifications	Observed Modifications
127	AGCDSWR	sp|Q8NHS0|DNJB8_HUMAN	Q8NHS0	DNJB8_HUMAN	DNAJB8	DnaJ homolog subfamily B member 8	0	0	2, 3	1	12	7.68069e+06	3C(233.1416), N-term(229.1629)	0	2, 3	1	21	2.93706e+06	3C(233.1416), 3C(57.0215), N-term(229.1629)	0	2	1	64	7.11305e+07	3C(233.1416), 3C(57.0215), N-term(229.1629)	0	2, 3	1	30	7.44907e+07	3C(233.1416), 3C(57.0215), N-term(229.1629)	0
85	GAFSAGFGEFPAFMEAFSSFNMLGCSGGSHTTFSSTSFGGSSSGSSGFK	sp|Q8NHS0|DNJB8_HUMAN	Q8NHS0	DNJB8_HUMAN	DNAJB8	DnaJ homolog subfamily B member 8	0	0	4	1	9	1.35869e+06	14M(15.9949), 25C(233.1416), 49K(229.1629), N-term(229.1629)	0	3, 4, 5	1	76	5.61045e+06	14M(15.9949), 22M(15.9949), 25C(233.1416), 49K(229.1629), N-term(229.1629)	0	FALSE	FALSE	FALSE	FALSE	FALSE	FALSE	FALSE	FALSE	FALSE	FALSE	FALSE	FALSE
30	SLYDRAGCDSWR	sp|Q8NHS0|DNJB8_HUMAN	Q8NHS0	DNJB8_HUMAN	DNAJB8	DnaJ homolog subfamily B member 8	0	0	3	1	4	578062	8C(233.1416), N-term(229.1629)	0	FALSE	FALSE	FALSE	FALSE	FALSE	FALSE	3	1	19	3.53628e+06	8C(233.1416), N-term(229.1629)	0	3	1	7	981312	8C(233.1416), N-term(229.1629)	0
10	GTDIMYTGTLDCWR	sp|P05141|ADT2_HUMAN	P05141	ADT2_HUMAN	SLC25A5	ADP/ATP translocase 2	0	0	FALSE	FALSE	FALSE	FALSE	FALSE	FALSE	FALSE	FALSE	FALSE	FALSE	FALSE	FALSE	3	1	7	459244	12C(233.1416), 5M(15.9949), N-term(229.1629)	0	2, 3	1	3	81459.9	12C(233.1416), 12C(57.0215), 5M(15.9949), N-term(229.1629)	0
9	CNTPTYCDLGK	sp|Q9Y277|VDAC3_HUMAN	Q9Y277	VDAC3_HUMAN	VDAC3	Voltage-dependent anion-selective channel protein 3	0	0	FALSE	FALSE	FALSE	FALSE	FALSE	FALSE	FALSE	FALSE	FALSE	FALSE	FALSE	FALSE	2, 3	1	9	1.53682e+06	11K(229.1629), 7C(233.1416)	0	FALSE	FALSE	FALSE	FALSE	FALSE	FALSE
8	CPFTGNVSIR	sp|P62280|RS11_HUMAN	P62280	RS11_HUMAN	RPS11	40S ribosomal protein S11	0	0	FALSE	FALSE	FALSE	FALSE	FALSE	FALSE	FALSE	FALSE	FALSE	FALSE	FALSE	FALSE	2	1	5	1.06898e+06	1C(233.1416), 1C(57.0215), N-term(229.1629)	0	2	1	3	542884	1C(233.1416), 1C(57.0215), N-term(229.1629)	0
8	VLCNEAGLCALRR	sp|Q8NB90|AFG2H_HUMAN	Q8NB90	AFG2H_HUMAN	SPATA5	ATPase family protein 2 homolog	0	0	FALSE	FALSE	FALSE	FALSE	FALSE	FALSE	FALSE	FALSE	FALSE	FALSE	FALSE	FALSE	FALSE	FALSE	FALSE	FALSE	FALSE	FALSE	2, 3	0.9348	8	4.61774e+06	3C(233.1416), N-term(229.1629)	0
8	GANDFMCDEMER	sp|P17987|TCPA_HUMAN	P17987	TCPA_HUMAN	TCP1	T-complex protein 1 subunit alpha	0	0	FALSE	FALSE	FALSE	FALSE	FALSE	FALSE	FALSE	FALSE	FALSE	FALSE	FALSE	FALSE	FALSE	FALSE	FALSE	FALSE	FALSE	FALSE	2	1	8	1.32234e+06	6M(15.9949), 7C(233.1416), 7C(57.0215), N-term(229.1629)	0
7	YTVQDESHSEWVSCVR	sp|P63244|RACK1_HUMAN	P63244	RACK1_HUMAN	RACK1	Receptor of activated protein C kinase 1	0	0	FALSE	FALSE	FALSE	FALSE	FALSE	FALSE	FALSE	FALSE	FALSE	FALSE	FALSE	FALSE	3, 4	1	5	431247	14C(233.1416), N-term(229.1629)	0	4	1	2	167641	14C(233.1416), N-term(229.1629)	0
5	GADIMYTGTVDCWR	sp|P12236|ADT3_HUMAN	P12236	ADT3_HUMAN	SLC25A6	ADP/ATP translocase 3	SLC25A4	sp|P12235|ADT1_HUMAN	FALSE	FALSE	FALSE	FALSE	FALSE	FALSE	FALSE	FALSE	FALSE	FALSE	FALSE	FALSE	3	1	5	75926.7	12C(233.1416), 5M(15.9949), N-term(229.1629)	0	FALSE	FALSE	FALSE	FALSE	FALSE	FALSE
5	LTEGCSFR	sp|P42677|RS27_HUMAN	P42677	RS27_HUMAN	RPS27	40S ribosomal protein S27	RPS27L	sp|Q71UM5|RS27L_HUMAN	FALSE	FALSE	FALSE	FALSE	FALSE	FALSE	FALSE	FALSE	FALSE	FALSE	FALSE	FALSE	2	1	2	389986	5C(233.1416), 5C(57.0215), N-term(229.1629)	0	2	1	3	1.09685e+06	5C(233.1416), 5C(57.0215), N-term(229.1629)	0
5	GLGDCLVK	sp|P05141|ADT2_HUMAN	P05141	ADT2_HUMAN	SLC25A5	ADP/ATP translocase 2	SLC25A6	sp|P12236|ADT3_HUMAN	FALSE	FALSE	FALSE	FALSE	FALSE	FALSE	FALSE	FALSE	FALSE	FALSE	FALSE	FALSE	2, 3	0.9498	5	870835	5C(233.1416), 8K(229.1629), N-term(229.1629)	0	FALSE	FALSE	FALSE	FALSE	FALSE	FALSE
5	DLNYCFSGMSDHR	sp|P31943|HNRH1_HUMAN	P31943	HNRH1_HUMAN	HNRNPH1	Heterogeneous nuclear ribonucleoprotein H	HNRNPH2	sp|P55795|HNRH2_HUMAN	FALSE	FALSE	FALSE	FALSE	FALSE	FALSE	FALSE	FALSE	FALSE	FALSE	FALSE	FALSE	3	1	3	52510.4	5C(233.1416), N-term(229.1629)	0	3	1	2	30238.9	5C(233.1416), N-term(229.1629)	0
4	LVIVESCQR	sp|P20648|ATP4A_HUMAN	P20648	ATP4A_HUMAN	ATP4A	Potassium-transporting ATPase alpha chain 1	0	0	2	0.9979	2	154392	7C(233.1416), N-term(229.1629)	0	2	0.9867	1	28969.4	7C(233.1416), N-term(229.1629)	0	2	0.93	1	535382	7C(233.1416), N-term(229.1629)	0	FALSE	FALSE	FALSE	FALSE	FALSE	FALSE
3	QVMCEAGLLGTLMASCHR	sp|Q6ZS81|WDFY4_HUMAN	Q6ZS81	WDFY4_HUMAN	WDFY4	WD repeat- and FYVE domain-containing protein 4	0	0	3	0.919	1	90979.1	16C(233.1416), 3M(15.9949), N-term(229.1629)	0	FALSE	FALSE	FALSE	FALSE	FALSE	FALSE	2, 3	0.9971	2	1.68919e+06	16C(233.1416), 3M(15.9949), N-term(229.1629)	0	FALSE	FALSE	FALSE	FALSE	FALSE	FALSE
3	IGACFLR	sp|Q8TER5|ARH40_HUMAN	Q8TER5	ARH40_HUMAN	ARHGEF40	Rho guanine nucleotide exchange factor 40	0	rev_sp|O43462|MBTP2_HUMAN	2	0.9734	1	181542	4C(233.1416), N-term(229.1629)	0	2	0.9839	1	44004.9	4C(233.1416), N-term(229.1629)	0	2	0.8898	1	811896	4C(233.1416), N-term(229.1629)	0	FALSE	FALSE	FALSE	FALSE	FALSE	FALSE
3	GLCAIAQAESLR	sp|P23396|RS3_HUMAN	P23396	RS3_HUMAN	RPS3	40S ribosomal protein S3	0	0	FALSE	FALSE	FALSE	FALSE	FALSE	FALSE	FALSE	FALSE	FALSE	FALSE	FALSE	FALSE	2	1	3	715605	3C(233.1416), 3C(57.0215), N-term(229.1629)	0	FALSE	FALSE	FALSE	FALSE	FALSE	FALSE
3	NLSGQPNFPCR	sp|Q9HD45|TM9S3_HUMAN	Q9HD45	TM9S3_HUMAN	TM9SF3	Transmembrane 9 superfamily member 3	0	0	FALSE	FALSE	FALSE	FALSE	FALSE	FALSE	FALSE	FALSE	FALSE	FALSE	FALSE	FALSE	2	1	3	106048	10C(233.1416), N-term(229.1629)	0	FALSE	FALSE	FALSE	FALSE	FALSE	FALSE
2	NLEAVETLGSTSVICSDK	sp|P20648|ATP4A_HUMAN	P20648	ATP4A_HUMAN	ATP4A	Potassium-transporting ATPase alpha chain 1	0	0	FALSE	FALSE	FALSE	FALSE	FALSE	FALSE	FALSE	FALSE	FALSE	FALSE	FALSE	FALSE	3	0.9944	2	88596.8	15C(233.1416), 18K(229.1629), N-term(229.1629)	0	FALSE	FALSE	FALSE	FALSE	FALSE	FALSE
2	SCSGVEFSTSGHAYTDTGK	sp|Q9Y277|VDAC3_HUMAN	Q9Y277	VDAC3_HUMAN	VDAC3	Voltage-dependent anion-selective channel protein 3	0	0	FALSE	FALSE	FALSE	FALSE	FALSE	FALSE	FALSE	FALSE	FALSE	FALSE	FALSE	FALSE	3, 4	1	2	65143	19K(229.1629), 2C(233.1416), 2C(57.0215), N-term(229.1629)	0	FALSE	FALSE	FALSE	FALSE	FALSE	FALSE
2	VLVLTSCR	sp|Q5VZK9|CARL1_HUMAN	Q5VZK9	CARL1_HUMAN	CARMIL1	F-actin-uncapping protein LRRC16A	0	0	FALSE	FALSE	FALSE	FALSE	FALSE	FALSE	FALSE	FALSE	FALSE	FALSE	FALSE	FALSE	3	0.9261	1	1242553	7C(233.1416), N-term(229.1629)	0	3	0.9642	1	226530	7C(233.1416), N-term(229.1629)	0
1	FFGNVELMQDLPPASSSCPSMSRREFR	sp|Q8IYL3|CA174_HUMAN	Q8IYL3	CA174_HUMAN	C1orf174	UPF0688 protein C1orf174	0	0	3	1	1	190801	18C(233.1416), 8M(15.9949), N-term(229.1629)	0	FALSE	FALSE	FALSE	FALSE	FALSE	FALSE	FALSE	FALSE	FALSE	FALSE	FALSE	FALSE	FALSE	FALSE	FALSE	FALSE	FALSE	FALSE
1	VSDTVVEPYNATLSVHQLIENADETFCIDNEALYDICSR	sp|A6NNZ2|TBB8B_HUMAN	A6NNZ2	TBB8B_HUMAN	TUBB8B	Tubulin beta 8B	0	0	4	0.9448	1	20194.2	27C(233.1416), 37C(57.0215), N-term(229.1629)	0	FALSE	FALSE	FALSE	FALSE	FALSE	FALSE	FALSE	FALSE	FALSE	FALSE	FALSE	FALSE	FALSE	FALSE	FALSE	FALSE	FALSE	FALSE
1	CWGIGTIPEACPVRGSEEYR	sp|P35556|FBN2_HUMAN	P35556	FBN2_HUMAN	FBN2	Fibrillin-2	0	0	FALSE	FALSE	FALSE	FALSE	FALSE	FALSE	3	0.9956	1	17735.8	1C(233.1416), N-term(229.1629)	0	FALSE	FALSE	FALSE	FALSE	FALSE	FALSE	FALSE	FALSE	FALSE	FALSE	FALSE	FALSE
1	TSYGWIEIVGCADR	sp|P41250|GARS_HUMAN	P41250	GARS_HUMAN	GARS1	Glycine--tRNA ligase	0	0	FALSE	FALSE	FALSE	FALSE	FALSE	FALSE	FALSE	FALSE	FALSE	FALSE	FALSE	FALSE	3	0.9985	1	57220	11C(233.1416), N-term(229.1629)	0	FALSE	FALSE	FALSE	FALSE	FALSE	FALSE
1	QYSGDEGFMTQNTAKQNEHCLKNFDLTEYR	sp|Q9ULV0|MYO5B_HUMAN	Q9ULV0	MYO5B_HUMAN	MYO5B	Unconventional myosin-Vb	0	0	FALSE	FALSE	FALSE	FALSE	FALSE	FALSE	FALSE	FALSE	FALSE	FALSE	FALSE	FALSE	4	0.9138	1	449480	15K(229.1629), 20C(233.1416), 22K(229.1629), N-term(229.1629)	0	FALSE	FALSE	FALSE	FALSE	FALSE	FALSE
1	CGSVLVR	sp|P15880|RS2_HUMAN	P15880	RS2_HUMAN	RPS2	40S ribosomal protein S2	0	0	FALSE	FALSE	FALSE	FALSE	FALSE	FALSE	FALSE	FALSE	FALSE	FALSE	FALSE	FALSE	2	0.997	1	46019.3	1C(233.1416), N-term(229.1629)	0	FALSE	FALSE	FALSE	FALSE	FALSE	FALSE
1	ACYGVLR	sp|P23396|RS3_HUMAN	P23396	RS3_HUMAN	RPS3	40S ribosomal protein S3	0	0	FALSE	FALSE	FALSE	FALSE	FALSE	FALSE	FALSE	FALSE	FALSE	FALSE	FALSE	FALSE	2	0.8806	1	23383.2	2C(233.1416), N-term(229.1629)	0	FALSE	FALSE	FALSE	FALSE	FALSE	FALSE
1	MLSCAGADR	sp|P27635|RL10_HUMAN	P27635	RL10_HUMAN	RPL10	60S ribosomal protein L10	RPL10L	sp|Q96L21|RL10L_HUMAN	FALSE	FALSE	FALSE	FALSE	FALSE	FALSE	FALSE	FALSE	FALSE	FALSE	FALSE	FALSE	2	0.9994	1	73097	4C(233.1416), N-term(229.1629)	0	FALSE	FALSE	FALSE	FALSE	FALSE	FALSE
1	SITVICDFYSLIR	sp|Q3SXM5|HSDL1_HUMAN	Q3SXM5	HSDL1_HUMAN	HSDL1	Inactive hydroxysteroid dehydrogenase-like protein 1	0	0	FALSE	FALSE	FALSE	FALSE	FALSE	FALSE	FALSE	FALSE	FALSE	FALSE	FALSE	FALSE	3	0.9192	1	70159.4	6C(233.1416), N-term(229.1629)	0	FALSE	FALSE	FALSE	FALSE	FALSE	FALSE
1	NMMAACDPR	sp|P07437|TBB5_HUMAN	P07437	TBB5_HUMAN	TUBB	Tubulin beta chain	TUBB2A, TUBB2B, TUBB3, TUBB4A, TUBB4B, TUBB6, TUBB8, TUBB8B	sp|A6NNZ2|TBB8B_HUMAN, sp|P04350|TBB4A_HUMAN, sp|P68371|TBB4B_HUMAN, sp|Q13509|TBB3_HUMAN, sp|Q13885|TBB2A_HUMAN, sp|Q3ZCM7|TBB8_HUMAN, sp|Q9BUF5|TBB6_HUMAN, sp|Q9BVA1|TBB2B_HUMAN	FALSE	FALSE	FALSE	FALSE	FALSE	FALSE	FALSE	FALSE	FALSE	FALSE	FALSE	FALSE	2	0.9971	1	72746	6C(233.1416), N-term(229.1629)	0	FALSE	FALSE	FALSE	FALSE	FALSE	FALSE
1	FDTGNLCMVIGGANLGR	sp|P22090|RS4Y1_HUMAN	P22090	RS4Y1_HUMAN	RPS4Y1	40S ribosomal protein S4, Y isoform 1	0	0	FALSE	FALSE	FALSE	FALSE	FALSE	FALSE	FALSE	FALSE	FALSE	FALSE	FALSE	FALSE	3	0.9349	1	23725.3	7C(233.1416), N-term(229.1629)	0	FALSE	FALSE	FALSE	FALSE	FALSE	FALSE
