# Supplementary material for: Cellular Exposure to Chloroacetanilide Herbicides Induces Distinct Protein Destabilization Profiles
Source: ACS Chem Biol. 2023 Jul 10;18(7):1661–76. doi: 10.1021/acschembio.3c00338 (PMC10367052; doi:10.1021/acschembio.3c00338)
Supplement: Supplementary file 7 — cb3c00338_si_007.xlsx [file cb3c00338_si_007.xlsx]

## Sheet: Total Fraction #1
Accession	Spectral Count	TMT Channel 126	TMT Channel 127	TMT Channel 128	TMT Channel 129	TMT Channel 130	TMT Channel 131	Description	Gene	Ctrl. Avg.	Norm. Ctrl. Rep. #1	Norm. Ctrl. Rep. #2	Norm. Ctrl. Rep. #3	Norm. Prop. Rep. #1	Norm. Prop. Rep. #2	Norm. Prop. Rep. #3
Q92506	1	5738.05	3866.98	3179.31	1971.54	4099.46	7961.01	(3R)-3-hydroxyacyl-CoA dehydrogenase	HSD17B8	4261.45	1.3465	0.907433	0.746064	0.462645	0.961988	1.86815
O14874	2	8592.81	5196.8	4527.29	2429.42	5574.01	10526.7	[3-methyl-2-oxobutanoate dehydrogenase [lipoamide]] kinase, mitochondrial	BCKDK	6105.63	2.01641	1.21949	1.06238	0.570092	1.30801	2.47022
Q15118	2	10731.7	7428.62	6053.73	1560.72	6111.8	11653.9	[Pyruvate dehydrogenase (acetyl-transferring)] kinase isozyme 1, mitochondrial	PDK1	8071.36	2.51833	1.74322	1.42058	0.366242	1.43421	2.73472
Q15120	1	1	1	1	1	1	1	[Pyruvate dehydrogenase (acetyl-transferring)] kinase isozyme 3, mitochondrial	PDK3	1	0.000234662	0.000234662	0.000234662	0.000234662	0.000234662	0.000234662
Q9BV57	2	4756.34	3497.06	2695.91	665.861	1528.07	3342.85	1,2-dihydroxy-3-keto-5-methylthiopentene dioxygenase	ADI1	3649.77	1.11613	0.820627	0.632629	0.156252	0.358579	0.784439
P61604	34	770311	475671	504658	300796	573359	1.11216e+06	10 kDa heat shock protein, mitochondrial	HSPE1	583547	180.763	111.622	118.424	70.5854	134.546	260.982
Q15029	12	29303.4	17002.6	16934.5	4048.05	20309.8	38815.3	116 kDa U5 small nuclear ribonucleoprotein component	EFTUD2	21080.1	6.87639	3.98986	3.97389	0.949925	4.76595	9.10849
P31946	6	33448.1	19738.3	18986.3	4754.99	24537.6	45193.5	14-3-3 protein beta/alpha	YWHAB	24057.6	7.849	4.63184	4.45536	1.11582	5.75806	10.6052
P62258	33	313596	192661	193459	42147.5	239484	393727	14-3-3 protein epsilon	YWHAE	233239	73.589	45.2102	45.3976	9.89042	56.1977	92.3929
Q04917	12	76302.2	46389.8	43267.4	10960.6	50637.5	96460.7	14-3-3 protein eta	YWHAH	55319.8	17.9052	10.8859	10.1532	2.57204	11.8827	22.6357
P61981	9	212326	137713	130323	29063.8	147299	258231	14-3-3 protein gamma	YWHAG	160121	49.8248	32.3159	30.5819	6.82018	34.5656	60.597
P27348	8	40319.4	25388	20445.6	5418.58	28035	57136	14-3-3 protein theta	YWHAQ	28717.7	9.46144	5.95759	4.79782	1.27154	6.57875	13.4076
P63104	17	112945	66568.2	58025.6	16256.6	77979.4	153959	14-3-3 protein zeta/delta	YWHAZ	79179.7	26.504	15.621	13.6164	3.81482	18.2988	36.1284
Q9C0C2	6	16131.1	13185.4	9134.37	2917.58	12096.8	20454	182 kDa tankyrase-1-binding protein	TNKS1BP1	12816.9	3.78535	3.09411	2.14349	0.684646	2.83865	4.79979
Q01970	3	19192.4	13307.6	12101.3	7763.83	17618.4	32724.9	1-phosphatidylinositol 4,5-bisphosphate phosphodiesterase beta-3	PLCB3	14867.1	4.50374	3.12278	2.83972	1.82188	4.13436	7.6793
P19174	4	11950.3	8523.78	6788.39	1773.32	9104.56	15921	1-phosphatidylinositol 4,5-bisphosphate phosphodiesterase gamma-1	PLCG1	9087.49	2.80428	2.00021	1.59298	0.416132	2.1365	3.73605
Q9BQC3	1	1387.03	888.72	713.445	195.113	984.47	1758.93	2-(3-amino-3-carboxypropyl)histidine synthase subunit 2	DPH2	996.399	0.325484	0.208549	0.167419	0.0457857	0.231018	0.412754
P09543	2	17187.2	10354	9166.08	2201.09	9087.88	18636.1	2',3'-cyclic-nucleotide 3'-phosphodiesterase	CNP	12235.8	4.0332	2.4297	2.15093	0.516512	2.13258	4.37318
Q6L8Q7	5	22185.4	12562.9	11344.8	3469.87	14293.3	26026.6	2',5'-phosphodiesterase 12	PDE12	15364.4	5.20607	2.94804	2.66219	0.814247	3.3541	6.10746
Q99460	6	33078.2	20956	18945.4	4930.21	24671.7	43065.9	26S proteasome non-ATPase regulatory subunit 1	PSMD1	24326.5	7.7622	4.91758	4.44576	1.15693	5.78951	10.1059
O00232	7	24006.3	17994.8	15260.1	4721.54	19127.1	29972.4	26S proteasome non-ATPase regulatory subunit 12	PSMD12	19087.1	5.63338	4.2227	3.58097	1.10797	4.4884	7.03338
Q9UNM6	1	726.076	503.794	463.005	1	516.63	1004.19	26S proteasome non-ATPase regulatory subunit 13	PSMD13	564.292	0.170383	0.118221	0.10865	0.000234662	0.121233	0.235645
Q13200	5	39917.1	22012.3	24493.4	5336.49	27907.3	53394.2	26S proteasome non-ATPase regulatory subunit 2	PSMD2	28807.6	9.36702	5.16546	5.74768	1.25227	6.5488	12.5296
O43242	13	50186.3	27106.3	26052.2	5610.71	32742.7	58976	26S proteasome non-ATPase regulatory subunit 3	PSMD3	34448.2	11.7768	6.36081	6.11347	1.31662	7.68347	13.8394
P55036	4	30814.1	20399.3	16939.9	6558.59	21923.2	40156.3	26S proteasome non-ATPase regulatory subunit 4	PSMD4	22717.8	7.23091	4.78695	3.97515	1.53905	5.14454	9.42317
Q15008	1	1	1	1	1	1	1	26S proteasome non-ATPase regulatory subunit 6	PSMD6	1	0.000234662	0.000234662	0.000234662	0.000234662	0.000234662	0.000234662
P51665	2	9605.88	6093.56	5341.71	1063.06	6814.79	11766.6	26S proteasome non-ATPase regulatory subunit 7	PSMD7	7013.72	2.25414	1.42993	1.2535	0.249459	1.59917	2.76119
P48556	1	7540.04	4713.57	4129.14	1793.66	6195.62	11471	26S proteasome non-ATPase regulatory subunit 8	PSMD8	5460.92	1.76936	1.1061	0.968953	0.420905	1.45388	2.69181
O00233	1	14728.8	9490.78	7602.25	2273.63	12241.4	21271.2	26S proteasome non-ATPase regulatory subunit 9	PSMD9	10607.3	3.4563	2.22713	1.78396	0.533535	2.87258	4.99155
P62333	7	15016.4	9288.87	7955.51	1819.66	11396.1	21333.9	26S proteasome regulatory subunit 10B	PSMC6	10753.6	3.52378	2.17975	1.86686	0.427005	2.67424	5.00626
P62191	3	9183.57	11670.9	6571.92	1680.2	8733.47	15122.6	26S proteasome regulatory subunit 4	PSMC1	9142.14	2.15504	2.73872	1.54218	0.39428	2.04941	3.5487
P17980	10	66527.1	38874.7	36049.1	8231	47592.4	90510.7	26S proteasome regulatory subunit 6A	PSMC3	47150.3	15.6114	9.12243	8.45937	1.9315	11.1681	21.2394
P43686	3	18636.3	9634.1	10194.2	3003.13	12981.5	24619.6	26S proteasome regulatory subunit 6B	PSMC4	12821.5	4.37324	2.26076	2.39219	0.70472	3.04628	5.77729
P35998	5	18837.8	12716.1	11003.8	2738.97	13586.6	26134.1	26S proteasome regulatory subunit 7	PSMC2	14185.9	4.42051	2.98398	2.58216	0.642733	3.18825	6.13268
P62195	4	13839.7	9605.99	7697.56	2593.9	11141.5	18315.3	26S proteasome regulatory subunit 8	PSMC5	10381.1	3.24765	2.25416	1.80633	0.60869	2.61449	4.29791
Q13442	12	62734.1	46446.2	39475.2	13279.2	55258	101401	28 kDa heat- and acid-stable phosphoprotein	PDAP1	49551.8	14.7213	10.8992	9.26333	3.11613	12.967	23.7951
O60783	4	14236.8	9297.55	7753.31	3654.15	10292.5	20254.2	28S ribosomal protein S14, mitochondrial	MRPS14	10429.2	3.34085	2.18178	1.81941	0.85749	2.41527	4.7529
Q9Y2R5	1	1730.34	852.761	831.955	239.506	1092.34	1812.42	28S ribosomal protein S17, mitochondrial	MRPS17	1138.35	0.406046	0.200111	0.195228	0.056203	0.25633	0.425306
Q9Y676	2	8776.83	8075.45	5118.43	2878.67	6257.46	9378.17	28S ribosomal protein S18b, mitochondrial	MRPS18B	7323.57	2.05959	1.895	1.2011	0.675515	1.46839	2.2007
Q9Y399	4	21816.1	13619.3	10968.1	5413.86	15232.4	23046.7	28S ribosomal protein S2, mitochondrial	MRPS2	15467.9	5.11942	3.19594	2.5738	1.27043	3.57446	5.40819
P82650	1	4771.82	2300.31	1889.2	1419.92	2630.6	5762.63	28S ribosomal protein S22, mitochondrial	MRPS22	2987.11	1.11977	0.539796	0.443323	0.333202	0.617301	1.35227
Q92552	1	5478.45	3876.41	2997.26	1470.53	4001.71	6714.06	28S ribosomal protein S27, mitochondrial	MRPS27	4117.37	1.28559	0.909646	0.703343	0.345077	0.939049	1.57553
Q9Y2Q9	4	27931.9	18180.2	13137.2	5207.44	17616.4	34378.1	28S ribosomal protein S28, mitochondrial	MRPS28	19749.7	6.55456	4.26619	3.0828	1.22199	4.1339	8.06724
Q92665	1	3224.57	2497.52	1518.35	786.501	2413.91	4086.42	28S ribosomal protein S31, mitochondrial	MRPS31	2413.48	0.756685	0.586073	0.3563	0.184562	0.566454	0.958928
Q9Y291	1	3801.57	2708.82	2182.62	998.698	2975.59	5550.52	28S ribosomal protein S33, mitochondrial	MRPS33	2897.67	0.892085	0.635659	0.512177	0.234357	0.698259	1.3025
P82930	4	28898.2	18000.3	23375.7	7910.74	18566.1	35174.5	28S ribosomal protein S34, mitochondrial	MRPS34	23424.7	6.78132	4.22399	5.48539	1.85635	4.35676	8.25412
P82673	1	3191.01	1785.1	2294.38	763.214	1997.43	3751.32	28S ribosomal protein S35, mitochondrial	MRPS35	2423.5	0.74881	0.418895	0.538405	0.179097	0.468722	0.880294
P82909	1	2669.55	2524.51	1320.88	829.162	2175.31	3067.4	28S ribosomal protein S36, mitochondrial	MRPS36	2171.65	0.626442	0.592407	0.309961	0.194573	0.510463	0.719803
P82675	2	16071.1	7475.4	7722.91	3139.51	8886.47	16552.9	28S ribosomal protein S5, mitochondrial	MRPS5	10423.1	3.77127	1.75419	1.81227	0.736723	2.08532	3.88435
P82933	4	32891.3	20509.6	18915.8	7897.18	21200.7	38129.8	28S ribosomal protein S9, mitochondrial	MRPS9	24105.6	7.71835	4.81283	4.43883	1.85317	4.97501	8.94762
O75600	1	6939.96	4379.42	3573.37	761.532	4090.3	8182.33	2-amino-3-ketobutyrate coenzyme A ligase, mitochondrial	GCAT	4964.25	1.62855	1.02768	0.838535	0.178703	0.959838	1.92008
O43598	4	11009.7	6717.74	7080.29	1179.75	9213.74	14739.2	2'-deoxynucleoside 5'-phosphate N-hydrolase 1	DNPH1	8269.25	2.58357	1.5764	1.66148	0.276843	2.16212	3.45873
Q9UJ83	1	3474.2	1948.9	1940.72	636.157	2326.25	4254.62	2-hydroxyacyl-CoA lyase 1	HACL1	2454.61	0.815263	0.457333	0.455414	0.149282	0.545882	0.998398
P52758	1	4593.88	2452.77	2786.88	1290.63	3505.48	6762.38	2-iminobutanoate/2-iminopropanoate deaminase	RIDA	3277.84	1.07801	0.575573	0.653975	0.302862	0.822604	1.58688
Q5HYK3	1	2374.66	2122.75	1813.09	831.221	1429.85	2216.63	2-methoxy-6-polyprenyl-1,4-benzoquinol methylase, mitochondrial	COQ5	2103.5	0.557242	0.49813	0.425463	0.195056	0.335532	0.520159
Q02218	2	8187.83	5294.5	4030.12	1879.01	5471.19	9345.79	2-oxoglutarate dehydrogenase, mitochondrial	OGDH	5837.48	1.92137	1.24242	0.945716	0.440932	1.28388	2.1931
P12694	5	27761.1	16188.6	14611.3	4591.86	13257.7	25154	2-oxoisovalerate dehydrogenase subunit alpha, mitochondrial	BCKDHA	19520.3	6.51448	3.79885	3.42873	1.07754	3.11108	5.9027
Q9H6S0	4	15717.9	13383.1	9790.54	2918.48	12619.4	19021.4	3'-5' RNA helicase YTHDC2	YTHDC2	12963.8	3.68839	3.1405	2.29747	0.684857	2.9613	4.4636
Q9BYD1	5	13091.8	8692.88	7062.21	2707.84	9260.24	16331.1	39S ribosomal protein L13, mitochondrial	MRPL13	9615.62	3.07214	2.03989	1.65723	0.635428	2.17303	3.83229
Q6P1L8	4	7245.88	5950.11	4371.41	1465.88	5085.62	9672.43	39S ribosomal protein L14, mitochondrial	MRPL14	5855.8	1.70033	1.39627	1.0258	0.343986	1.1934	2.26975
Q9P015	2	7093.18	3656.73	3078.15	1564.55	4913.9	6034.51	39S ribosomal protein L15, mitochondrial	MRPL15	4609.35	1.6645	0.858096	0.722324	0.36714	1.15311	1.41607
Q9NRX2	1	4694.75	3287.65	2637.09	1250.83	3414.64	5994.84	39S ribosomal protein L17, mitochondrial	MRPL17	3539.83	1.10168	0.771487	0.618824	0.293522	0.801286	1.40676
Q9H0U6	2	7969.93	4839.31	3787.82	2376.26	5348.62	10149.5	39S ribosomal protein L18, mitochondrial	MRPL18	5532.35	1.87024	1.1356	0.888857	0.557618	1.25512	2.3817
P49406	4	19197.1	12212	9831.52	4075.16	12555.4	23210.3	39S ribosomal protein L19, mitochondrial	MRPL19	13746.9	4.50484	2.86571	2.30709	0.956286	2.94627	5.44659
Q5T653	2	8467.16	4757.03	5030.39	2052.46	5934.12	11751.1	39S ribosomal protein L2, mitochondrial	MRPL2	6084.86	1.98692	1.1163	1.18044	0.481635	1.39251	2.75753
Q7Z2W9	1	13864.6	11162.1	6980.84	4781.52	10078.1	18967.5	39S ribosomal protein L21, mitochondrial	MRPL21	10669.2	3.2535	2.61933	1.63814	1.12204	2.36494	4.45097
Q9NWU5	4	13254.8	8935.66	10111.4	4099.24	10402.2	16269.1	39S ribosomal protein L22, mitochondrial	MRPL22	10767.3	3.11039	2.09686	2.37276	0.961936	2.44101	3.81775
Q16540	2	3631.14	1928.65	1841.86	836.834	2105.19	4241.67	39S ribosomal protein L23, mitochondrial	MRPL23	2467.22	0.852092	0.452581	0.432214	0.196373	0.494007	0.99536
Q96A35	2	10117.3	12587.2	7333.47	3317.34	7810.27	12201.4	39S ribosomal protein L24, mitochondrial	MRPL24	10012.7	2.37415	2.95374	1.72089	0.778454	1.83277	2.86321
Q13084	2	3249.33	1856.84	1881.99	634.975	2010.51	4530.95	39S ribosomal protein L28, mitochondrial	MRPL28	2329.39	0.762496	0.435729	0.441633	0.149005	0.47179	1.06324
Q9BQ48	1	1	1	1	1	1	1	39S ribosomal protein L34, mitochondrial	MRPL34	1	0.000234662	0.000234662	0.000234662	0.000234662	0.000234662	0.000234662
Q9BZE1	1	5070.9	2451.58	2308.63	761.202	3506.57	5904.01	39S ribosomal protein L37, mitochondrial	MRPL37	3277.04	1.18995	0.575292	0.541748	0.178625	0.822859	1.38545
Q96DV4	2	8865.28	7558.94	4983.61	2743.22	6448.6	11351.7	39S ribosomal protein L38, mitochondrial	MRPL38	7135.94	2.08035	1.7738	1.16946	0.643731	1.51324	2.66382
Q9NYK5	2	5768.73	2565.33	2636.18	1185.19	3377.7	7177.17	39S ribosomal protein L39, mitochondrial	MRPL39	3656.75	1.3537	0.601986	0.618611	0.278118	0.792619	1.68421
Q9BYD3	4	3310.64	1971.54	1797.04	772.503	2343.78	4453.53	39S ribosomal protein L4, mitochondrial	MRPL4	2359.74	0.776882	0.462646	0.421697	0.181277	0.549996	1.04507
Q9NQ50	2	3666.46	2533.77	1957.26	762.193	2126.81	3781.5	39S ribosomal protein L40, mitochondrial	MRPL40	2719.16	0.860379	0.59458	0.459294	0.178858	0.499083	0.887374
Q8IXM3	1	6319.48	4409.95	3832.14	1698.57	4370.47	7051.85	39S ribosomal protein L41, mitochondrial	MRPL41	4853.86	1.48294	1.03485	0.899259	0.398589	1.02558	1.6548
Q9HD33	1	6081.61	3788.24	2711.48	1780.27	3853.18	7337.88	39S ribosomal protein L47, mitochondrial	MRPL47	4193.78	1.42712	0.888957	0.636281	0.417762	0.904196	1.72192
Q13405	2	9568.65	6171.72	4972.9	3646.02	6229.11	12364.4	39S ribosomal protein L49, mitochondrial	MRPL49	6904.42	2.2454	1.44827	1.16695	0.855583	1.46174	2.90145
Q8N5N7	2	5932.7	3325.68	3412.89	1522.92	4096.55	7477.97	39S ribosomal protein L50, mitochondrial	MRPL50	4223.75	1.39218	0.780411	0.800875	0.357371	0.961306	1.7548
Q6P161	1	4311.29	3255.17	2648.91	860.334	3225.62	4866.84	39S ribosomal protein L54, mitochondrial	MRPL54	3405.12	1.0117	0.763866	0.621598	0.201888	0.75693	1.14206
Q7Z7F7	7	12558.3	6715.66	6722.94	2914.53	8364.18	16374.6	39S ribosomal protein L55, mitochondrial	MRPL55	8665.62	2.94695	1.57591	1.57762	0.68393	1.96276	3.84249
Q9NVS2	2	10653.7	8245.62	5794.25	2622.69	7014.19	13341.9	39S ribosomal protein S18a, mitochondrial	MRPS18A	8231.2	2.50003	1.93493	1.35969	0.615447	1.64597	3.13084
Q9NP92	2	25600	15423.7	15466.8	4817.56	16022.4	30735.6	39S ribosomal protein S30, mitochondrial	MRPS30	18830.2	6.00735	3.61937	3.62948	1.1305	3.75986	7.21247
Q99714	11	41108.9	24046.8	20043.6	9278.76	27479.5	56003.2	3-hydroxyacyl-CoA dehydrogenase type-2	HSD17B10	28399.8	9.64671	5.64287	4.70347	2.17737	6.44841	13.1418
P46952	1	6953.83	5290.87	3807.68	1848.45	5706.75	11214	3-hydroxyanthranilate 3,4-dioxygenase	HAAO	5350.79	1.6318	1.24157	0.893518	0.43376	1.33916	2.63151
Q9BUT1	1	3077.58	2176.64	1678.66	579.749	2274.59	3928.6	3-hydroxybutyrate dehydrogenase type 2	BDH2	2310.96	0.722192	0.510775	0.393919	0.136045	0.53376	0.921893
P31937	1	4327.05	3212.43	2588.08	1456.58	4128.97	7718.98	3-hydroxyisobutyrate dehydrogenase, mitochondrial	HIBADH	3375.85	1.0154	0.753835	0.607324	0.341803	0.968913	1.81135
Q6NVY1	1	16639.8	9122.79	8909.27	5075.12	10655.5	20181.3	3-hydroxyisobutyryl-CoA hydrolase, mitochondrial	HIBCH	11557.3	3.90474	2.14077	2.09067	1.19094	2.50044	4.73578
P42765	3	26141.2	16057.5	15336	4390.3	12908.8	24195.1	3-ketoacyl-CoA thiolase, mitochondrial	ACAA2	19178.2	6.13435	3.76809	3.59878	1.03024	3.02921	5.67768
P09110	1	3798.41	2768.84	2009.65	667.702	2194	4779.81	3-ketoacyl-CoA thiolase, peroxisomal	ACAA1	2858.96	0.891343	0.649742	0.471588	0.156684	0.514848	1.12164
P25325	4	33044.7	23086	19407.5	1647.58	9695.98	16939	3-mercaptopyruvate sulfurtransferase	MPST	25179.4	7.75435	5.41742	4.5542	0.386625	2.27528	3.97493
Q9NWU1	1	574.671	278.149	1	1	370.056	643.318	3-oxoacyl-[acyl-carrier-protein] synthase, mitochondrial	OXSM	284.607	0.134854	0.0652712	0.000234662	0.000234662	0.0868381	0.150962
P46783	1	59849.7	49300.4	37101.3	8726.65	35529.3	56905.2	40S ribosomal protein S10	RPS10	48750.5	14.0445	11.5689	8.70628	2.04781	8.33739	13.3535
P62280	9	83214	67226	52319.5	10620.7	53289.2	85936.5	40S ribosomal protein S11	RPS11	67586.5	19.5272	15.7754	12.2774	2.49227	12.505	20.166
P25398	4	35074.8	25753.3	26891.9	3372.38	23494.9	36531.2	40S ribosomal protein S12	RPS12	29240	8.23073	6.04332	6.31052	0.791369	5.51336	8.5725
P62277	4	54976.7	45100.7	29334.8	10706.2	37080.7	65794.3	40S ribosomal protein S13	RPS13	43137.4	12.901	10.5834	6.88377	2.51234	8.70143	15.4394
P62263	12	52410.1	40949.1	29745.8	7226.09	35999.3	60366.9	40S ribosomal protein S14	RPS14	41035	12.2987	9.6092	6.98021	1.69569	8.44767	14.1658
P62841	1	1164.89	969.067	764.059	170.693	663.998	1124.64	40S ribosomal protein S15	RPS15	966.005	0.273355	0.227403	0.179296	0.0400553	0.155815	0.263911
P62244	1	6712.6	4034.48	3361.14	1029.2	3907.96	7142.53	40S ribosomal protein S15a	RPS15A	4702.74	1.57519	0.946739	0.788733	0.241515	0.91705	1.67608
P62249	13	111719	85261.5	66364.1	20462.5	81823.8	135154	40S ribosomal protein S16	RPS16	87781.4	26.2161	20.0077	15.5732	4.80176	19.201	31.7155
P62269	7	27405	35365.9	19842.1	7233.78	21608.8	33960.8	40S ribosomal protein S18	RPS18	27537.6	6.43091	8.29903	4.65619	1.69749	5.07076	7.96932
P39019	8	46700.9	72917.5	31822.5	8385.89	40801.1	56162.4	40S ribosomal protein S19	RPS19	50480.3	10.9589	17.111	7.46755	1.96785	9.57449	13.1792
P15880	1	7287.48	7766.92	5410.05	1370.25	5644.25	7690.21	40S ribosomal protein S2	RPS2	6821.48	1.7101	1.8226	1.26953	0.321545	1.32449	1.8046
P60866	3	18576.1	9916.18	10419.8	2411.74	10734.8	21401.5	40S ribosomal protein S20	RPS20	12970.7	4.35911	2.32695	2.44513	0.565944	2.51905	5.02212
P63220	7	202955	113617	115227	29846.5	121928	229121	40S ribosomal protein S21	RPS21	143933	47.6258	26.6615	27.0393	7.00384	28.6119	53.7661
P62266	4	8550.57	4044.04	2864.67	1829.42	3475.38	6433.52	40S ribosomal protein S23	RPS23	5153.09	2.0065	0.948982	0.672231	0.429295	0.815539	1.5097
P62847	2	13635.1	17646	9767.89	2408.92	12765.4	17038.8	40S ribosomal protein S24	RPS24	13683	3.19963	4.14085	2.29215	0.565281	2.99556	3.99836
P62851	2	10886.2	8417.66	5866.36	2046.48	6936.77	11882.4	40S ribosomal protein S25	RPS25	8390.07	2.55458	1.97531	1.37661	0.480231	1.6278	2.78835
P42677	2	56542.6	37388.6	31252.3	5325.08	30723.1	57407.5	40S ribosomal protein S27	RPS27	41727.8	13.2684	8.77368	7.33374	1.2496	7.20955	13.4714
P62857	21	183288	112837	94529.2	27468.8	100989	209342	40S ribosomal protein S28	RPS28	130218	43.0108	26.4786	22.1824	6.44588	23.6982	49.1247
P23396	32	197946	105687	107550	26456.1	117437	217815	40S ribosomal protein S3	RPS3	137061	46.4504	24.8008	25.2379	6.20824	27.558	51.113
P61247	32	273828	216481	157103	35076.1	165771	285699	40S ribosomal protein S3a	RPS3A	215804	64.257	50.7999	36.8662	8.23103	38.9001	67.0427
P62701	4	86638.8	52373.9	48432.2	7987.07	52037.1	85611.5	40S ribosomal protein S4, X isoform	RPS4X	62481.7	20.3308	12.2902	11.3652	1.87426	12.2111	20.0898
P46782	9	59391.6	42500.4	30699	8846.21	35332.1	68211.5	40S ribosomal protein S5	RPS5	44197	13.937	9.97323	7.2039	2.07587	8.2911	16.0067
P62753	15	120654	68567.2	60890.5	15424.6	66327.9	125055	40S ribosomal protein S6	RPS6	83370.5	28.3129	16.0901	14.2887	3.61958	15.5646	29.3456
P62081	8	119435	60298.7	70252.2	11953	58750.1	99986.8	40S ribosomal protein S7	RPS7	83328.7	28.0269	14.1498	16.4855	2.80491	13.7864	23.4631
P62241	9	79146.1	48672.2	48420.9	7842.2	53306	80307.9	40S ribosomal protein S8	RPS8	58746.4	18.5726	11.4215	11.3625	1.84027	12.5089	18.8452
P46781	10	88608.3	45898	46188.7	8760.73	50180.8	97017	40S ribosomal protein S9	RPS9	60231.7	20.793	10.7705	10.8387	2.05581	11.7755	22.7662
P08865	7	20491.9	13593.2	11010.1	3037.52	14268.4	26960.6	40S ribosomal protein SA	RPSA	15031.7	4.80867	3.18981	2.58366	0.71279	3.34826	6.32663
Q9BRK5	2	12460	7374.47	7283.13	2483.7	5799.3	10227.7	45 kDa calcium-binding protein	SDF4	9039.21	2.9239	1.73051	1.70907	0.582831	1.36088	2.40006
P08195	12	52708.3	33875.4	25994.9	14576.4	34298.1	72557.4	4F2 cell-surface antigen heavy chain	SLC3A2	37526.2	12.3686	7.94927	6.10003	3.42052	8.04846	17.0265
P49189	10	57028.7	38584.9	37120	13534.4	41635.9	78898.4	4-trimethylaminobutyraldehyde dehydrogenase	ALDH9A1	44244.5	13.3825	9.05442	8.71065	3.17601	9.77036	18.5145
Q8IV08	3	11342.1	6730.3	7040.98	3153.06	6305.07	10836.1	5'-3' exonuclease PLD3	PLD3	8371.14	2.66157	1.57935	1.65225	0.739903	1.47956	2.54282
Q8IZH2	1	10831.2	9083.85	6701.71	1353.27	7111.72	10682.4	5'-3' exoribonuclease 1	XRN1	8872.24	2.54166	2.13163	1.57264	0.317562	1.66885	2.50674
Q9H0D6	7	37126.6	29109.3	22111.1	2357.73	19264.7	35121.2	5'-3' exoribonuclease 2	XRN2	29449	8.71221	6.83085	5.18864	0.55327	4.5207	8.24161
Q13131	1	4173.94	2640.3	2678.94	689.405	2867.17	5092.67	5'-AMP-activated protein kinase catalytic subunit alpha-1	PRKAA1	3164.39	0.979466	0.619579	0.628646	0.161777	0.672817	1.19506
Q99807	1	10560.4	8471.38	5514.09	1893.64	8612.23	14441.8	5-demethoxyubiquinone hydroxylase, mitochondrial	COQ7	8181.97	2.47814	1.98791	1.29395	0.444366	2.02096	3.38894
Q7Z4H3	1	1013.11	768.024	343.036	1	554.854	1279.84	5'-deoxynucleotidase HDDC2	HDDC2	708.057	0.237739	0.180226	0.0804975	0.000234662	0.130203	0.30033
Q5TFE4	1	1	1	1	1	1	1	5'-nucleotidase domain-containing protein 1	NT5DC1	1	0.000234662	0.000234662	0.000234662	0.000234662	0.000234662	0.000234662
Q9H857	1	1	1	1	1	1	1	5'-nucleotidase domain-containing protein 2	NT5DC2	1	0.000234662	0.000234662	0.000234662	0.000234662	0.000234662	0.000234662
P10809	43	738953	595365	472208	276965	559682	968667	60 kDa heat shock protein, mitochondrial	HSPD1	602175	173.404	139.71	110.809	64.9931	131.336	227.309
P10155	1	4684.44	2812.14	2840.39	810.891	3704.6	5849.52	60 kDa SS-A/Ro ribonucleoprotein	RO60	3445.66	1.09926	0.659903	0.666531	0.190285	0.869329	1.37266
P05388	5	61721.4	35630.9	36441.9	7557.27	43809.2	66092.6	60S acidic ribosomal protein P0	RPLP0	44598.1	14.4837	8.36123	8.55154	1.77341	10.2804	15.5094
P05386	0	3189.75	2518.91	2246.17	191.312	2182.03	3383.79	60S acidic ribosomal protein P1	RPLP1	2651.61	0.748514	0.591092	0.52709	0.0448938	0.512041	0.794048
Q96D46	1	1938.79	1368.85	986.459	148.288	981.947	1330.68	60S ribosomal export protein NMD3	NMD3	1431.37	0.454961	0.321218	0.231485	0.0347977	0.230426	0.31226
P27635	16	77977.5	38359.7	36842.7	4505.82	44946	84589.5	60S ribosomal protein L10	RPL10	51060	18.2984	9.00157	8.64559	1.05734	10.5471	19.85
P62906	1	14534.9	9645.74	6847.56	1437.99	8785.43	17375.6	60S ribosomal protein L10a	RPL10A	10342.7	3.4108	2.26349	1.60686	0.337442	2.06161	4.07739
P62913	1	21384.7	24700.1	18040.3	3384.84	15712.3	23021	60S ribosomal protein L11	RPL11	21375	5.01819	5.79618	4.23337	0.794294	3.68707	5.40216
P30050	4	30991.8	28771.1	24089.1	2205.67	25306.5	40932	60S ribosomal protein L12	RPL12	27950.7	7.27261	6.7515	5.6528	0.517588	5.93849	9.60519
P26373	16	156112	95842.6	75783.2	15920	98348.7	178525	60S ribosomal protein L13	RPL13	109246	36.6337	22.4906	17.7834	3.73582	23.0787	41.893
P40429	0	9548.46	6198.82	5750.06	494.056	6612.98	10724.4	60S ribosomal protein L13a	RPL13A	7165.78	2.24066	1.45463	1.34932	0.115936	1.55182	2.51662
P50914	4	39018.9	20442.1	22907.9	4821.46	21800.1	44849.2	60S ribosomal protein L14	RPL14	27456.3	9.15625	4.79699	5.37561	1.13142	5.11567	10.5244
P61313	5	487452	268451	240536	66780.9	309389	527063	60S ribosomal protein L15	RPL15	332147	114.387	62.9954	56.4447	15.671	72.602	123.682
P18621	2	7280.6	5288.22	4316.58	896.188	4035.85	7489.53	60S ribosomal protein L17	RPL17	5628.47	1.70848	1.24094	1.01294	0.210301	0.947062	1.75751
Q07020	9	73487.9	40192	31828.2	8994.13	43332.7	74652.4	60S ribosomal protein L18	RPL18	48502.7	17.2448	9.43153	7.46889	2.11058	10.1685	17.5181
Q02543	5	52477.3	30519.3	28475	4110.25	33378.8	56236.7	60S ribosomal protein L18a	RPL18A	37157.2	12.3144	7.16171	6.68201	0.964519	7.83275	13.1966
P84098	8	146819	102592	62785	13968.7	95765.5	155983	60S ribosomal protein L19	RPL19	104065	34.4528	24.0745	14.7333	3.27792	22.4725	36.6032
P46778	5	32729.2	21391.2	16522.1	3301.02	21364.7	38921.7	60S ribosomal protein L21	RPL21	23547.5	7.68031	5.01971	3.87712	0.774624	5.01348	9.13345
P35268	14	72970.5	40807.8	38907.5	13567.4	41524	86755.7	60S ribosomal protein L22	RPL22	50895.2	17.1234	9.57604	9.13011	3.18375	9.74411	20.3583
Q6P5R6	1	456.97	361.002	255.26	1	285.494	503.127	60S ribosomal protein L22-like 1	RPL22L1	357.744	0.107234	0.0847136	0.0599	0.000234662	0.0669946	0.118065
P62829	4	57396.2	32963.5	30436.9	5767.1	32635.9	59140	60S ribosomal protein L23	RPL23	40265.5	13.4687	7.73528	7.14239	1.35332	7.65841	13.8779
P62750	5	24068.2	15360.4	14466.8	3196.34	15551.5	25308.6	60S ribosomal protein L23a	RPL23A	17965.1	5.64791	3.6045	3.3948	0.75006	3.64934	5.93897
P83731	9	70113.4	47389.8	36813.3	7519.9	47273	84349.3	60S ribosomal protein L24	RPL24	51438.8	16.453	11.1206	8.63869	1.76464	11.0932	19.7936
P61254	0	55897.3	47413.6	31634.1	6119.59	38178.6	58962.1	60S ribosomal protein L26	RPL26	44981.7	13.117	11.1262	7.42332	1.43604	8.95907	13.8362
P61353	6	31213.8	26480.6	17826.9	3933.53	19054.5	31201.4	60S ribosomal protein L27	RPL27	25173.8	7.3247	6.214	4.18329	0.92305	4.47136	7.32178
P46779	6	97876.5	56373	57347.7	10411.5	67983.2	99178.2	60S ribosomal protein L28	RPL28	70532.4	22.9679	13.2286	13.4573	2.44318	15.9531	23.2734
P47914	2	36948.2	28535.9	21108.4	5920.82	30036.6	40303.8	60S ribosomal protein L29	RPL29	28864.2	8.67035	6.69629	4.95334	1.38939	7.04845	9.45777
P39023	10	302121	149013	138793	30731.4	176078	278577	60S ribosomal protein L3	RPL3	196642	70.8965	34.9677	32.5695	7.2115	41.3188	65.3714
P62888	2	13565.9	9056.05	7903.17	2319.33	8652.42	16164.2	60S ribosomal protein L30	RPL30	10175	3.18339	2.12511	1.85457	0.54426	2.0304	3.79313
P62899	6	228577	124854	119523	26382.2	133209	229829	60S ribosomal protein L31	RPL31	157652	53.6384	29.2986	28.0476	6.1909	31.2592	53.9322
P49207	6	71732.9	38306.6	34980.2	6701.26	40345.7	73201.2	60S ribosomal protein L34	RPL34	48339.9	16.833	8.9891	8.20853	1.57253	9.46761	17.1776
P42766	2	17373.9	12084.1	10181.4	2525.31	10738.4	19173.3	60S ribosomal protein L35	RPL35	13213.2	4.07699	2.83569	2.3892	0.592594	2.51989	4.49924
P18077	7	79608.9	50407.2	47970.3	7672.61	53543.2	80634.8	60S ribosomal protein L35a	RPL35A	59328.8	18.6812	11.8287	11.2568	1.80047	12.5646	18.9219
Q9Y3U8	2	6661.98	13620.1	4884.95	1322.39	6484.82	9780.81	60S ribosomal protein L36	RPL36	8389	1.56331	3.19612	1.14631	0.310315	1.52174	2.29519
P83881	1	13176.5	17730.7	11016	2033.56	9969.68	15340.6	60S ribosomal protein L36a	RPL36A	13974.4	3.09203	4.16074	2.58505	0.477199	2.33951	3.59986
Q969Q0	5	56671.5	35830.9	29791	6048.79	38933	66856.9	60S ribosomal protein L36a-like	RPL36AL	40764.4	13.2987	8.40815	6.99081	1.41942	9.13611	15.6888
P61927	2	18976.7	27633.3	13147.5	3696.22	16363.7	23104.2	60S ribosomal protein L37	RPL37	19919.2	4.45312	6.48448	3.08522	0.867364	3.83994	5.42168
P36578	9	74156.8	68924.2	41394.4	7100.16	53804.6	95843	60S ribosomal protein L4	RPL4	61491.8	17.4018	16.1739	9.71371	1.66614	12.6259	22.4907
P46777	5	23895.6	36101.4	19196.5	4734.08	23179.2	30952.6	60S ribosomal protein L5	RPL5	26397.8	5.6074	8.47163	4.50469	1.11091	5.43928	7.2634
Q02878	10	111760	98844.6	60499.7	13469.9	80699.3	130807	60S ribosomal protein L6	RPL6	90368.3	26.226	23.1951	14.197	3.16086	18.9371	30.6956
P18124	14	95035	60683.7	50890.2	10167.2	63139.3	103677	60S ribosomal protein L7	RPL7	68869.6	22.3011	14.2402	11.942	2.38585	14.8164	24.329
P62424	6	54245.5	50336.8	34004.7	7028.69	37581.6	60902.1	60S ribosomal protein L7a	RPL7A	46195.7	12.7294	11.8121	7.97962	1.64937	8.81897	14.2914
P62917	7	58582.8	64475.6	36683.9	8896.44	46423.4	73414.7	60S ribosomal protein L8	RPL8	53247.4	13.7472	15.13	8.60833	2.08766	10.8938	17.2277
P32969	1	9005.2	6290.43	5776.52	1	5531.61	10442.5	60S ribosomal protein L9	RPL9	7024.05	2.11318	1.47613	1.35553	0.000234662	1.29806	2.45045
P52209	13	34796.2	20348.7	17845.4	4409.97	24827.7	44078.1	6-phosphogluconate dehydrogenase, decarboxylating	PGD	24330.1	8.16536	4.77506	4.18763	1.03485	5.82613	10.3435
O95336	2	7335.4	4173.66	4418.32	764.989	4783.62	8085.05	6-phosphogluconolactonase	PGLS	5309.13	1.72134	0.979401	1.03681	0.179514	1.12254	1.89725
P36639	1	2285.91	2759.72	1816.41	215.801	2163.3	3214.52	7,8-dihydro-8-oxoguanine triphosphatase	NUDT1	2287.35	0.536417	0.647601	0.426244	0.0506403	0.507645	0.754327
Q9UBM7	2	18129.3	12936.2	10467	4176.22	12026.3	22223.4	7-dehydrocholesterol reductase	DHCR7	13844.2	4.25427	3.03563	2.4562	0.980001	2.82211	5.21498
Q7L2J0	1	8497.31	5969.17	4377.85	1010.99	4453.78	8590.59	7SK snRNA methylphosphate capping enzyme	MEPCE	6281.45	1.994	1.40074	1.02732	0.23724	1.04513	2.01589
Q9NYB9	2	6714.02	5376.19	3547.82	1112	5166.23	10284.1	Abl interactor 2	ABI2	5212.67	1.57553	1.26159	0.832538	0.260944	1.21232	2.41329
Q9BWD1	1	15724.3	9444.69	8664.4	893.963	4661.18	9693.58	Acetyl-CoA acetyltransferase, cytosolic	ACAT2	11277.8	3.6899	2.21631	2.03321	0.209779	1.0938	2.27472
P24752	3	30621	20431.1	16339.4	662.214	3631.4	5653.19	Acetyl-CoA acetyltransferase, mitochondrial	ACAT1	22463.9	7.1856	4.79441	3.83424	0.155397	0.852152	1.32659
Q13085	2	13530.1	7573.2	7244.82	1812.86	8538.45	16565.1	Acetyl-CoA carboxylase 1	ACACA	9449.39	3.17501	1.77714	1.70009	0.42541	2.00365	3.88721
P39687	2	50397.1	35023.3	34345.3	9376.91	47730.5	76409.5	Acidic leucine-rich nuclear phosphoprotein 32 family member A	ANP32A	39921.9	11.8263	8.21864	8.05955	2.20041	11.2005	17.9304
Q92688	2	19816.5	14140	10359.6	4966.42	15023.8	24945.3	Acidic leucine-rich nuclear phosphoprotein 32 family member B	ANP32B	14772	4.65018	3.31811	2.43102	1.16543	3.52551	5.85371
Q99798	19	55750.7	36855.9	31417.5	14560.5	37512.5	71242.9	Aconitate hydratase, mitochondrial	ACO2	41341.4	13.0826	8.64869	7.3725	3.41679	8.80277	16.718
P60709	1	1.07675e+06	697601	565730	145988	624836	1.24045e+06	Actin, cytoplasmic 1	ACTB	780026	252.672	163.7	132.755	34.2579	146.625	291.086
O96019	4	31664.4	21671.2	17724.1	5131.93	23261.6	43607.6	Actin-like protein 6A	ACTL6A	23686.5	7.43043	5.0854	4.15918	1.20427	5.45863	10.233
P61160	3	7127.08	3961.48	3444.34	512.458	4245.13	9253.57	Actin-related protein 2	ACTR2	4844.3	1.67246	0.92961	0.808255	0.120255	0.996172	2.17146
Q92747	2	10445.8	6030.13	4764.38	1827.94	7001.88	14050.4	Actin-related protein 2/3 complex subunit 1A	ARPC1A	7080.12	2.45124	1.41504	1.11802	0.428949	1.64308	3.29709
O15144	2	6666.44	4559.88	4461.41	1086.72	4946.97	9271.13	Actin-related protein 2/3 complex subunit 2	ARPC2	5229.24	1.56436	1.07003	1.04692	0.255012	1.16087	2.17558
P59998	4	28218.7	15816.6	16957.1	3981.1	19522.4	31876.9	Actin-related protein 2/3 complex subunit 4	ARPC4	20330.8	6.62185	3.71155	3.97919	0.934215	4.58117	7.48029
P61158	3	20022.4	10503.5	11453.2	3199.71	13352	25368.5	Actin-related protein 3	ACTR3	13993	4.69849	2.46476	2.68762	0.750851	3.13322	5.95302
P53999	11	81006.1	65526.1	50433.1	21349	66850.8	113660	Activated RNA polymerase II transcriptional coactivator p15	SUB1	65655.1	19.0091	15.3765	11.8347	5.00979	15.6873	26.6717
Q15650	1	2133.87	1231.42	1051.31	311.61	1298.22	2444.23	Activating signal cointegrator 1	TRIP4	1472.2	0.500739	0.288967	0.246702	0.0731231	0.304643	0.573568
Q8N3C0	1	6137.65	4530.4	3438.38	1049.27	4117.62	6429.48	Activating signal cointegrator 1 complex subunit 3	ASCC3	4702.15	1.44028	1.06311	0.806859	0.246224	0.96625	1.50876
O95433	2	8615.32	6147.55	4381.36	1485.79	6902.98	11169	Activator of 90 kDa heat shock protein ATPase homolog 1	AHSA1	6381.41	2.02169	1.4426	1.02814	0.348658	1.61987	2.62093
Q86WX3	1	3248.94	1801.54	1674.93	653.029	2023.91	3743.6	Active regulator of SIRT1	RPS19BP1	2241.8	0.762402	0.422752	0.393044	0.153241	0.474936	0.878481
Q9H2P0	1	5220.45	3819.89	3276.56	669.634	3206.04	5154.72	Activity-dependent neuroprotector homeobox protein	ADNP	4105.63	1.22504	0.896384	0.768884	0.157138	0.752336	1.20962
P13798	8	51156.2	30180.6	31571.8	7818.46	38017.6	70926.8	Acylamino-acid-releasing enzyme	APEH	37636.2	12.0044	7.08225	7.40872	1.8347	8.92129	16.6438
O60427	1	2286.08	1380.28	1133.46	347.812	1036.09	1779.21	Acyl-CoA (8-3)-desaturase	FADS1	1599.94	0.536457	0.3239	0.265979	0.0816182	0.243132	0.417514
Q709F0	3	19488.1	11448.7	10331.3	2582.11	12184.7	25214.5	Acyl-CoA dehydrogenase family member 11	ACAD11	13756	4.57312	2.68657	2.42437	0.605924	2.85929	5.91689
Q5T8D3	1	7258.95	10445.1	4235.14	1290.93	6433.55	9016.47	Acyl-CoA-binding domain-containing protein 5	ACBD5	7313.07	1.7034	2.45108	0.993826	0.302932	1.50971	2.11582
Q86TX2	0	64694.2	39168.6	34257	14320	40061.4	72876.9	Acyl-coenzyme A thioesterase 1	ACOT1	46039.9	15.1813	9.19138	8.03883	3.36037	9.4009	17.1014
Q9Y305	1	2462.14	1486.45	1061.32	457.316	1563.74	3029.91	Acyl-coenzyme A thioesterase 9, mitochondrial	ACOT9	1669.97	0.577772	0.348813	0.249053	0.107315	0.36695	0.711006
Q53H12	5	44412.8	34530.9	24855.4	19799	39013	62214	Acylglycerol kinase, mitochondrial	AGK	34599.7	10.422	8.1031	5.83263	4.64608	9.15488	14.5993
P07311	1	3768.2	2149.38	1922.75	428.484	2911.56	4825.36	Acylphosphatase-1	ACYP1	2613.45	0.884255	0.504379	0.451197	0.100549	0.683233	1.13233
P14621	1	1693.25	1062.46	1040.38	199.993	1134.06	1484.02	Acylphosphatase-2	ACYP2	1265.36	0.397341	0.24932	0.244138	0.0469307	0.266121	0.348244
O75608	1	11749.8	6841.04	8414.67	2366.42	7861.18	15253.4	Acyl-protein thioesterase 1	LYPLA1	9001.84	2.75723	1.60533	1.9746	0.555309	1.84472	3.57938
P46108	1	3954.89	2635.33	2219.93	887.479	2644.55	6121.49	Adapter molecule crk	CRK	2936.71	0.928062	0.618413	0.520933	0.208258	0.620576	1.43648
P07741	2	9140.51	6501.54	6063.24	1640.95	7662.37	11471.7	Adenine phosphoribosyltransferase	APRT	7235.1	2.14493	1.52567	1.42281	0.385069	1.79807	2.69198
O95996	1	3052.68	6870.98	2569.53	1022.61	3206.83	5042.87	Adenomatous polyposis coli protein 2	APC2	4164.4	0.716348	1.61236	0.602972	0.239968	0.752521	1.18337
Q8TB61	3	12643	8711.12	7209.43	3744.36	7748.4	15143.7	Adenosine 3'-phospho 5'-phosphosulfate transporter 1	SLC35B2	9521.17	2.96683	2.04417	1.69178	0.87866	1.81826	3.55365
P23526	4	28937.6	19639.8	17286.7	4072.64	22020	34786	Adenosylhomocysteinase	AHCY	21954.7	6.79057	4.60872	4.05654	0.955695	5.16726	8.16296
P54819	8	36139.6	25233.4	22481.1	8324.5	26521.4	44082	Adenylate kinase 2, mitochondrial	AK2	27951.4	8.48059	5.92132	5.27547	1.95345	6.22357	10.3444
P00568	1	7789.86	6728.15	4385.59	1618.97	6268.06	10219	Adenylate kinase isoenzyme 1	AK1	6301.2	1.82798	1.57884	1.02913	0.379911	1.47088	2.39801
Q9Y3D8	1	8243.04	5622.54	4045.7	516.585	3947.13	7707.96	Adenylate kinase isoenzyme 6	AK6	5970.43	1.93433	1.3194	0.949372	0.121223	0.926241	1.80877
P30566	6	22491.9	13913.2	13125.9	2471.66	16922.2	31254.2	Adenylosuccinate lyase	ADSL	16510.3	5.278	3.26489	3.08016	0.580006	3.97101	7.33418
P30520	3	20371.3	13172.2	11106.3	7018.51	15843.5	26133.4	Adenylosuccinate synthetase isozyme 2	ADSS2	14883.3	4.78038	3.09103	2.60623	1.64698	3.71787	6.13252
Q01518	7	43057.1	26270.7	25676.1	6801.01	30940.7	53284.5	Adenylyl cyclase-associated protein 1	CAP1	31668	10.1039	6.16474	6.02521	1.59594	7.26062	12.5039
Q9HDC9	11	49239.8	28124.8	28573.8	15348.1	32389.4	63496.3	Adipocyte plasma membrane-associated protein	APMAP	35312.8	11.5547	6.59983	6.70519	3.60161	7.60056	14.9002
P05141	6	231529	123177	126822	68591.6	135409	272543	ADP/ATP translocase 2	SLC25A5	160509	54.3312	28.9051	29.7602	16.0958	31.7754	63.9555
P12236	2	8834.74	4145.88	4551.62	1243.59	4816.25	9553.98	ADP/ATP translocase 3	SLC25A6	5844.08	2.07318	0.972882	1.06809	0.291823	1.13019	2.24196
Q9BQ69	2	3480.3	1987.65	1836.93	227.649	2249.89	4333.28	ADP-ribose glycohydrolase MACROD1	MACROD1	2434.96	0.816694	0.466426	0.431059	0.0534207	0.527965	1.01686
P61204	0	3902.87	2380.63	2193.78	584.515	2920.31	4705.48	ADP-ribosylation factor 3	ARF3	2825.76	0.915856	0.558644	0.514798	0.137164	0.685287	1.1042
P84085	1	7123.73	4219.75	5021.47	1023.62	4445.95	8172.06	ADP-ribosylation factor 5	ARF5	5454.98	1.67167	0.990216	1.17835	0.240205	1.0433	1.91767
Q8N6H7	6	31840.5	23270.1	17805.5	3921.91	19692.6	34974.1	ADP-ribosylation factor GTPase-activating protein 2	ARFGAP2	24305.4	7.47177	5.4606	4.17827	0.920324	4.6211	8.2071
Q9NP61	1	9025.2	6865.96	4387.44	1237.6	4894.73	10047.1	ADP-ribosylation factor GTPase-activating protein 3	ARFGAP3	6759.53	2.11787	1.61118	1.02957	0.290417	1.14861	2.35766
Q9NXU5	1	4366.1	2589.63	2240.09	995.56	1815.38	4364.53	ADP-ribosylation factor-like protein 15	ARL15	3065.27	1.02456	0.607689	0.525663	0.23362	0.426001	1.02419
P36404	1	4432.36	3161.76	4283.68	996.289	3591.94	5765.52	ADP-ribosylation factor-like protein 2	ARL2	3959.27	1.04011	0.741946	1.00522	0.233791	0.842893	1.35295
P36405	1	8653.11	5510.47	5530.05	915.73	6422.3	10888.9	ADP-ribosylation factor-like protein 3	ARL3	6564.54	2.03056	1.2931	1.29769	0.214887	1.50707	2.55522
Q8N6S5	1	3341.42	2884.47	1800.56	571.696	2113.62	3745.88	ADP-ribosylation factor-like protein 6-interacting protein 6	ARL6IP6	2675.48	0.784105	0.676876	0.422523	0.134155	0.495986	0.879016
Q96BM9	0	3296.34	2236.53	1855.74	571.591	2347.14	4640.53	ADP-ribosylation factor-like protein 8A	ARL8A	2462.87	0.773527	0.524829	0.435473	0.134131	0.550785	1.08896
Q9UKK9	1	3740.35	2186.29	1900.08	363.49	2823.99	4484.27	ADP-sugar pyrophosphatase	NUDT5	2608.91	0.877718	0.51304	0.445878	0.0852973	0.662684	1.05229
P10109	2	10117.5	7873.24	6022.9	4722.23	6301.76	12484.2	Adrenodoxin, mitochondrial	FDX1	8004.54	2.37419	1.84755	1.41335	1.10813	1.47878	2.92957
Q9UHB7	1	8522.79	6672.14	5951.63	1683.66	5333.35	8935.03	AF4/FMR2 family member 4	AFF4	7048.85	1.99998	1.5657	1.39662	0.395092	1.25153	2.09671
P55196	12	63594.1	45081.1	36509	8870.94	41001.5	73021.5	Afadin	AFDN	48394.7	14.9231	10.5788	8.56728	2.08167	9.62151	17.1354
O43488	4	6468.7	4846.95	3541.95	1192.18	5224.3	10334.3	Aflatoxin B1 aldehyde reductase member 2	AKR7A2	4952.54	1.51796	1.1374	0.831163	0.27976	1.22595	2.42506
O00170	4	13281.2	9148.75	6927.25	1655.86	7593.97	14455.8	AH receptor-interacting protein	AIP	9785.72	3.11658	2.14687	1.62556	0.388567	1.78202	3.39223
Q92667	1	2726.99	2091.65	1450.64	887.288	2076.48	3722.7	A-kinase anchor protein 1, mitochondrial	AKAP1	2089.76	0.639921	0.490831	0.340409	0.208213	0.487272	0.873577
Q02952	7	30220.1	21823.6	16482.2	5591.78	21309.6	38052	A-kinase anchor protein 12	AKAP12	22842	7.09151	5.12118	3.86776	1.31218	5.00056	8.92937
Q12802	1	4133.31	2616.98	1708.56	250.07	1842.73	3765.3	A-kinase anchor protein 13	AKAP13	2819.61	0.969931	0.614105	0.400934	0.0586821	0.432419	0.883572
Q9Y2D5	2	11509.3	6953.5	5691.59	1149.04	6590.88	14711.1	A-kinase anchor protein 2	AKAP2	8051.46	2.70079	1.63172	1.3356	0.269636	1.54663	3.45213
O43823	1	1457.6	1008.7	515.757	1	473.981	1347.36	A-kinase anchor protein 8	AKAP8	994.019	0.342044	0.236704	0.121029	0.000234662	0.111225	0.316175
Q9ULX6	3	8974.93	5392.34	4833.25	784.784	3019.14	7057.38	A-kinase anchor protein 8-like	AKAP8L	6400.17	2.10608	1.26538	1.13418	0.184159	0.708479	1.6561
Q9NRG9	2	7739.38	5325.51	4365.24	1610.11	5101.99	9559.93	Aladin	AAAS	5810.05	1.81614	1.2497	1.02436	0.377833	1.19724	2.24335
Q8TD30	2	10565.7	5711.37	5264.58	1633.47	5685	12307	Alanine aminotransferase 2	GPT2	7180.53	2.47936	1.34024	1.2354	0.383314	1.33406	2.88799
P49588	19	66136.8	43531.3	37254	9105.73	40890.1	71366.7	Alanine--tRNA ligase, cytoplasmic	AARS1	48974	15.5198	10.2151	8.74211	2.13677	9.59535	16.7471
Q5JTZ9	7	33760.9	22560.9	17518.2	2082.04	8267.41	15039.5	Alanine--tRNA ligase, mitochondrial	AARS2	24613.3	7.92241	5.29418	4.11085	0.488577	1.94005	3.52921
Q8IZ83	1	4507.88	3804.24	2909.49	724.188	3794.14	6244.33	Aldehyde dehydrogenase family 16 member A1	ALDH16A1	3740.54	1.05783	0.892712	0.682748	0.16994	0.890342	1.46531
P30837	5	12001.6	6668.9	6211.3	1659.52	7728.28	13996.1	Aldehyde dehydrogenase X, mitochondrial	ALDH1B1	8293.95	2.81633	1.56494	1.45756	0.389427	1.81353	3.28435
P05091	11	43109.2	27673.2	24360.7	10580.3	26627.7	51155.7	Aldehyde dehydrogenase, mitochondrial	ALDH2	31714.4	10.1161	6.49386	5.71653	2.48279	6.24851	12.0043
P14550	2	3085.4	2285.41	1898.55	763.686	1920.28	3788.48	Aldo-keto reductase family 1 member A1	AKR1A1	2423.12	0.724026	0.536299	0.445517	0.179208	0.450618	0.889012
P15121	7	56279.3	31234.1	33009.7	24054.4	40455.3	71799.3	Aldo-keto reductase family 1 member B1	AKR1B1	40174.4	13.2066	7.32946	7.74614	5.64465	9.49333	16.8486
O00116	13	34589.1	20073.5	19043.8	9039.34	22981.9	44678.4	Alkyldihydroxyacetonephosphate synthase, peroxisomal	AGPS	24568.8	8.11674	4.71048	4.46887	2.12119	5.39299	10.4843
Q13424	1	1773.45	1278.07	736.25	206.786	1036.23	2069.68	Alpha-1-syntrophin	SNTA1	1262.59	0.416161	0.299916	0.17277	0.0485249	0.243164	0.485675
P30533	1	1868.23	1296.12	1588.49	506.334	1203.19	2274.35	Alpha-2-macroglobulin receptor-associated protein	LRPAP1	1584.28	0.438404	0.304151	0.372758	0.118817	0.282343	0.533703
P12814	2	10065.1	7938.36	5656.88	2111.08	7654.32	12102.5	Alpha-actinin-1	ACTN1	7886.79	2.36191	1.86283	1.32745	0.495391	1.79618	2.83999
O43707	5	47000.2	36155	26977.6	10866.1	31914.5	54056.2	Alpha-actinin-4	ACTN4	36710.9	11.0292	8.48421	6.33063	2.54987	7.48913	12.6849
P35611	2	32412.7	23255.2	18117.3	5691.69	20234.5	39391.6	Alpha-adducin	ADD1	24595.1	7.60602	5.45712	4.25145	1.33562	4.74827	9.24372
P49419	8	42988.2	27911.4	27246.4	9663.85	35500.2	62207.7	Alpha-aminoadipic semialdehyde dehydrogenase	ALDH7A1	32715.3	10.0877	6.54974	6.3937	2.26774	8.33055	14.5978
P61163	2	15866	8443.36	8409.72	1740.16	10782.3	19746.6	Alpha-centractin	ACTR1A	10906.4	3.72316	1.98134	1.97344	0.408349	2.5302	4.63378
O43768	1	28260.9	26676.3	23424.3	3936.73	25501.4	40158.5	Alpha-endosulfine	ENSA	26120.5	6.63177	6.25992	5.4968	0.923801	5.98421	9.42369
P06733	38	403805	260601	269828	48297.1	314800	550758	Alpha-enolase	ENO1	311411	94.7577	61.1531	63.3183	11.3335	73.8716	129.242
P06280	3	7623.6	5716.46	4671.54	2160.25	4155.11	8148.01	Alpha-galactosidase A	GLA	6003.87	1.78897	1.34144	1.09623	0.506929	0.975046	1.91203
Q16352	1	3823.1	4133.74	2424.8	1021	2851.59	5308.02	Alpha-internexin	INA	3460.54	0.897137	0.970031	0.569008	0.23959	0.66916	1.24559
Q9C0B1	1	4222	3143.09	2573.52	738.991	3556.3	5626.99	Alpha-ketoglutarate-dependent dioxygenase FTO	FTO	3312.87	0.990743	0.737565	0.603907	0.173413	0.834528	1.32044
P54920	1	3035.1	3115.95	1940.03	1173.03	2682.5	3582.98	Alpha-soluble NSF attachment protein	NAPA	2697.03	0.712223	0.731195	0.455252	0.275265	0.629482	0.840789
P40222	3	1541.5	1184.93	515.464	1	794.153	1647.62	Alpha-taxilin	TXLNA	1080.63	0.361731	0.278059	0.12096	0.000234662	0.186358	0.386633
Q06203	5	21020.2	12886.3	10753.5	3652.96	16389.4	28865.5	Amidophosphoribosyltransferase	PPAT	14886.7	4.93266	3.02393	2.52345	0.857213	3.84597	6.77364
Q12904	3	29720.9	19929.4	16507.5	4044.05	21321.9	36473.2	Aminoacyl tRNA synthase complex-interacting multifunctional protein 1	AIMP1	22052.6	6.97437	4.67667	3.87368	0.948986	5.00345	8.55889
Q13155	3	16658.6	13929.6	10809.6	3116.36	11981.3	21751.3	Aminoacyl tRNA synthase complex-interacting multifunctional protein 2	AIMP2	13799.3	3.90915	3.26875	2.53661	0.731291	2.81157	5.10421
Q9H4A4	7	33156.8	20257.8	18673.7	5900.43	25727.1	48499	Aminopeptidase B	RNPEP	24029.4	7.78065	4.75373	4.38201	1.38461	6.03717	11.3809
Q01433	5	32960.8	23440.8	17880.3	5189.73	25439	44338.3	AMP deaminase 2	AMPD2	24760.6	7.73465	5.50068	4.19583	1.21783	5.96956	10.4045
Q6FI81	3	18117.3	10139.4	10182.2	3152.16	12720.8	21580.3	Anamorsin	CIAPIN1	12813	4.25144	2.37933	2.38939	0.739693	2.9851	5.06409
Q9H1A4	1	4787.54	2910.46	2687.64	641.168	2847.53	5602.39	Anaphase-promoting complex subunit 1	ANAPC1	3461.88	1.12345	0.682975	0.630688	0.150458	0.668207	1.31467
Q96DE5	1	7042.53	4968.28	3883.32	426.584	2144.92	3536.4	Anaphase-promoting complex subunit 16	ANAPC16	5298.04	1.65261	1.16587	0.911267	0.100103	0.503331	0.829858
Q9UJX3	2	18488.5	10618.2	9644.3	4833.52	16182.8	26035.6	Anaphase-promoting complex subunit 7	ANAPC7	12917	4.33856	2.49169	2.26315	1.13424	3.79749	6.10957
Q13685	4	24052.5	15546.1	13592.9	4074.19	15049.4	28607.2	Angio-associated migratory cell protein	AAMP	17730.5	5.64421	3.64808	3.18974	0.956059	3.53151	6.71302
Q4VCS5	6	61365.8	39449.8	29286.2	922.776	14349.9	31308.1	Angiomotin	AMOT	43367.3	14.4002	9.25737	6.87237	0.216541	3.36738	7.34684
Q02763	1	1101.56	805.192	725.516	500.158	1144.8	1917.83	Angiopoietin-1 receptor	TEK	877.422	0.258494	0.188948	0.170251	0.117368	0.268641	0.450042
Q9NQW6	2	11090.5	7216.7	6353.42	1	3759.05	7306.91	Anillin	ANLN	8220.2	2.60252	1.69349	1.49091	0.000234662	0.882106	1.71466
Q86XL3	1	438.332	222.396	260.554	1	180.139	448.546	Ankyrin repeat and LEM domain-containing protein 2	ANKLE2	307.094	0.10286	0.052188	0.0611421	0.000234662	0.0422718	0.105257
O75179	2	10719.7	8002.14	5261.86	1525.4	7855.21	11970.7	Ankyrin repeat domain-containing protein 17	ANKRD17	7994.55	2.5155	1.8778	1.23476	0.357955	1.84332	2.80908
Q12955	2	10209.7	7298.62	5501.53	1429.49	7535.8	13781	Ankyrin-3	ANK3	7669.95	2.39583	1.71271	1.291	0.335447	1.76837	3.23388
P04083	3	5590.21	4071.08	4108.06	2893.52	4646.83	23460.9	Annexin A1	ANXA1	4589.79	1.31181	0.955329	0.964007	0.678999	1.09044	5.50538
P50995	10	32350.1	25297.9	19355.9	18836.2	31823.3	61851.7	Annexin A11	ANXA11	25667.9	7.59134	5.93646	4.5421	4.42014	7.46771	14.5143
P07355	18	176577	118361	153516	57886	120505	235763	Annexin A2	ANXA2	149485	41.4359	27.7749	36.0243	13.5837	28.278	55.3247
P09525	10	27699.4	20002.8	19025.3	13140.4	28749.1	53202.5	Annexin A4	ANXA4	22242.5	6.50001	4.69389	4.46451	3.08356	6.74633	12.4846
P08758	26	87627.9	70737.6	51738.6	46795.7	86263.1	153301	Annexin A5	ANXA5	70034.7	20.563	16.5994	12.1411	10.9812	20.2427	35.9739
P08133	16	74641.1	45715.5	41346.2	37608.8	71593.6	145542	Annexin A6	ANXA6	53900.9	17.5154	10.7277	9.70238	8.82535	16.8003	34.1532
P20073	1	2141.84	1830.76	1319.98	966.311	2407.01	4884.25	Annexin A7	ANXA7	1764.19	0.502608	0.429609	0.309749	0.226757	0.564835	1.14615
Q10567	1	2105.31	1219.18	1180.29	149.202	1438.95	2566.04	AP-1 complex subunit beta-1	AP1B1	1501.59	0.494037	0.286095	0.276969	0.0350121	0.337668	0.602152
Q9BXS5	3	10623.6	8519.32	6003.69	1443.38	8588.52	13293.7	AP-1 complex subunit mu-1	AP1M1	8382.2	2.49296	1.99916	1.40884	0.338707	2.0154	3.11952
P61966	1	1689	1184.98	1062.73	1	1420.58	1948.16	AP-1 complex subunit sigma-1A	AP1S1	1312.24	0.396345	0.278069	0.249383	0.000234662	0.333356	0.45716
P56377	2	5933.11	3193.72	3045.29	940.41	4195.8	7277.61	AP-1 complex subunit sigma-2	AP1S2	4057.37	1.39228	0.749445	0.714613	0.220679	0.984594	1.70778
P63010	2	12781.4	7297.91	8548.21	2014.23	8372.81	15199.9	AP-2 complex subunit beta	AP2B1	9542.51	2.99931	1.71254	2.00594	0.472664	1.96478	3.56683
Q96CW1	5	10097.8	5678.01	5228.03	1151.95	6009.38	10921.4	AP-2 complex subunit mu	AP2M1	7001.27	2.36956	1.33241	1.22682	0.27032	1.41018	2.56284
P53680	1	13472.7	8064.73	7411.77	1303.85	8040.58	11238.9	AP-2 complex subunit sigma	AP2S1	9649.75	3.16154	1.89249	1.73926	0.305965	1.88682	2.63736
O14617	2	7548.11	4344.75	3908.13	1342.51	5327.75	9946.5	AP-3 complex subunit delta-1	AP3D1	5267	1.77126	1.01955	0.917089	0.315036	1.25022	2.33407
Q9BZZ5	2	10351.2	8119.69	6382.33	1552.48	7669.19	15021.4	Apoptosis inhibitor 5	API5	8284.4	2.42904	1.90538	1.49769	0.364308	1.79967	3.52496
Q07812	3	17420.8	11775.5	9886.84	2812.6	12489.6	24011.7	Apoptosis regulator BAX	BAX	13027.7	4.08801	2.76327	2.32007	0.660011	2.93085	5.63463
O95831	24	123394	75665.6	66975	43943.8	86233.6	161442	Apoptosis-inducing factor 1, mitochondrial	AIFM1	88678.1	28.9558	17.7559	15.7165	10.312	20.2358	37.8844
Q9UKV3	6	18184.7	17041.1	10083	1516.09	10940.1	18266.6	Apoptotic chromatin condensation inducer in the nucleus	ACIN1	15102.9	4.26725	3.9989	2.3661	0.35577	2.56722	4.28648
Q9Y2X7	1	472.279	354.708	194.479	1	1	158.083	ARF GTPase-activating protein GIT1	GIT1	340.489	0.110826	0.0832366	0.0456369	0.000234662	0.000234662	0.0370962
P53367	1	24024.1	14265	13732.7	3764	14962.1	26398.2	Arfaptin-1	ARFIP1	17340.6	5.63755	3.34746	3.22255	0.88327	3.51105	6.19465
P52594	1	2717.07	3218.62	1431.59	1	1830.28	3418.32	Arf-GAP domain and FG repeat-containing protein 1	AGFG1	2455.76	0.637595	0.755289	0.33594	0.000234662	0.429498	0.80215
Q96P47	1	5025.93	3407.07	2702.7	931.079	2990.01	6221.86	Arf-GAP with GTPase, ANK repeat and PH domain-containing protein 3	AGAP3	3711.9	1.1794	0.799511	0.634222	0.218489	0.701641	1.46004
P78540	4	4849.81	3564.08	2845.3	1326.13	3472.3	7042.01	Arginase-2, mitochondrial	ARG2	3753.06	1.13807	0.836354	0.667685	0.311192	0.814817	1.65249
Q7L4I2	4	26106.5	19591	15939.5	3528.57	15810.1	32348.5	Arginine/serine-rich coiled-coil protein 2	RSRC2	20545.7	6.12621	4.59726	3.7404	0.828022	3.71002	7.59097
P54136	2	13247.5	8844.75	7098.72	2867.2	8675.68	15992.8	Arginine--tRNA ligase, cytoplasmic	RARS1	9730.31	3.10868	2.07553	1.6658	0.672823	2.03585	3.75291
Q9NVT9	1	1	1	1	1	1	450.029	Armadillo repeat-containing protein 1	ARMC1	1	0.000234662	0.000234662	0.000234662	0.000234662	0.000234662	0.105605
Q6NXE6	1	1	1	1	1	1	276.074	Armadillo repeat-containing protein 6	ARMC6	1	0.000234662	0.000234662	0.000234662	0.000234662	0.000234662	0.064784
Q7Z6K5	3	11965.7	7522.56	6931.3	1652.68	8242.4	15391	Arpin	ARPIN	8806.53	2.80791	1.76526	1.62651	0.387822	1.93418	3.61168
P15289	1	1316.28	831.012	556.1	360.17	885.02	1595.03	Arylsulfatase A	ARSA	901.132	0.308882	0.195007	0.130496	0.0845183	0.207681	0.374293
P08243	6	37027.5	20677.8	20551.3	3912.76	21047.1	39607.1	Asparagine synthetase [glutamine-hydrolyzing]	ASNS	26085.5	8.68894	4.8523	4.82262	0.918177	4.93896	9.29428
O43776	12	79927.5	43453.5	45755.3	11488.2	59201.9	101409	Asparagine--tRNA ligase, cytoplasmic	NARS1	56378.8	18.756	10.1969	10.737	2.69585	13.8924	23.7968
P17174	5	18706.2	12086.5	10715.5	2262.48	12506.7	21844.9	Aspartate aminotransferase, cytoplasmic	GOT1	13836.1	4.38963	2.83624	2.51453	0.530919	2.93485	5.12616
P00505	14	113167	81314.5	68143.9	38471.7	81559.1	153536	Aspartate aminotransferase, mitochondrial	GOT2	87541.7	26.556	19.0814	15.9908	9.02785	19.1388	36.0291
P14868	14	86569.3	56280.4	48930.7	11567.6	65270.7	104685	Aspartate--tRNA ligase, cytoplasmic	DARS1	63926.8	20.3145	13.2069	11.4822	2.71448	15.3166	24.5657
Q6PI48	11	46361.7	27250.7	23506.2	8325.85	26614.2	57672	Aspartate--tRNA ligase, mitochondrial	DARS2	32372.8	10.8793	6.39471	5.51601	1.95376	6.24535	13.5334
Q12797	3	3714.82	2095.75	2117.97	1135.01	2467.82	4877.5	Aspartyl/asparaginyl beta-hydroxylase	ASPH	2642.85	0.871728	0.491792	0.497007	0.266343	0.579105	1.14456
Q8WWM7	7	34686.6	26706.6	23768.4	4632.95	23964	38781.5	Ataxin-2-like protein	ATXN2L	28387.2	8.13964	6.26702	5.57754	1.08718	5.62345	9.10054
P54252	1	4164.71	3235.25	2326.53	525.788	3103.53	6003.16	Ataxin-3	ATXN3	3242.16	0.9773	0.759191	0.545949	0.123382	0.728282	1.40871
Q8NHH9	1	5603.18	4435.41	3095.27	1098.79	4085.27	6509.6	Atlastin-2	ATL2	4377.95	1.31485	1.04082	0.726343	0.257845	0.958658	1.52756
P24539	1	4507.25	5486.33	3485.55	1737.16	3544.78	5794.54	ATP synthase F(0) complex subunit B1, mitochondrial	ATP5PB	4493.04	1.05768	1.28743	0.817927	0.407646	0.831825	1.35976
P05496	0	18018.8	9920.15	12041.6	6158.75	13264.4	24227.2	ATP synthase F(0) complex subunit C1, mitochondrial	ATP5MC1	13326.8	4.22834	2.32788	2.8257	1.44523	3.11264	5.68521
P25705	85	668420	434632	357452	222474	446708	884636	ATP synthase subunit alpha, mitochondrial	ATP5F1A	486835	156.853	101.992	83.8804	52.2061	104.825	207.59
P06576	58	224902	138289	127718	71471.3	147939	275136	ATP synthase subunit beta, mitochondrial	ATP5F1B	163636	52.7759	32.4512	29.9706	16.7716	34.7157	64.564
P30049	11	92576.8	53375.1	51936.9	33722.9	57964	114269	ATP synthase subunit delta, mitochondrial	ATP5F1D	65962.9	21.7243	12.5251	12.1876	7.9135	13.602	26.8146
P56385	3	27407.9	18444	16258.9	8525.55	16573.1	31735.3	ATP synthase subunit e, mitochondrial	ATP5ME	20703.6	6.43159	4.3281	3.81534	2.00062	3.88907	7.44707
P36542	7	58083.4	29584.6	30984.1	10917	35574.8	66100	ATP synthase subunit gamma, mitochondrial	ATP5F1C	39550.7	13.63	6.94238	7.27079	2.56181	8.34806	15.5112
P48047	2	21827.6	14349.1	13548.7	5931.38	12794.6	22570.6	ATP synthase subunit O, mitochondrial	ATP5PO	16575.1	5.1221	3.36719	3.17937	1.39187	3.00241	5.29647
Q9NVI7	2	55710.6	41609.5	32265.5	8420.01	39359.8	73608.6	ATPase family AAA domain-containing protein 3A	ATAD3A	43195.2	13.0732	9.76417	7.57148	1.97586	9.23626	17.2732
Q96QE3	1	5474.5	4218.52	3063.72	510.644	1748.2	3936.09	ATPase family AAA domain-containing protein 5	ATAD5	4252.25	1.28466	0.989927	0.718939	0.119829	0.410235	0.92365
O43681	1	1408.69	810.835	846.766	405.37	883.146	1755.07	ATPase GET3	GET3	1022.1	0.330566	0.190272	0.198704	0.095125	0.207241	0.411849
Q9UII2	6	50225.7	51550.7	38024.4	19333	41443.9	74845.7	ATPase inhibitor, mitochondrial	ATP5IF1	46600.3	11.7861	12.097	8.92289	4.53672	9.72531	17.5635
Q96S55	2	10275.5	7534.39	5273.93	555.396	4137.6	9083.11	ATPase WRNIP1	WRNIP1	7694.62	2.41128	1.76804	1.23759	0.13033	0.970939	2.13146
Q9NRK6	2	6501.06	4120.14	3504.76	2650.62	5011.47	9306.91	ATP-binding cassette sub-family B member 10, mitochondrial	ABCB10	4708.66	1.52555	0.966841	0.822435	0.622	1.176	2.18398
P33897	2	5479.49	3480.34	2985.99	752.453	3590.63	6386.61	ATP-binding cassette sub-family D member 1	ABCD1	3981.94	1.28583	0.816704	0.700698	0.176572	0.842586	1.4987
P28288	4	28170.2	15869.7	19020.5	6662.05	16604.6	33484.9	ATP-binding cassette sub-family D member 3	ABCD3	21020.1	6.61048	3.72401	4.4634	1.56333	3.89647	7.85765
P61221	5	27552.9	19583.7	15633.8	4273.67	21494.3	34636.5	ATP-binding cassette sub-family E member 1	ABCE1	20923.5	6.46562	4.59555	3.66866	1.00287	5.04389	8.12787
Q8NE71	10	30006.6	20507.2	16614.8	3363.11	21751.7	38137.4	ATP-binding cassette sub-family F member 1	ABCF1	22376.2	7.04142	4.81226	3.89886	0.789193	5.10431	8.9494
Q9UG63	4	57444.5	36132.9	31140.5	6453.44	31064.8	61787.2	ATP-binding cassette sub-family F member 2	ABCF2	41572.6	13.4801	8.47902	7.30749	1.51438	7.28974	14.4991
Q9NUQ8	2	7906.48	6757.13	4950.72	1285.66	5632.88	9281.52	ATP-binding cassette sub-family F member 3	ABCF3	6538.11	1.85535	1.58564	1.16175	0.301696	1.32182	2.17802
P53396	18	123146	66835.7	61299.1	19679.9	89297.1	168727	ATP-citrate synthase	ACLY	83760.3	28.8977	15.6838	14.3846	4.61812	20.9546	39.5939
P17858	3	16482.4	10699.7	8365.74	2763.78	13366.8	25999.3	ATP-dependent 6-phosphofructokinase, liver type	PFKL	11849.3	3.8678	2.5108	1.96312	0.648555	3.13669	6.10104
P08237	2	6795.89	3903.66	3809.37	651.762	4726.28	8222.33	ATP-dependent 6-phosphofructokinase, muscle type	PFKM	4836.31	1.59474	0.916041	0.893916	0.152944	1.10908	1.92947
Q16740	5	29705.8	21805.3	16845.2	7698.04	19117.9	34236.8	ATP-dependent Clp protease proteolytic subunit, mitochondrial	CLPP	22785.4	6.97082	5.11689	3.95294	1.80644	4.48625	8.03408
P46063	2	17983.6	10197.3	9087.96	2567.02	11887.7	23207.2	ATP-dependent DNA helicase Q1	RECQL	12423	4.22007	2.39293	2.1326	0.602382	2.7896	5.44584
Q08211	30	251223	155657	145356	15940.5	137595	267700	ATP-dependent RNA helicase A	DHX9	184079	58.9526	36.5269	34.1095	3.74064	32.2884	62.8191
Q92499	1	6770.55	5385.81	4524.7	995.917	5189.98	9054.96	ATP-dependent RNA helicase DDX1	DDX1	5560.35	1.58879	1.26385	1.06177	0.233704	1.21789	2.12486
Q9NVP1	5	31278.2	30683.8	19373.3	5760.52	26673.7	49243.1	ATP-dependent RNA helicase DDX18	DDX18	27111.8	7.33981	7.20032	4.54619	1.35178	6.25931	11.5555
Q9NUU7	0	15679.8	9821.01	8728.68	1863.51	10365.2	17720.9	ATP-dependent RNA helicase DDX19A	DDX19A	11409.8	3.67945	2.30462	2.04829	0.437294	2.43231	4.15842
O00148	3	5119.15	2904.39	3253.19	1258.31	2795.69	5312.45	ATP-dependent RNA helicase DDX39A	DDX39A	3758.91	1.20127	0.681551	0.763401	0.295277	0.656043	1.24663
O00571	5	62728.5	42341	36474.2	7080.79	36177.2	64857.5	ATP-dependent RNA helicase DDX3X	DDX3X	47181.2	14.72	9.93584	8.55911	1.66159	8.48943	15.2196
Q86XP3	10	42936.7	29672.7	21947.8	4974.99	23708.9	49531.7	ATP-dependent RNA helicase DDX42	DDX42	31519.1	10.0756	6.96306	5.15032	1.16744	5.56357	11.6232
Q9BQ39	2	8144.29	6757.26	4894.02	1377.44	4263.71	8050.27	ATP-dependent RNA helicase DDX50	DDX50	6598.52	1.91116	1.58567	1.14844	0.323233	1.00053	1.88909
Q8TDD1	5	12772.3	9838.99	7003.32	1787.17	8674.69	16392	ATP-dependent RNA helicase DDX54	DDX54	9871.55	2.99719	2.30884	1.64341	0.41938	2.03562	3.84658
Q8NHQ9	1	603.437	422.049	281.532	1	344.128	673.366	ATP-dependent RNA helicase DDX55	DDX55	435.673	0.141604	0.099039	0.066065	0.000234662	0.0807538	0.158013
Q7Z478	1	6916.24	4459.99	3356.5	1299.24	4991.87	8104.67	ATP-dependent RNA helicase DHX29	DHX29	4910.91	1.62298	1.04659	0.787644	0.304883	1.1714	1.90186
Q7L2E3	9	29128	18119.7	17171.2	5577.52	16326.5	28426.6	ATP-dependent RNA helicase DHX30	DHX30	21473	6.83524	4.25201	4.02942	1.30883	3.83121	6.67064
Q8IYB8	1	2518.6	1611.61	1941.92	692.555	1994.06	3280.03	ATP-dependent RNA helicase SUPV3L1, mitochondrial	SUPV3L1	2024.04	0.591021	0.378184	0.455694	0.162517	0.467929	0.769698
O14497	3	14745.4	10651.5	8102.24	2037.23	9377.5	19124	AT-rich interactive domain-containing protein 1A	ARID1A	11166.4	3.46019	2.49949	1.90129	0.478062	2.20054	4.48769
Q99856	2	12133	9320.52	6812.31	1343.52	6925.32	14272.6	AT-rich interactive domain-containing protein 3A	ARID3A	9421.94	2.84716	2.18717	1.59859	0.315273	1.62511	3.34924
P29374	1	825.212	566.875	371.535	1	756.715	1211.43	AT-rich interactive domain-containing protein 4A	ARID4A	587.874	0.193646	0.133024	0.0871852	0.000234662	0.177572	0.284278
Q8NI60	2	4202.13	2723.15	2188.82	1303.51	2890.22	4686.48	Atypical kinase COQ8A, mitochondrial	COQ8A	3038.04	0.986081	0.63902	0.513634	0.305883	0.678225	1.09974
Q7Z3C6	4	9376.03	4980.31	4226.97	2182.7	5720.8	11337.2	Autophagy-related protein 9A	ATG9A	6194.44	2.2002	1.16869	0.991911	0.512197	1.34246	2.66041
O95816	2	14350.2	7808.47	7339.8	2058.4	8128.39	14873.6	BAG family molecular chaperone regulator 2	BAG2	9832.82	3.36745	1.83235	1.72237	0.483029	1.90743	3.49027
O95817	1	3362.48	2447.38	1929.19	298.016	2016.32	4126.69	BAG family molecular chaperone regulator 3	BAG3	2579.68	0.789047	0.574308	0.452708	0.0699332	0.473154	0.968378
O43491	10	96329.7	65773.9	58523.4	11295	54092.1	99876.2	Band 4.1-like protein 2	EPB41L2	73542.3	22.6049	15.4346	13.7332	2.6505	12.6934	23.4372
Q9Y2J2	5	32559.7	21977.2	18231.6	4756.04	19149.8	37752.6	Band 4.1-like protein 3	EPB41L3	24256.1	7.64052	5.15722	4.27826	1.11606	4.49373	8.85911
P35613	22	144251	91208.3	75974.3	35759.1	94660.6	181357	Basigin	BSG	103811	33.8502	21.4031	17.8283	8.3913	22.2132	42.5576
P51572	9	98848.2	97384.1	75353.3	31011.6	78410.7	124450	B-cell receptor-associated protein 31	BCAP31	90528.6	23.1959	22.8524	17.6826	7.27724	18.4	29.2038
Q9NYF8	18	97123.6	92615.6	57515.6	22991.5	70384.3	110366	Bcl-2-associated transcription factor 1	BCLAF1	82418.3	22.7912	21.7334	13.4967	5.39523	16.5165	25.8988
Q13425	2	8264.42	5327.25	4222.18	684.632	4947.39	8726.97	Beta-2-syntrophin	SNTB2	5937.95	1.93935	1.2501	0.990786	0.160657	1.16096	2.04789
P25098	1	6808.5	3165.79	2831.09	1043.7	4132.79	8395.7	Beta-adrenergic receptor kinase 1	GRK2	4268.46	1.5977	0.74289	0.66435	0.244918	0.96981	1.97015
P49407	1	3659.75	2404.69	2265.11	647.892	2772.64	5240.55	Beta-arrestin-1	ARRB1	2776.52	0.858806	0.56429	0.531536	0.152036	0.650634	1.22976
P32121	1	4262.58	2916.57	2245.82	720.425	3173.29	5042.46	Beta-arrestin-2	ARRB2	3141.66	1.00027	0.68441	0.527009	0.169057	0.744652	1.18328
P16278	1	3653.79	2025.4	2027.69	494.38	2053.55	3558.89	Beta-galactosidase	GLB1	2568.96	0.857406	0.475285	0.475822	0.116012	0.481891	0.835137
P06865	2	8618.82	6969.73	6577.24	2705.66	5941.45	11078.8	Beta-hexosaminidase subunit alpha	HEXA	7388.6	2.02251	1.63553	1.54343	0.634916	1.39423	2.59978
P07686	1	2963.56	3222.59	2388.89	1250.47	2551.14	4180.41	Beta-hexosaminidase subunit beta	HEXB	2858.35	0.695436	0.756219	0.560583	0.293439	0.598655	0.980985
P55957	4	1273.5	2094.01	927.69	253.06	1284.94	2460.79	BH3-interacting domain death agonist	BID	1431.74	0.298843	0.491386	0.217694	0.0593837	0.301526	0.577454
O43252	1	4204.6	2088.79	2047.85	343.768	2846.69	5204.95	Bifunctional 3'-phosphoadenosine 5'-phosphosulfate synthase 1	PAPSS1	2780.41	0.98666	0.49016	0.480552	0.0806692	0.66801	1.2214
O95340	2	9191.73	5770.49	4508.73	991.69	6203.02	11752.1	Bifunctional 3'-phosphoadenosine 5'-phosphosulfate synthase 2	PAPSS2	6490.32	2.15695	1.35412	1.05803	0.232712	1.45562	2.75778
Q13057	1	5682.35	2886.56	2735.87	945.724	3678.65	7897.17	Bifunctional coenzyme A synthase	COASY	3768.26	1.33343	0.677367	0.642006	0.221926	0.863239	1.85317
P07814	28	149066	98160.2	82040	18591.3	106169	179455	Bifunctional glutamate/proline--tRNA ligase	EPRS1	109755	34.9802	23.0345	19.2517	4.36268	24.9139	42.1112
P13995	4	20622.9	12509.7	10508.3	3982.83	11097.3	19848.3	Bifunctional methylenetetrahydrofolate dehydrogenase/cyclohydrolase, mitochondrial	MTHFD2	14547	4.83942	2.93554	2.46589	0.93462	2.60412	4.65764
P31939	19	71929.7	44328.4	37809.6	10677.3	52986.1	93257.8	Bifunctional purine biosynthesis protein ATIC	ATIC	51355.9	16.8792	10.4022	8.87248	2.50557	12.4338	21.8841
Q9Y223	1	3079.41	2065.96	1633.08	538.984	2124.64	4177.12	Bifunctional UDP-N-acetylglucosamine 2-epimerase/N-acetylmannosamine kinase	GNE	2259.49	0.722622	0.484803	0.383223	0.126479	0.498574	0.980213
P53004	3	23493.5	13736.2	13725.9	3692.83	18251.9	34944.7	Biliverdin reductase A	BLVRA	16985.2	5.51303	3.22338	3.22096	0.866568	4.28303	8.2002
Q8NFC6	3	6186.79	4992.5	3424.83	981.532	3662.88	7887.41	Biorientation of chromosomes in cell division protein 1-like 1	BOD1L1	4868.04	1.4518	1.17155	0.803678	0.230328	0.85954	1.85088
P49789	1	3810.2	3814.14	4931.51	1433.33	3096.98	5048.76	Bis(5'-adenosyl)-triphosphatase	FHIT	4185.28	0.894109	0.895033	1.15724	0.336349	0.726743	1.18475
P50583	2	10563.6	6313.5	5394.48	1682.36	7344.12	14226.1	Bis(5'-nucleosyl)-tetraphosphatase [asymmetrical]	NUDT2	7423.86	2.47888	1.48154	1.26588	0.394786	1.72339	3.33833
Q96GS4	2	2598.73	1731.01	1611.55	330.821	1801.8	3797.24	BLOC-1-related complex subunit 6	BORCS6	1980.43	0.609823	0.406203	0.378171	0.0776312	0.422813	0.891069
P54132	1	4745.52	3074.03	2639.76	1	1776.27	2796.02	Bloom syndrome protein	BLM	3486.44	1.11359	0.721358	0.619453	0.000234662	0.416824	0.656121
Q9H3K6	8	52703.9	35097.4	30958.1	7251.88	36383.7	65122.4	BolA-like protein 2	BOLA2	39586.4	12.3676	8.23603	7.26469	1.70174	8.53788	15.2818
Q9UHR4	1	2946.05	2492.45	1703.9	591.996	1980.44	3041.28	Brain-specific angiogenesis inhibitor 1-associated protein 2-like protein 1	BAIAP2L1	2380.8	0.691327	0.584884	0.399842	0.138919	0.464735	0.713674
P54687	2	12314.5	7104.02	7628.86	2341.18	8030.3	14939.3	Branched-chain-amino-acid aminotransferase, cytosolic	BCAT1	9015.79	2.88974	1.66705	1.7902	0.549386	1.88441	3.50569
Q9NZM4	1	1339.13	1080.17	898.548	329.242	1047.51	1884.51	BRD4-interacting chromatin-remodeling complex-associated protein	BICRA	1105.95	0.314244	0.253474	0.210855	0.0772606	0.245811	0.442222
P11274	2	8964.94	5533.21	4913.65	4928.24	9303.37	16658.2	Breakpoint cluster region protein	BCR	6470.6	2.10373	1.29843	1.15305	1.15647	2.18315	3.90905
Q15018	2	3071.94	2869.39	2229.49	1	2918.56	4933.35	BRISC complex subunit Abraxas 2	ABRAXAS2	2723.61	0.720868	0.673337	0.523178	0.000234662	0.684875	1.15767
P25440	1	3648.8	2610.71	2596.98	813.607	3444.29	6731.56	Bromodomain-containing protein 2	BRD2	2952.16	0.856235	0.612634	0.609412	0.190923	0.808245	1.57964
Q15059	1	4276.86	2972.32	2520.52	1233.1	4145.43	8018.17	Bromodomain-containing protein 3	BRD3	3256.57	1.00362	0.697491	0.59147	0.289361	0.972776	1.88156
O60885	1	3567.1	2258.24	2209.03	1	3045.55	6062.66	Bromodomain-containing protein 4	BRD4	2678.13	0.837064	0.529925	0.518377	0.000234662	0.714676	1.42268
Q96CX2	20	122331	70216.5	66666.3	19267.2	88406.4	167879	BTB/POZ domain-containing protein KCTD12	KCTD12	86404.5	28.7064	16.4772	15.6441	4.52128	20.7456	39.3948
Q96SI1	1	4234.36	2541.8	1870.68	377.24	2243.94	4211.96	BTB/POZ domain-containing protein KCTD15	KCTD15	2882.28	0.993643	0.596464	0.438979	0.0885239	0.526569	0.988388
O43670	2	5438.57	5834.48	2851.05	1070.59	4602.32	8035.72	BUB3-interacting and GLEBS motif-containing protein ZNF207	ZNF207	4708.04	1.27623	1.36913	0.669035	0.251228	1.07999	1.88568
Q9BRD0	1	5331.84	4339.58	2645.43	1050.48	5387.97	10071.8	BUD13 homolog	BUD13	4105.62	1.25118	1.01834	0.620783	0.246508	1.26435	2.36348
Q13895	1	6576.23	5691.97	2733.94	1109.59	4156.79	7524.17	Bystin	BYSL	5000.71	1.54319	1.33569	0.641553	0.260379	0.975442	1.76564
P11586	18	133155	89492.9	74767.1	20997.6	97145.1	167597	C-1-tetrahydrofolate synthase, cytoplasmic	MTHFD1	99138.5	31.2466	21.0006	17.545	4.92734	22.7963	39.3287
O75844	5	40894.3	18114.8	20792.8	10859	20993.5	44014.2	CAAX prenyl protease 1 homolog	ZMPSTE24	26600.6	9.59635	4.25087	4.87927	2.5482	4.92639	10.3285
P27708	14	75912.1	43803	41960.5	8456.18	47602.4	91523.1	CAD protein	CAD	53891.9	17.8137	10.2789	9.84654	1.98434	11.1705	21.477
P19022	1	13747.7	10032.2	7683.24	1340.94	7728.26	17445.8	Cadherin-2	CDH2	10487.7	3.22606	2.35418	1.80297	0.314669	1.81353	4.09386
Q8IWX8	4	13409.6	10203.4	7284.02	1162.76	8222.24	14739.5	Calcium homeostasis endoplasmic reticulum protein	CHERP	10299	3.14672	2.39434	1.70928	0.272855	1.92945	3.45881
Q9UJS0	5	44650.6	27074.2	22564.6	18198	31459.1	63459.2	Calcium-binding mitochondrial carrier protein Aralar2	SLC25A13	31429.8	10.4778	6.35328	5.29505	4.27038	7.38226	14.8915
Q9Y2V2	1	4566.74	7434.58	3326.45	1082.5	5046.82	7477.07	Calcium-regulated heat-stable protein 1	CARHSP1	5109.26	1.07164	1.74461	0.780593	0.254021	1.1843	1.75459
Q9HB71	3	35286.3	19732.6	19733	4297.62	23058.7	46385.9	Calcyclin-binding protein	CACYBP	24917.3	8.28036	4.6305	4.63058	1.00849	5.41099	10.885
Q05682	3	21756.1	19129.4	13279.2	3594.93	16126.2	28210.1	Caldesmon	CALD1	18054.9	5.10534	4.48894	3.11613	0.843593	3.78421	6.61984
P0DP23	0	95863.4	54288.8	45099.3	33254.7	76224.1	148042	Calmodulin-1	CALM1	65083.8	22.4955	12.7395	10.5831	7.80362	17.8869	34.7399
Q5T5Y3	0	3838.51	2517.63	1898.8	388.091	2036.43	4046	Calmodulin-regulated spectrin-associated protein 1	CAMSAP1	2751.65	0.900752	0.590793	0.445577	0.0910702	0.477872	0.949443
P27824	12	98548.4	84189.7	62366.3	36591.9	75251.7	140768	Calnexin	CANX	81701.5	23.1256	19.7561	14.635	8.58674	17.6587	33.0329
P07384	5	30528.1	19466	22268.7	5081.48	23571.3	48910.8	Calpain-1 catalytic subunit	CAPN1	24087.6	7.1638	4.56794	5.22562	1.19243	5.53128	11.4775
P17655	3	9318.65	7296.6	6092.4	1739.86	7976.27	12240.6	Calpain-2 catalytic subunit	CAPN2	7569.22	2.18673	1.71224	1.42966	0.408279	1.87173	2.8724
P20810	2	7128.83	4843.84	4222.53	1442.05	5058.24	9019.42	Calpastatin	CAST	5398.4	1.67287	1.13667	0.990868	0.338395	1.18698	2.11652
Q15417	1	6330.27	3695.98	3541.44	1283.7	3795.16	8081.6	Calponin-3	CNN3	4522.57	1.48547	0.867308	0.831043	0.301236	0.890581	1.89644
P27797	8	109568	83303.5	72931.4	32105.1	71689.8	133377	Calreticulin	CALR	88601	25.7115	19.5482	17.1142	7.53385	16.8229	31.2986
O43852	10	65199.2	44965.8	39000.6	25571.5	42745	89262.7	Calumenin	CALU	49721.9	15.2998	10.5518	9.15197	6.00066	10.0306	20.9466
P10644	3	20531.2	13740	11496.1	2226.23	10496	18335.7	cAMP-dependent protein kinase type I-alpha regulatory subunit	PRKAR1A	15255.8	4.8179	3.22426	2.69769	0.522411	2.463	4.30268
P13861	4	46376.1	28853.9	24809.9	7992.36	29868.6	56982.1	cAMP-dependent protein kinase type II-alpha regulatory subunit	PRKAR2A	33346.7	10.8827	6.77092	5.82195	1.8755	7.00903	13.3716
Q9BSD7	2	7520.37	4878.15	4362.92	506.626	4950.64	9777.5	Cancer-related nucleoside-triphosphatase	NTPCR	5587.15	1.76475	1.14472	1.02381	0.118886	1.16173	2.29441
P30622	1	7491.52	5330.23	3398.29	1528.96	5079.33	10461.3	CAP-Gly domain-containing linker protein 1	CLIP1	5406.68	1.75798	1.2508	0.79745	0.35879	1.19193	2.45486
Q14444	3	27273.8	21850	15714.9	3238.99	16033	29971	Caprin-1	CAPRIN1	21612.9	6.40013	5.12736	3.6877	0.760069	3.76234	7.03307
Q8N1G2	2	7202.35	3884.22	3916.6	1129.65	5207.38	8624.33	Cap-specific mRNA (nucleoside-2'-O-)-methyltransferase 1	CMTR1	5001.06	1.69012	0.911479	0.919077	0.265086	1.22197	2.0238
P00918	5	36616.5	28720.7	25434.4	5860.7	33643.3	58476.4	Carbonic anhydrase 2	CA2	30257.2	8.59251	6.73967	5.96848	1.37529	7.8948	13.7222
P35219	1	1974.21	1260.03	970.685	464.157	1258.5	2167.96	Carbonic anhydrase-related protein	CA8	1401.64	0.463273	0.295681	0.227783	0.10892	0.295322	0.508739
P16152	5	35897	20180.2	19289.5	6328.35	27252.3	47071.2	Carbonyl reductase [NADPH] 1	CBR1	25122.2	8.42367	4.73553	4.5265	1.48502	6.39508	11.0458
O75976	3	21826	15339.1	13074	4623.4	12842.4	23451.2	Carboxypeptidase D	CPD	16746.4	5.12173	3.59952	3.06797	1.08494	3.01362	5.50312
O75718	2	9555.72	6633.25	5698.32	2574.6	7178.82	11627.6	Cartilage-associated protein	CRTAP	7295.76	2.24237	1.55657	1.33718	0.604162	1.6846	2.72857
P48730	1	5316.62	4461.88	2747.41	419.958	2487.3	4664.97	Casein kinase I isoform delta	CSNK1D	4175.3	1.24761	1.04703	0.644712	0.0985483	0.583676	1.09469
P49674	4	14420.4	11049.4	8762.79	1868.58	7110.87	14535.4	Casein kinase I isoform epsilon	CSNK1E	11410.9	3.38392	2.59287	2.05629	0.438485	1.66865	3.4109
P68400	0	10522.3	5539.6	5053.93	1639.39	6487.21	13037.9	Casein kinase II subunit alpha	CSNK2A1	7038.6	2.46918	1.29993	1.18597	0.384702	1.5223	3.05949
P19784	4	11169.8	6664.86	5443.73	1792.89	6832.24	14705.7	Casein kinase II subunit alpha'	CSNK2A2	7759.46	2.62113	1.56399	1.27744	0.420724	1.60327	3.45088
Q9H078	2	11767	8744.43	6996.95	3049.85	7807.07	13219.3	Caseinolytic peptidase B protein homolog	CLPB	9169.45	2.76126	2.05199	1.64192	0.715685	1.83202	3.10207
Q8WXE0	0	15145.8	8321.35	11102.2	1934.36	11594.3	17612.3	Caskin-2	CASKIN2	11523.1	3.55415	1.95271	2.60526	0.453921	2.72075	4.13293
P31944	1	1747.75	2383.72	16118.6	1222.94	1569.88	2573.35	Caspase-14	CASP14	6750.01	0.410131	0.55937	3.78242	0.286978	0.368392	0.603867
P04040	3	11686.2	7485.56	7075.57	4509.52	9290.52	16729.4	Catalase	CAT	8749.1	2.7423	1.75658	1.66037	1.05821	2.18013	3.92576
P21964	4	37573	18954.8	22504.9	6247.54	21317.5	40541.1	Catechol O-methyltransferase	COMT	26344.2	8.81696	4.44798	5.28104	1.46606	5.00242	9.51347
P35221	2	11732.4	7713.66	6132.52	2069.38	7592.28	11454.7	Catenin alpha-1	CTNNA1	8526.18	2.75314	1.8101	1.43907	0.485604	1.78162	2.68798
P35222	2	271.175	1	1	1	216.145	374.76	Catenin beta-1	CTNNB1	91.0583	0.0636345	0.000234662	0.000234662	0.000234662	0.050721	0.0879419
O60716	10	58857.2	44870.2	30369	8864.28	31378.3	63984	Catenin delta-1	CTNND1	44698.8	13.8116	10.5293	7.12645	2.08011	7.36329	15.0146
P07858	1	2181.99	2052.31	1802.94	1	1342.18	3175.37	Cathepsin B	CTSB	2012.41	0.51203	0.4816	0.423082	0.000234662	0.314959	0.745139
P07339	1	4120.8	3473.15	4766.71	1340.24	2897.1	4442.52	Cathepsin D	CTSD	4120.22	0.966996	0.815017	1.11857	0.314504	0.679839	1.04249
O60911	0	5366.74	4207.01	5222.07	971.291	3468.28	6040.68	Cathepsin L2	CTSV	4931.94	1.25937	0.987225	1.22542	0.227925	0.813873	1.41752
P20645	1	510.721	7210.11	1338.38	931.674	1990.02	1943.46	Cation-dependent mannose-6-phosphate receptor	M6PR	3019.74	0.119847	1.69194	0.314068	0.218629	0.466982	0.456057
P52569	1	6710.12	4801.62	4027.07	1298.01	4376.85	9023.19	Cationic amino acid transporter 2	SLC7A2	5179.61	1.57461	1.12676	0.945001	0.304595	1.02708	2.1174
P11717	10	49117.8	30901.2	25514.1	13034.3	34099.5	64191.1	Cation-independent mannose-6-phosphate receptor	IGF2R	35177.7	11.5261	7.25135	5.9872	3.05865	8.00186	15.0632
A5YKK6	4	19203.7	12982.8	10079.2	2699.27	12059.3	19943.1	CCR4-NOT transcription complex subunit 1	CNOT1	14088.6	4.50637	3.04657	2.36521	0.633415	2.82985	4.67989
O75175	2	4745.79	3109.14	2636.72	673.933	3289.6	5252.4	CCR4-NOT transcription complex subunit 3	CNOT3	3497.22	1.11366	0.729598	0.618738	0.158147	0.771944	1.23254
Q13740	1	998.001	463.483	1546.69	1	599.405	1043.51	CD166 antigen	ALCAM	1002.72	0.234193	0.108762	0.362949	0.000234662	0.140658	0.244873
O95400	6	17614.7	12788.1	9515.72	2087.84	10797.8	20184.9	CD2 antigen cytoplasmic tail-binding protein 2	CD2BP2	13306.2	4.13351	3.00088	2.23298	0.489938	2.53384	4.73663
Q9Y5K6	3	14512.6	10323.4	7952.96	1925.37	8799.21	17363.1	CD2-associated protein	CD2AP	10929.6	3.40555	2.42251	1.86626	0.451811	2.06484	4.07445
Q15642	1	4837	5428.49	3814.29	1351.82	5429.99	7505.69	Cdc42-interacting protein 4	TRIP10	4693.26	1.13506	1.27386	0.895069	0.317222	1.27421	1.7613
Q9NZ45	1	2237.57	1711.89	1289.79	1	1366.96	2509.9	CDGSH iron-sulfur domain-containing protein 1	CISD1	1746.42	0.525074	0.401716	0.302665	0.000234662	0.320774	0.588979
Q8N5K1	3	11282.7	6448.06	6371.65	2588.44	6827.87	13071.1	CDGSH iron-sulfur domain-containing protein 2	CISD2	8034.13	2.64762	1.51312	1.49519	0.60741	1.60224	3.06728
Q96JB5	4	12892.3	7904.71	7448.85	3045.51	7710.62	15143.4	CDK5 regulatory subunit-associated protein 3	CDK5RAP3	9415.29	3.02534	1.85494	1.74796	0.714666	1.80939	3.55358
Q96HQ2	1	5176.25	3406.88	3334.49	833.861	3515.77	5758.82	CDKN2AIP N-terminal-like protein	CDKN2AIPNL	3972.54	1.21467	0.799467	0.782478	0.195676	0.825019	1.35138
O14735	3	16344.8	11398.8	9868.91	4129.66	13152.3	21295.9	CDP-diacylglycerol--inositol 3-phosphatidyltransferase	CDIPT	12537.5	3.8355	2.67487	2.31586	0.969074	3.08635	4.99734
Q8N163	7	22099.4	14267.1	12471.1	2965.22	12134.4	24667.3	Cell cycle and apoptosis regulator protein 2	CCAR2	16279.2	5.1859	3.34794	2.92649	0.695826	2.84749	5.78848
Q9NV96	1	4879.59	3102.52	2622.47	979.558	2781.22	5318.1	Cell cycle control protein 50A	TMEM30A	3534.86	1.14505	0.728044	0.615393	0.229865	0.652648	1.24796
Q99459	6	29770.6	27483.8	17336.8	4683.48	23543.7	41671.6	Cell division cycle 5-like protein	CDC5L	24863.7	6.98603	6.4494	4.06829	1.09904	5.52482	9.77876
Q8IX12	5	51487.6	33226.4	29176.1	8932.82	32352.9	61860.9	Cell division cycle and apoptosis regulator protein 1	CCAR1	37963.4	12.0822	7.79697	6.84654	2.09619	7.592	14.5164
Q9UJX2	1	4218.16	3327.66	2403.34	511.794	2676.81	4370.91	Cell division cycle protein 23 homolog	CDC23	3316.39	0.989843	0.780875	0.563973	0.120099	0.628145	1.02569
P43121	1	2623.65	1770.69	1113.89	391.301	1971.68	4244.31	Cell surface glycoprotein MUC18	MCAM	1836.08	0.615671	0.415514	0.261389	0.0918236	0.462678	0.995979
P29373	0	21754.8	11065	16434.5	3205.55	14674.9	25204.7	Cellular retinoic acid-binding protein 2	CRABP2	16418.1	5.10504	2.59653	3.85655	0.752222	3.44363	5.9146
P04637	2	12849.7	7577.69	6349.79	1378.73	6069.52	12741.1	Cellular tumor antigen p53	TP53	8925.71	3.01533	1.7782	1.49005	0.323535	1.42429	2.98985
P41208	2	790.498	258.418	689.15	1	378.708	937.486	Centrin-2	CETN2	579.355	0.1855	0.060641	0.161717	0.000234662	0.0888683	0.219993
P49454	3	13385	8900.06	8156.53	1211.58	5370.73	12569.1	Centromere protein F	CENPF	10147.2	3.14095	2.08851	1.91403	0.284313	1.26031	2.94949
Q5SW79	5	26837.6	20521.6	13824.8	3566.32	17930.9	31338.5	Centrosomal protein of 170 kDa	CEP170	20394.7	6.29776	4.81565	3.24415	0.83688	4.20771	7.35396
Q9C0F1	1	1518.76	1217.73	881.623	274.005	829.478	1462.35	Centrosomal protein of 44 kDa	CEP44	1206.04	0.356395	0.285755	0.206884	0.0642986	0.194647	0.343158
Q96G23	2	13889.5	7849.66	7607.47	4321.17	7962.58	16347.1	Ceramide synthase 2	CERS2	9782.21	3.25934	1.84202	1.78519	1.01402	1.86852	3.83605
O75503	1	1366.77	832.516	885.047	220.439	1165.44	1523.53	Ceroid-lipofuscinosis neuronal protein 5	CLN5	1028.11	0.320729	0.19536	0.207687	0.0517286	0.273485	0.357514
Q9HD42	1	6766.23	5287.97	4184.13	1141.87	3173.91	6043.57	Charged multivesicular body protein 1a	CHMP1A	5412.78	1.58778	1.24089	0.981857	0.267954	0.744797	1.4182
O43633	1	1497.17	979.381	1497.68	1	1073.68	2437.73	Charged multivesicular body protein 2a	CHMP2A	1324.74	0.351328	0.229824	0.35145	0.000234662	0.251951	0.572042
Q9UQN3	5	40020.6	29269	22724.8	5772.93	20566.4	43888.4	Charged multivesicular body protein 2b	CHMP2B	30671.5	9.39132	6.86834	5.33265	1.35469	4.82616	10.2989
Q9BY43	1	3529.16	2189.16	2041.32	635.177	1972.37	4832.74	Charged multivesicular body protein 4a	CHMP4A	2586.55	0.82816	0.513714	0.47902	0.149052	0.462841	1.13406
Q9H444	4	29526.4	19336.8	17718.4	3836.06	12579.1	25062.2	Charged multivesicular body protein 4b	CHMP4B	22193.9	6.92872	4.53761	4.15784	0.900178	2.95185	5.88114
Q9NZZ3	3	168.73	131.729	138.215	1	1	492.52	Charged multivesicular body protein 5	CHMP5	146.225	0.0395945	0.0309119	0.0324339	0.000234662	0.000234662	0.115576
Q96FZ7	2	6358.88	3782.54	3065.51	1526.1	3904.87	7386.85	Charged multivesicular body protein 6	CHMP6	4402.31	1.49219	0.887619	0.71936	0.358119	0.916325	1.73341
Q96S66	1	3650.43	3196.16	1970.26	1080.73	2616.17	5769.11	Chloride channel CLIC-like protein 1	CLCC1	2938.95	0.856618	0.750017	0.462346	0.253607	0.613916	1.35379
O00299	1	6194.56	6985.73	4114.69	1294.06	5897.07	9997.29	Chloride intracellular channel protein 1	CLIC1	5764.99	1.45363	1.63929	0.965562	0.303667	1.38382	2.34599
Q8NE62	1	2810.83	1943.45	1413.64	366.562	1631.55	3453.25	Choline dehydrogenase, mitochondrial	CHDH	2055.97	0.659595	0.456055	0.331727	0.0860183	0.382863	0.810348
P49585	2	14941.1	11185	8936.21	2308.34	10280.9	18835	Choline-phosphate cytidylyltransferase A	PCYT1A	11687.4	3.50611	2.62471	2.09699	0.541679	2.41253	4.41986
Q13112	1	3970.22	3653.51	2072.15	1143.06	3139.17	7419.52	Chromatin assembly factor 1 subunit B	CHAF1B	3231.96	0.93166	0.857339	0.486256	0.268232	0.736644	1.74108
Q9Y3Y2	7	13482.6	10601.5	7356.41	4412.08	10876.7	19998	Chromatin target of PRMT1 protein	CHTOP	10480.1	3.16385	2.48776	1.72627	1.03535	2.55234	4.69278
Q13185	3	10462.6	5675.24	7361.13	1517.91	6344.48	12424.8	Chromobox protein homolog 3	CBX3	7832.99	2.45517	1.33176	1.72738	0.356196	1.48881	2.91563
Q9HC52	2	11520	7687.19	6008.27	1032.64	5317.94	10015.9	Chromobox protein homolog 8	CBX8	8405.15	2.7033	1.80389	1.40991	0.242321	1.24792	2.35035
Q86WJ1	4	19147.3	13361.2	11129.8	1994.67	9454.25	17859.1	Chromodomain-helicase-DNA-binding protein 1-like	CHD1L	14546.1	4.49316	3.13538	2.61175	0.468074	2.21856	4.19086
Q14839	13	60714.5	38154.1	33416.5	6186.15	35008.9	69404.1	Chromodomain-helicase-DNA-binding protein 4	CHD4	44095	14.2474	8.95331	7.84158	1.45165	8.21526	16.2865
Q8WVB6	1	11350.7	7930.77	6538.16	1439.19	7170.3	12344.5	Chromosome transmission fidelity protein 18 homolog	CHTF18	8606.54	2.66358	1.86105	1.53426	0.337724	1.6826	2.8968
Q9Y6A4	1	11699.2	6318.95	6633.59	1630.94	7486.11	15091.1	Cilia- and flagella-associated protein 20	CFAP20	8217.24	2.74536	1.48282	1.55665	0.38272	1.75671	3.5413
P57076	2	1169.95	625.696	565.575	1	615.767	1225.22	Cilia- and flagella-associated protein 298	CFAP298	787.073	0.274543	0.146827	0.132719	0.000234662	0.144497	0.287513
O75390	15	138303	78189	76207.8	43179.7	83653.2	167016	Citrate synthase, mitochondrial	CS	97566.7	32.4546	18.348	17.8831	10.1326	19.6302	39.1924
O14578	1	2314.52	1884.82	1431.78	231.651	1496.82	2804.74	Citron Rho-interacting kinase	CIT	1877.04	0.54313	0.442296	0.335985	0.0543597	0.351247	0.658166
O60271	2	9240.33	8039.61	5955.22	1155.93	7472.48	12689.5	C-Jun-amino-terminal kinase-interacting protein 4	SPAG9	7745.05	2.16836	1.88659	1.39747	0.271253	1.75351	2.97775
Q9NX76	1	1572.91	1161.21	1419.33	623.747	1309.03	1670.53	CKLF-like MARVEL transmembrane domain-containing protein 6	CMTM6	1384.48	0.369102	0.272491	0.333064	0.14637	0.30718	0.39201
Q00610	25	105530	66691.7	59202.7	14162.1	68744.5	124594	Clathrin heavy chain 1	CLTC	77141.6	24.764	15.65	13.8926	3.3233	16.1317	29.2375
Q14677	2	21536.3	17357.9	14746.1	3678.72	15076.3	25379.4	Clathrin interactor 1	CLINT1	17880.1	5.05376	4.07325	3.46035	0.863256	3.53784	5.95558
P09496	5	42622.6	36178.8	27849.9	3309.38	30486.5	53477.8	Clathrin light chain A	CLTA	35550.4	10.0019	8.48979	6.53531	0.776585	7.15404	12.5492
P09497	4	31656.5	30944.5	20491.4	5266.11	25228.5	46923.5	Clathrin light chain B	CLTB	27697.5	7.42859	7.2615	4.80856	1.23576	5.92017	11.0112
Q10570	5	19039.9	11555.5	11697.8	2632.63	13401.5	25015	Cleavage and polyadenylation specificity factor subunit 1	CPSF1	14097.7	4.46794	2.71165	2.74503	0.617779	3.14484	5.87008
Q9P2I0	4	14252.5	9694.22	7974.26	1347.89	9172.66	19856.8	Cleavage and polyadenylation specificity factor subunit 2	CPSF2	10640.3	3.34453	2.27487	1.87126	0.3163	2.15248	4.65964
Q9UKF6	3	13705.3	8011.44	6761.17	1984.61	8342.59	16969.2	Cleavage and polyadenylation specificity factor subunit 3	CPSF3	9492.64	3.21612	1.87998	1.58659	0.465713	1.95769	3.98203
O43809	2	9204.61	12000.3	6000.07	1649.08	7152.96	11113.5	Cleavage and polyadenylation specificity factor subunit 5	NUDT21	9068.34	2.15997	2.81602	1.40799	0.386976	1.67853	2.60791
Q16630	9	37354	29745.6	20165.8	4841.21	24072	44636.1	Cleavage and polyadenylation specificity factor subunit 6	CPSF6	29088.4	8.76556	6.98018	4.73214	1.13605	5.64879	10.4744
Q8N684	4	16144.1	11734.6	9506.06	2226.5	10185.8	17853.4	Cleavage and polyadenylation specificity factor subunit 7	CPSF7	12461.6	3.78841	2.75366	2.23071	0.522475	2.39023	4.18952
Q05048	4	7842.95	5349.79	5257.56	1468.39	5686.18	10707	Cleavage stimulation factor subunit 1	CSTF1	6150.1	1.84044	1.25539	1.23375	0.344576	1.33433	2.51252
P33240	4	44159.4	42612.4	26457.9	9306.86	38354.1	71284.1	Cleavage stimulation factor subunit 2	CSTF2	37743.2	10.3626	9.99953	6.20866	2.18397	9.00025	16.7277
O96005	1	7915.68	4408.68	4040.16	1901.4	4266.19	7859.54	Cleft lip and palate transmembrane protein 1	CLPTM1	5454.84	1.85751	1.03455	0.948073	0.446186	1.00111	1.84434
Q96KA5	1	1332.66	719.002	626.216	356.884	961.344	1746.38	Cleft lip and palate transmembrane protein 1-like protein	CLPTM1L	892.626	0.312725	0.168723	0.146949	0.0837472	0.225591	0.40981
Q7Z460	1	3730.13	3155.85	2111.72	805.385	2860	4055.51	CLIP-associating protein 1	CLASP1	2999.23	0.87532	0.740559	0.495541	0.188993	0.671133	0.951674
O75122	4	14969.9	10773	8963.73	2879.5	10113.7	19040.5	CLIP-associating protein 2	CLASP2	11568.9	3.51286	2.52801	2.10345	0.67571	2.3733	4.46809
Q8N2M8	1	2342.08	1922.9	1169.08	712.261	1788.12	3359.79	CLK4-associating serine/arginine rich protein	CLASRP	1811.35	0.549599	0.451231	0.274338	0.167141	0.419604	0.788415
O75153	3	8331.53	6354.02	4516.99	1213.46	5049.44	9766.34	Clustered mitochondria protein homolog	CLUH	6400.84	1.95509	1.49105	1.05997	0.284754	1.18491	2.29179
Q99417	1	10568.5	5914.03	5547.46	2875.72	6301.89	15287.2	c-Myc-binding protein	MYCBP	7343.32	2.48002	1.3878	1.30178	0.674823	1.47882	3.58734
Q14019	1	11891.1	7522.56	6088.16	1095.62	7901.78	13624.4	Coactosin-like protein	COTL1	8500.6	2.79039	1.76526	1.42866	0.2571	1.85425	3.19713
P53621	9	75925.5	44482.2	41533.3	9862.49	47557	91025.3	Coatomer subunit alpha	COPA	53980.4	17.8168	10.4383	9.7463	2.31435	11.1598	21.3602
P35606	10	42812.6	25039.2	23755.2	5357	27008.6	46397.9	Coatomer subunit beta'	COPB2	30535.7	10.0465	5.87575	5.57445	1.25709	6.33789	10.8878
P48444	2	9086.96	5642.76	4907.69	1712.69	6178.89	10923.2	Coatomer subunit delta	ARCN1	6545.8	2.13236	1.32414	1.15165	0.401903	1.44995	2.56327
O14579	1	2545.87	1100.65	1288.86	325.99	1529.72	2749.63	Coatomer subunit epsilon	COPE	1645.12	0.597418	0.25828	0.302446	0.0764975	0.358968	0.645233
Q9Y678	7	43044.5	25675.2	23799.8	7156.54	26571.4	48880.5	Coatomer subunit gamma-1	COPG1	30839.8	10.1009	6.02499	5.58492	1.67937	6.2353	11.4704
P61923	6	40407.5	19582.5	22474.4	5527.32	23376.1	44023.7	Coatomer subunit zeta-1	COPZ1	27488.1	9.4821	4.59527	5.27389	1.29705	5.48548	10.3307
P23528	4	69536.2	43912.9	40974.9	8224.85	48051.9	79677.5	Cofilin-1	CFL1	51474.7	16.3175	10.3047	9.61526	1.93006	11.276	18.6973
Q9Y281	1	14782.4	7729.43	7783.98	1462.51	9171.48	17623.6	Cofilin-2	CFL2	10098.6	3.46887	1.8138	1.8266	0.343195	2.1522	4.1356
Q6P1N0	3	7969.28	6042.81	4392.4	1137.54	6142.32	10293.6	Coiled-coil and C2 domain-containing protein 1A	CC2D1A	6134.83	1.87009	1.41802	1.03073	0.266938	1.44137	2.41553
Q5T0F9	1	6577.76	7218.37	4862	2335.34	5483.52	9194.74	Coiled-coil and C2 domain-containing protein 1B	CC2D1B	6219.38	1.54355	1.69388	1.14093	0.548016	1.28677	2.15766
Q8IWD4	1	3412.61	2784.5	1984.9	589.034	2346.07	4173.98	Coiled-coil domain-containing protein 117	CCDC117	2727.33	0.800809	0.653416	0.465781	0.138224	0.550533	0.979475
Q8WUD4	2	3087.06	4517.02	2147.55	419.541	3872.89	5153.11	Coiled-coil domain-containing protein 12	CCDC12	3250.54	0.724415	1.05997	0.503949	0.0984505	0.908821	1.20924
Q96CT7	13	95316.1	74851.8	56060.9	22344.5	76557.5	139948	Coiled-coil domain-containing protein 124	CCDC124	75409.6	22.3671	17.5649	13.1554	5.24341	17.9652	32.8406
O60826	3	4728.75	3682.04	2453.8	493.378	3130.8	5997.54	Coiled-coil domain-containing protein 22	CCDC22	3621.53	1.10966	0.864034	0.575813	0.115777	0.734681	1.4074
Q96MW1	1	2805.47	2043.98	1689.65	415.668	2131.27	3636.79	Coiled-coil domain-containing protein 43	CCDC43	2179.7	0.658338	0.479644	0.396496	0.0975415	0.500129	0.853418
Q8IVM0	2	8788.26	7732.13	5318.39	1013.65	5299.24	11198.2	Coiled-coil domain-containing protein 50	CCDC50	7279.59	2.06227	1.81444	1.24802	0.237866	1.24353	2.62779
Q16204	2	8641	6244.19	4439.82	2255.34	6946.03	12487.9	Coiled-coil domain-containing protein 6	CCDC6	6441.67	2.02772	1.46528	1.04186	0.529243	1.62997	2.93045
Q9H6F5	1	1	1	1	1	1	1	Coiled-coil domain-containing protein 86	CCDC86	1	0.000234662	0.000234662	0.000234662	0.000234662	0.000234662	0.000234662
O75534	8	60379.4	38543.8	33491.6	6235.25	28636.6	57883.5	Cold shock domain-containing protein E1	CSDE1	44138.3	14.1687	9.04478	7.85921	1.46318	6.71992	13.5831
Q14011	4	15831.7	12169.3	7231.13	2810.96	8257.73	17664.7	Cold-inducible RNA-binding protein	CIRBP	11744	3.7151	2.85566	1.69687	0.659626	1.93778	4.14524
P12109	1	4678.16	2382.76	2346.39	1141.87	1909.44	3343.34	Collagen alpha-1(VI) chain	COL6A1	3135.77	1.09779	0.559145	0.550608	0.267953	0.448074	0.784554
Q07021	33	64951.7	58781.1	40915.8	19547.2	46722.9	85949.8	Complement component 1 Q subcomponent-binding protein, mitochondrial	C1QBP	54882.9	15.2417	13.7937	9.6014	4.58699	10.9641	20.1692
Q9H845	3	14003.4	9708.98	8147.94	4479.49	9765.36	18018.9	Complex I assembly factor ACAD9, mitochondrial	ACAD9	10620.1	3.28607	2.27833	1.91201	1.05117	2.29156	4.22836
Q15003	6	37602.6	25475.7	20715.1	6171.75	28289.8	47112.9	Condensin complex subunit 2	NCAPH	27931.1	8.8239	5.97819	4.86104	1.44828	6.63855	11.0556
P42695	4	12189.1	8709.99	6692.29	2185.21	6710.02	14019.6	Condensin-2 complex subunit D3	NCAPD3	9197.12	2.86031	2.04391	1.57043	0.512787	1.57459	3.28986
Q86XI2	1	7902.93	5615.86	4186.11	994.61	4556.61	8199.03	Condensin-2 complex subunit G2	NCAPG2	5901.63	1.85452	1.31783	0.982321	0.233397	1.06926	1.924
P61201	1	7075.05	4795.72	4681.23	1258.44	5220.28	8909.79	COP9 signalosome complex subunit 2	COPS2	5517.33	1.66025	1.12537	1.09851	0.295308	1.225	2.09079
Q9BT78	4	11333.2	8413.57	7396.49	1718.7	9351.31	14992.9	COP9 signalosome complex subunit 4	COPS4	9047.75	2.65947	1.97435	1.73568	0.403315	2.1944	3.51826
Q92905	1	6049.68	5062.67	4013.93	1072.37	5795.56	7656.95	COP9 signalosome complex subunit 5	COPS5	5042.09	1.41963	1.18802	0.941916	0.251644	1.36	1.7968
Q9UBW8	1	4198.76	3127.91	2519.95	604.668	3377.57	5093.57	COP9 signalosome complex subunit 7a	COPS7A	3282.21	0.985291	0.734003	0.591336	0.141893	0.792588	1.19527
Q9H9Q2	1	2014.97	1427.56	814.961	235.578	1509.89	2253	COP9 signalosome complex subunit 7b	COPS7B	1419.16	0.472838	0.334993	0.191241	0.0552814	0.354314	0.528694
Q99627	1	3057.7	2561.85	1856.82	429.294	2524.05	3692.88	COP9 signalosome complex subunit 8	COPS8	2492.13	0.717527	0.601169	0.435726	0.100739	0.592299	0.866579
Q8WXC6	2	235.303	244.852	1	1	1	503.691	COP9 signalosome complex subunit 9	COPS9	160.385	0.0552167	0.0574575	0.000234662	0.000234662	0.000234662	0.118197
Q99829	4	22165.9	14738.6	13904.4	8041.92	18929	32223	Copine-1	CPNE1	16936.3	5.2015	3.45858	3.26283	1.88713	4.44192	7.56152
O75131	6	32390.7	18731.1	17663.4	12383.1	27520.3	53804.8	Copine-3	CPNE3	22928.4	7.60086	4.39548	4.14494	2.90584	6.45797	12.6259
Q96A23	1	1139.25	789.435	548.886	208.681	542.081	1561.13	Copine-4	CPNE4	825.858	0.26734	0.18525	0.128803	0.0489696	0.127206	0.366339
Q9NTM9	2	14481	8600.46	9091.84	6810.94	14018	25175.3	Copper homeostasis protein cutC homolog	CUTC	10724.4	3.39814	2.0182	2.13351	1.59827	3.28949	5.90769
Q13951	2	11894.2	8964.82	6900.32	1765.05	9274.15	13936.7	Core-binding factor subunit beta	CBFB	9253.13	2.79113	2.1037	1.61924	0.414191	2.17629	3.27042
P22528	0	1580.97	1995.8	11038.7	377.5	934.743	2417.71	Cornifin-B	SPRR1B	4871.83	0.370994	0.468339	2.59037	0.088585	0.219349	0.567344
Q9BR76	3	22236.8	13347	12129.8	3820.69	15093.3	26360.8	Coronin-1B	CORO1B	15904.5	5.21812	3.13203	2.84641	0.896571	3.54183	6.18588
Q9ULV4	1	1834.25	1057.63	1096.48	226.778	961.719	1996.66	Coronin-1C	CORO1C	1329.45	0.430428	0.248185	0.257302	0.0532161	0.225679	0.46854
Q96EY8	1	1	1	1	1	1	1	Corrinoid adenosyltransferase	MMAB	1	0.000234662	0.000234662	0.000234662	0.000234662	0.000234662	0.000234662
P78310	1	3976.78	4365.69	3017.8	1296.53	3979.01	5175.16	Coxsackievirus and adenovirus receptor	CXADR	3786.76	0.933199	1.02446	0.708164	0.304248	0.933724	1.21441
Q9UEE9	5	27718.4	20936	17015.2	5444.97	21021.1	43230.1	Craniofacial development protein 1	CFDP1	21889.9	6.50447	4.9129	3.99282	1.27773	4.93287	10.1445
P12277	47	218723	131177	122553	25658.9	159395	285915	Creatine kinase B-type	CKB	157484	51.3261	30.7824	28.7585	6.02118	37.4039	67.0935
P12532	7	21126.9	14839.9	13181.8	6858.86	14037.6	26847.5	Creatine kinase U-type, mitochondrial	CKMT1A	16382.9	4.95769	3.48236	3.09327	1.60952	3.2941	6.30009
P46109	4	14751.5	10489.3	10958.3	3040.23	11047.4	19908.1	Crk-like protein	CRKL	12066.4	3.46163	2.46145	2.57149	0.713427	2.5924	4.67168
A4D2H0	0	3377.54	3035.45	2550.81	1062.79	2786.09	4910.5	cTAGE family member 15	CTAGE15	2987.94	0.792582	0.712306	0.598579	0.249396	0.653791	1.15231
O95476	1	4751.63	4953.32	8379.32	1775.62	3617.85	5187.25	CTD nuclear envelope phosphatase 1	CTDNEP1	6028.09	1.11503	1.16236	1.96631	0.416671	0.848973	1.21725
Q13363	1	18422.2	12999.6	10700.3	2418.55	12299.3	20285.9	C-terminal-binding protein 1	CTBP1	14040.7	4.32298	3.05051	2.51095	0.567542	2.88617	4.76032
P17812	5	42216.4	27067.6	24894.6	5760.99	29193.6	53422.8	CTP synthase 1	CTPS1	31392.8	9.90658	6.35174	5.84182	1.35189	6.85063	12.5363
Q92879	1	13011.6	8144.98	6524.15	1266.93	7145.57	15222	CUGBP Elav-like family member 1	CELF1	9226.92	3.05334	1.91132	1.53097	0.297302	1.6768	3.57203
Q13616	1	2576.17	1415.41	1610.02	385.422	1983.49	3081.83	Cullin-1	CUL1	1867.2	0.60453	0.332143	0.377811	0.0904441	0.46545	0.723189
Q13620	1	3028.59	1976.87	2005.49	464.748	2602.73	3987.41	Cullin-4B	CUL4B	2336.98	0.710695	0.463896	0.470613	0.109059	0.610761	0.935694
Q93034	1	4020.42	3351.08	2363.23	392.476	2495.64	4008.43	Cullin-5	CUL5	3244.91	0.94344	0.786372	0.55456	0.0920992	0.585633	0.940627
Q86VP6	4	40803	26897.7	25347.7	7074.82	30762.9	53247.5	Cullin-associated NEDD8-dissociated protein 1	CAND1	31016.1	9.57491	6.31188	5.94815	1.66019	7.21888	12.4952
P18850	1	3449.84	3526.28	2191.69	462.527	2512.15	3158.31	Cyclic AMP-dependent transcription factor ATF-6 alpha	ATF6	3055.93	0.809546	0.827485	0.514306	0.108537	0.589505	0.741136
P16220	1	2154.67	2106.1	1510.41	374.176	1586.06	3061.52	Cyclic AMP-responsive element-binding protein 1	CREB1	1923.72	0.505619	0.494222	0.354435	0.087805	0.372189	0.718422
P06493	3	63627.1	35428.6	32917.9	6936.4	33355.4	63452.7	Cyclin-dependent kinase 1	CDK1	43991.2	14.9309	8.31376	7.72458	1.62771	7.82724	14.89
Q9NYV4	1	11715.5	10720.2	5820.46	2109.31	8332.91	14503.6	Cyclin-dependent kinase 12	CDK12	9418.72	2.74918	2.51562	1.36584	0.494975	1.95542	3.40345
Q14004	1	2780.41	3698.52	8017.13	2054.52	2039.91	3862.1	Cyclin-dependent kinase 13	CDK13	4832.02	0.652457	0.867903	1.88132	0.482118	0.47869	0.906289
P24941	2	6346.44	4508.49	3566.42	914.077	4401.88	7588.97	Cyclin-dependent kinase 2	CDK2	4807.12	1.48927	1.05797	0.836904	0.214499	1.03295	1.78084
P50750	1	1710.54	1007.55	771.118	1	1000.38	2228.49	Cyclin-dependent kinase 9	CDK9	1163.07	0.401399	0.236434	0.180952	0.000234662	0.234751	0.522943
P61024	1	6720.72	4905.24	4899.87	720.836	3179.34	4536.9	Cyclin-dependent kinases regulatory subunit 1	CKS1B	5508.61	1.5771	1.15107	1.14981	0.169153	0.746071	1.06464
Q00535	2	16686.7	9078.38	8649.18	2189.69	9476.71	17060.3	Cyclin-dependent-like kinase 5	CDK5	11471.4	3.91575	2.13035	2.02963	0.513838	2.22383	4.00341
O75909	2	5288.3	3748.86	2850.66	689.635	2728.19	6011.34	Cyclin-K	CCNK	3962.61	1.24096	0.879717	0.668942	0.161831	0.640203	1.41063
P22674	1	1640.74	1335.67	1046.73	372.73	1296.19	2678.68	Cyclin-O	CCNO	1341.04	0.385019	0.313431	0.245628	0.0874656	0.304167	0.628585
Q8N7R7	2	13440.2	7815.69	7026.88	1971.1	8413.97	15760.6	Cyclin-Y-like protein 1	CCNYL1	9427.58	3.1539	1.83405	1.64894	0.462543	1.97444	3.69841
Q9NUQ9	1	12025.9	9168.92	8669.43	1924.07	8469.85	14988.1	CYFIP-related Rac1 interactor B	CYRIB	9954.76	2.82203	2.1516	2.03439	0.451507	1.98755	3.51715
P0DN79	0	26169.3	15919.9	15735.1	3970.7	20474.6	34779.2	Cystathionine beta-synthase-like protein	CBSL	19274.7	6.14094	3.7358	3.69242	0.931772	4.80461	8.16136
P04080	9	27385.7	17453.4	16933.7	3654.13	17427.3	35009.3	Cystatin-B	CSTB	20590.9	6.42639	4.09564	3.9737	0.857485	4.08953	8.21536
Q16527	6	32093.2	22250.9	16265.5	3910.75	16486.8	33133.6	Cysteine and glycine-rich protein 2	CSRP2	23536.5	7.53106	5.22144	3.8169	0.917706	3.86882	7.77521
Q9UHD1	5	25071.9	15212.8	13616.6	2947.97	20041.3	31685.9	Cysteine and histidine-rich domain-containing protein 1	CHORDC1	17967.1	5.88343	3.56986	3.1953	0.691777	4.70292	7.43548
Q9Y697	1	4320.97	2471.55	2129.27	995.278	2578.28	5446.26	Cysteine desulfurase, mitochondrial	NFS1	2973.93	1.01397	0.57998	0.499659	0.233554	0.605025	1.27803
P49589	2	10675.6	7861.13	6528.86	1687.35	8091.33	12782.6	Cysteine--tRNA ligase, cytoplasmic	CARS1	8355.19	2.50516	1.84471	1.53208	0.395956	1.89873	2.99959
Q9BQA9	1	3058.5	1921.13	1555.64	728.54	1767.32	3702.76	Cytochrome b-245 chaperone 1	CYBC1	2178.42	0.717715	0.450816	0.365049	0.170961	0.414722	0.868899
P00167	1	3275.33	2681.33	1768.72	788.832	2101.59	3321.57	Cytochrome b5	CYB5A	2575.13	0.768595	0.629207	0.415052	0.185109	0.493164	0.779447
O43169	1	4351.97	4184.76	2860.12	2354.75	3354.99	5410.65	Cytochrome b5 type B	CYB5B	3798.95	1.02124	0.982004	0.671161	0.55257	0.787289	1.26967
P31930	16	173467	99517	90794.1	58093.1	112138	215580	Cytochrome b-c1 complex subunit 1, mitochondrial	UQCRC1	121259	40.706	23.3529	21.3059	13.6323	26.3145	50.5885
P22695	5	15484	10259.1	9102.6	3899.19	9921.81	17983.6	Cytochrome b-c1 complex subunit 2, mitochondrial	UQCRC2	11615.2	3.6335	2.40743	2.13604	0.914992	2.32827	4.22006
P07919	3	12462	6700.64	5202.84	3810.26	5841.03	15860.1	Cytochrome b-c1 complex subunit 6, mitochondrial	UQCRH	8121.82	2.92436	1.57239	1.22091	0.894123	1.37067	3.72177
P14927	4	27693.9	23663.9	17166.3	8564.88	19955.5	34088.5	Cytochrome b-c1 complex subunit 7	UQCRB	22841.3	6.4987	5.55302	4.02828	2.00985	4.68281	7.99928
O14949	6	25145	16846.1	13563.2	7360.25	16169	30971.9	Cytochrome b-c1 complex subunit 8	UQCRQ	18518.1	5.90058	3.95314	3.18276	1.72717	3.79426	7.26794
P47985	4	77806.5	60876.2	45930.4	25046.8	54402.7	90638	Cytochrome b-c1 complex subunit Rieske, mitochondrial	UQCRFS1	61537.7	18.2582	14.2853	10.7781	5.87754	12.7662	21.2693
P99999	4	39374.1	23205.2	23363.2	10823.8	25855.1	41795.8	Cytochrome c	CYCS	28647.5	9.2396	5.44538	5.48247	2.53993	6.06722	9.8079
Q9Y2R0	1	7774.22	3599.13	4834.45	2703.83	4655.34	9714.75	Cytochrome c oxidase assembly factor 3 homolog, mitochondrial	COA3	5402.6	1.82431	0.84458	1.13446	0.634486	1.09243	2.27968
Q7KZN9	2	12494	7345.3	6841.81	3469.32	8519.36	15703.6	Cytochrome c oxidase assembly protein COX15 homolog	COX15	8893.71	2.93188	1.72366	1.60551	0.814119	1.99917	3.68503
P00403	8	44427.7	23380.1	21455.9	14959.4	30171.7	58125.8	Cytochrome c oxidase subunit 2	MT-CO2	29754.6	10.4255	5.48642	5.0349	3.51041	7.08015	13.6399
P13073	12	85777.4	69921.6	49119.9	32409.8	62333.1	107797	Cytochrome c oxidase subunit 4 isoform 1, mitochondrial	COX4I1	68273	20.1287	16.4079	11.5266	7.60536	14.6272	25.2958
P10606	10	148732	110263	87745.3	54747.5	117409	204622	Cytochrome c oxidase subunit 5B, mitochondrial	COX5B	115580	34.9017	25.8745	20.5905	12.8472	27.5515	48.017
P09669	5	42668.1	29572.8	22329.3	13469.2	27869.6	50996	Cytochrome c oxidase subunit 6C	COX6C	31523.4	10.0126	6.93961	5.23985	3.16071	6.53994	11.9668
P14406	1	1	1	1	1	1	1	Cytochrome c oxidase subunit 7A2, mitochondrial	COX7A2	1	0.000234662	0.000234662	0.000234662	0.000234662	0.000234662	0.000234662
O14548	1	6034.4	3747.8	3263.02	1707.59	3734.62	6527.66	Cytochrome c oxidase subunit 7A-related protein, mitochondrial	COX7A2L	4348.41	1.41605	0.879468	0.765708	0.400708	0.876374	1.5318
O00483	5	53687.8	32724.7	35167.3	12263.7	33493.7	54207.5	Cytochrome c oxidase subunit NDUFA4	NDUFA4	40526.6	12.5985	7.67925	8.25243	2.87783	7.8597	12.7204
P08574	10	18905.6	10987.1	10366.4	5308.35	13952.2	25457.8	Cytochrome c1, heme protein, mitochondrial	CYC1	13419.7	4.43643	2.57826	2.4326	1.24567	3.27405	5.97399
O43739	0	4540.85	3023.17	2314.15	838.835	2659.13	5896.36	Cytohesin-3	CYTH3	3292.72	1.06557	0.709424	0.543043	0.196843	0.623998	1.38365
Q14204	30	171869	105062	98592.6	30701.8	138626	243554	Cytoplasmic dynein 1 heavy chain 1	DYNC1H1	125174	40.3311	24.6541	23.1359	7.20454	32.5302	57.153
Q13409	8	27277.6	17366.6	15346.4	5568.44	22010.6	39363.5	Cytoplasmic dynein 1 intermediate chain 2	DYNC1I2	19996.9	6.40103	4.07527	3.60121	1.3067	5.16506	9.23711
Q9Y6G9	2	12801.2	7350.26	6985.72	1655.09	10046.2	18319.2	Cytoplasmic dynein 1 light intermediate chain 1	DYNC1LI1	9045.72	3.00395	1.72483	1.63928	0.388388	2.35746	4.29883
O43237	2	8432	6806.65	4633.38	1448.38	7399.51	12001	Cytoplasmic dynein 1 light intermediate chain 2	DYNC1LI2	6624.01	1.97867	1.59726	1.08728	0.33988	1.73639	2.81617
Q7L576	2	24526.3	13192.2	12745.2	3930.98	14950.4	28893.6	Cytoplasmic FMR1-interacting protein 1	CYFIP1	16821.2	5.75539	3.09571	2.99083	0.922452	3.50829	6.78025
Q96F07	1	3722.31	2478.99	1930.73	611.575	2450.14	4583.7	Cytoplasmic FMR1-interacting protein 2	CYFIP2	2710.68	0.873486	0.581726	0.45307	0.143514	0.574954	1.07562
Q7Z7A3	1	8977.17	6110.2	4872.25	1793.76	5762.98	11860.2	Cytoplasmic tRNA 2-thiolation protein 1	CTU1	6653.21	2.1066	1.43383	1.14333	0.420928	1.35235	2.78315
Q07065	18	60072.3	39547.9	33803	17914.9	40823.9	81161.6	Cytoskeleton-associated protein 4	CKAP4	44474.4	14.0967	9.28039	7.9323	4.20394	9.57982	19.0456
Q14008	5	18159.7	14029.6	9842.44	2300.24	12101.8	20859.7	Cytoskeleton-associated protein 5	CKAP5	14010.6	4.2614	3.29222	2.30965	0.53978	2.83983	4.89498
P28838	7	53252.4	30134.6	29858.3	10199.3	33951.1	62862.5	Cytosol aminopeptidase	LAP3	37748.4	12.4963	7.07144	7.00662	2.3934	7.96705	14.7514
O00154	6	50279.7	21523.1	23085.4	5330.17	30458.2	59242.5	Cytosolic acyl coenzyme A thioester hydrolase	ACOT7	31629.4	11.7987	5.05065	5.41726	1.25079	7.14739	13.902
Q9Y3D0	6	16032.6	9941.4	10151.1	1814.97	8102.71	15176	Cytosolic iron-sulfur assembly component 2B	CIAO2B	12041.7	3.76225	2.33287	2.38208	0.425904	1.9014	3.56123
Q96KP4	4	28298.1	17987.3	16825	4417.17	18672.3	33857.9	Cytosolic non-specific dipeptidase	CNDP2	21036.8	6.6405	4.22095	3.9482	1.03654	4.38169	7.94517
O43175	26	163755	108252	90645.9	20807.5	120277	204685	D-3-phosphoglycerate dehydrogenase	PHGDH	120884	38.427	25.4027	21.2712	4.88273	28.2245	48.0318
Q96EP5	2	3511.25	2793.56	1992.37	772.95	3015.78	5735.26	DAZ-associated protein 1	DAZAP1	2765.73	0.823957	0.655542	0.467535	0.181382	0.707688	1.34585
Q5BKZ1	9	29625.7	25762.7	21375	6288.21	27424.8	50192.6	DBIRD complex subunit ZNF326	ZNF326	25587.8	6.95202	6.04552	5.0159	1.4756	6.43556	11.7783
Q9UKG1	1	1998.35	1109.55	965.972	361.536	1225.91	2523.84	DCC-interacting protein 13-alpha	APPL1	1357.96	0.468937	0.260369	0.226677	0.0848389	0.287676	0.592249
Q9H773	5	21288.9	13326.5	10357.8	3578.42	16186.8	28142.9	dCTP pyrophosphatase 1	DCTPP1	14991.1	4.99571	3.12723	2.43058	0.839721	3.79844	6.60408
Q9Y4B6	1	1	1	1	1	1	1	DDB1- and CUL4-associated factor 1	DCAF1	1	0.000234662	0.000234662	0.000234662	0.000234662	0.000234662	0.000234662
P61962	1	3215	2118.66	1667.98	270.607	1543.74	3565.53	DDB1- and CUL4-associated factor 7	DCAF7	2333.88	0.754439	0.497169	0.391411	0.0635013	0.362258	0.836694
Q96HY6	4	15901.3	14177.2	9040.85	4214.16	10923.8	17995.8	DDRGK domain-containing protein 1	DDRGK1	13039.8	3.73143	3.32685	2.12155	0.988904	2.56339	4.22293
Q9UER7	1	3062.05	2675.65	2346.82	1	1373.19	2468.22	Death domain-associated protein 6	DAXX	2694.84	0.718547	0.627874	0.550709	0.000234662	0.322237	0.579198
Q9BTC0	2	5447.94	6310.6	3889.32	722.286	4313.69	6420.25	Death-inducer obliterator 1	DIDO1	5215.95	1.27843	1.48086	0.912676	0.169493	1.01226	1.50659
Q5JSL3	2	4396.02	2888.66	2968.88	501.274	3205.32	5933.14	Dedicator of cytokinesis protein 11	DOCK11	3417.86	1.03158	0.677859	0.696684	0.11763	0.752167	1.39228
Q96N67	3	24621.6	13861	13693.1	2108.63	14542.9	25114.4	Dedicator of cytokinesis protein 7	DOCK7	17391.9	5.77775	3.25266	3.21325	0.494815	3.41268	5.8934
Q9Y394	2	9095.69	4955.97	4964.97	2806.58	6049.98	11273.1	Dehydrogenase/reductase SDR family member 7	DHRS7	6338.88	2.13441	1.16298	1.16509	0.658599	1.4197	2.64538
Q14739	10	83974.7	47839.2	43908.1	21761.7	54803.2	106224	Delta(14)-sterol reductase LBR	LBR	58574	19.7057	11.226	10.3036	5.10664	12.8602	24.9268
Q13011	6	35823.9	14945.3	16436.8	10805.4	20262.9	38473.1	Delta(3,5)-Delta(2,4)-dienoyl-CoA isomerase, mitochondrial	ECH1	22402	8.40651	3.50711	3.85709	2.53561	4.75493	9.02818
P30038	1	3372.77	2378.87	1707.76	1	2086.48	4188.51	Delta-1-pyrroline-5-carboxylate dehydrogenase, mitochondrial	ALDH4A1	2486.47	0.791462	0.55823	0.400747	0.000234662	0.489617	0.982885
P54886	9	45313.1	28372.5	22893.2	6856.22	26645.4	54495	Delta-1-pyrroline-5-carboxylate synthase	ALDH18A1	32192.9	10.6333	6.65794	5.37217	1.6089	6.25267	12.7879
Q16854	1	7065.69	5484.6	4475.43	2464.51	5358.2	8865.25	Deoxyguanosine kinase, mitochondrial	DGUOK	5675.24	1.65805	1.28703	1.05021	0.578327	1.25737	2.08034
Q9BU89	1	5264.98	3454.86	2486.51	487.306	2462.76	4905.76	Deoxyhypusine hydroxylase	DOHH	3735.45	1.23549	0.810726	0.58349	0.114352	0.577916	1.1512
Q9Y3Z3	1	4463.72	2714.66	2123.17	391.322	2293.84	4109.15	Deoxynucleoside triphosphate triphosphohydrolase SAMHD1	SAMHD1	3100.51	1.04747	0.637028	0.498227	0.0918285	0.538276	0.964261
Q5QJE6	2	7620.51	5698.85	4575.42	516.05	3808.7	6585.91	Deoxynucleotidyltransferase terminal-interacting protein 2	DNTTIP2	5964.93	1.78825	1.33731	1.07368	0.121097	0.893757	1.54546
O00115	3	22412	18439.2	12866	8252.48	17777.3	32553.6	Deoxyribonuclease-2-alpha	DNASE2	17905.7	5.25924	4.32699	3.01915	1.93655	4.17166	7.63909
P33316	5	20306.3	15353.6	11708	3290.83	15814.4	25901.4	Deoxyuridine 5'-triphosphate nucleotidohydrolase, mitochondrial	DUT	15789.3	4.76511	3.60291	2.74743	0.772232	3.71104	6.07809
Q96Q80	0	2815.42	1844.3	1264.76	614.907	1735.98	3006.29	Derlin-3	DERL3	1974.82	0.660672	0.432786	0.29679	0.144295	0.407368	0.705462
P81605	2	12961.6	23655.8	13864.8	8203.09	24099.4	19191	Dermcidin	DCD	16827.4	3.0416	5.55111	3.25353	1.92495	5.65522	4.50339
Q02413	2	2659.74	2868.8	10809.3	1234.92	2234.64	2555.86	Desmoglein-1	DSG1	5445.94	0.624141	0.673199	2.53653	0.289789	0.524385	0.599763
Q14126	1	1217.38	659.798	540.459	267.83	694.78	1199.76	Desmoglein-2	DSG2	805.878	0.285673	0.15483	0.126825	0.0628497	0.163039	0.281538
P15924	18	84026.2	64248.8	108087	20352.2	38149.9	77116.7	Desmoplakin	DSP	85454.2	19.7178	15.0768	25.364	4.7759	8.95233	18.0964
P60981	2	14384.2	7057.68	9086.72	1483.21	6708.99	13683.9	Destrin	DSTN	10176.2	3.37544	1.65617	2.13231	0.348053	1.57435	3.21109
Q9Y295	8	41656.6	26978.1	22322.6	6145.08	29033.3	50949.1	Developmentally-regulated GTP-binding protein 1	DRG1	30319.1	9.77523	6.33074	5.23827	1.44202	6.81302	11.9558
Q9NR28	8	38423.1	27323.6	22684.3	14584	26248.9	49321.1	Diablo homolog, mitochondrial	DIABLO	29477	9.01644	6.41182	5.32314	3.42231	6.15961	11.5738
Q8NCG7	1	7186.17	5713.18	4735.64	2229.95	5872.68	9908.84	Diacylglycerol lipase-beta	DAGLB	5878.33	1.68632	1.34067	1.11127	0.523285	1.37809	2.32523
P09622	8	71433.3	47362	42010.5	14141.5	36550.5	66942.4	Dihydrolipoyl dehydrogenase, mitochondrial	DLD	53601.9	16.7627	11.1141	9.85828	3.31848	8.57703	15.7088
P10515	5	48567.8	34638.3	32628.2	13760	37667.7	55608.9	Dihydrolipoyllysine-residue acetyltransferase component of pyruvate dehydrogenase complex, mitochondrial	DLAT	38611.4	11.397	8.1283	7.6566	3.22895	8.83918	13.0493
P36957	3	23848.1	17044.5	14953.2	9656.48	20983.6	35631.1	Dihydrolipoyllysine-residue succinyltransferase component of 2-oxoglutarate dehydrogenase complex, mitochondrial	DLST	18615.3	5.59624	3.9997	3.50895	2.26601	4.92405	8.36126
P09417	1	5084.92	3144.78	2833.29	1070.63	3975.35	7757.39	Dihydropteridine reductase	QDPR	3687.66	1.19324	0.737961	0.664866	0.251236	0.932865	1.82037
Q16555	12	34647	20041.2	18008	5499.48	24204.8	45089.3	Dihydropyrimidinase-related protein 2	DPYSL2	24232	8.13033	4.70291	4.22579	1.29052	5.67995	10.5808
Q14195	1	5918.1	4318.11	3249.89	679.334	5014.98	7610.65	Dihydropyrimidinase-related protein 3	DPYSL3	4495.37	1.38875	1.0133	0.762626	0.159414	1.17683	1.78593
Q9BPU6	2	12502.5	7392.7	7473.55	5541.72	9725.18	15729.3	Dihydropyrimidinase-related protein 5	DPYSL5	9122.9	2.93385	1.73479	1.75376	1.30043	2.28213	3.69108
O15228	1	7394.57	4485.1	3829.46	1896.56	4175.62	7785.19	Dihydroxyacetone phosphate acyltransferase	GNPAT	5236.38	1.73523	1.05248	0.898629	0.445051	0.97986	1.82689
Q8WVM0	3	16106.2	8789.81	8098.71	4340.81	9493.12	19508.5	Dimethyladenosine transferase 1, mitochondrial	TFB1M	10998.2	3.77951	2.06264	1.90046	1.01862	2.22768	4.57792
Q9H5Q4	1	3144.83	2587.32	2051.67	560.962	2025.87	3678.87	Dimethyladenosine transferase 2, mitochondrial	TFB2M	2594.61	0.737974	0.607147	0.481449	0.131637	0.475395	0.863291
P53634	1	2980.41	1363.17	1353.24	311.312	1349.57	3431.12	Dipeptidyl peptidase 1	CTSC	1898.94	0.699388	0.319884	0.317554	0.073053	0.316693	0.805153
Q9NY33	4	9254.11	5537.41	4764.74	1508.27	6620.86	12531.1	Dipeptidyl peptidase 3	DPP3	6518.75	2.17159	1.29942	1.1181	0.353935	1.55367	2.94057
Q8NFP7	0	1905.57	1159.82	1093.32	303.395	1083.02	2473.2	Diphosphoinositol polyphosphate phosphohydrolase 3-alpha	NUDT10	1386.24	0.447166	0.272165	0.25656	0.0711954	0.254143	0.580366
P53602	1	4628.19	2743.52	2539.18	678.5	3491.15	6610.17	Diphosphomevalonate decarboxylase	MVD	3303.63	1.08606	0.643799	0.595849	0.159218	0.819241	1.55116
Q8N8Z6	1	2706.01	2429.46	1402.08	487.863	1688.43	3196.77	Discoidin, CUB and LCCL domain-containing protein 1	DCBLD1	2179.18	0.634998	0.570103	0.329016	0.114483	0.396211	0.750161
Q9P265	1	1862.62	1370.39	1232.05	379.103	1230.18	2215.15	Disco-interacting protein 2 homolog B	DIP2B	1488.35	0.437087	0.321579	0.289115	0.0889612	0.288676	0.519812
O14672	1	5496.31	3336.23	2515.69	1276.25	2642.74	5771.03	Disintegrin and metalloproteinase domain-containing protein 10	ADAM10	3782.74	1.28978	0.782887	0.590338	0.299488	0.62015	1.35424
Q15398	2	8957.1	6685.55	5252.37	1381.11	5391.22	10856.1	Disks large-associated protein 5	DLGAP5	6965.01	2.10189	1.56884	1.23253	0.324095	1.26511	2.54751
P26358	7	45341.8	37855.6	28602.3	6252.29	29111.4	48427.1	DNA (cytosine-5)-methyltransferase 1	DNMT1	37266.5	10.64	8.88327	6.71187	1.46718	6.83135	11.364
Q16531	8	82844.4	49047.3	42353.5	12418.7	55124.8	95859.4	DNA damage-binding protein 1	DDB1	58081.8	19.4405	11.5095	9.93878	2.91419	12.9357	22.4946
O00273	3	7680.1	4764.94	5521.27	978.266	5557.31	10179.8	DNA fragmentation factor subunit alpha	DFFA	5988.77	1.80223	1.11815	1.29563	0.229562	1.30409	2.38882
Q9NPF5	1	2226.02	2163.39	1275.25	519.937	1382.45	2602.81	DNA methyltransferase 1-associated protein 1	DMAP1	1888.22	0.522363	0.507666	0.299252	0.12201	0.324409	0.61078
P43246	4	18855	12026.4	9776.71	2539.2	11839.9	21458.3	DNA mismatch repair protein Msh2	MSH2	13552.7	4.42456	2.82214	2.29422	0.595855	2.77837	5.03544
P52701	5	23309.3	13044.9	12535	449.163	11514.9	23664.9	DNA mismatch repair protein Msh6	MSH6	16296.4	5.4698	3.06114	2.94149	0.105402	2.70211	5.55326
P28340	2	14181.2	8383.66	7248.74	1461.97	6880.04	14298.8	DNA polymerase delta catalytic subunit	POLD1	9937.88	3.3278	1.96733	1.70101	0.343069	1.61449	3.35539
P49005	5	12677.4	8279.24	6904.26	3227.64	10064.8	17971.3	DNA polymerase delta subunit 2	POLD2	9286.98	2.97491	1.94283	1.62017	0.757404	2.36183	4.21718
Q07864	1	2863.68	1591.42	1658.74	241.991	1333.96	2530.78	DNA polymerase epsilon catalytic subunit A	POLE	2037.95	0.671996	0.373445	0.389244	0.0567862	0.31303	0.593879
Q9UHN1	1	2031.57	2331.44	1287.88	498.288	1782.12	2956.2	DNA polymerase subunit gamma-2, mitochondrial	POLG2	1883.63	0.476734	0.547101	0.302218	0.116929	0.418197	0.693709
P49642	1	7030.67	3947.95	4219.28	1019.41	3946.72	7913.19	DNA primase small subunit	PRIM1	5065.97	1.64983	0.926434	0.990105	0.239217	0.926147	1.85693
Q92878	3	15560.2	9908.34	9047.77	1811.63	9870.3	19845.6	DNA repair protein RAD50	RAD50	11505.4	3.65138	2.32511	2.12317	0.42512	2.31619	4.657
Q14691	1	5642.19	3010.82	2530.18	756.968	4255.54	6901.88	DNA replication complex GINS protein PSF1	GINS1	3727.73	1.32401	0.706525	0.593738	0.177632	0.998614	1.61961
Q9BRX5	2	11983.2	6252.4	5447.79	1959.17	8326.16	16925.5	DNA replication complex GINS protein PSF3	GINS3	7894.47	2.81201	1.4672	1.27839	0.459743	1.95383	3.97177
P49736	19	65183.4	43979.7	32820.7	8691.48	43437.3	81842.5	DNA replication licensing factor MCM2	MCM2	47327.9	15.2961	10.3204	7.70177	2.03956	10.1931	19.2053
P25205	22	130930	82613.8	66792.6	16195	78890.9	157131	DNA replication licensing factor MCM3	MCM3	93445.3	30.7242	19.3863	15.6737	3.80035	18.5127	36.8727
P33991	6	30935	19044.1	17087.4	3732.35	20197.4	35494	DNA replication licensing factor MCM4	MCM4	22355.5	7.25928	4.46894	4.00977	0.87584	4.73957	8.32911
P33992	15	173523	101091	86041.8	25039.1	108368	215056	DNA replication licensing factor MCM5	MCM5	120218	40.7193	23.7221	20.1907	5.87572	25.4298	50.4656
Q14566	13	90237.9	54840.8	50266.9	13699.5	58611.2	109174	DNA replication licensing factor MCM6	MCM6	65115.2	21.1754	12.8691	11.7957	3.21476	13.7538	25.619
P33993	16	119876	69605.6	61992.1	15168.7	75409.8	141781	DNA replication licensing factor MCM7	MCM7	83824.4	28.1303	16.3338	14.5472	3.55951	17.6958	33.2707
P11387	1	7767.53	5522.94	3893.94	1122.12	5934.37	11249.1	DNA topoisomerase 1	TOP1	5728.14	1.82275	1.29602	0.913761	0.263319	1.39257	2.63973
P27695	6	37080.7	25926.5	23607.6	5183.07	28698.9	48672.9	DNA-(apurinic or apyrimidinic site) endonuclease	APEX1	28871.6	8.70143	6.08398	5.53981	1.21627	6.73454	11.4217
P29372	5	17888.5	14278.4	9272.69	2713.42	10648.2	20310.9	DNA-3-methyladenine glycosylase	MPG	13813.2	4.19776	3.3506	2.17595	0.636738	2.49872	4.76621
Q9UPW6	1	421.327	390.619	286.774	1	278.539	282.251	DNA-binding protein SATB2	SATB2	366.24	0.0988696	0.0916634	0.0672951	0.000234662	0.0653625	0.0662337
P78527	46	255536	165951	149311	34832.8	163772	308736	DNA-dependent protein kinase catalytic subunit	PRKDC	190266	59.9647	38.9423	35.0377	8.17394	38.4312	72.4488
O95602	5	14350.1	11714.9	9067.11	2101.52	9739.1	17484.9	DNA-directed RNA polymerase I subunit RPA1	POLR1A	11710.7	3.36744	2.74904	2.12771	0.493147	2.2854	4.10304
O15446	2	1494.32	1041.56	712.449	230.088	938.377	2052.35	DNA-directed RNA polymerase I subunit RPA34	POLR1G	1082.78	0.350661	0.244414	0.167185	0.053993	0.220202	0.481608
P30876	3	4796.91	2239.27	2526.14	718.495	3528.55	6380.62	DNA-directed RNA polymerase II subunit RPB2	POLR2B	3187.44	1.12565	0.525472	0.592788	0.168603	0.828017	1.49729
O14802	1	3991.46	3299.6	2454.73	352.569	2686.12	4328.41	DNA-directed RNA polymerase III subunit RPC1	POLR3A	3248.6	0.936645	0.77429	0.576032	0.0827346	0.63033	1.01571
O00411	1	1	1	1	1	1	1	DNA-directed RNA polymerase, mitochondrial	POLRMT	1	0.000234662	0.000234662	0.000234662	0.000234662	0.000234662	0.000234662
O15160	3	15040.1	8663.86	7819.38	1992.08	9415.83	17072.5	DNA-directed RNA polymerases I and III subunit RPAC1	POLR1C	10507.8	3.52935	2.03308	1.83491	0.467465	2.20954	4.00626
P52434	2	1388.68	826.46	836.193	1	1260.57	1513.18	DNA-directed RNA polymerases I, II, and III subunit RPABC3	POLR2H	1017.11	0.325871	0.193939	0.196223	0.000234662	0.295808	0.355086
P31689	7	18991.7	10461.4	8637.98	1589.48	10351.7	19671.1	DnaJ homolog subfamily A member 1	DNAJA1	12697	4.45662	2.45488	2.02701	0.372991	2.42914	4.61606
O60884	7	29014.8	18416.3	16925.5	3446.3	18027.9	34500.5	DnaJ homolog subfamily A member 2	DNAJA2	21452.2	6.80867	4.32161	3.97178	0.808717	4.23047	8.09597
Q96EY1	2	8066.51	5418.81	4068.97	1310.4	4095.29	7702.49	DnaJ homolog subfamily A member 3, mitochondrial	DNAJA3	5851.43	1.8929	1.27159	0.954833	0.307501	0.96101	1.80748
P25685	1	4050.99	3373.7	2784.09	781.507	3700.93	6428.41	DnaJ homolog subfamily B member 1	DNAJB1	3402.92	0.950614	0.791679	0.653319	0.18339	0.868469	1.5085
Q9UBS4	6	22555.7	13037.5	13129.4	6551.19	14215.6	25174.2	DnaJ homolog subfamily B member 11	DNAJB11	16240.9	5.29297	3.05941	3.08097	1.53732	3.33587	5.90743
Q9NXW2	1	2944.93	2302.84	1485.12	817.15	1854.64	3463.02	DnaJ homolog subfamily B member 12	DNAJB12	2244.3	0.691064	0.540389	0.348502	0.191754	0.435214	0.81264
Q96KC8	1	1928.39	859.426	813.5	439.457	1026.96	1767.58	DnaJ homolog subfamily C member 1	DNAJC1	1200.44	0.452519	0.201675	0.190898	0.103124	0.240989	0.414785
Q8IXB1	1	1229.69	604.389	850.021	495.798	916.87	1948.15	DnaJ homolog subfamily C member 10	DNAJC10	894.699	0.288561	0.141827	0.199468	0.116345	0.215155	0.457158
Q9NVH1	3	8158.76	6082.75	4535	2863.85	6588.99	11561.9	DnaJ homolog subfamily C member 11	DNAJC11	6258.84	1.91455	1.42739	1.06419	0.672037	1.54619	2.71313
Q5F1R6	1	4743.07	3908.6	3163.32	1097.75	3624.56	5988.58	DnaJ homolog subfamily C member 21	DNAJC21	3938.33	1.11302	0.917201	0.742312	0.257601	0.850547	1.40529
Q99615	3	13456.2	8694.36	7878.53	1999.71	10028.5	15879.2	DnaJ homolog subfamily C member 7	DNAJC7	10009.7	3.15766	2.04024	1.84879	0.469257	2.35331	3.72624
Q8WXX5	4	25336.1	14358.4	14501.4	4362.46	15009.2	34745.5	DnaJ homolog subfamily C member 9	DNAJC9	18065.3	5.94544	3.36936	3.40293	1.0237	3.52209	8.15345
O60762	2	7361.03	7006.83	9989.66	3102.96	6023.49	8549.29	Dolichol-phosphate mannosyltransferase subunit 1	DPM1	8119.17	1.72735	1.64424	2.3442	0.728147	1.41348	2.00619
Q9P2X0	3	8044.77	7461.31	5457.47	2573.02	5513.78	8006.89	Dolichol-phosphate mannosyltransferase subunit 3	DPM3	6987.85	1.8878	1.75089	1.28066	0.60379	1.29388	1.87891
P39656	6	41336.6	26278	23128.7	11175.1	26592.9	51329.3	Dolichyl-diphosphooligosaccharide--protein glycosyltransferase 48 kDa subunit	DDOST	30247.8	9.70014	6.16645	5.42744	2.62237	6.24035	12.0451
P04843	34	187329	119228	105296	59212.7	120950	230958	Dolichyl-diphosphooligosaccharide--protein glycosyltransferase subunit 1	RPN1	137284	43.959	27.9783	24.7089	13.895	28.3823	54.197
P04844	9	42926.7	23501.4	23996.2	14727.1	29793.6	52719.6	Dolichyl-diphosphooligosaccharide--protein glycosyltransferase subunit 2	RPN2	30141.4	10.0733	5.51488	5.631	3.4559	6.99143	12.3713
P61803	3	14624.4	9042.61	8618.45	3189.68	10006.4	17175.5	Dolichyl-diphosphooligosaccharide--protein glycosyltransferase subunit DAD1	DAD1	10761.8	3.4318	2.12196	2.02242	0.748496	2.34811	4.03044
P46977	6	33762.9	20769.9	20804	8864.53	21636.1	37804.3	Dolichyl-diphosphooligosaccharide--protein glycosyltransferase subunit STT3A	STT3A	25112.3	7.92288	4.87391	4.88192	2.08017	5.07717	8.87123
Q8TCJ2	3	10887.5	6110.55	5961	2659.43	6939.14	13714.7	Dolichyl-diphosphooligosaccharide--protein glycosyltransferase subunit STT3B	STT3B	7653.01	2.55488	1.43391	1.39882	0.624067	1.62835	3.21832
P49959	6	17294.6	11747.2	10633	2243.54	11765	24317.9	Double-strand break repair protein MRE11	MRE11	13224.9	4.05839	2.75663	2.49516	0.526475	2.7608	5.70648
O60216	4	10944.4	9952.4	6302.04	1790.2	8956.72	15164.2	Double-strand-break repair protein rad21 homolog	RAD21	9066.28	2.56823	2.33545	1.47885	0.420092	2.1018	3.55846
O95793	4	36068.3	23186.7	20801.9	5779.88	23823.5	37636.7	Double-stranded RNA-binding protein Staufen homolog 1	STAU1	26685.6	8.46387	5.44105	4.88142	1.35632	5.59048	8.8319
P55265	16	95477.6	56690.7	52174.6	4579.85	40120.1	87061.9	Double-stranded RNA-specific adenosine deaminase	ADAR	68114.3	22.405	13.3032	12.2434	1.07472	9.41466	20.4301
Q16643	5	30414.6	26081	20273.6	10699	27045.6	41389.8	Drebrin	DBN1	25589.7	7.13716	6.12021	4.75744	2.51065	6.34657	9.71261
Q9UJU6	9	29476.4	19200.5	16075.4	4566.76	21483.3	40782.9	Drebrin-like protein	DBNL	21584.1	6.917	4.50562	3.77229	1.07165	5.04131	9.5702
P52564	1	11245.9	6521.18	6694.8	2162.56	7031.21	13434	Dual specificity mitogen-activated protein kinase kinase 6	MAP2K6	8153.95	2.63898	1.53027	1.57102	0.507471	1.64996	3.15245
Q14203	6	27832.8	18256.6	16786.7	4647.38	22270	38302.7	Dynactin subunit 1	DCTN1	20958.7	6.53131	4.28414	3.9392	1.09056	5.22593	8.9882
Q13561	7	78820.8	59224.4	39024.7	12231.2	65639	116104	Dynactin subunit 2	DCTN2	59023.3	18.4963	13.8977	9.15762	2.87021	15.403	27.2453
O75935	3	31791.9	18790.3	17595.5	5811.48	22420.5	40487.8	Dynactin subunit 3	DCTN3	22725.9	7.46036	4.40936	4.12901	1.36373	5.26125	9.50095
O00429	3	9468.04	6157.86	5800.78	1327.6	8002.07	11917.9	Dynamin-1-like protein	DNM1L	7142.23	2.22179	1.44502	1.36122	0.311537	1.87778	2.79669
P50570	1	22770.1	14700.6	11191.5	3525.59	15003.3	28364.3	Dynamin-2	DNM2	16220.7	5.34328	3.44966	2.62623	0.827323	3.52071	6.65602
O60313	7	18436.3	10037.4	10826.1	4298.41	12352.6	23839.6	Dynamin-like 120 kDa protein, mitochondrial	OPA1	13100	4.32631	2.3554	2.54049	1.00868	2.89869	5.59426
P63167	2	3555.16	3817.43	2608.26	387.292	2289.33	3012.2	Dynein light chain 1, cytoplasmic	DYNLL1	3326.95	0.834262	0.895807	0.612061	0.0908828	0.537219	0.70685
Q9Y4J8	1	8065.95	5404.19	4038.97	923.207	5936.91	10172.1	Dystrobrevin alpha	DTNA	5836.37	1.89277	1.26816	0.947794	0.216642	1.39317	2.38702
P11532	2	5955.36	5031.44	3254.55	994.8	3813.82	7252.76	Dystrophin	DMD	4747.12	1.3975	1.18069	0.763721	0.233442	0.894958	1.70195
O75925	0	5501.32	2792.44	2819.81	354.902	1151.42	2751.42	E3 SUMO-protein ligase PIAS1	PIAS1	3704.52	1.29095	0.655279	0.661702	0.0832821	0.270195	0.645655
P49792	11	96572.8	63507.3	53798.5	8162.68	57193.2	105197	E3 SUMO-protein ligase RanBP2	RANBP2	71292.8	22.662	14.9028	12.6245	1.91547	13.4211	24.6858
Q14258	1	9193.44	6708.42	5544.68	1195.69	6298.08	9646.4	E3 ubiquitin/ISG15 ligase TRIM25	TRIM25	7148.85	2.15735	1.57421	1.30113	0.280583	1.47792	2.26365
Q9UKV5	1	5940.26	3031.31	2365.11	623.946	2637.33	4159.53	E3 ubiquitin-protein ligase AMFR	AMFR	3778.9	1.39396	0.711334	0.555003	0.146417	0.618881	0.976085
O75150	3	12041	7820.46	6684.01	2014.76	7930.11	13818.4	E3 ubiquitin-protein ligase BRE1B	RNF40	8848.5	2.82557	1.83517	1.56848	0.472789	1.8609	3.24267
Q9UNE7	4	20735.2	16410.8	11768.8	2594.96	14842	25604.3	E3 ubiquitin-protein ligase CHIP	STUB1	16304.9	4.86577	3.851	2.76169	0.60894	3.48285	6.00837
Q9ULT8	2	8660.51	7030.37	6185.43	2636.03	6468.98	11019.7	E3 ubiquitin-protein ligase HECTD1	HECTD1	7292.11	2.03229	1.64976	1.45149	0.618577	1.51802	2.58591
Q7Z6Z7	15	29795.5	20575	14577.5	3925.21	21728.8	39841.7	E3 ubiquitin-protein ligase HUWE1	HUWE1	21649.3	6.99189	4.82817	3.42079	0.921098	5.09892	9.34934
O60291	1	2297.86	1247.69	1024.85	457.53	1515.44	2565.4	E3 ubiquitin-protein ligase MGRN1	MGRN1	1523.47	0.539222	0.292785	0.240494	0.107365	0.355616	0.602001
O75592	1	5445.99	3076.14	2712.18	1113.62	3238.17	6570.16	E3 ubiquitin-protein ligase MYCBP2	MYCBP2	3744.77	1.27797	0.721853	0.636445	0.261323	0.759875	1.54177
Q9P0P0	1	3163.2	1831.41	1520.15	264.365	1129.71	2062.31	E3 ubiquitin-protein ligase RNF181	RNF181	2171.59	0.742284	0.429762	0.356721	0.0620365	0.2651	0.483946
Q63HN8	1	1	1	1	1	1	1	E3 ubiquitin-protein ligase RNF213	RNF213	1	0.000234662	0.000234662	0.000234662	0.000234662	0.000234662	0.000234662
Q5VTB9	1	4700.64	2961.48	2567.13	536.151	2158.84	4271.76	E3 ubiquitin-protein ligase RNF220	RNF220	3409.75	1.10306	0.694946	0.602408	0.125814	0.506598	1.00242
Q96BH1	1	1493	1131.84	845.394	151.494	751.512	1602	E3 ubiquitin-protein ligase RNF25	RNF25	1156.75	0.350351	0.2656	0.198382	0.03555	0.176351	0.375928
Q969K3	1	5147.26	3088.09	2470.45	549.812	2420.81	4550.64	E3 ubiquitin-protein ligase RNF34	RNF34	3568.6	1.20787	0.724658	0.579721	0.12902	0.568072	1.06786
Q14669	2	3410.06	2066.32	1713.74	581.706	2239.18	4789.29	E3 ubiquitin-protein ligase TRIP12	TRIP12	2396.71	0.800213	0.484887	0.40215	0.136504	0.52545	1.12387
Q5T4S7	4	19765.9	10451.2	12673.5	2962.58	12964.6	23095.8	E3 ubiquitin-protein ligase UBR4	UBR4	14296.9	4.63831	2.45251	2.974	0.695205	3.04231	5.41971
Q96T88	4	25905.1	15113	13336.6	2010.01	10941.5	24179	E3 ubiquitin-protein ligase UHRF1	UHRF1	18118.3	6.07896	3.54646	3.1296	0.471674	2.56755	5.67391
Q96PU4	1	3612.79	1912.45	2080.4	751.789	1918.44	4543.11	E3 ubiquitin-protein ligase UHRF2	UHRF2	2535.21	0.847785	0.448779	0.488191	0.176416	0.450184	1.0661
P98170	1	4015.58	2912.26	2065.76	588.921	1578.16	3848.89	E3 ubiquitin-protein ligase XIAP	XIAP	2997.87	0.942305	0.683397	0.484755	0.138197	0.370335	0.90319
Q96JP5	2	7580.79	7829.03	3772.5	728.999	5243.43	9086.11	E3 ubiquitin-protein ligase ZFP91	ZFP91	6394.11	1.77892	1.83718	0.885263	0.171069	1.23043	2.13217
Q86UK7	1	7271.59	4936.38	3528.39	1068.09	4147.46	8266.19	E3 ubiquitin-protein ligase ZNF598	ZNF598	5245.45	1.70637	1.15838	0.827979	0.250641	0.973252	1.93976
O94874	5	27597.5	16877.3	14259.6	5572.13	16939.8	33444.7	E3 UFM1-protein ligase 1	UFL1	19578.1	6.47609	3.96046	3.34619	1.30757	3.97513	7.8482
Q15075	1	6383.41	3503.16	3567.19	685.267	3187.91	6202.69	Early endosome antigen 1	EEA1	4484.59	1.49795	0.822059	0.837084	0.160806	0.748083	1.45554
O95834	1	1979.09	1363.9	1607.67	436.916	1679.75	3202.46	Echinoderm microtubule-associated protein-like 2	EML2	1650.22	0.464419	0.320055	0.37726	0.102528	0.394173	0.751497
Q9HC35	7	27080	19568	16965.6	4216.04	21946.1	37496.1	Echinoderm microtubule-associated protein-like 4	EML4	21204.6	6.35466	4.59187	3.98119	0.989345	5.14991	8.79891
O60447	1	1250.4	633.232	507.011	181.359	571.742	1090.43	Ecotropic viral integration site 5 protein homolog	EVI5	796.881	0.293421	0.148596	0.118976	0.042558	0.134166	0.255882
Q8N6R0	1	4963.25	3673.44	2760.78	481.036	3008.82	5162.13	eEF1A lysine and N-terminal methyltransferase	EEF1AKNMT	3799.16	1.16469	0.862018	0.647849	0.112881	0.706056	1.21136
Q96C19	1	3247.22	2021.61	1553.43	386.854	1724.12	3151.78	EF-hand domain-containing protein D2	EFHD2	2274.08	0.761999	0.474395	0.36453	0.09078	0.404585	0.739604
Q9H223	3	14058.9	9774.45	8646.15	2426.8	8794.64	15463.3	EH domain-containing protein 4	EHD4	10826.5	3.2991	2.29369	2.02892	0.569478	2.06377	3.62866
Q92616	5	23408	13903.2	12219.7	3168.15	15089.5	26831.4	eIF-2-alpha kinase activator GCN1	GCN1	16510.3	5.49298	3.26255	2.86749	0.743445	3.54093	6.29631
Q9BXV9	1	805.785	597.791	571.533	164.505	737.649	1177.45	EKC/KEOPS complex subunit GON7	GON7	658.37	0.189087	0.140279	0.134117	0.0386032	0.173098	0.276303
Q96S44	1	1450.21	1166.71	858.426	290.317	1052.28	1847.61	EKC/KEOPS complex subunit TP53RK	TP53RK	1158.45	0.34031	0.273783	0.20144	0.0681265	0.246931	0.433563
Q15717	3	61537.4	49300.1	38569.8	13424.6	56257.8	95782.8	ELAV-like protein 1	ELAVL1	49802.4	14.4405	11.5689	9.05087	3.15024	13.2016	22.4766
P13804	4	15164.4	9698.96	7807.44	2117.5	10801.7	19315.7	Electron transfer flavoprotein subunit alpha, mitochondrial	ETFA	10890.3	3.55851	2.27598	1.83211	0.496898	2.53474	4.53267
P38117	10	63383.5	43434.9	38789.6	11653.9	40371	81677.9	Electron transfer flavoprotein subunit beta	ETFB	48536	14.8737	10.1925	9.10245	2.73473	9.47354	19.1667
Q16134	4	12460.2	7814.63	6803.32	3898.09	8532.81	15091	Electron transfer flavoprotein-ubiquinone oxidoreductase, mitochondrial	ETFDH	9026.04	2.92393	1.8338	1.59648	0.914735	2.00233	3.54129
Q8IUD2	1	924.866	624.223	404.711	205.51	468.271	1121.33	ELKS/Rab6-interacting/CAST family member 1	ERC1	651.266	0.217031	0.146481	0.0949703	0.0482255	0.109885	0.263134
P68104	0	292718	208405	195444	33716.2	179236	317734	Elongation factor 1-alpha 1	EEF1A1	232189	68.6897	48.9048	45.8633	7.91192	42.0599	74.5601
P24534	5	104324	66683.9	61446.8	13067.3	65191.6	114177	Elongation factor 1-beta	EEF1B2	77484.8	24.4808	15.6482	14.4192	3.0664	15.298	26.793
P29692	19	168884	128699	98549.1	22902	126709	224402	Elongation factor 1-delta	EEF1D	132044	39.6308	30.2008	23.1258	5.37424	29.7339	52.6588
P26641	24	200656	167214	122588	22043.1	127925	207332	Elongation factor 1-gamma	EEF1G	163486	47.0863	39.2387	28.7667	5.17268	30.0192	48.6531
P13639	71	685394	443458	399270	75555.3	408486	701738	Elongation factor 2	EEF2	509374	160.836	104.063	93.6935	17.73	95.8563	164.671
Q96RP9	6	33316.3	18588.1	18376.5	3868.19	14177.2	28287.5	Elongation factor G, mitochondrial	GFM1	23427	7.81807	4.36192	4.31228	0.907717	3.32686	6.63801
P43897	1	1004.7	808.446	513.163	430.64	755.475	1372.34	Elongation factor Ts, mitochondrial	TSFM	775.436	0.235765	0.189712	0.12042	0.101055	0.177281	0.322036
P49411	22	454295	275814	249031	38576.7	261524	526505	Elongation factor Tu, mitochondrial	TUFM	326380	106.606	64.7232	58.4381	9.05249	61.3699	123.551
O95163	1	4215.82	2536.7	1867.42	693.528	3055.21	5442.31	Elongator complex protein 1	ELP1	2873.32	0.989294	0.595268	0.438213	0.162745	0.716942	1.2771
Q14241	2	4534.33	4448.65	2432.52	485.146	2732.02	5799.88	Elongin-A	ELOA	3805.17	1.06404	1.04393	0.570821	0.113845	0.641103	1.36101
Q15369	3	17541.5	11746.8	10203.3	2740.39	12655.6	21192.3	Elongin-C	ELOC	13163.8	4.11632	2.75652	2.39432	0.643065	2.9698	4.97302
P50402	15	45735.9	33854.5	27573.4	6113.1	27418.4	52694.4	Emerin	EMD	35721.3	10.7325	7.94436	6.47044	1.43451	6.43407	12.3654
O94919	1	2123.17	1162.32	1475.24	589.296	1421.45	2449.98	Endonuclease domain-containing 1 protein	ENDOD1	1586.91	0.498228	0.272753	0.346183	0.138286	0.33356	0.574917
P78549	1	3836.82	2924.46	1838.49	474.04	2307.89	3977.61	Endonuclease III-like protein 1	NTHL1	2866.59	0.900357	0.686261	0.431425	0.111239	0.541576	0.933395
Q99961	1	13471.7	11739.2	7960.1	2351.48	10061.7	19065.6	Endophilin-A2	SH3GL1	11057	3.16129	2.75475	1.86793	0.551803	2.36109	4.47397
Q9Y371	1	3141.45	2971.64	2842.27	483.408	2301.12	4400.55	Endophilin-B1	SH3GLB1	2985.12	0.73718	0.697332	0.666973	0.113437	0.539987	1.03264
P11021	57	527558	344443	332047	174763	341447	661938	Endoplasmic reticulum chaperone BiP	HSPA5	401350	123.798	80.8278	77.9189	41.0101	80.1248	155.332
Q9C0E8	1	4804.75	3535.77	3576.61	1268.24	2657.64	5448.75	Endoplasmic reticulum junction formation protein lunapark	LNPK	3972.38	1.12749	0.82971	0.839295	0.297608	0.623648	1.27861
P30040	6	28854.7	18227.2	19845.3	7523.55	19709.2	35834.8	Endoplasmic reticulum resident protein 29	ERP29	22309.1	6.77111	4.27724	4.65694	1.76549	4.62501	8.40907
Q9BS26	3	19586.8	15242.4	12018.2	8248.95	15764	24697.4	Endoplasmic reticulum resident protein 44	ERP44	15615.8	4.59627	3.57682	2.82022	1.93572	3.69922	5.79555
Q9HD20	3	13612.4	8558.26	6894.63	2659.4	7806.05	15211.4	Endoplasmic reticulum transmembrane helix translocase	ATP13A1	9688.43	3.19431	2.0083	1.61791	0.624061	1.83178	3.56954
Q969X5	2	7584.57	4332.96	5006.61	1980.34	5494.07	10388.6	Endoplasmic reticulum-Golgi intermediate compartment protein 1	ERGIC1	5641.38	1.77981	1.01678	1.17486	0.46471	1.28925	2.43781
P14625	40	204543	167827	151062	67477.6	151992	261850	Endoplasmin	HSP90B1	174477	47.9985	39.3827	35.4486	15.8344	35.6667	61.4463
O60869	4	80682.7	49737.1	51284.7	11261.3	52175.4	90395	Endothelial differentiation-related factor 1	EDF1	60568.2	18.9332	11.6714	12.0346	2.6426	12.2436	21.2123
Q6P2E9	7	30197.9	19811.7	17357.1	2317.93	18762.2	35515.3	Enhancer of mRNA-decapping protein 4	EDC4	22455.6	7.0863	4.64907	4.07306	0.54393	4.40277	8.33409
P42126	2	11416.8	6765.18	6254.66	4201.71	6840.22	13273.5	Enoyl-CoA delta isomerase 1, mitochondrial	ECI1	8145.54	2.67909	1.58753	1.46773	0.985982	1.60514	3.11479
O75521	1	759.74	328.038	416.362	1	313.814	839.985	Enoyl-CoA delta isomerase 2	ECI2	501.38	0.178282	0.0769782	0.0977045	0.000234662	0.0736402	0.197113
P30084	8	40427.4	25257	23544.4	12700.6	29039.9	49602.8	Enoyl-CoA hydratase, mitochondrial	ECHS1	29743	9.48678	5.92687	5.52499	2.98034	6.81456	11.6399
Q9NRG7	2	6924.19	3910.17	4211.32	1236.16	4089.15	8294.26	Epimerase family protein SDR39U1	SDR39U1	5015.23	1.62485	0.917568	0.988238	0.29008	0.959568	1.94635
Q08345	0	4704.49	2448.28	2260.34	855.667	2854.49	5447.96	Epithelial discoidin domain-containing receptor 1	DDR1	3137.7	1.10397	0.574519	0.530416	0.200793	0.66984	1.27843
P07099	1	4293.65	2618.07	1786.43	831.822	2279.02	5844.3	Epoxide hydrolase 1	EPHX1	2899.38	1.00756	0.614362	0.419208	0.195197	0.5348	1.37144
Q9Y6I3	2	9180.13	7963.05	5102.9	1490.98	6607.86	11689.7	Epsin-1	EPN1	7415.36	2.15423	1.86863	1.19746	0.349877	1.55061	2.74314
Q8N766	6	17018.7	9815.79	8520.49	4080.93	10443.5	19726.7	ER membrane protein complex subunit 1	EMC1	11785	3.99364	2.30339	1.99944	0.95764	2.4507	4.6291
Q5UCC4	1	7280.4	5507.06	4286.79	1536.74	4630.17	8796.19	ER membrane protein complex subunit 10	EMC10	5691.42	1.70844	1.2923	1.00595	0.360616	1.08653	2.06413
Q15006	4	18578.6	10467.2	9051.81	6013.24	11330.1	23650.2	ER membrane protein complex subunit 2	EMC2	12699.2	4.35971	2.45626	2.12412	1.41108	2.65874	5.54982
Q5J8M3	1	2333.36	1536.4	1108.68	698.95	1552.65	2205.07	ER membrane protein complex subunit 4	EMC4	1659.48	0.547551	0.360534	0.260166	0.164017	0.364348	0.517446
Q9BV81	1	1	1	1	1	1	1	ER membrane protein complex subunit 6	EMC6	1	0.000234662	0.000234662	0.000234662	0.000234662	0.000234662	0.000234662
O43402	3	18131.4	10074.2	8684.3	5541.02	10268.8	20297.6	ER membrane protein complex subunit 8	EMC8	12296.6	4.25476	2.36404	2.03788	1.30027	2.4097	4.76309
Q96RT1	1	7034.54	3876.37	3268.61	845.218	2886.7	5616.7	Erbin	ERBIN	4726.51	1.65074	0.909638	0.767019	0.198341	0.677399	1.31803
O94905	0	36653.8	23635.3	23178.4	7170.98	21718.7	41343.6	Erlin-2	ERLIN2	27822.5	8.60126	5.5463	5.43909	1.68276	5.09655	9.70177
Q96HE7	3	9550.33	6584.51	6270.15	2929.86	6190.92	12887.2	ERO1-like protein alpha	ERO1A	7468.33	2.2411	1.54513	1.47137	0.687527	1.45277	3.02413
Q99447	1	4486.86	2771.35	1864.67	886.939	3541.55	6381.07	Ethanolamine-phosphate cytidylyltransferase	PCYT2	3040.96	1.0529	0.650331	0.437567	0.208131	0.831068	1.4974
P60842	5	166663	94854.2	87241	18276.3	96204.7	176929	Eukaryotic initiation factor 4A-I	EIF4A1	116253	39.1095	22.2587	20.4722	4.28876	22.5756	41.5186
P38919	9	56686.4	34092.4	30767.9	8275.8	33545.6	66981	Eukaryotic initiation factor 4A-III	EIF4A3	40515.6	13.3021	8.0002	7.22006	1.94202	7.87189	15.7179
P62495	4	26806	17179.9	12522.7	5266.49	20648.4	38979.8	Eukaryotic peptide chain release factor subunit 1	ETF1	18836.2	6.29036	4.03146	2.9386	1.23584	4.84541	9.14709
O14602	0	36247.3	29442.9	21722	4669.47	27209.4	42046.6	Eukaryotic translation initiation factor 1A, Y-chromosomal	EIF1AY	29137.4	8.50587	6.90912	5.09734	1.09575	6.38501	9.86674
P05198	10	65473.8	45594.9	38213.1	13869.8	48178.8	80610.9	Eukaryotic translation initiation factor 2 subunit 1	EIF2S1	49760.6	15.3642	10.6994	8.96716	3.25472	11.3057	18.9163
P20042	3	14857.7	11791.6	9891.78	2249.44	10801.1	15253.7	Eukaryotic translation initiation factor 2 subunit 2	EIF2S2	12180.4	3.48655	2.76704	2.32123	0.527858	2.53461	3.57946
P41091	0	75409.3	41974.3	39271.6	11277.9	45934.3	81389.8	Eukaryotic translation initiation factor 2 subunit 3	EIF2S3	52218.4	17.6957	9.84978	9.21556	2.64649	10.779	19.0991
Q9BY44	6	23803.8	14221.4	11828.3	3640.99	14014.5	28957.5	Eukaryotic translation initiation factor 2A	EIF2A	16617.8	5.58585	3.33722	2.77564	0.854401	3.28867	6.79523
Q14152	19	149675	112854	87771.3	21720.6	104186	170784	Eukaryotic translation initiation factor 3 subunit A	EIF3A	116767	35.1231	26.4825	20.5966	5.097	24.4486	40.0765
P55884	12	74826.7	46594.7	40696.7	12691.2	57541.3	92997.2	Eukaryotic translation initiation factor 3 subunit B	EIF3B	54039.4	17.559	10.934	9.54999	2.97815	13.5028	21.8229
Q99613	4	78199.8	62822.9	46070.5	11250.7	52080.3	84707.5	Eukaryotic translation initiation factor 3 subunit C	EIF3C	62364.4	18.3505	14.7422	10.811	2.64012	12.2213	19.8776
O15371	8	45370.9	23809.1	23324.6	5273.04	26382.1	48217	Eukaryotic translation initiation factor 3 subunit D	EIF3D	30834.9	10.6468	5.5871	5.4734	1.23738	6.19089	11.3147
P60228	7	31980.7	25427.3	19541.7	4519.53	20745.8	35635.6	Eukaryotic translation initiation factor 3 subunit E	EIF3E	25649.9	7.50465	5.96682	4.58571	1.06056	4.86826	8.36232
O00303	5	34061.5	20542.2	21574	4263.31	23439.3	36705	Eukaryotic translation initiation factor 3 subunit F	EIF3F	25392.6	7.99294	4.82048	5.0626	1.00044	5.50032	8.61327
O75821	6	37755.9	25353	22350.6	3845.01	25076.7	40427.5	Eukaryotic translation initiation factor 3 subunit G	EIF3G	28486.5	8.85989	5.94938	5.24484	0.902278	5.88455	9.4868
Q13347	17	117946	61208.5	63093.2	15158.4	67320.2	123721	Eukaryotic translation initiation factor 3 subunit I	EIF3I	80749.1	27.6774	14.3633	14.8056	3.5571	15.7975	29.0326
O75822	1	10581.6	7454.94	6991.91	1404.57	7524.1	11515.7	Eukaryotic translation initiation factor 3 subunit J	EIF3J	8342.82	2.4831	1.74939	1.64074	0.329599	1.76562	2.70231
Q9UBQ5	1	650.11	402.686	476.768	209.241	384.907	829.627	Eukaryotic translation initiation factor 3 subunit K	EIF3K	509.854	0.152556	0.0944952	0.111879	0.049101	0.0903232	0.194682
Q9Y262	3	46598.1	24243.3	27526	5546.96	25869.9	49713.9	Eukaryotic translation initiation factor 3 subunit L	EIF3L	32789.1	10.9348	5.68897	6.45932	1.30166	6.0707	11.666
Q7L2H7	4	2570.27	1252.8	943.814	1	1389.96	3030.43	Eukaryotic translation initiation factor 3 subunit M	EIF3M	1588.96	0.603145	0.293984	0.221477	0.000234662	0.32617	0.711128
Q04637	19	108356	76227.3	63819.9	11665.7	66019.4	112550	Eukaryotic translation initiation factor 4 gamma 1	EIF4G1	82801	25.427	17.8877	14.9761	2.73751	15.4923	26.4112
P78344	3	13001.9	10648.4	8496.81	1824.88	8756.04	14295.1	Eukaryotic translation initiation factor 4 gamma 2	EIF4G2	10715.7	3.05105	2.49878	1.99388	0.428229	2.05471	3.35452
O43432	4	23570.1	19655.7	13514.6	3411.08	16218.7	28542.6	Eukaryotic translation initiation factor 4 gamma 3	EIF4G3	18913.5	5.53102	4.61246	3.17137	0.800451	3.80591	6.69786
P23588	14	124431	81627.5	74164.6	17780.6	74084.8	134569	Eukaryotic translation initiation factor 4B	EIF4B	93407.9	29.1994	19.1549	17.4036	4.17243	17.3849	31.5783
Q13541	8	5071.89	3988.81	3728.19	463.492	4735.3	7464.77	Eukaryotic translation initiation factor 4E-binding protein 1	EIF4EBP1	4262.96	1.19018	0.936022	0.874866	0.108764	1.11119	1.7517
Q15056	16	77503.3	55183.8	42437.7	12010.8	55643.4	96844.7	Eukaryotic translation initiation factor 4H	EIF4H	58374.9	18.1871	12.9495	9.95852	2.81848	13.0574	22.7258
P55010	2	12370.6	9490.63	6997.46	1884.54	8624.27	14874.5	Eukaryotic translation initiation factor 5	EIF5	9619.56	2.90291	2.22709	1.64204	0.44223	2.02379	3.49049
P63241	11	87060.4	52892	52770.4	11076.9	60292.3	104397	Eukaryotic translation initiation factor 5A-1	EIF5A	64241	20.4298	12.4118	12.3832	2.59932	14.1483	24.498
O60841	2	2457.46	2423.51	1465	156.549	2468.95	3448.61	Eukaryotic translation initiation factor 5B	EIF5B	2115.32	0.576672	0.568705	0.343779	0.0367361	0.579369	0.809259
P56537	5	16322.5	11342.8	10426.7	2649.38	12668.2	21820.3	Eukaryotic translation initiation factor 6	EIF6	12697.3	3.83027	2.66173	2.44674	0.621709	2.97274	5.12039
Q9BQ95	2	898.584	572.316	416.153	1	374.102	896.889	Evolutionarily conserved signaling intermediate in Toll pathway, mitochondrial	ECSIT	629.018	0.210864	0.134301	0.0976553	0.000234662	0.0877875	0.210466
Q9NV70	1	4455.73	2772.97	2465.77	802.032	2763.57	5072.35	Exocyst complex component 1	EXOC1	3231.49	1.04559	0.650711	0.578622	0.188207	0.648505	1.19029
Q96A65	1	2107.31	1365.84	1191.57	527.913	1684.15	2907.59	Exocyst complex component 4	EXOC4	1554.9	0.494505	0.320511	0.279616	0.123881	0.395206	0.682302
Q8IYI6	2	10121.2	7862.61	5625.99	1696.38	6549.02	11768	Exocyst complex component 8	EXOC8	7869.95	2.37507	1.84506	1.32021	0.398076	1.53681	2.7615
Q9NVH0	1	3579.21	2863.57	2333	712.163	2452.88	4210.35	Exonuclease 3'-5' domain-containing protein 2	EXD2	2925.26	0.839905	0.671973	0.547466	0.167118	0.575598	0.98801
Q9Y3B2	1	2404.03	1387.37	1195.6	1	1534.49	2683.44	Exosome complex component CSL4	EXOSC1	1662.33	0.564134	0.325564	0.280563	0.000234662	0.360086	0.629701
Q5RKV6	3	13495.8	8430.52	6692.18	1522.63	8653.42	17072.6	Exosome complex component MTR3	EXOSC6	9539.49	3.16694	1.97832	1.5704	0.357305	2.03063	4.00628
Q13868	4	20598.8	11161.2	10857.2	2739.43	13348.4	25142.8	Exosome complex component RRP4	EXOSC2	14205.7	4.83375	2.61911	2.54777	0.642842	3.13237	5.90006
Q9NQT5	1	1	1	1	1	163.581	310.943	Exosome complex component RRP40	EXOSC3	1	0.000234662	0.000234662	0.000234662	0.000234662	0.0383863	0.0729665
Q9NPD3	2	4716.18	2500.58	2680.23	216.918	3085.89	5432.11	Exosome complex component RRP41	EXOSC4	3299	1.10671	0.586791	0.628948	0.0509025	0.724141	1.27471
Q06265	3	20084.6	13658.3	11331.5	3160.22	14122.8	26332.2	Exosome complex component RRP45	EXOSC9	15024.8	4.71309	3.20509	2.65907	0.741583	3.3141	6.17916
Q9NQT4	1	3004.72	1396.36	1631.86	462.894	2261.5	4131.22	Exosome complex component RRP46	EXOSC5	2010.98	0.705095	0.327674	0.382936	0.108624	0.530687	0.969441
Q9Y2L1	8	41307.6	27028.9	23344.5	5273.87	29186.1	49002.8	Exosome complex exonuclease RRP44	DIS3	30560.3	9.69334	6.34266	5.47806	1.23758	6.84888	11.4991
Q01780	1	7909.56	6453.04	3748.66	1005.2	4922.44	9305.26	Exosome component 10	EXOSC10	6037.09	1.85607	1.51428	0.87967	0.235882	1.15511	2.18359
P42285	7	32481.5	19820.6	18426.1	3651.79	20711.9	40993.6	Exosome RNA helicase MTR4	MTREX	23576.1	7.62219	4.65116	4.32391	0.856937	4.86029	9.61965
O14980	4	13311.5	7488.27	8312.07	1747.85	9053.03	15730.1	Exportin-1	XPO1	9703.94	3.1237	1.75721	1.95053	0.410155	2.1244	3.69125
P55060	13	81092.8	57174.9	45210.8	12817.4	55621.1	98668.5	Exportin-2	CSE1L	61159.5	19.0294	13.4168	10.6093	3.00776	13.0522	23.1538
Q9C0E2	1	2136.45	1386.57	1338.22	526.157	1435.67	2892.45	Exportin-4	XPO4	1620.42	0.501344	0.325376	0.31403	0.123469	0.336897	0.678749
Q9HAV4	4	1518.33	1257.53	451.707	1	800.863	1984.71	Exportin-5	XPO5	1075.86	0.356294	0.295095	0.105999	0.000234662	0.187932	0.465736
Q9UIA9	2	511.649	393.021	328.477	1	392.63	657.68	Exportin-7	XPO7	411.049	0.120065	0.0922271	0.0770811	0.000234662	0.0921354	0.154333
O43592	2	8798.82	5273.05	4627.07	1128.28	6420.47	10818.9	Exportin-T	XPOT	6232.98	2.06475	1.23738	1.0858	0.264764	1.50664	2.53879
Q9BSJ8	6	27436.9	14887.1	12054.8	4080.38	12260.6	25586.3	Extended synaptotagmin-1	ESYT1	18126.3	6.43841	3.49344	2.82881	0.957511	2.87711	6.00413
A0FGR8	4	17544	12752.9	11821	3951.77	12336.1	22508.2	Extended synaptotagmin-2	ESYT2	14039.3	4.11692	2.99262	2.77395	0.927331	2.8948	5.28183
P15311	18	172208	109086	93664.9	26349	122461	221825	Ezrin	EZR	124986	40.4107	25.5983	21.9796	6.18311	28.737	52.054
Q9Y5B9	1	22978.9	18877.1	17262.8	4775.03	15986.7	31614.8	FACT complex subunit SPT16	SUPT16H	19706.3	5.39228	4.42975	4.05093	1.12052	3.75148	7.4188
Q08945	3	6513.62	5928.67	4223.06	2137.32	5656.64	14162.6	FACT complex subunit SSRP1	SSRP1	5555.12	1.5285	1.39123	0.990992	0.501547	1.3274	3.32344
P52907	4	9137.42	5307.46	4383.34	1492.45	5464.78	12992.9	F-actin-capping protein subunit alpha-1	CAPZA1	6276.07	2.14421	1.24546	1.0286	0.350221	1.28238	3.04894
P47756	4	15388.3	8412.8	6283.6	1812.39	9184.37	16816.8	F-actin-capping protein subunit beta	CAPZB	10028.2	3.61104	1.97417	1.47452	0.4253	2.15522	3.94627
Q96CU9	2	13913.2	10151.1	8293.92	3292.26	8598.73	16117.2	FAD-dependent oxidoreductase domain-containing protein 1	FOXRED1	10786.1	3.2649	2.38207	1.94627	0.77257	2.0178	3.7821
Q8IWF2	2	10070.2	6880.84	5550.88	2647.57	6147.83	10563.9	FAD-dependent oxidoreductase domain-containing protein 2	FOXRED2	7500.63	2.36309	1.61467	1.30258	0.621284	1.44266	2.47894
P55789	1	4143.26	3107.3	2010.31	1284.37	2984.63	5375.56	FAD-linked sulfhydryl oxidase ALR	GFER	3086.95	0.972266	0.729165	0.471744	0.301393	0.70038	1.26144
Q96AE4	13	123558	79499.4	66415	16678.8	73949	141086	Far upstream element-binding protein 1	FUBP1	89824.2	28.9944	18.6555	15.5851	3.91389	17.353	33.1075
Q92945	39	357711	307949	211611	40874.7	245353	440032	Far upstream element-binding protein 2	KHSRP	292424	83.9413	72.264	49.6571	9.59175	57.5751	103.259
Q96I24	5	30793.8	22796.8	16107.9	3237.37	15552.8	31479.8	Far upstream element-binding protein 3	FUBP3	23232.8	7.22613	5.34955	3.77992	0.759688	3.64965	7.38712
P14324	1	1	1	1	1	1	1	Farnesyl pyrophosphate synthase	FDPS	1	0.000234662	0.000234662	0.000234662	0.000234662	0.000234662	0.000234662
Q9UNN5	1	8139.82	6463.21	4582.72	1228.25	7225.08	10409.5	FAS-associated factor 1	FAF1	6395.25	1.91011	1.51667	1.07539	0.288223	1.69545	2.44272
Q96CS3	2	10616.6	9104.59	6811.98	2133.26	7719.58	12042.9	FAS-associated factor 2	FAF2	8844.4	2.49132	2.1365	1.59851	0.500595	1.81149	2.82602
Q16658	6	35950.2	21021.9	19538.9	5091.14	27009.3	47301	Fascin	FSCN1	25503.7	8.43615	4.93305	4.58505	1.1947	6.33806	11.0997
Q969Z0	1	16125.1	8167.75	8249.11	1089.89	4822.89	10319.2	FAST kinase domain-containing protein 4	TBRG4	10847.3	3.78394	1.91666	1.93575	0.255756	1.13175	2.42153
P49327	42	202521	117080	106367	29013.5	134863	243845	Fatty acid synthase	FASN	141989	47.5241	27.4742	24.9603	6.80838	31.6473	57.2212
Q8TF61	1	1150.56	1214.08	891.124	325.601	1033.66	1583.11	F-box only protein 41	FBXO41	1085.26	0.269993	0.284899	0.209113	0.0764063	0.242562	0.371497
Q6ZVX7	2	3194.77	3908.49	12551.5	1030.85	2026.45	2697.32	F-box only protein 50	NCCRP1	6551.58	0.749692	0.917174	2.94536	0.241901	0.475531	0.632959
Q9BZ67	1	3438.87	2490.41	1880.17	626.897	2105.02	3875.97	FERM domain-containing protein 8	FRMD8	2603.15	0.806973	0.584405	0.441204	0.147109	0.493968	0.909544
Q96AC1	1	3667.75	3488.47	2001.61	570.697	2583.55	5039.85	Fermitin family homolog 2	FERMT2	3052.61	0.860682	0.818612	0.469702	0.133921	0.606262	1.18266
Q9Y2H6	1	4171.03	2729.19	2433.43	557.27	2646	4644.34	Fibronectin type-III domain-containing protein 3A	FNDC3A	3111.21	0.978782	0.640437	0.571033	0.13077	0.620917	1.08985
Q5D862	2	4039.86	4898.95	17351.6	1180.73	3628.13	6448.38	Filaggrin-2	FLG2	8763.48	0.948002	1.1496	4.07177	0.277073	0.851385	1.51319
P21333	41	199758	133023	115202	27058.5	136404	230607	Filamin-A	FLNA	149327	46.8755	31.2155	27.0335	6.3496	32.0088	54.1148
O75369	22	85250.1	55241.4	47042.3	12765.8	55659	101755	Filamin-B	FLNB	62511.3	20.005	12.9631	11.039	2.99566	13.0611	23.878
Q14315	5	39039.2	28441.4	24196.1	6544.7	32330.1	57172.2	Filamin-C	FLNC	30558.9	9.16103	6.67413	5.67791	1.53579	7.58666	13.4161
Q5T1M5	1	4339.65	3776.76	2609.64	735.266	3250.87	5361.89	FK506-binding protein 15	FKBP15	3575.35	1.01835	0.886263	0.612383	0.172539	0.762857	1.25823
P39748	3	42439.7	33541.9	22508.2	4393.73	22584.9	40924.6	Flap endonuclease 1	FEN1	32830	9.95899	7.87102	5.28183	1.03104	5.29983	9.60345
O75955	4	41603.4	20730.2	15748.7	8866	21444.8	40123	Flotillin-1	FLOT1	26027.4	9.76275	4.86459	3.69562	2.08051	5.03228	9.41535
Q14254	3	14514.4	10006.7	8461.15	4213.46	9833.16	17374.4	Flotillin-2	FLOT2	10994.1	3.40598	2.34819	1.98551	0.98874	2.30747	4.07711
P85037	3	21908.3	17793.9	11933	2323.89	9660.48	19880.7	Forkhead box protein K1	FOXK1	17211.8	5.14106	4.17556	2.80023	0.545328	2.26695	4.66525
Q01167	2	4962.16	3049.08	2691.97	492.885	2265.44	4467.99	Forkhead box protein K2	FOXK2	3567.74	1.16443	0.715503	0.631703	0.115661	0.531612	1.04847
Q96RU3	1	1140.81	633.805	446.09	1	709.592	1264.21	Formin-binding protein 1	FNBP1	740.234	0.267704	0.14873	0.10468	0.000234662	0.166514	0.296661
Q5T0N5	1	2712.58	2580.99	1607.79	380.957	1918.39	3061.11	Formin-binding protein 1-like	FNBP1L	2300.45	0.636541	0.605661	0.377287	0.0893962	0.450174	0.718327
P51114	5	146548	82194.9	78109.4	16141.8	83128.2	163932	Fragile X mental retardation syndrome-related protein 1	FXR1	102284	34.3893	19.288	18.3293	3.78786	19.507	38.4687
Q16595	3	12750.6	10359.2	7853.89	4690.34	9205.71	18640.8	Frataxin, mitochondrial	FXN	10321.2	2.99208	2.43091	1.84301	1.10064	2.16023	4.37429
P04075	3	164060	162816	119772	27690	141737	221642	Fructose-bisphosphate aldolase A	ALDOA	148883	38.4987	38.2068	28.106	6.4978	33.2603	52.011
P09972	4	4296.57	2281.82	2232.01	228.404	2945.65	5349.62	Fructose-bisphosphate aldolase C	ALDOC	2936.8	1.00824	0.535456	0.523769	0.0535978	0.691232	1.25535
P07954	1	3421.97	1988.59	1523.1	835.663	2184.7	4129.63	Fumarate hydratase, mitochondrial	FH	2311.22	0.803008	0.466646	0.357415	0.196098	0.512666	0.969067
Q6P2I3	0	1	1	1	1	1	1	Fumarylacetoacetate hydrolase domain-containing protein 2B	FAHD2B	1	0.000234662	0.000234662	0.000234662	0.000234662	0.000234662	0.000234662
Q5T3I0	3	16841.9	13736.4	8082.16	509.512	4354.93	8745.43	G patch domain-containing protein 4	GPATCH4	12886.8	3.95215	3.22342	1.89658	0.119563	1.02194	2.05222
P14635	2	29041.7	17406.3	16773.6	2937.41	12863.3	26374.5	G2/mitotic-specific cyclin-B1	CCNB1	21073.9	6.81499	4.08461	3.93613	0.689299	3.01852	6.1891
P51570	1	3252.82	3550.45	2276.03	683.16	2346.12	4042.53	Galactokinase	GALK1	3026.43	0.763313	0.833156	0.534098	0.160312	0.550545	0.948628
P07902	1	3255.78	2349.74	1990.32	489.61	1997.8	3881.58	Galactose-1-phosphate uridylyltransferase	GALT	2531.95	0.764007	0.551396	0.467053	0.114893	0.468808	0.91086
P47929	1	4232.29	4531.07	16670.1	926.973	3159.34	6228.88	Galectin-7	LGALS7	8477.83	0.993159	1.06327	3.91185	0.217526	0.741378	1.46168
Q9UEY8	2	5655.46	3775.63	2991.92	971.768	3693.23	7105.48	Gamma-adducin	ADD3	4141	1.32712	0.885997	0.702091	0.228037	0.866661	1.66739
P60520	1	6301.61	3377.01	3834.28	745.064	3435.42	5790.83	Gamma-aminobutyric acid receptor-associated protein-like 2	GABARAPL2	4504.3	1.47875	0.792456	0.899761	0.174838	0.806164	1.35889
P09104	3	7634.03	5390.1	4763.73	1067.48	6636.96	11964.4	Gamma-enolase	ENO2	5929.29	1.79142	1.26485	1.11787	0.250497	1.55744	2.80758
O75223	1	2536.71	2727.98	3235.39	606.764	2941.98	3180.64	Gamma-glutamylcyclotransferase	GGCT	2833.36	0.595271	0.640155	0.759224	0.142385	0.690371	0.746375
Q9NUQ3	2	2659.05	3765.82	1906.53	591.988	2731.71	3716.72	Gamma-taxilin	TXLNG	2777.13	0.623977	0.883695	0.447391	0.138917	0.641029	0.872174
O75140	1	1768.32	1769.92	1818.67	759.023	2333.85	2442.68	GATOR complex protein DEPDC5	DEPDC5	1785.64	0.414958	0.415334	0.426772	0.178114	0.547666	0.573204
O60547	2	12518.3	8213.42	6877.11	1595.17	8717.87	17030	GDP-mannose 4,6 dehydratase	GMDS	9202.95	2.93757	1.92738	1.6138	0.374326	2.04575	3.9963
P06396	1	6682.81	3528.83	3983.8	1521.22	4242.61	7794.97	Gelsolin	GSN	4731.81	1.5682	0.828083	0.934848	0.356973	0.995579	1.82918
P57678	2	14787.9	10462.7	8521.74	1904.06	8601.38	15803.7	Gem-associated protein 4	GEMIN4	11257.4	3.47015	2.4552	1.99973	0.446811	2.01842	3.70852
Q8TEQ6	1	3989.86	2641.04	2198.62	415.846	2742.59	4973.87	Gem-associated protein 5	GEMIN5	2943.17	0.93627	0.619751	0.515934	0.0975834	0.643581	1.16718
Q12789	4	23733.9	15866.6	12988.6	2355.09	11464.4	19968.1	General transcription factor 3C polypeptide 1	GTF3C1	17529.7	5.56944	3.72329	3.04794	0.55265	2.69025	4.68577
Q9Y5Q9	1	5826.45	3676.19	2916.55	163.996	1626.59	3711.71	General transcription factor 3C polypeptide 3	GTF3C3	4139.73	1.36725	0.862663	0.684404	0.0384837	0.381699	0.870999
Q9Y5Q8	3	8950.02	5628.93	4400.18	265.262	3477.9	7757.62	General transcription factor 3C polypeptide 5	GTF3C5	6326.38	2.10023	1.3209	1.03256	0.062247	0.816132	1.82042
P29083	3	2713.32	2054.58	1407.7	491.644	2232.56	3771.76	General transcription factor IIE subunit 1	GTF2E1	2058.53	0.636713	0.482132	0.330335	0.11537	0.523897	0.88509
P35269	4	11479.8	10702.2	9294.43	2231.1	9393.88	15331.8	General transcription factor IIF subunit 1	GTF2F1	10492.1	2.69387	2.5114	2.18105	0.523556	2.20439	3.5978
P78347	5	23025.8	14525.8	12808.5	759.179	10386.9	20664.5	General transcription factor II-I	GTF2I	16786.7	5.40329	3.40867	3.00566	0.178151	2.43741	4.84917
O60763	3	16958	9282.51	10085.7	1851.42	9969.1	21064.8	General vesicular transport factor p115	USO1	12108.7	3.97939	2.17825	2.36674	0.434459	2.33937	4.94311
Q8N2G8	2	8651.06	5271.66	3962.38	1610	5188.03	9799.88	GH3 domain-containing protein	GHDC	5961.7	2.03008	1.23706	0.929821	0.377805	1.21743	2.29966
P60983	3	21055.3	13487.9	13092.1	1963.64	16638.6	29211.8	Glia maturation factor beta	GMFB	15878.4	4.94088	3.16511	3.07221	0.460793	3.90446	6.85491
P46926	3	2750.02	1676.52	1308.17	1	1975.52	4075.09	Glucosamine-6-phosphate isomerase 1	GNPDA1	1911.57	0.645326	0.393415	0.306978	0.000234662	0.463579	0.956269
P11413	7	64773.3	38606.8	39268.7	10273.9	45216.5	83249.9	Glucose-6-phosphate 1-dehydrogenase	G6PD	47549.6	15.1999	9.05955	9.21489	2.4109	10.6106	19.5356
P06744	6	34574	19796.4	18033.3	5984.44	26805.6	44979.7	Glucose-6-phosphate isomerase	GPI	24134.5	8.1132	4.64546	4.23173	1.40432	6.29027	10.555
Q9NWU2	1	678.513	389.989	399.315	1	327.187	660.675	Glucose-induced degradation protein 8 homolog	GID8	489.273	0.159221	0.0915157	0.0937042	0.000234662	0.0767785	0.155035
P14314	10	41896.8	36320.6	26638.9	17202.2	29518.7	48898.3	Glucosidase 2 subunit beta	PRKCSH	34952.1	9.83159	8.52308	6.25114	4.0367	6.92693	11.4746
P00367	2	180007	118463	106425	62147.9	127534	235229	Glutamate dehydrogenase 1, mitochondrial	GLUD1	134965	42.2408	27.7988	24.974	14.5838	29.9273	55.1993
O15399	1	6106.55	2049.13	2612.47	637.294	2261.37	6727.55	Glutamate receptor ionotropic, NMDA 2D	GRIN2D	3589.38	1.43298	0.480852	0.613047	0.149549	0.530658	1.5787
P48507	2	9928.15	5430.23	5136.19	1626.95	7158.28	12992	Glutamate--cysteine ligase regulatory subunit	GCLM	6831.52	2.32976	1.27427	1.20527	0.381784	1.67978	3.04872
Q9BQ67	3	10491.6	6838.19	5813.76	1097.37	4921.93	8564.04	Glutamate-rich WD repeat-containing protein 1	GRWD1	7714.52	2.46198	1.60466	1.36427	0.25751	1.15499	2.00966
Q8NB37	1	5113.98	2622.5	2789.76	528.732	2655.59	4808.74	Glutamine amidotransferase-like class 1 domain-containing protein 1	GATD1	3508.75	1.20006	0.615401	0.654651	0.124073	0.623166	1.12843
A0A0B4J2D5	0	3719.41	3714.71	2093.3	1415.4	3067.41	5273.25	Glutamine amidotransferase-like class 1 domain-containing protein 3B, mitochondrial	GATD3B	3175.81	0.872804	0.871702	0.491218	0.33214	0.719806	1.23743
P15104	4	12683.3	9568.65	8884.98	2554.67	9952.14	17321.1	Glutamine synthetase	GLUL	10379	2.97629	2.2454	2.08497	0.599484	2.33539	4.06462
Q06210	2	4241.01	2295.54	2316.97	664.013	2891.71	5245.12	Glutamine--fructose-6-phosphate aminotransferase [isomerizing] 1	GFPT1	2951.18	0.995205	0.538677	0.543706	0.155819	0.678574	1.23083
P47897	10	65601.8	41005.3	39902.9	9668.65	42902.7	73331.1	Glutamine--tRNA ligase	QARS1	48836.7	15.3943	9.62238	9.36371	2.26887	10.0676	17.208
O75879	2	10798.4	5650.02	5860.9	786.056	3688.17	7065.15	Glutamyl-tRNA(Gln) amidotransferase subunit B, mitochondrial	GATB	7436.44	2.53398	1.32584	1.37533	0.184458	0.865475	1.65792
Q92947	1	1151.73	2318.8	877.665	264.682	776.303	1641.88	Glutaryl-CoA dehydrogenase, mitochondrial	GCDH	1449.4	0.270267	0.544134	0.205955	0.0621108	0.182169	0.385288
Q9UJ14	1	2356.31	1470.97	1436.48	899.197	1858.93	2926.2	Glutathione hydrolase 7	GGT7	1754.59	0.552937	0.345182	0.337087	0.211008	0.436221	0.686668
P00390	7	20543.7	12649.9	12386.1	3802.93	14386.8	27684.4	Glutathione reductase, mitochondrial	GSR	15193.3	4.82084	2.96845	2.90656	0.892403	3.37603	6.49649
P78417	2	14489.5	9493.51	7785	1962.32	9931.87	18154.8	Glutathione S-transferase omega-1	GSTO1	10589.4	3.40015	2.22777	1.82684	0.460482	2.33063	4.26024
P09211	9	50448	32713.8	31032.3	4927.69	34946.1	61745.9	Glutathione S-transferase P	GSTP1	38064.7	11.8382	7.67668	7.28211	1.15634	8.20053	14.4894
P48637	3	18286.6	18486	11886.9	3116.48	15162.7	24554.8	Glutathione synthetase	GSS	16219.8	4.29117	4.33796	2.78942	0.73132	3.55811	5.76209
P04406	16	146863	112287	103826	25880.6	124816	205384	Glyceraldehyde-3-phosphate dehydrogenase	GAPDH	120992	34.4631	26.3495	24.364	6.0732	29.2896	48.1959
P32189	0	1310.15	1349.83	916.335	455.979	1222.79	1994.32	Glycerol kinase	GK	1192.11	0.307443	0.316755	0.215029	0.107001	0.286941	0.467992
Q86UL3	1	2006.1	1342.23	1144.72	1	1030.29	2438.81	Glycerol-3-phosphate acyltransferase 4	GPAT4	1497.68	0.470755	0.31497	0.268623	0.000234662	0.241771	0.572296
P21695	0	9099.66	5423.44	4967.19	1648.2	7547.49	12596.7	Glycerol-3-phosphate dehydrogenase [NAD(+)], cytoplasmic	GPD1	6496.76	2.13535	1.27268	1.16561	0.38677	1.77111	2.95597
A6NDG6	3	12264.8	9540.08	7820.89	1987.11	10389.2	17025.6	Glycerol-3-phosphate phosphatase	PGP	9875.25	2.87808	2.2387	1.83527	0.4663	2.43794	3.99526
Q9NZC3	1	4516.39	3318.54	2668.53	1175.96	3403.18	6908.51	Glycerophosphodiester phosphodiesterase 1	GDE1	3501.15	1.05982	0.778737	0.626203	0.275954	0.798599	1.62117
P23378	1	4388.22	5470.43	3917.41	1935.16	3800.27	6452.17	Glycine dehydrogenase (decarboxylating), mitochondrial	GLDC	4592.02	1.02975	1.2837	0.919267	0.45411	0.891779	1.51408
P41250	1	9221.02	4324.13	5302.21	1683.27	6001.29	12081.1	Glycine--tRNA ligase	GARS1	6282.45	2.16382	1.01471	1.24423	0.395	1.40828	2.83497
P13807	2	8218.85	5597.94	4248.2	1720.07	6086.83	12971.1	Glycogen [starch] synthase, muscle	GYS1	6021.66	1.92865	1.31362	0.996893	0.403636	1.42835	3.04383
P35573	1	2550.27	1980.77	2846.7	652.3	1474.01	2845.28	Glycogen debranching enzyme	AGL	2459.25	0.598452	0.464813	0.668012	0.15307	0.345895	0.667679
P06737	1	34688.5	17856	19066.4	3460.42	21472.3	39716.5	Glycogen phosphorylase, liver form	PYGL	23870.3	8.14009	4.19014	4.47415	0.812029	5.03874	9.31995
P49841	1	3590.64	2640.36	2059.94	313.269	2496.47	4715.78	Glycogen synthase kinase-3 beta	GSK3B	2763.64	0.842587	0.619592	0.483389	0.0735123	0.585827	1.10661
P46976	2	12224.9	7365.7	6420.79	1963.12	9437.01	17472.3	Glycogenin-1	GYG1	8670.46	2.86872	1.72845	1.50672	0.460669	2.21451	4.10009
P04921	1	185.204	1	1	1	1	1	Glycophorin-C	GYPC	62.4013	0.0434603	0.000234662	0.000234662	0.000234662	0.000234662	0.000234662
O43292	1	3480.61	1741.94	1708.32	783.643	2146.91	4027.73	Glycosylphosphatidylinositol anchor attachment 1 protein	GPAA1	2310.29	0.816767	0.408768	0.400878	0.183891	0.503798	0.945156
P30419	2	10163.3	5088.3	4868.57	1784.47	6774.7	13027.1	Glycylpeptide N-tetradecanoyltransferase 1	NMT1	6706.73	2.38495	1.19403	1.14247	0.418748	1.58977	3.05697
Q9HC38	1	9880.03	5683.25	9496.41	867.64	6497.02	10320.3	Glyoxalase domain-containing protein 4	GLOD4	8353.23	2.31847	1.33364	2.22845	0.203602	1.52461	2.42178
Q9P2T1	1	5549.19	4356.31	3550.57	944.296	4093.91	7030.26	GMP reductase 2	GMPR2	4485.36	1.30218	1.02226	0.833184	0.221591	0.960685	1.64974
P49915	4	15220.1	11060.3	9960.01	2088.89	10352.7	17970	GMP synthase [glutamine-hydrolyzing]	GMPS	12080.1	3.57159	2.59543	2.33724	0.490182	2.42938	4.21689
Q92896	1	3865.82	2305.79	1929.58	1218.48	2029.43	3856.92	Golgi apparatus protein 1	GLG1	2700.4	0.907161	0.541083	0.452799	0.285931	0.47623	0.905073
O00461	1	4141.8	3797.62	2340.76	1358.15	2895.14	3963.64	Golgi integral membrane protein 4	GOLIM4	3426.73	0.971924	0.891159	0.549289	0.318705	0.679381	0.930117
Q9H3P7	5	13890.6	8790.75	7285.13	532.499	6890.61	13796.2	Golgi resident protein GCP60	ACBD3	9988.83	3.2596	2.06286	1.70954	0.124957	1.61697	3.23745
Q9H4G4	1	5301.94	4332.52	3298.1	1012.45	3242.21	5411.79	Golgi-associated plant pathogenesis-related protein 1	GLIPR2	4310.85	1.24417	1.01668	0.773939	0.237583	0.760824	1.26994
Q08379	3	7231.26	4847.08	3892.64	1135.69	3716.55	6203.17	Golgin subfamily A member 2	GOLGA2	5323.66	1.6969	1.13743	0.913455	0.266504	0.872134	1.45565
Q08378	2	6074.33	4836.49	3457.19	1267.03	4606.18	6773.51	Golgin subfamily A member 3	GOLGA3	4789.33	1.42541	1.13494	0.811272	0.297325	1.0809	1.58949
Q7Z5G4	2	9134.72	5413.46	4778.91	1659.35	3782.21	6936.77	Golgin subfamily A member 7	GOLGA7	6442.36	2.14357	1.27034	1.12143	0.389386	0.887542	1.6278
Q14789	4	12549.3	8562.1	6682.74	2962.94	7666.02	14389	Golgin subfamily B member 1	GOLGB1	9264.71	2.94484	2.0092	1.56819	0.69529	1.79892	3.37654
Q92538	1	617.948	428.58	281.085	1	492.598	846.396	Golgi-specific brefeldin A-resistance guanine nucleotide exchange factor 1	GBF1	442.538	0.145009	0.100572	0.0659599	0.000234662	0.115594	0.198617
Q92917	1	10448	6850.04	5497.51	1517.42	7045.89	13479.3	G-patch domain and KOW motifs-containing protein	GPKOW	7598.53	2.45176	1.60744	1.29006	0.356081	1.6534	3.16309
Q92643	3	6883.76	4469.53	3697.9	1635.38	4797.58	9683.37	GPI-anchor transamidase	PIGK	5017.06	1.61536	1.04883	0.867758	0.383762	1.12581	2.27232
Q9UHW5	2	957.364	371.079	508.55	1	671.488	1219.44	GPN-loop GTPase 3	GPN3	612.331	0.224657	0.0870782	0.119337	0.000234662	0.157573	0.286157
Q86YR5	1	1742.64	907.636	691.556	1	1139.99	1837.37	G-protein-signaling modulator 1	GPSM1	1113.94	0.408932	0.212988	0.162282	0.000234662	0.267513	0.431162
Q6Y7W6	5	43750.5	33656	26077.8	1666.12	23452.6	46643.4	GRB10-interacting GYF protein 2	GIGYF2	34494.8	10.2666	7.89779	6.11946	0.390975	5.50344	10.9454
Q12849	5	34775.4	21291.7	18493.6	6751.7	19090.9	38124.1	G-rich sequence factor 1	GRSF1	24853.6	8.16047	4.99636	4.33975	1.58437	4.47991	8.94629
Q96CN9	1	6173.07	4195.35	3276.81	541.677	2709.27	4871.28	GRIP and coiled-coil domain-containing protein 1	GCC1	4548.41	1.44859	0.98449	0.768944	0.127111	0.635763	1.1431
Q4V328	2	4957.48	3010.51	2699.58	674.261	3245.6	5654.72	GRIP1-associated protein 1	GRIPAP1	3555.86	1.16333	0.706454	0.633489	0.158224	0.761619	1.32695
Q8TAE8	2	3215.92	2499.29	2010.48	778.65	2130.16	4029.91	Growth arrest and DNA damage-inducible proteins-interacting protein 1	GADD45GIP1	2575.23	0.754654	0.586489	0.471784	0.18272	0.499867	0.945667
P62993	2	5632.25	3998.31	3852.53	611.458	3525.1	6514.38	Growth factor receptor-bound protein 2	GRB2	4494.36	1.32168	0.938251	0.904043	0.143486	0.827208	1.52868
Q9HAV7	4	16967.4	20031.4	10679.5	6401.71	15088.7	23874.5	GrpE protein homolog 1, mitochondrial	GRPEL1	15892.8	3.98159	4.70061	2.50608	1.50224	3.54075	5.60245
P01111	1	16236.9	8574.5	8439.06	2286.09	7318.58	16754.2	GTPase NRas	NRAS	11083.5	3.81019	2.01211	1.98033	0.536459	1.71739	3.93157
Q14C86	4	12120.8	10321.5	6889.21	1814.24	9378.42	16450.2	GTPase-activating protein and VPS9 domain-containing protein 1	GAPVD1	9777.17	2.8443	2.42206	1.61664	0.425734	2.20076	3.86024
Q5VVW2	2	12375.6	5976.28	6760.98	5972.36	20874.4	33857.1	GTPase-activating Rap/Ran-GAP domain-like protein 3	GARNL3	8370.94	2.90408	1.40241	1.58655	1.40149	4.89843	7.94497
P62826	8	83755.4	41249.8	44635.4	10359.7	50042.5	93603.5	GTP-binding nuclear protein Ran	RAN	56546.9	19.6542	9.67977	10.4742	2.43102	11.7431	21.9652
O00178	3	9851.26	7130.66	6184.89	1403.33	7329.25	12632.8	GTP-binding protein 1	GTPBP1	7722.27	2.31172	1.6733	1.45136	0.329308	1.7199	2.96445
Q8N3Z3	1	1	1	1	1	1	1	GTP-binding protein 8	GTPBP8	1	0.000234662	0.000234662	0.000234662	0.000234662	0.000234662	0.000234662
Q14353	2	544.59	221.848	274.638	1	189.782	1167.97	Guanidinoacetate N-methyltransferase	GAMT	347.025	0.127795	0.0520594	0.0644471	0.000234662	0.0445346	0.274078
P47224	1	6175.67	4831.36	4228.18	2608.44	5367.62	11009.3	Guanine nucleotide exchange factor MSS4	RABIF	5078.4	1.4492	1.13374	0.992194	0.612101	1.25958	2.58347
P63096	1	2556.13	1759.91	1605.51	603.408	1906.64	3860.16	Guanine nucleotide-binding protein G(i) subunit alpha-1	GNAI1	1973.85	0.599827	0.412983	0.376753	0.141597	0.447417	0.905835
P04899	3	8680.23	4088.91	3963	2118.57	4833.32	10819.8	Guanine nucleotide-binding protein G(i) subunit alpha-2	GNAI2	5577.38	2.03692	0.959512	0.929965	0.497149	1.1342	2.539
P08754	5	12048.2	6755.81	6017.47	3554.85	8042.85	15619.9	Guanine nucleotide-binding protein G(i) subunit alpha-3	GNAI3	8273.83	2.82726	1.58533	1.41207	0.834188	1.88735	3.66539
P62873	2	24374.2	13807.7	12374.3	5748.03	14829.2	32117.3	Guanine nucleotide-binding protein G(I)/G(S)/G(T) subunit beta-1	GNB1	16852.1	5.71971	3.24013	2.90378	1.34885	3.47984	7.53672
P50148	1	1259.24	702.994	611.632	362.593	663.495	1925.14	Guanine nucleotide-binding protein G(q) subunit alpha	GNAQ	857.957	0.295497	0.164966	0.143527	0.0850868	0.155697	0.451756
P63092	0	25611.2	16883.4	14892	4261.82	15276.2	31970.8	Guanine nucleotide-binding protein G(s) subunit alpha isoforms short	GNAS	19128.9	6.00997	3.96189	3.49459	1.00009	3.58475	7.50235
P29992	1	19784.5	11380.3	10917.2	2829.59	10072.3	20380.3	Guanine nucleotide-binding protein subunit alpha-11	GNA11	14027.3	4.64267	2.67052	2.56186	0.663998	2.3636	4.78248
P36915	2	5710.47	3797.37	3717.01	948.268	4351.45	7610.69	Guanine nucleotide-binding protein-like 1	GNL1	4408.28	1.34003	0.8911	0.87224	0.222523	1.02112	1.78594
Q9BVP2	1	9887.56	5123.66	5717.29	1	3381.33	7202.69	Guanine nucleotide-binding protein-like 3	GNL3	6909.5	2.32024	1.20233	1.34163	0.000234662	0.793469	1.6902
Q9BXW7	5	20557.5	13225.9	10999.8	4298.75	12531.2	22687.3	Haloacid dehalogenase-like hydrolase domain-containing 5	HDHD5	14927.7	4.82406	3.10361	2.58124	1.00875	2.94059	5.32385
Q9BSH5	2	4466.82	3205.89	2408.33	697.748	2437.49	4852.6	Haloacid dehalogenase-like hydrolase domain-containing protein 3	HDHD3	3360.35	1.04819	0.752301	0.565144	0.163735	0.571988	1.13872
Q7Z4H7	1	4211.69	5391.66	2564.27	831.168	2984.6	4721.75	HAUS augmin-like complex subunit 6	HAUS6	4055.87	0.988323	1.26522	0.601736	0.195044	0.700373	1.10802
Q9Y450	2	7931.23	5286.17	5877.97	1313.63	5187.69	9278.64	HBS1-like protein	HBS1L	6365.12	1.86116	1.24046	1.37934	0.308259	1.21736	2.17735
O00165	3	23631.7	14526.4	10845.1	3146.24	10674.1	21098	HCLS1-associated protein X-1	HAX1	16334.4	5.54546	3.40879	2.54494	0.738303	2.5048	4.95091
Q0VDF9	1	7376.9	6687.79	19232	3269.89	5496.89	9790.25	Heat shock 70 kDa protein 14	HSPA14	11098.9	1.73108	1.56937	4.51301	0.767319	1.28991	2.2974
P0DMV8	0	896997	546627	499050	108429	560780	1.06341e+06	Heat shock 70 kDa protein 1A	HSPA1A	647558	210.491	128.273	117.108	25.4442	131.594	249.541
P34932	16	88539.3	53135.7	50127.2	11512.4	68161.5	115004	Heat shock 70 kDa protein 4	HSPA4	63934.1	20.7768	12.4689	11.763	2.70153	15.9949	26.9871
O95757	9	50502.5	31973.8	26573.7	7580.95	38750.9	69247.1	Heat shock 70 kDa protein 4L	HSPA4L	36350	11.851	7.50305	6.23583	1.77896	9.09338	16.2497
P17066	5	9879.3	5423.26	5414.8	1278.69	6778.98	13431.6	Heat shock 70 kDa protein 6	HSPA6	6905.79	2.3183	1.27263	1.27065	0.300059	1.59077	3.1519
P11142	23	466656	316026	288997	56665.5	285336	486218	Heat shock cognate 71 kDa protein	HSPA8	357226	109.506	74.1593	67.8166	13.2973	66.9576	114.097
Q92598	6	86173.3	64737.9	43396.7	13015.6	59547.6	104773	Heat shock protein 105 kDa	HSPH1	64769.3	20.2216	15.1915	10.1836	3.05428	13.9736	24.5863
Q12931	15	40716.7	28467.8	39736.1	16023.7	31353.9	52224.8	Heat shock protein 75 kDa, mitochondrial	TRAP1	36306.8	9.55467	6.68031	9.32455	3.76015	7.35757	12.2552
P04792	6	48248.5	39336	40438.4	7196.31	25736.1	44068.7	Heat shock protein beta-1	HSPB1	42674.3	11.3221	9.23068	9.48936	1.6887	6.0393	10.3412
P07900	22	487530	288326	287302	70767	371003	657775	Heat shock protein HSP 90-alpha	HSP90AA1	354386	114.405	67.6593	67.4189	16.6063	87.0603	154.355
P08238	21	1.50627e+06	915829	874080	218990	1.10908e+06	1.93794e+06	Heat shock protein HSP 90-beta	HSP90AB1	1.09873e+06	353.465	214.91	205.113	51.3887	260.259	454.761
P54652	2	8548.05	4408.65	4335.17	1471.7	4865.01	8248.28	Heat shock-related 70 kDa protein 2	HSPA2	5763.95	2.0059	1.03454	1.0173	0.345352	1.14163	1.93556
Q9HCE1	6	24714	15254.1	12769.8	3274.06	14052.1	24643.3	Helicase MOV-10	MOV10	17579.3	5.79943	3.57956	2.9966	0.768297	3.2975	5.78284
Q9BYK8	1	1975.82	1464.24	979.896	287.917	1166.65	2274.15	Helicase with zinc finger domain 2	HELZ2	1473.32	0.46365	0.343602	0.229945	0.0675632	0.273769	0.533656
Q14527	1	7168.33	4356.05	9206.11	891.044	4019.61	8181.15	Helicase-like transcription factor	HLTF	6910.16	1.68214	1.0222	2.16033	0.209094	0.943251	1.91981
P09601	4	26889.9	17598	17253.8	671.025	7002.03	12907.7	Heme oxygenase 1	HMOX1	20580.6	6.31003	4.12959	4.04881	0.157464	1.64311	3.02896
P30519	4	4869.35	3146.67	2780.97	1324.76	3502.96	7141.75	Heme oxygenase 2	HMOX2	3599	1.14265	0.738405	0.652588	0.310872	0.822012	1.6759
Q9Y5Z4	4	22798.2	14723	13786	3431.22	18065.3	28375.1	Heme-binding protein 2	HEBP2	17102.4	5.34987	3.45493	3.23505	0.805177	4.23925	6.65857
O14964	1	4047.22	2923.01	2835.24	616.34	3495.29	4221.07	Hepatocyte growth factor-regulated tyrosine kinase substrate	HGS	3268.49	0.94973	0.68592	0.665323	0.144632	0.820213	0.990525
P51858	5	15342.8	14734.4	11316.9	2332.84	13399.7	22832.5	Hepatoma-derived growth factor	HDGF	13798.1	3.60037	3.45761	2.65566	0.547429	3.14439	5.35792
Q5SSJ5	1	3691.8	2971.81	1775.27	849.565	2814.93	3977.29	Heterochromatin protein 1-binding protein 3	HP1BP3	2812.96	0.866325	0.697371	0.416589	0.199361	0.660558	0.933318
Q99729	4	26005.3	18635.1	12438.7	4042.95	18361.7	36389.6	Heterogeneous nuclear ribonucleoprotein A/B	HNRNPAB	19026.4	6.10245	4.37295	2.91889	0.948726	4.30881	8.53926
Q13151	4	51128.8	31521.5	28225.5	1460.86	20633.9	41719.1	Heterogeneous nuclear ribonucleoprotein A0	HNRNPA0	36958.6	11.998	7.39691	6.62345	0.342809	4.84198	9.78989
P09651	6	160800	144566	78232.2	7830.76	42595.4	80917	Heterogeneous nuclear ribonucleoprotein A1	HNRNPA1	127866	37.7336	33.9241	18.3581	1.83758	9.99554	18.9882
P51991	14	70258.5	46663.7	40349.1	15099.7	70617.8	121834	Heterogeneous nuclear ribonucleoprotein A3	HNRNPA3	52423.8	16.487	10.9502	9.4684	3.54332	16.5713	28.5898
Q14103	4	29594.9	19621.1	16371.6	5217.71	22225	42268.9	Heterogeneous nuclear ribonucleoprotein D0	HNRNPD	21862.5	6.94481	4.60433	3.8418	1.2244	5.21537	9.91891
O14979	2	11157.8	6337.9	5488.06	1894.16	8630.37	16563	Heterogeneous nuclear ribonucleoprotein D-like	HNRNPDL	7661.24	2.61831	1.48727	1.28784	0.444488	2.02522	3.88671
P52597	7	8457.1	5219.21	4397.1	916.857	3508.03	9038.2	Heterogeneous nuclear ribonucleoprotein F	HNRNPF	6024.47	1.98456	1.22475	1.03183	0.215152	0.823203	2.12092
P31943	16	104391	68168.7	62235.3	10595	60606.7	128455	Heterogeneous nuclear ribonucleoprotein H	HNRNPH1	78264.9	24.4965	15.9966	14.6043	2.48625	14.2221	30.1435
P55795	11	13994.2	8661.71	8084.25	915.117	6498.38	14972.7	Heterogeneous nuclear ribonucleoprotein H2	HNRNPH2	10246.7	3.28391	2.03258	1.89707	0.214743	1.52492	3.51353
P31942	5	8072.6	4634.07	4336.1	1073.03	6052.9	12245.2	Heterogeneous nuclear ribonucleoprotein H3	HNRNPH3	5680.93	1.89433	1.08744	1.01752	0.251799	1.42039	2.87349
P61978	67	255242	202491	147289	41513.8	198223	358720	Heterogeneous nuclear ribonucleoprotein K	HNRNPK	201674	59.8956	47.5171	34.5632	9.74171	46.5154	84.1781
P14866	4	39504.7	26342.1	23146.2	8692.76	34813.4	64978.7	Heterogeneous nuclear ribonucleoprotein L	HNRNPL	29664.3	9.27026	6.18149	5.43154	2.03986	8.16938	15.248
P52272	82	896334	680046	493965	26332	288018	584954	Heterogeneous nuclear ribonucleoprotein M	HNRNPM	690115	210.336	159.581	115.915	6.17913	67.5869	137.267
O43390	2	62685.9	41118	33380.5	11491.8	46482	86922.7	Heterogeneous nuclear ribonucleoprotein R	HNRNPR	45728.1	14.71	9.64884	7.83315	2.6967	10.9076	20.3975
Q00839	58	381741	281045	232796	6865.69	225141	492675	Heterogeneous nuclear ribonucleoprotein U	HNRNPU	298527	89.5801	65.9505	54.6285	1.61112	52.8322	115.612
Q9BUJ2	8	37626.8	25233.1	22953.1	2260.87	18004.3	37155.1	Heterogeneous nuclear ribonucleoprotein U-like protein 1	HNRNPUL1	28604.4	8.82959	5.92126	5.38624	0.53054	4.22492	8.71889
Q1KMD3	7	25507.3	16109.2	13320.7	4476.73	18715.7	34792.3	Heterogeneous nuclear ribonucleoprotein U-like protein 2	HNRNPUL2	18312.4	5.98561	3.78022	3.12586	1.05052	4.39187	8.16444
P22626	42	229304	203966	129497	60612.9	241026	428835	Heterogeneous nuclear ribonucleoproteins A2/B1	HNRNPA2B1	187589	53.8089	47.8631	30.3879	14.2235	56.5597	100.631
P07910	5	33507.7	25013.2	20103.1	7233.15	27800.1	56720.7	Heterogeneous nuclear ribonucleoproteins C1/C2	HNRNPC	26208	7.86298	5.86965	4.71743	1.69735	6.52364	13.3102
P19367	14	84820.6	57330.6	47648.3	27071.7	65670.1	116491	Hexokinase-1	HK1	63266.5	19.9042	13.4533	11.1812	6.3527	15.4103	27.3359
P52789	4	7409.91	4284.02	3691.56	1383.76	4662.55	8014.23	Hexokinase-2	HK2	5128.5	1.73883	1.0053	0.866269	0.324717	1.09412	1.88064
P30825	1	4193.02	2171.41	2101	821.236	2491.6	4844.87	High affinity cationic amino acid transporter 1	SLC7A1	2821.81	0.983944	0.509548	0.493025	0.192713	0.584685	1.13691
P37235	0	3345.83	1798.38	2186.53	547.292	1996.11	4250.05	Hippocalcin-like protein 1	HPCAL1	2443.58	0.78514	0.422012	0.513095	0.128429	0.468412	0.997325
Q9BW71	1	1835	911.884	728.268	197.39	921.63	2252.81	HIRA-interacting protein 3	HIRIP3	1158.38	0.430605	0.213985	0.170897	0.0463199	0.216272	0.528649
P49773	1	4993.02	5483.51	3720.73	820.737	4074.42	5861.23	Histidine triad nucleotide-binding protein 1	HINT1	4732.42	1.17167	1.28677	0.873114	0.192596	0.956111	1.37541
P12081	1	15190.7	10140.2	8966.88	2656.81	11585.9	19067.1	Histidine--tRNA ligase, cytoplasmic	HARS	11432.6	3.56468	2.37952	2.10419	0.623452	2.71876	4.47432
Q09472	1	4333.37	3428.88	3356.85	863.389	2919.42	5815.07	Histone acetyltransferase p300	EP300	3706.37	1.01688	0.804629	0.787725	0.202605	0.685077	1.36458
Q13547	0	26208.1	18284.2	16619.2	1	12304	21658.9	Histone deacetylase 1	HDAC1	20370.5	6.15006	4.29062	3.89991	0.000234662	2.88728	5.08251
Q9H0E3	2	8146.81	7170.3	4504.73	1143.82	4430.25	7837.52	Histone deacetylase complex subunit SAP130	SAP130	6607.28	1.91175	1.6826	1.05709	0.268411	1.03961	1.83917
P07305	3	15438.9	13446.9	7882.73	4197.85	12253.1	19361.2	Histone H1.0	H1-0	12256.2	3.62292	3.15548	1.84978	0.985077	2.87533	4.54333
Q92522	1	8152.79	7653.69	4909.97	1588.2	6105.6	10542.7	Histone H1.10	H1-10	6905.48	1.91315	1.79603	1.15218	0.372689	1.43275	2.47397
P10412	3	110441	312986	94843.3	51033.2	145309	265186	Histone H1.4	H1-4	172757	25.9162	73.4459	22.2561	11.9756	34.0984	62.229
P04908	0	167693	140377	87370.3	81938.9	161374	198261	Histone H2A type 1-B/E	H2AC4	131813	39.3513	32.9411	20.5025	19.228	37.8683	46.5244
O60814	0	31464.8	17664.1	17324	7306.61	21651.2	32153.1	Histone H2B type 1-K	H2BC12	22151	7.38359	4.14511	4.06529	1.71459	5.08073	7.54512
P68431	0	17269.7	10484.8	17659.1	9735.16	21546.4	24254.7	Histone H3.1	H3C1	15137.9	4.05254	2.46038	4.14393	2.28447	5.05614	5.69166
Q14493	1	5825.21	4557.2	3294.38	393.334	3481.2	7344	Histone RNA hairpin-binding protein	SLBP	4558.93	1.36696	1.0694	0.773067	0.0923007	0.816907	1.72336
Q86X55	3	11554	7563.2	6206.13	2031.53	10630.6	18094.1	Histone-arginine methyltransferase CARM1	CARM1	8441.11	2.71129	1.7748	1.45634	0.476724	2.4946	4.246
Q09028	1	914.621	3559.31	1392.01	562.319	1006.81	1044.21	Histone-binding protein RBBP4	RBBP4	1955.31	0.214627	0.835235	0.326653	0.131955	0.23626	0.245036
Q16576	4	65365.6	45893.5	42527.6	8555.87	42986.5	75110.7	Histone-binding protein RBBP7	RBBP7	51262.2	15.3388	10.7695	9.97963	2.00774	10.0873	17.6256
Q9H9B1	1	3625.95	2817.45	2002.82	488.481	1636.15	3866.49	Histone-lysine N-methyltransferase EHMT1	EHMT1	2815.41	0.850874	0.661149	0.469987	0.114628	0.383943	0.907318
Q8WTS6	3	18401.3	9234.06	8069.43	2916.92	11232.9	22759.6	Histone-lysine N-methyltransferase SETD7	SETD7	11901.6	4.31808	2.16688	1.89359	0.68449	2.63594	5.34081
O43719	7	13418.8	8699.02	7467.37	1471.9	8489.06	17327.9	HIV Tat-specific factor 1	HTATSF1	9861.72	3.14888	2.04133	1.75231	0.3454	1.99206	4.06621
P04439	2	15297.2	9794.66	8180.76	2630.9	6783.26	14098.2	HLA class I histocompatibility antigen, A alpha chain	HLA-A	11090.9	3.58967	2.29844	1.91972	0.617374	1.59177	3.3083
P10321	2	5613.25	4031.92	3106.92	786.456	2408.1	4784.03	HLA class I histocompatibility antigen, C alpha chain	HLA-C	4250.7	1.31722	0.94614	0.729078	0.184552	0.56509	1.12263
P53701	2	7953.68	4550.33	5310.74	1442.79	3955.37	7481.86	Holocytochrome c-type synthase	HCCS	5938.25	1.86643	1.06779	1.24623	0.338569	0.928175	1.75571
P51610	5	38206.2	26518.1	21306.4	5839.67	23801.6	43300.1	Host cell factor 1	HCFC1	28676.9	8.96555	6.2228	4.99982	1.37035	5.58534	10.1609
P50502	0	24868.9	10724.6	12449.8	1435.17	15812.9	33063.4	Hsc70-interacting protein	ST13	16014.4	5.83579	2.51665	2.92149	0.336781	3.71069	7.75873
Q16543	4	32697.3	33004.5	19747.3	5834.36	31914.4	48269.7	Hsp90 co-chaperone Cdc37	CDC37	28483	7.67282	7.74491	4.63394	1.3691	7.48911	11.3271
P42858	1	4576.41	2885.37	1988.16	353.547	2205.95	4185.81	Huntingtin	HTT	3149.98	1.07391	0.677086	0.466545	0.0829641	0.517652	0.982252
O00291	0	8192.74	6727.29	4127.69	1144.99	4717.02	8062.07	Huntingtin-interacting protein 1	HIP1	6349.24	1.92253	1.57864	0.968613	0.268687	1.10691	1.89186
Q16836	2	51123.3	38849	35206.6	13878.9	35610.3	62496.4	Hydroxyacyl-coenzyme A dehydrogenase, mitochondrial	HADH	41726.3	11.9967	9.11639	8.26166	3.25686	8.35639	14.6655
Q01581	1	12272	6425.07	7339.55	1232.41	5410.23	11237.8	Hydroxymethylglutaryl-CoA synthase, cytoplasmic	HMGCS1	8678.88	2.87978	1.50772	1.72232	0.2892	1.26958	2.63708
Q6YN16	1	6385.53	5316.31	3803.3	1243.99	4132.66	7709.31	Hydroxysteroid dehydrogenase-like protein 2	HSDL2	5168.38	1.49844	1.24754	0.89249	0.291918	0.969779	1.80908
P00492	12	45364.8	27390.2	28701.7	6821.03	33633.2	54991.6	Hypoxanthine-guanine phosphoribosyltransferase	HPRT1	33818.9	10.6454	6.42744	6.73519	1.60064	7.89243	12.9044
Q9Y4L1	2	19282.3	12614.4	10194.3	5263.93	12280.7	22039.4	Hypoxia up-regulated protein 1	HYOU1	14030.3	4.52483	2.96013	2.39221	1.23525	2.88182	5.17182
P52292	7	55684.4	32984.3	32871.9	4366.74	21560.3	41746	Importin subunit alpha-1	KPNA2	40513.5	13.067	7.74016	7.71379	1.02471	5.05938	9.79622
O00505	0	3756.04	2378.99	2377.83	810.217	3238.22	6427.01	Importin subunit alpha-4	KPNA3	2837.62	0.8814	0.558258	0.557987	0.190127	0.759887	1.50818
P52294	2	12183.9	15024.2	7560.39	1810.35	10857.8	16756.3	Importin subunit alpha-5	KPNA1	11589.5	2.8591	3.5256	1.77414	0.42482	2.5479	3.93206
O60684	1	3124.43	3483.24	2033.63	424.627	2754.46	3923.18	Importin subunit alpha-7	KPNA6	2880.43	0.733185	0.817384	0.477215	0.0996438	0.646368	0.920622
Q14974	7	41331.6	25376.6	25048.8	7079.6	29020.3	54288.9	Importin subunit beta-1	KPNB1	30585.7	9.69896	5.95494	5.87802	1.66131	6.80997	12.7395
Q96P70	3	17939.1	9150.02	10328.2	2507.36	12498.3	21914	Importin-9	IPO9	12472.4	4.20962	2.14716	2.42364	0.588382	2.93288	5.14238
Q8NBJ7	13	52933.4	38186.2	30227.6	15922.1	36382.8	68528.6	Inactive C-alpha-formylglycine-generating enzyme 2	SUMF2	40449	12.4215	8.96085	7.09326	3.73631	8.53766	16.0811
Q3SXM5	1	5426.35	3324.41	3346.86	1081.59	2894.15	6267.15	Inactive hydroxysteroid dehydrogenase-like protein 1	HSDL1	4032.54	1.27336	0.780113	0.785382	0.253807	0.679148	1.47066
Q13308	2	7610.19	4391.77	3634.14	323.141	3277.66	7505.25	Inactive tyrosine-protein kinase 7	PTK7	5212.03	1.78582	1.03058	0.852795	0.0758289	0.769142	1.7612
Q9P2D0	1	1314.16	1120.82	1026.22	306.455	1009.37	1520.6	Inhibitor of Bruton tyrosine kinase	IBTK	1153.73	0.308385	0.263014	0.240815	0.0719134	0.23686	0.356828
Q9Y2U8	4	22443.9	15788.7	13931.9	3528.14	12156.4	24605.3	Inner nuclear membrane protein Man1	LEMD3	17388.1	5.26673	3.70501	3.26929	0.827921	2.85264	5.77393
Q15181	8	104181	52492.1	56482.5	11721	68184.5	118771	Inorganic pyrophosphatase	PPA1	71051.7	24.4472	12.3179	13.2543	2.75047	16.0003	27.8711
Q9H2U2	3	3610.43	2374.85	1778.03	878.146	2391.12	5435.46	Inorganic pyrophosphatase 2, mitochondrial	PPA2	2587.77	0.847232	0.557287	0.417236	0.206068	0.561105	1.2755
P12268	6	70423.6	43805.7	42992	9804.82	48104.6	77797.5	Inosine-5'-monophosphate dehydrogenase 2	IMPDH2	52407.1	16.5258	10.2795	10.0886	2.30082	11.2883	18.2561
Q14573	1	396.979	363.744	232.786	1	264.067	520.663	Inositol 1,4,5-trisphosphate receptor type 3	ITPR3	331.17	0.093156	0.085357	0.0546261	0.000234662	0.0619666	0.12218
P29218	3	11572.8	7134.36	5946.27	1860.05	8139.28	15500	Inositol monophosphatase 1	IMPA1	8217.8	2.71569	1.67416	1.39537	0.436482	1.90998	3.63727
Q9NPH2	2	25660.2	20831.5	16406.1	4159.32	20596.6	34305.6	Inositol-3-phosphate synthase 1	ISYNA1	20965.9	6.02147	4.88836	3.8499	0.976036	4.83324	8.05022
P06213	0	11838.9	6649.45	6046.81	1981.97	6635.21	12728.4	Insulin receptor	INSR	8178.4	2.77815	1.56037	1.41896	0.465093	1.55703	2.98687
O14654	18	116630	75177.7	56981.4	8559.67	49923.2	95871.4	Insulin receptor substrate 4	IRS4	82929.7	27.3686	17.6414	13.3714	2.00863	11.7151	22.4974
Q9NZI8	11	82345.6	51447.3	48065.7	9658.16	45263.1	80453.4	Insulin-like growth factor 2 mRNA-binding protein 1	IGF2BP1	60619.5	19.3234	12.0727	11.2792	2.2664	10.6215	18.8794
Q9Y6M1	3	27200.5	15399.9	15015.7	3085.89	17272.6	26208.6	Insulin-like growth factor 2 mRNA-binding protein 2	IGF2BP2	19205.4	6.38293	3.61379	3.52362	0.724142	4.05324	6.15017
O00425	4	27518.8	19415.1	16015.3	3231.22	17216.4	31913.3	Insulin-like growth factor 2 mRNA-binding protein 3	IGF2BP3	20983.1	6.45763	4.556	3.75818	0.758244	4.04004	7.48886
Q5TA45	1	5181	3148.57	2519.48	1057.84	3148.77	5554.98	Integrator complex subunit 11	INTS11	3616.35	1.21579	0.73885	0.591227	0.248236	0.738896	1.30354
Q9NVH2	1	4733.01	3195.58	2397.52	1153.49	2931.02	5324.25	Integrator complex subunit 7	INTS7	3442.04	1.11066	0.749883	0.562607	0.27068	0.687798	1.2494
P05556	3	17786.8	11235.5	9527.68	3658.71	10781.3	18808.2	Integrin beta-1	ITGB1	12850	4.17389	2.63655	2.23579	0.85856	2.52996	4.41356
Q9H0C8	8	39612.6	25342.9	20751	6072.55	24893.3	47291.1	Integrin-linked kinase-associated serine/threonine phosphatase 2C	ILKAP	28568.9	9.29559	5.94703	4.86948	1.425	5.84152	11.0974
Q13418	1	7415.27	3693.01	4733.29	825.944	4475.62	8308.11	Integrin-linked protein kinase	ILK	5280.52	1.74008	0.866609	1.11072	0.193818	1.05026	1.9496
Q7Z5L9	1	3964.7	3848.31	2275.51	765.642	2617.27	3940.79	Interferon regulatory factor 2-binding protein 2	IRF2BP2	3362.84	0.930364	0.903052	0.533977	0.179667	0.614173	0.924755
Q12905	7	22509.6	13767.7	12185.4	3819.19	15960.4	28810.2	Interleukin enhancer-binding factor 2	ILF2	16154.2	5.28215	3.23075	2.85945	0.896219	3.74529	6.76067
Q12906	12	45818.8	40162	25803.9	5673.12	33049	54320.1	Interleukin enhancer-binding factor 3	ILF3	37261.5	10.7519	9.42449	6.05519	1.33127	7.75534	12.7469
Q15811	2	10016.5	6402.09	7914.17	1966.12	6826.39	12814.6	Intersectin-1	ITSN1	8110.91	2.35048	1.50233	1.85716	0.461374	1.6019	3.00711
Q96LB3	1	2943.36	1485.83	1306.43	267.975	1275.03	3322.47	Intraflagellar transport protein 74 homolog	IFT74	1911.88	0.690696	0.348668	0.306571	0.0628837	0.2992	0.779659
P16383	1	3320.96	2521.54	1852.43	501.959	2122.83	3900.8	Intron Large complex component GCFC2	GCFC2	2564.98	0.779304	0.59171	0.434695	0.117791	0.498148	0.91537
Q27J81	1	1878.49	856.243	849.186	212.442	1272.49	2320.02	Inverted formin-2	INF2	1194.64	0.44081	0.200928	0.199272	0.0498521	0.298605	0.54442
Q6DN90	1	5170.47	3379.53	3497.34	988.163	3047.58	6208.49	IQ motif and SEC7 domain-containing protein 1	IQSEC1	4015.78	1.21331	0.793048	0.820694	0.231884	0.715151	1.4569
Q86U28	3	7447.06	5065.17	4723.23	2173.8	4614.89	9885.36	Iron-sulfur cluster assembly 2 homolog, mitochondrial	ISCA2	5745.15	1.74754	1.1886	1.10836	0.510109	1.08294	2.31972
P50213	9	50325.1	37122	33305.3	12845.1	36209.7	69096.4	Isocitrate dehydrogenase [NAD] subunit alpha, mitochondrial	IDH3A	40250.8	11.8094	8.71112	7.81548	3.01426	8.49705	16.2143
O43837	3	30756.9	19641.7	17166.3	7025.9	19924.1	38661.3	Isocitrate dehydrogenase [NAD] subunit beta, mitochondrial	IDH3B	22521.6	7.21749	4.60916	4.02828	1.64871	4.67542	9.07233
P51553	2	2037.02	889.854	968.059	547.555	1137.42	1982.47	Isocitrate dehydrogenase [NAD] subunit gamma, mitochondrial	IDH3G	1298.31	0.478011	0.208815	0.227167	0.12849	0.266908	0.46521
P48735	3	70746.8	54390.1	41219.8	14353.9	49924.9	96835.7	Isocitrate dehydrogenase [NADP], mitochondrial	IDH2	55452.2	16.6016	12.7633	9.67272	3.36833	11.7155	22.7237
P41252	8	51599.7	30878.4	29960.4	6453.54	38857.8	69537.9	Isoleucine--tRNA ligase, cytoplasmic	IARS1	37479.5	12.1085	7.24599	7.03056	1.5144	9.11845	16.3179
Q9NSE4	8	39370.3	19336.3	18798.5	9386.89	26165.6	37971.1	Isoleucine--tRNA ligase, mitochondrial	IARS2	25835.1	9.23871	4.53751	4.41131	2.20275	6.14006	8.91038
P26440	5	32287.7	21221.7	16718.9	6484.15	22617.9	41668.5	Isovaleryl-CoA dehydrogenase, mitochondrial	IVD	23409.4	7.57671	4.97994	3.92328	1.52158	5.30756	9.77803
P14923	6	12763.2	9592.55	13654.9	3408.59	9388.53	16247.8	Junction plakoglobin	JUP	12003.5	2.99503	2.25101	3.20428	0.799866	2.20313	3.81274
Q9UK76	1	2151.51	2913.22	1851.44	364.802	1978.78	2823.06	Jupiter microtubule associated homolog 1	JPT1	2305.39	0.504877	0.683623	0.434462	0.0856052	0.464345	0.662465
Q9H910	8	38448.1	33072.1	23684.3	6939.06	30762.2	50949.4	Jupiter microtubule associated homolog 2	JPT2	31734.9	9.02231	7.76078	5.55782	1.62833	7.21873	11.9559
Q07666	4	25633.4	24335.7	14341.6	3052.28	12919.9	24378.7	KH domain-containing, RNA-binding, signal transduction-associated protein 1	KHDRBS1	21436.9	6.01519	5.71068	3.36542	0.716254	3.03181	5.72076
Q96EK5	4	7403.6	4692.12	4002.68	913.128	5212.61	9804.08	KIF-binding protein	KIFBP	5366.13	1.73734	1.10106	0.939278	0.214276	1.2232	2.30065
Q86UP2	7	31282.3	24791	17716.2	5016.68	20605.3	35922.3	Kinectin	KTN1	24596.5	7.34078	5.81751	4.15731	1.17722	4.83527	8.4296
Q9H0B6	3	15788.6	10318	8758.41	2283.88	10993.9	17372.1	Kinesin light chain 2	KLC2	11621.7	3.705	2.42124	2.05527	0.53594	2.57986	4.07658
Q6P597	1	1372.41	2617.46	1111.11	308.696	1152.25	1607.6	Kinesin light chain 3	KLC3	1700.32	0.322052	0.614218	0.260734	0.0724393	0.270389	0.377242
Q9NSK0	1	800.792	510.934	576.967	265.912	734.705	1187.1	Kinesin light chain 4	KLC4	629.564	0.187916	0.119897	0.135392	0.0623995	0.172407	0.278568
P33176	7	67590.2	50398.4	36620.6	12468.7	51392.2	91130.8	Kinesin-1 heavy chain	KIF5B	51536.4	15.8609	11.8266	8.59346	2.92592	12.0598	21.3849
Q7Z4S6	2	7813.41	7114.01	4261.77	1302.38	5305.28	8585.03	Kinesin-like protein KIF21A	KIF21A	6396.39	1.83351	1.66939	1.00008	0.305619	1.24495	2.01458
Q14807	1	4368.73	2997.58	2287.62	278.796	1652.58	4235.06	Kinesin-like protein KIF22	KIF22	3217.98	1.02518	0.703418	0.536817	0.0654228	0.387797	0.993809
Q02241	1	2687.59	1750.54	1765.44	336.192	1039.38	2007.23	Kinesin-like protein KIF23	KIF23	2067.86	0.630675	0.410785	0.414282	0.0788914	0.243904	0.47102
O00139	2	7017.04	3800.68	3568.22	1857.86	5389.7	9001.87	Kinesin-like protein KIF2A	KIF2A	4795.31	1.64663	0.891875	0.837326	0.435968	1.26476	2.1124
Q9BW19	1	1	1	1	1	1	1	Kinesin-like protein KIFC1	KIFC1	1	0.000234662	0.000234662	0.000234662	0.000234662	0.000234662	0.000234662
Q8NBT2	1	359.115	446.456	323.656	1	360.874	476.168	Kinetochore protein Spc24	SPC24	376.409	0.0842706	0.104766	0.0759497	0.000234662	0.0846835	0.111739
Q9HBM1	1	853.974	537.887	499.722	1	712.483	986.228	Kinetochore protein Spc25	SPC25	630.528	0.200395	0.126222	0.117266	0.000234662	0.167193	0.23143
Q6YP21	2	9890.58	6394.91	5953.34	2636.85	7128.62	14556.6	Kynurenine--oxoglutarate transaminase 3	KYAT3	7412.94	2.32094	1.50064	1.39702	0.61877	1.67282	3.41589
Q9H9P8	5	17467.8	10834.8	10257.7	2785.97	10532.4	19917.1	L-2-hydroxyglutarate dehydrogenase, mitochondrial	L2HGDH	12853.4	4.09903	2.54251	2.4071	0.653762	2.47155	4.67378
P02788	0	38921.3	14548.3	13209.3	5250.17	10926.7	19394.6	Lactotransferrin	LTF	22226.3	9.13335	3.41394	3.09971	1.23202	2.56408	4.55118
Q04760	7	41902.5	24756.3	22014.1	5823.04	28406.5	49593.4	Lactoylglutathione lyase	GLO1	29557.6	9.83294	5.80936	5.16588	1.36645	6.66593	11.6377
P42166	1	2069.29	1680.39	1209.83	1	1202.12	2392.42	Lamina-associated polypeptide 2, isoform alpha	TMPO	1653.17	0.485584	0.394324	0.283902	0.000234662	0.282092	0.561411
P42167	10	211417	174410	111355	61068.2	159416	309617	Lamina-associated polypeptide 2, isoforms beta/gamma	TMPO	165727	49.6117	40.9274	26.1308	14.3304	37.4089	72.6554
P20700	43	247341	188574	136638	51882	159161	317048	Lamin-B1	LMNB1	190851	58.0415	44.2512	32.0637	12.1747	37.349	74.3992
Q03252	21	90097.9	72243.2	56612.9	22806.1	59660.9	114054	Lamin-B2	LMNB2	72984.7	21.1426	16.9527	13.2849	5.35172	14.0002	26.7641
P07942	1	2996.43	1635.76	1454.71	641.924	1088.43	2439.37	Laminin subunit beta-1	LAMB1	2028.97	0.703149	0.383852	0.341366	0.150635	0.255413	0.572428
P55268	1	708.898	471.572	279.916	231.509	219.565	702.925	Laminin subunit beta-2	LAMB2	486.795	0.166351	0.11066	0.0656856	0.0543265	0.0515235	0.16495
Q9NRN7	2	19102.7	10872.9	10706.8	2843.16	13799.3	23029.3	L-aminoadipate-semialdehyde dehydrogenase-phosphopantetheinyl transferase	AASDHPPT	13560.8	4.48268	2.55145	2.51249	0.667182	3.23818	5.40411
Q16850	4	32687.7	16796.4	16956.9	4464.31	15666.1	28364.9	Lanosterol 14-alpha demethylase	CYP51A1	22147	7.67057	3.94148	3.97915	1.04761	3.67625	6.65618
P48449	1	1	1	1	1	1	1	Lanosterol synthase	LSS	1	0.000234662	0.000234662	0.000234662	0.000234662	0.000234662	0.000234662
Q6PKG0	6	29401.8	33122.3	19434.7	6933.78	29691.8	46027	La-related protein 1	LARP1	27319.6	6.89948	7.77255	4.56058	1.62709	6.96754	10.8008
Q71RC2	6	17554.4	13845.6	10645.3	2729.9	10364.1	19267	La-related protein 4	LARP4	14015.1	4.11935	3.24903	2.49805	0.640605	2.43206	4.52123
Q4G0J3	2	7431.43	5625.13	6676.52	1567.98	4513.04	8311.54	La-related protein 7	LARP7	6577.69	1.74388	1.32001	1.56673	0.367946	1.05904	1.9504
Q01650	1	4917.73	2682.59	2265.29	1377.45	3036.05	6048.44	Large neutral amino acids transporter small subunit 1	SLC7A5	3288.54	1.154	0.629502	0.531578	0.323234	0.712445	1.41934
P46379	5	26607.5	19376.7	13787.9	4357.28	16839.3	30531.9	Large proline-rich protein BAG6	BAG6	19924.1	6.24378	4.54699	3.23551	1.02249	3.95155	7.16467
O75845	1	9372.86	5948.2	6241.93	1583.31	3198.05	6094.96	Lathosterol oxidase	SC5D	7187.66	2.19946	1.39582	1.46475	0.371542	0.750461	1.43026
Q8NC56	1	4119.76	3790.42	2885.74	915.934	2682.37	5705.83	LEM domain-containing protein 2	LEMD2	3598.64	0.966751	0.889467	0.677175	0.214935	0.62945	1.33894
Q15334	1	5105.01	3107.35	2347.03	825.556	2636.13	5403.3	Lethal(2) giant larvae protein homolog 1	LLGL1	3519.8	1.19795	0.729178	0.550759	0.193727	0.618601	1.26795
Q86V48	2	7916.26	5634.41	4601.36	2788.39	4057.67	7823.35	Leucine zipper protein 1	LUZP1	6050.68	1.85765	1.32218	1.07976	0.65433	0.952182	1.83584
P42704	10	121901	74272.8	73672.9	27449.4	72592.1	132295	Leucine-rich PPR motif-containing protein, mitochondrial	LRPPRC	89949	28.6056	17.429	17.2882	6.44133	17.0346	31.0445
Q9UFC0	1	3701.14	2417.4	2102.42	449.369	2020.77	4653.65	Leucine-rich repeat and WD repeat-containing protein 1	LRWD1	2740.32	0.868518	0.567273	0.493358	0.10545	0.474198	1.09203
Q32MZ4	2	7893.2	6705.38	4595.93	1879.85	6382.51	9413.29	Leucine-rich repeat flightless-interacting protein 1	LRRFIP1	6398.17	1.85224	1.5735	1.07849	0.441129	1.49773	2.20894
Q9H9A6	3	23552	13414.1	11727	3341.84	16269.9	29706.8	Leucine-rich repeat-containing protein 40	LRRC40	16231	5.52676	3.14778	2.75189	0.784204	3.81793	6.97106
Q8N1G4	5	20231.7	17650.1	10958.1	2869.8	16187.5	25408.4	Leucine-rich repeat-containing protein 47	LRRC47	16280	4.74762	4.14182	2.57146	0.673435	3.7986	5.9624
Q96AG4	3	23667.6	17525.2	17260.1	6271.96	15453	28577.4	Leucine-rich repeat-containing protein 59	LRRC59	19484.3	5.55389	4.1125	4.0503	1.47179	3.62624	6.70603
Q9P2J5	6	38436	24543.5	23755.3	5348.42	27713.4	47198	Leucine--tRNA ligase, cytoplasmic	LARS1	28911.6	9.01947	5.75942	5.57447	1.25507	6.50329	11.0756
Q96B70	1	2308.47	1798.41	1528.34	401.187	1553.51	3533.78	Leukocyte receptor cluster member 9	LENG9	1878.41	0.54171	0.42202	0.358643	0.0941435	0.364549	0.829244
P09960	3	42019.3	21622.7	27684.6	4917.92	28035.5	46807.1	Leukotriene A-4 hydrolase	LTA4H	30442.2	9.86035	5.07403	6.49654	1.15405	6.57886	10.9839
Q14847	3	8931.45	6941.55	5385	1702.5	7537.32	12356.3	LIM and SH3 domain protein 1	LASP1	7086	2.09587	1.62892	1.26366	0.399513	1.76872	2.89954
Q9UHB6	4	32577.3	26751.1	19038.9	9084.02	22727.7	39679.6	LIM domain and actin-binding protein 1	LIMA1	26122.5	7.64466	6.27748	4.46772	2.13168	5.33334	9.3113
Q96IF1	1	1965.78	1378.99	961.317	249.666	1154.58	2134.84	LIM domain-containing protein ajuba	AJUBA	1435.36	0.461294	0.323596	0.225585	0.058587	0.270936	0.500967
Q9Y679	1	5481.52	3093.23	2361.53	828.401	2694.79	5311.56	Lipid droplet-regulating VLDL assembly factor AUP1	AUP1	3645.42	1.2863	0.725864	0.554162	0.194394	0.632366	1.24642
P11182	1	5668.21	4308.95	3770.53	1299.9	3656.3	7252.1	Lipoamide acyltransferase component of branched-chain alpha-keto acid dehydrogenase complex, mitochondrial	DBT	4582.57	1.33012	1.01115	0.884801	0.305036	0.857996	1.70179
P50851	1	2268.3	1354.96	1143.22	326.109	1420.95	2390.62	Lipopolysaccharide-responsive and beige-like anchor protein	LRBA	1588.83	0.532285	0.317958	0.268271	0.0765254	0.333442	0.560989
Q13136	2	8361.12	6570.57	4092.84	1226.28	4908.3	8764.02	Liprin-alpha-1	PPFIA1	6341.51	1.96204	1.54186	0.960434	0.287762	1.15179	2.05658
Q86W92	1	3158.41	2096.43	1991.9	266.137	1184.48	2824.45	Liprin-beta-1	PPFIBP1	2415.58	0.74116	0.491952	0.467423	0.0624523	0.277954	0.662792
P00338	21	536765	310522	303717	84511	426878	733496	L-lactate dehydrogenase A chain	LDHA	383668	125.958	72.8678	71.2708	19.8315	100.172	172.124
P07195	27	516667	282400	266016	74881.8	376075	659756	L-lactate dehydrogenase B chain	LDHB	355028	121.242	66.2685	62.424	17.5719	88.2506	154.82
P36776	2	3651.86	2925.19	2043.3	852.925	2507.12	5088.21	Lon protease homolog, mitochondrial	LONP1	2873.45	0.856954	0.686431	0.479486	0.200149	0.588326	1.19401
Q6P1M0	4	13644.3	8049.8	7280.54	2014.4	6838.99	13529.7	Long-chain fatty acid transport protein 4	SLC27A4	9658.21	3.2018	1.88898	1.70847	0.472702	1.60485	3.17492
O95573	1	6110.67	4426.32	3392.75	1051.8	3506.88	7308.52	Long-chain-fatty-acid--CoA ligase 3	ACSL3	4643.25	1.43394	1.03869	0.79615	0.246818	0.822931	1.71503
P24666	1	1135.47	687.563	840.208	1	524.135	958.57	Low molecular weight phosphotyrosine protein phosphatase	ACP1	887.749	0.266453	0.161345	0.197165	0.000234662	0.122995	0.22494
Q14696	2	12910.1	9026.31	7018.54	3871.11	8336.21	15403.3	LRP chaperone MESD	MESD	9651.65	3.02951	2.11813	1.64699	0.908402	1.95619	3.61457
Q7Z4W1	1	16744.4	8751.38	9283.62	4371.7	11406.3	22406	L-xylulose reductase	DCXR	11593.1	3.92928	2.05362	2.17851	1.02587	2.67662	5.25784
Q9NRZ9	1	3499.67	1981.98	1405.79	303.67	1742.79	2978.85	Lymphoid-specific helicase	HELLS	2295.81	0.821239	0.465095	0.329886	0.0712599	0.408967	0.699024
Q1ED39	2	1	1	1	1	1	1	Lysine-rich nucleolar protein 1	KNOP1	1	0.000234662	0.000234662	0.000234662	0.000234662	0.000234662	0.000234662
Q7LBC6	3	9213.06	6039.28	5074.26	1020.62	4708.57	8243.99	Lysine-specific demethylase 3B	KDM3B	6775.54	2.16196	1.41719	1.19074	0.2395	1.10492	1.93455
Q9H3R0	1	258.646	270.642	214.908	1	313.987	392.053	Lysine-specific demethylase 4C	KDM4C	248.066	0.0606945	0.0635094	0.0504308	0.000234662	0.0736809	0.0919999
Q6PCB5	2	6569.41	4381.64	3222.9	545.83	3936.81	7045.77	Lysine-specific demethylase RSBN1L	RSBN1L	4724.65	1.54159	1.02821	0.756292	0.128086	0.92382	1.65337
O60341	2	3899.11	16792.5	7756.39	1098.93	3157.43	4731	Lysine-specific histone demethylase 1A	KDM1A	9482.65	0.914975	3.94055	1.82013	0.257877	0.740929	1.11019
Q15046	13	85880.1	48459.3	51022.1	11417.1	60780.1	105151	Lysine--tRNA ligase	KARS1	61787.2	20.1528	11.3716	11.973	2.67915	14.2628	24.6751
Q96N66	2	4523.43	3035.58	2129.05	1221.23	2554.24	5547.36	Lysophospholipid acyltransferase 7	MBOAT7	3229.35	1.06148	0.712335	0.499607	0.286575	0.599384	1.30176
P04062	3	16690.1	10656.7	11767.3	4839.43	10478.3	18833.9	Lysosomal acid glucosylceramidase	GBA	13038	3.91652	2.50073	2.76133	1.13563	2.45887	4.41962
P10253	2	2759.74	1865.37	1847.37	695.485	2118.17	4053.83	Lysosomal alpha-glucosidase	GAA	2157.49	0.647606	0.437732	0.433507	0.163204	0.497054	0.95128
P10619	1	11687.7	5758.22	8009.43	3149.93	6703.66	12836.5	Lysosomal protective protein	CTSA	8485.12	2.74266	1.35124	1.87951	0.73917	1.5731	3.01224
Q14108	3	16118.5	12105.9	11069.1	6861.95	12341.6	21407.4	Lysosome membrane protein 2	SCARB2	13097.8	3.7824	2.8408	2.59749	1.61024	2.89611	5.02351
P61626	1	4322.14	2320.63	5779.47	1232.9	1785.72	6357.35	Lysozyme C	LYZ	4140.75	1.01424	0.544564	1.35622	0.289315	0.41904	1.49183
Q96C86	1	4748.43	2428.42	2185.54	764.475	3576.43	6471.27	m7GpppX diphosphatase	DCPS	3120.79	1.11428	0.569857	0.512863	0.179393	0.839253	1.51856
Q8WWC4	2	13552.1	7610.21	7997.28	3263.7	8497.82	14511.2	m-AAA protease-interacting protein 1, mitochondrial	MAIP1	9719.87	3.18017	1.78583	1.87666	0.765867	1.99412	3.40523
P07333	0	2147.43	1198.67	949.617	719.744	1199.41	2375.66	Macrophage colony-stimulating factor 1 receptor	CSF1R	1431.91	0.50392	0.281283	0.222839	0.168897	0.281457	0.557478
P14174	20	145803	79789	85559.6	19659.9	105327	192374	Macrophage migration inhibitory factor	MIF	103717	34.2144	18.7235	20.0776	4.61342	24.7161	45.1428
Q9H0U3	1	10261.4	7700.13	5154.38	2273.95	7058.14	14138.3	Magnesium transporter protein 1	MAGT1	7705.31	2.40797	1.80693	1.20954	0.53361	1.65628	3.31773
Q9H3U5	2	2482.35	2435.76	1627.28	1059.94	2011.03	3480.72	Major facilitator superfamily domain-containing protein 1	MFSD1	2181.8	0.582513	0.57158	0.381862	0.248727	0.471912	0.816793
P40925	7	42291.7	38370.7	29589.3	7510.02	36108.9	54266	Malate dehydrogenase, cytoplasmic	MDH1	36750.5	9.92425	9.00414	6.94349	1.76232	8.4734	12.7342
P40926	25	207826	128681	114623	60642.5	134538	263383	Malate dehydrogenase, mitochondrial	MDH2	150376	48.7688	30.1966	26.8976	14.2305	31.571	61.8059
Q14165	4	12040.3	6718.68	6361.1	4422.93	8231.65	14841.3	Malectin	MLEC	8373.37	2.82541	1.57662	1.49271	1.03789	1.93166	3.4827
O43708	1	5092.76	3362.36	3036.45	1135.94	3602.02	7700.25	Maleylacetoacetate isomerase	GSTZ1	3830.52	1.19508	0.789019	0.71254	0.266561	0.845258	1.80696
Q9ULC4	1	4155.24	2573.15	2617.32	655.249	2799.19	5812.89	Malignant T-cell-amplified sequence 1	MCTS1	3115.24	0.975079	0.60382	0.614185	0.153762	0.656863	1.36406
Q8IVS2	2	2760.6	1620.81	1561.89	1	1337.23	2231.02	Malonyl-CoA-acyl carrier protein transacylase, mitochondrial	MCAT	1981.1	0.647809	0.380343	0.366517	0.000234662	0.313798	0.523535
Q9Y5P6	3	7852.43	5370.89	3663.57	1275.15	5675.97	9926.42	Mannose-1-phosphate guanyltransferase beta	GMPPB	5628.96	1.84267	1.26035	0.859701	0.29923	1.33193	2.32935
P33908	2	8312.78	4926.6	4730.81	2241.81	4881.84	8637.67	Mannosyl-oligosaccharide 1,2-alpha-mannosidase IA	MAN1A1	5990.06	1.95069	1.15609	1.11014	0.526068	1.14558	2.02693
Q13724	4	15267.3	11647.3	8513.07	5316.47	11156.1	20822.1	Mannosyl-oligosaccharide glucosidase	MOGS	11809.2	3.58266	2.73317	1.9977	1.24757	2.6179	4.88617
P49137	1	2645.88	1777.02	1459.08	490.651	1511.38	2572.19	MAP kinase-activated protein kinase 2	MAPKAPK2	1960.66	0.620889	0.417	0.342391	0.115137	0.354665	0.603596
Q8IWC1	2	8377.51	6424.85	4332.57	168.387	2660.01	5252.56	MAP7 domain-containing protein 3	MAP7D3	6378.31	1.96588	1.50767	1.01669	0.0395141	0.624204	1.23258
C9JLW8	1	4356.59	3110.35	2815.91	795.899	2481.86	5173.1	Mapk-regulated corepressor-interacting protein 1	MCRIP1	3427.62	1.02233	0.729882	0.660787	0.186767	0.582398	1.21393
P49006	8	23309.1	18949.7	13740.3	6003.56	15829.6	29269.3	MARCKS-related protein	MARCKSL1	18666.4	5.46977	4.44679	3.22433	1.40881	3.71461	6.8684
Q9NZD8	1	5401.4	3553.21	2817.1	787.985	3214.53	6659.89	Maspardin	SPG21	3923.9	1.2675	0.833804	0.661067	0.18491	0.754329	1.56282
P43243	14	97332	103427	65393.2	5400.47	63131.5	113051	Matrin-3	MATR3	88717.5	22.8401	24.2705	15.3453	1.26728	14.8146	26.5289
Q9H944	1	1420.06	963.836	851.48	156.921	869.63	1810.04	Mediator of RNA polymerase II transcription subunit 20	MED20	1078.46	0.333234	0.226176	0.19981	0.0368234	0.204069	0.424748
P11310	6	23760.9	14105.1	11441.5	3680.97	14316.7	29597.2	Medium-chain specific acyl-CoA dehydrogenase, mitochondrial	ACADM	16435.8	5.57579	3.30994	2.68488	0.863785	3.35958	6.94535
O00264	13	110179	95287.5	61976.7	37179.1	77875.3	147708	Membrane-associated progesterone receptor component 1	PGRMC1	89147.7	25.8548	22.3604	14.5436	8.72453	18.2744	34.6614
O15173	5	19327.9	12630.8	9192.58	5250.75	11649.2	18090.9	Membrane-associated progesterone receptor component 2	PGRMC2	13717.1	4.53553	2.96397	2.15715	1.23215	2.73363	4.24524
Q8N108	1	3035.18	3684.29	2519.9	658.741	3006.64	4051.99	Mesoderm induction early response protein 1	MIER1	3079.79	0.712242	0.864564	0.591326	0.154582	0.705544	0.950848
Q15043	1	1519.64	1007.93	600.057	382.312	968.755	1692.17	Metal cation symporter ZIP14	SLC39A14	1042.54	0.356603	0.236522	0.140811	0.0897141	0.22733	0.397087
O94776	5	38351.8	20151.3	20248.4	5069.54	22245.3	42595.2	Metastasis-associated protein MTA2	MTA2	26250.5	8.99972	4.72876	4.75154	1.18963	5.22013	9.99549
Q13228	1	6182.91	3288.76	2923.81	898.438	1797.24	3516.35	Methanethiol oxidase	SELENBP1	4131.82	1.45089	0.771747	0.686107	0.210829	0.421744	0.825155
Q9NZL9	4	25161.4	24216.1	20095.9	5765.22	24893.5	34751.9	Methionine adenosyltransferase 2 subunit beta	MAT2B	23157.8	5.90444	5.6826	4.71575	1.35288	5.84157	8.15495
P50579	1	2037.28	2499.92	1550.54	408.582	1787.88	2026.05	Methionine aminopeptidase 2	METAP2	2029.25	0.478072	0.586638	0.363853	0.0958786	0.419547	0.475438
Q9Y3D2	1	4394.27	2958.03	2228.13	784.344	1320.55	3381.7	Methionine-R-sulfoxide reductase B2, mitochondrial	MSRB2	3193.48	1.03117	0.694137	0.522858	0.184056	0.309883	0.793556
P56192	1	4072.59	3053.55	1894.34	634.249	2553.88	5003.14	Methionine--tRNA ligase, cytoplasmic	MARS1	3006.83	0.955682	0.716553	0.44453	0.148834	0.599298	1.17405
Q96GW9	2	10974.9	5652.83	5748.5	2275.65	6071.43	12016.8	Methionine--tRNA ligase, mitochondrial	MARS2	7458.73	2.57538	1.32651	1.34895	0.53401	1.42474	2.81989
O95983	3	7526.98	5096.76	4578.45	886.284	4484.19	7980.97	Methyl-CpG-binding domain protein 3	MBD3	5734.07	1.7663	1.19602	1.07439	0.207977	1.05227	1.87283
Q9HCC0	14	85128.9	47390.7	44417.6	17743.2	39687.3	84768.1	Methylcrotonoyl-CoA carboxylase beta chain, mitochondrial	MCCC2	58979.1	19.9765	11.1208	10.4231	4.16366	9.31311	19.8919
Q96RQ3	1	978.947	566.797	485.904	237.614	408.428	1125.38	Methylcrotonoyl-CoA carboxylase subunit alpha, mitochondrial	MCCC1	677.216	0.229722	0.133006	0.114023	0.055759	0.0958426	0.264085
Q02252	1	8333.74	5429.91	5081.04	987.2	2747.88	4976.57	Methylmalonate-semialdehyde dehydrogenase [acylating], mitochondrial	ALDH6A1	6281.57	1.95561	1.27419	1.19233	0.231659	0.644823	1.16781
Q9BQA1	4	38573.4	23698	20664.5	5645.69	27614.5	47271.8	Methylosome protein 50	WDR77	27645.3	9.05172	5.56104	4.84917	1.32483	6.48008	11.0929
P54105	17	56034.4	32068.9	27584.1	6469.22	36625.9	72035.7	Methylosome subunit pICln	CLNS1A	38562.5	13.1492	7.52535	6.47294	1.51808	8.59472	16.904
Q9BV20	5	28976.7	18898.2	15139	4332.85	22163.1	38125.9	Methylthioribose-1-phosphate isomerase	MRI1	21004.7	6.79974	4.4347	3.55256	1.01676	5.20083	8.94671
Q16891	21	143529	95270	79967	46226.8	100138	184151	MIC	IMMT	106255	33.6809	22.3563	18.7652	10.8477	23.4987	43.2134
Q9NX63	3	20253.9	15472.7	9469.71	7601.38	15836	29896.4	MIC	CHCHD3	15065.5	4.75283	3.63086	2.22218	1.78376	3.7161	7.01555
Q9BRQ6	1	5401.21	4180.6	3556.32	1554.06	3608.77	6796.85	MIC	CHCHD6	4379.38	1.26746	0.981029	0.834534	0.364679	0.846843	1.59496
Q8N3F8	1	1191.79	917.376	530.133	1	543.845	903.961	MICAL-like protein 1	MICALL1	879.767	0.279668	0.215273	0.124402	0.000234662	0.12762	0.212126
P55081	4	5635.22	2965.23	2887.49	861.829	4953.3	9248.09	Microfibrillar-associated protein 1	MFAP1	3829.31	1.32237	0.695827	0.677584	0.202239	1.16235	2.17018
Q99735	1	8859.5	4712.39	4454.01	2443.79	5615.82	10470.9	Microsomal glutathione S-transferase 2	MGST2	6008.63	2.07899	1.10582	1.04519	0.573466	1.31782	2.45713
Q9UPN3	3	15302.3	8622.52	8804.07	2267.41	10361.7	20203.3	Microtubule-actin cross-linking factor 1, isoforms 1/2/3/5	MACF1	10909.6	3.59087	2.02338	2.06598	0.532074	2.43151	4.74095
P78559	1	2657.41	2236.71	1592.71	389.94	2177.09	4222.77	Microtubule-associated protein 1A	MAP1A	2162.28	0.623593	0.524871	0.373749	0.0915041	0.51088	0.990924
P46821	1	4032.3	2859.53	2514.66	641.991	3041.15	4826.25	Microtubule-associated protein 1B	MAP1B	3135.5	0.946227	0.671023	0.590097	0.150651	0.713643	1.13254
P27816	13	98684.5	78566	60143.1	15904.8	77498.3	129273	Microtubule-associated protein 4	MAP4	79131.2	23.1575	18.4365	14.1133	3.73226	18.1859	30.3356
Q15691	4	12019.1	9023.8	5769.64	2026.31	8816.9	16051	Microtubule-associated protein RP/EB family member 1	MAPRE1	8937.52	2.82043	2.11754	1.35392	0.475497	2.06899	3.76657
Q15555	1	229.714	1	1	1	147.721	1	Microtubule-associated protein RP/EB family member 2	MAPRE2	77.238	0.0539052	0.000234662	0.000234662	0.000234662	0.0346644	0.000234662
Q9NU22	2	5499.44	3534.6	2665.97	465.672	2924.35	5771.68	Midasin	MDN1	3900	1.29051	0.829437	0.625603	0.109276	0.686234	1.3544
Q9BRT3	2	5614.12	4625.28	5081.96	735.528	4929.06	7626.63	Migration and invasion enhancer 1	MIEN1	5107.12	1.31742	1.08538	1.19254	0.172601	1.15666	1.78968
Q9BTE3	2	2880.18	2174.02	1479.15	388.471	1990.66	3511.98	Mini-chromosome maintenance complex-binding protein	MCMBP	2177.78	0.67587	0.51016	0.347101	0.0911594	0.467132	0.82413
Q8TCT9	4	37974.2	18560.1	21046.7	9385.43	19678.1	43521.9	Minor histocompatibility antigen H13	HM13	25860.3	8.91111	4.35536	4.93886	2.20241	4.6177	10.2129
Q3SY69	1	8910.36	5329.49	5763.37	1168.19	4277.54	7993.52	Mitochondrial 10-formyltetrahydrofolate dehydrogenase	ALDH1L2	6667.74	2.09093	1.25063	1.35244	0.27413	1.00378	1.87578
Q02978	1	13735.6	9150.61	7629.94	3595.52	9093.77	15545.6	Mitochondrial 2-oxoglutarate/malate carrier protein	SLC25A11	10172.1	3.22324	2.1473	1.79046	0.843732	2.13396	3.64797
Q7Z434	1	4062.89	4202	2448.56	1109.41	3890.15	5030	Mitochondrial antiviral-signaling protein	MAVS	3571.15	0.953407	0.98605	0.574585	0.260336	0.91287	1.18035
O43772	2	3420.52	2609.2	2266.63	919.09	2997.14	4771.33	Mitochondrial carnitine/acylcarnitine carrier protein	SLC25A20	2765.45	0.802666	0.61228	0.531891	0.215676	0.703315	1.11965
Q9NZJ7	3	12407.6	10020.1	7565.43	2878.97	9102.04	15884.1	Mitochondrial carrier homolog 1	MTCH1	9997.71	2.9116	2.35133	1.77532	0.675586	2.1359	3.7274
Q9Y6C9	3	20222.1	13290.4	9802.06	7570.7	14874.7	30411.5	Mitochondrial carrier homolog 2	MTCH2	14438.2	4.74537	3.11874	2.30017	1.77656	3.49054	7.13642
Q9GZY8	1	2862.19	2030.07	1572.25	525.622	1673.24	3527.17	Mitochondrial fission factor	MFF	2154.84	0.671648	0.476381	0.368946	0.123344	0.392646	0.827694
Q9BQP7	1	2658.17	2307.5	1346.23	683.173	1149.65	2325.34	Mitochondrial genome maintenance exonuclease 1	MGME1	2103.97	0.623772	0.541483	0.315909	0.160315	0.269779	0.545669
Q9H1K4	0	5082.6	4430.24	3051.84	1847.15	3416.41	6681.4	Mitochondrial glutamate carrier 2	SLC25A18	4188.23	1.19269	1.03961	0.716152	0.433455	0.801702	1.56787
Q96DA6	1	8513.81	8115.98	6070.59	3664.55	7224.48	12158.7	Mitochondrial import inner membrane translocase subunit TIM14	DNAJC19	7566.79	1.99787	1.90451	1.42454	0.859931	1.69531	2.85319
Q9BVV7	1	5736.74	3015.07	3592.82	2120.94	3628.6	6107.31	Mitochondrial import inner membrane translocase subunit Tim21	TIMM21	4114.88	1.3462	0.707522	0.843099	0.497703	0.851494	1.43315
O14925	0	5365.9	3498.63	3236.98	1202.63	3606.29	6188.6	Mitochondrial import inner membrane translocase subunit Tim23	TIMM23	4033.84	1.25917	0.820995	0.759598	0.282212	0.84626	1.45223
Q9BSF4	1	3320.61	1885.08	1277.86	920.169	1891.27	3798.96	Mitochondrial import inner membrane translocase subunit Tim29	TIMM29	2161.18	0.779222	0.442357	0.299865	0.215929	0.44381	0.891471
O43615	8	17015.6	21915.1	13210.1	6349.46	15047.4	23378.4	Mitochondrial import inner membrane translocase subunit TIM44	TIMM44	17380.3	3.99291	5.14264	3.09992	1.48998	3.53105	5.48603
Q3ZCQ8	1	2752.73	1971.72	1534.46	1022.8	1691.05	3673.31	Mitochondrial import inner membrane translocase subunit TIM50	TIMM50	2086.3	0.645962	0.462687	0.36008	0.240013	0.396826	0.861988
Q9NS69	10	31670.7	20802.9	17775	10198.9	23379.8	39823.6	Mitochondrial import receptor subunit TOM22 homolog	TOMM22	23416.2	7.43192	4.88165	4.17113	2.39329	5.48636	9.3451
Q15785	5	10229.6	8722.76	5508.08	581.401	7187.07	12471	Mitochondrial import receptor subunit TOM34	TOMM34	8153.47	2.40049	2.0469	1.29254	0.136433	1.68653	2.92648
O96008	5	23698.6	12582.7	12978.2	7547.1	16762.3	30748.5	Mitochondrial import receptor subunit TOM40 homolog	TOMM40	16419.8	5.56117	2.95269	3.0455	1.77102	3.93348	7.2155
O94826	1	5062.27	4399.56	3581.22	1501.63	3665.33	6456.66	Mitochondrial import receptor subunit TOM70	TOMM70	4347.68	1.18792	1.03241	0.840377	0.352376	0.860114	1.51513
Q15070	1	11591.6	5141.93	5671.74	3159.48	5808.21	12446.5	Mitochondrial inner membrane protein OXA1L	OXA1L	7468.43	2.72012	1.20662	1.33094	0.74141	1.36297	2.92072
Q96ER9	0	12338.6	6461.37	6321.1	4805.19	8793.86	16815.4	Mitochondrial potassium channel	CCDC51	8373.69	2.8954	1.51624	1.48332	1.1276	2.06359	3.94594
Q9NUT2	3	4477.11	2515.33	2291.52	709.226	3030.91	6082.16	Mitochondrial potassium channel ATP-binding subunit	ABCB8	3094.65	1.05061	0.590253	0.537732	0.166429	0.71124	1.42725
O95202	1	1014.11	947.939	693.451	313.515	969.84	1487.2	Mitochondrial proton/calcium exchanger protein	LETM1	885.165	0.237972	0.222445	0.162727	0.07357	0.227585	0.348989
O15091	1	750.682	360.984	208.402	1	180.414	220.959	Mitochondrial ribonuclease P catalytic subunit	PRORP	440.023	0.176157	0.0847094	0.0489041	0.000234662	0.0423363	0.0518506
Q10713	9	54498.6	32562.2	28887.3	11908.3	27040.7	52126.8	Mitochondrial-processing peptidase subunit alpha	PMPCA	38649.4	12.7888	7.64112	6.77875	2.79442	6.34542	12.2322
O75439	2	5121.96	3028.4	2768.19	889.891	1924	3694.53	Mitochondrial-processing peptidase subunit beta	PMPCB	3639.52	1.20193	0.710651	0.649589	0.208824	0.45149	0.866967
P28482	5	29513.5	21630.7	18717	4995.06	21502.2	38042.4	Mitogen-activated protein kinase 1	MAPK1	23287.1	6.92571	5.07591	4.39218	1.17215	5.04576	8.92711
P27361	2	28538.5	20801.9	17938.1	4829.94	17996.4	35468.9	Mitogen-activated protein kinase 3	MAPK3	22426.2	6.69692	4.88143	4.20939	1.1334	4.22309	8.3232
P45984	1	16529.4	9233.21	8896.05	2017.44	9972.94	17975.1	Mitogen-activated protein kinase 9	MAPK9	11552.9	3.87883	2.16668	2.08757	0.473416	2.34027	4.21808
O43318	1	4356.25	4128.65	4089.5	487.027	3341.51	5917.2	Mitogen-activated protein kinase kinase kinase 7	MAP3K7	4191.47	1.02225	0.968838	0.959652	0.114287	0.784126	1.38854
O95819	1	13272.2	11477.2	7612.98	1592.24	9286.15	15815.7	Mitogen-activated protein kinase kinase kinase kinase 4	MAP4K4	10787.4	3.11448	2.69326	1.78648	0.373638	2.17911	3.71136
Q7L4E1	1	1435.94	982.054	589.783	1	967.087	1874.16	Mitoguardin 2	MIGA2	1002.59	0.336962	0.230451	0.1384	0.000234662	0.226939	0.439795
O43684	10	50578.6	31750.3	29724.9	6654.11	32119	58190.4	Mitotic checkpoint protein BUB3	BUB3	37351.3	11.8689	7.45059	6.9753	1.56147	7.53711	13.6551
Q9Y6D9	3	8677.14	4524	3950.74	1419.32	5184.9	12607.8	Mitotic spindle assembly checkpoint protein MAD1	MAD1L1	5717.3	2.0362	1.06161	0.92709	0.333061	1.2167	2.95858
Q13257	1	6052.91	3834.96	2878.17	806.62	4161.95	6805.43	Mitotic spindle assembly checkpoint protein MAD2A	MAD2L1	4255.34	1.42039	0.899919	0.675398	0.189283	0.976652	1.59698
P26038	11	69599.8	59910.1	40372.8	12395.1	55032.9	92667.8	Moesin	MSN	56627.6	16.3324	14.0586	9.47397	2.90867	12.9141	21.7456
P53985	4	11828.6	11683.1	7142.66	4616.54	9750.72	16916.7	Monocarboxylate transporter 1	SLC16A1	10218.1	2.77574	2.74159	1.67611	1.08333	2.28813	3.96972
Q6UB35	3	13142.1	8346.2	7020.62	1668.26	8002.96	15329.7	Monofunctional C1-tetrahydrofolate synthase, mitochondrial	MTHFD1L	9502.98	3.08395	1.95854	1.64747	0.391478	1.87799	3.59729
Q9Y605	4	15219.1	9505.75	7939.83	196.835	3621.57	6765.27	MORF4 family-associated protein 1	MRFAP1	10888.2	3.57134	2.23064	1.86318	0.0461898	0.849845	1.58755
O15198	0	6050.59	3806.78	3518.33	920.754	3856.73	6979.35	Mothers against decapentaplegic homolog 9	SMAD9	4458.57	1.41984	0.893307	0.825619	0.216066	0.905029	1.63779
O43148	1	2242.9	2129.94	1245.94	534.605	1759.54	2959.47	mRNA cap guanine-N7 methyltransferase	RNMT	1872.93	0.526323	0.499816	0.292376	0.125452	0.412897	0.694477
P78406	4	14331.2	8598.39	7328.91	2506.1	9314.46	18916	mRNA export factor	RAE1	10086.2	3.36299	2.01772	1.71982	0.588087	2.18575	4.43887
Q9UKD2	1	638.131	389.159	385.577	1	642.87	837.889	mRNA turnover protein 4 homolog	MRTO4	470.956	0.149745	0.091321	0.0904803	0.000234662	0.150857	0.196621
Q96T58	1	4006.76	3176.1	2140.77	843.455	2704.33	4445.38	Msx2-interacting protein	SPEN	3107.88	0.940235	0.745311	0.502358	0.197927	0.634604	1.04316
P33527	1	3550.91	2140.43	1819.46	594.058	2660.11	4904.61	Multidrug resistance-associated protein 1	ABCC1	2503.6	0.833263	0.502277	0.426959	0.139403	0.624226	1.15093
Q9UI30	3	11898.8	7524.05	7042.66	1391.36	7044.28	11884.7	Multifunctional methyltransferase subunit TRM112-like protein	TRMT112	8821.84	2.7922	1.76561	1.65265	0.3265	1.65303	2.78889
O60568	4	9868.57	6429.07	5452.11	3882.58	9481.35	14634.7	Multifunctional procollagen lysine hydroxylase and glycosyltransferase LH3	PLOD3	7249.92	2.31578	1.50866	1.2794	0.911095	2.22491	3.43421
P22234	15	81403.5	45467.9	48876	13095.2	59566.9	105677	Multifunctional protein ADE2	PAICS	58582.5	19.1023	10.6696	11.4693	3.07296	13.9781	24.7985
Q9BU76	1	6190.55	5058.75	4508.48	1275.65	4933.11	9016.06	Multiple myeloma tumor-associated protein 2	MMTAG2	5252.59	1.45269	1.1871	1.05797	0.299348	1.15761	2.11573
Q96EY5	1	1588.51	883.335	628.991	1	745.766	1846.32	Multivesicular body subunit 12A	MVB12A	1033.61	0.372764	0.207285	0.1476	0.000234662	0.175003	0.433261
Q9BQG0	7	23351.2	23731.7	13466.8	3381.98	17233.8	28935.9	Myb-binding protein 1A	MYBBP1A	20183.2	5.47963	5.56893	3.16014	0.793624	4.04412	6.79017
O00499	0	6623.55	6658.25	3532.95	849.183	5131.78	7945.3	Myc box-dependent-interacting protein 1	BIN1	5604.92	1.5543	1.56244	0.82905	0.199271	1.20424	1.86446
O95297	1	4769.56	3727.89	2766.42	819.082	3312.82	4877.5	Myelin protein zero-like protein 1	MPZL1	3754.62	1.11924	0.874794	0.649174	0.192207	0.777395	1.14456
Q15773	3	31340.8	19891	18082.5	2171.69	11626.9	26925.3	Myeloid leukemia factor 2	MLF2	23104.8	7.3545	4.66766	4.24328	0.509614	2.7284	6.31834
Q969H8	5	39783.1	18980.6	25388.9	11328.8	23715.1	48017.7	Myeloid-derived growth factor	MYDGF	28050.8	9.33559	4.45402	5.95781	2.65844	5.56505	11.2679
Q9HB07	1	4931.62	3114.07	2735.61	897.786	3738.11	7334.68	MYG1 exonuclease	MYG1	3593.77	1.15727	0.730754	0.641944	0.210676	0.877193	1.72117
P60660	7	65862	49630.8	52244.9	8022.96	34955.8	56241.7	Myosin light polypeptide 6	MYL6	55912.6	15.4553	11.6465	12.2599	1.88268	8.20281	13.1978
O14950	0	148909	91662.3	82876.5	34210.2	88574.4	150433	Myosin regulatory light chain 12B	MYL12B	107816	34.9432	21.5097	19.448	8.02785	20.7851	35.3009
P35580	30	129258	88599.5	79982.9	13895	57224.8	105210	Myosin-10	MYH10	99280.2	30.332	20.791	18.769	3.26062	13.4285	24.6888
P35579	45	169245	129094	108184	16041.4	85870.1	145667	Myosin-9	MYH9	135508	39.7153	30.2935	25.3866	3.76431	20.1505	34.1826
Q13613	1	4193.27	2162.19	2226.13	496.257	2451.11	4606.85	Myotubularin-related protein 1	MTMR1	2860.53	0.984002	0.507384	0.522388	0.116453	0.575183	1.08105
P29966	2	14953.1	30112.7	13405.3	5326.52	16794	22842.8	Myristoylated alanine-rich C-kinase substrate	MARCKS	19490.4	3.50892	7.06631	3.14573	1.24993	3.94093	5.36034
O14745	2	7692.62	5551.32	4070.44	1189.55	4620.85	8207.92	Na(+)/H(+) exchange regulatory cofactor NHE-RF1	SLC9A3R1	5771.46	1.80517	1.30268	0.955179	0.279143	1.08434	1.92609
Q15599	3	14047.2	11738.5	8162.89	2508.38	10322.4	17957.6	Na(+)/H(+) exchange regulatory cofactor NHE-RF2	SLC9A3R2	11316.2	3.29635	2.75459	1.91552	0.588621	2.42227	4.21398
Q86SF2	1	7549.71	4686.22	4158.92	2335.81	5134.65	9783.71	N-acetylgalactosaminyltransferase 7	GALNT7	5464.95	1.77163	1.09968	0.975941	0.548127	1.20491	2.29587
Q8NFW8	4	18895.1	11480.8	9886.41	3616.08	12863.2	27528	N-acylneuraminate cytidylyltransferase	CMAS	13420.8	4.43396	2.69412	2.31997	0.848556	3.01851	6.45978
Q4G0N4	3	14991.1	8505.3	7398.75	3991.55	10482.8	18978.6	NAD kinase 2, mitochondrial	NADK2	10298.4	3.51785	1.99587	1.73621	0.936665	2.45991	4.45357
Q13423	6	37691.8	22975.7	22348.9	10912.6	25006	47022.3	NAD(P) transhydrogenase, mitochondrial	NNT	27672.1	8.84485	5.39154	5.24443	2.56077	5.86797	11.0343
P23368	7	39992.3	23779.1	19426.6	10661.8	26179	51758.6	NAD-dependent malic enzyme, mitochondrial	ME2	27732.7	9.38468	5.58007	4.55869	2.50191	6.14323	12.1458
Q8N183	7	21692.1	14685.2	11090.4	6398.82	15393.8	30247.8	NADH dehydrogenase [ubiquinone] 1 alpha subcomplex assembly factor 2	NDUFAF2	15822.6	5.09033	3.44607	2.6025	1.50156	3.61235	7.09801
Q9BU61	4	18585.4	11526.1	9523.84	5397.21	10074.1	17844.1	NADH dehydrogenase [ubiquinone] 1 alpha subcomplex assembly factor 3	NDUFAF3	13211.8	4.36129	2.70474	2.23488	1.26652	2.36401	4.18733
O95299	1	7230.43	4600.12	4160.58	1437.74	4432.75	8186.82	NADH dehydrogenase [ubiquinone] 1 alpha subcomplex subunit 10, mitochondrial	NDUFA10	5330.38	1.69671	1.07947	0.976331	0.337384	1.0402	1.92114
Q9P0J0	3	7293.47	4608.13	3492.43	1341.11	4218.53	7551.11	NADH dehydrogenase [ubiquinone] 1 alpha subcomplex subunit 13	NDUFA13	5131.34	1.7115	1.08135	0.819541	0.314708	0.98993	1.77196
O43678	2	22128	12357.7	12258.8	5487.52	12253.9	23853.4	NADH dehydrogenase [ubiquinone] 1 alpha subcomplex subunit 2	NDUFA2	15581.5	5.1926	2.89988	2.87668	1.28771	2.87552	5.5975
O95182	1	701.662	710.372	601.571	205.25	774.26	1184.95	NADH dehydrogenase [ubiquinone] 1 alpha subcomplex subunit 7	NDUFA7	671.202	0.164653	0.166697	0.141166	0.0481645	0.181689	0.278063
O96000	2	9707.31	5244.37	4689.37	1769.49	6113.87	11485.4	NADH dehydrogenase [ubiquinone] 1 beta subcomplex subunit 10	NDUFB10	6547.02	2.27794	1.23066	1.10042	0.415233	1.43469	2.69519
Q9NX14	2	22615.9	14502.5	13331.3	7109.73	13104.4	24052.8	NADH dehydrogenase [ubiquinone] 1 beta subcomplex subunit 11, mitochondrial	NDUFB11	16816.6	5.3071	3.40319	3.12834	1.66838	3.07512	5.64427
O43676	2	21391.3	11893.8	12662.8	5043.64	14245.6	27206.8	NADH dehydrogenase [ubiquinone] 1 beta subcomplex subunit 3	NDUFB3	15316	5.01974	2.79103	2.97148	1.18355	3.3429	6.38442
O95168	6	21535.9	14762.1	11933.3	6886.17	14872.7	28413.1	NADH dehydrogenase [ubiquinone] 1 beta subcomplex subunit 4	NDUFB4	16077.1	5.05365	3.4641	2.8003	1.61592	3.49006	6.66749
O95169	6	29130.5	20405.3	16227.4	11109.4	21961.8	40888.1	NADH dehydrogenase [ubiquinone] 1 beta subcomplex subunit 8, mitochondrial	NDUFB8	21921.1	6.83584	4.78834	3.80797	2.60695	5.1536	9.59488
Q9Y6M9	7	24449.4	18724.3	15389.4	7270.14	17389.4	30569.4	NADH dehydrogenase [ubiquinone] 1 beta subcomplex subunit 9	NDUFB9	19521	5.73735	4.39388	3.61132	1.70603	4.08064	7.17348
E9PQ53	0	16189.7	10073.2	8568.77	5476.12	11157.8	20005.2	NADH dehydrogenase [ubiquinone] 1 subunit C2, isoform 2	NDUFC2-KCTD14	11610.5	3.7991	2.36379	2.01077	1.28504	2.61832	4.69445
P49821	4	21382.6	13505.6	10774.8	6376.36	14262.3	28344.7	NADH dehydrogenase [ubiquinone] flavoprotein 1, mitochondrial	NDUFV1	15221	5.0177	3.16925	2.52843	1.49629	3.34683	6.65144
P19404	1	2431.8	1583.92	1566.32	673.681	1583.26	2439.46	NADH dehydrogenase [ubiquinone] flavoprotein 2, mitochondrial	NDUFV2	1860.68	0.570653	0.371687	0.367556	0.158087	0.37153	0.57245
O75306	3	11511.1	7320.84	5878.97	4334.61	8111.38	15198.2	NADH dehydrogenase [ubiquinone] iron-sulfur protein 2, mitochondrial	NDUFS2	8236.96	2.70121	1.71792	1.37957	1.01717	1.90343	3.56644
O75489	5	12626	8703.02	6475.61	3220.88	8169.91	14932.8	NADH dehydrogenase [ubiquinone] iron-sulfur protein 3, mitochondrial	NDUFS3	9268.2	2.96284	2.04227	1.51958	0.755819	1.91717	3.50417
O43181	2	8102.86	4743.65	4378.39	2807.14	5488.35	11524	NADH dehydrogenase [ubiquinone] iron-sulfur protein 4, mitochondrial	NDUFS4	5741.63	1.90143	1.11316	1.02744	0.65873	1.28791	2.70425
O75251	1	5358.39	3986.71	3012.77	1438.51	3614.74	6927.51	NADH dehydrogenase [ubiquinone] iron-sulfur protein 7, mitochondrial	NDUFS7	4119.29	1.25741	0.935529	0.706982	0.337564	0.848242	1.62562
P00387	3	32125.7	19599.9	18429.7	9990.08	19170.2	39851.7	NADH-cytochrome b5 reductase 3	CYB5R3	23385.1	7.53869	4.59937	4.32476	2.34429	4.49853	9.35168
P28331	12	115834	64473.2	57761.6	33688.1	67669.7	128129	NADH-ubiquinone oxidoreductase 75 kDa subunit, mitochondrial	NDUFS1	79356.2	27.1818	15.1294	13.5545	7.90533	15.8795	30.067
P22570	2	10641.7	7816.28	5991.17	1985.48	6445.09	15098.4	NADPH:adrenodoxin oxidoreductase, mitochondrial	FDXR	8149.7	2.49719	1.83418	1.4059	0.465918	1.51242	3.54303
P16435	3	29953.8	17838.3	14809.4	8785.1	18620.5	36866.1	NADPH--cytochrome P450 reductase	POR	20867.1	7.02901	4.18596	3.4752	2.06153	4.36953	8.65107
P41227	1	25373.8	14294.8	14497.7	3182.57	15674.8	32505.6	N-alpha-acetyltransferase 10	NAA10	18055.4	5.95428	3.35446	3.40205	0.74683	3.67829	7.62784
Q9BXJ9	3	10046	7673.75	6722.12	1971.24	8555.31	13036.1	N-alpha-acetyltransferase 15, NatA auxiliary subunit	NAA15	8147.3	2.35742	1.80074	1.57743	0.462576	2.00761	3.05907
Q9GZZ1	1	1	1	1	1	1	1	N-alpha-acetyltransferase 50	NAA50	1	0.000234662	0.000234662	0.000234662	0.000234662	0.000234662	0.000234662
E9PAV3	0	34288.3	23438.8	21993.3	3714.5	19578.8	35528.2	Nascent polypeptide-associated complex subunit alpha, muscle-specific form	NACA	26573.5	8.04616	5.5002	5.161	0.871652	4.59439	8.33713
Q9Y2A7	1	2302.57	1594.9	1387.63	577.062	1656.51	2587.17	Nck-associated protein 1	NCKAP1	1761.7	0.540326	0.374263	0.325623	0.135415	0.388721	0.607111
Q92692	2	16040.8	10170.6	8779.2	2723.35	11208.4	23271.9	Nectin-2	NECTIN2	11663.5	3.76416	2.38666	2.06015	0.639068	2.63019	5.46104
Q15843	3	24430.8	13946.4	17458.6	2446.17	17534.8	27758.1	NEDD8	NEDD8	18611.9	5.73298	3.27269	4.09687	0.574023	4.11475	6.51378
P61081	7	95806.8	62793.4	49840.6	16741.6	76720.5	135301	NEDD8-conjugating enzyme Ubc12	UBE2M	69480.3	22.4822	14.7352	11.6957	3.92861	18.0034	31.7499
Q9H3P2	3	7684.48	5014.55	3915.46	962.996	4956.57	9148.54	Negative elongation factor A	NELFA	5538.16	1.80326	1.17672	0.918811	0.225979	1.16312	2.14682
P18615	5	28639.2	23876.4	16340	3614.2	17748.3	30673.9	Negative elongation factor E	NELFE	22951.9	6.72054	5.60288	3.83438	0.848117	4.16485	7.19801
P48681	1	2398.28	1520.98	1475.08	807.959	1351.25	2604.86	Nestin	NES	1798.11	0.562787	0.356916	0.346145	0.189597	0.317088	0.611261
Q9UMX5	7	51097.2	35273.5	32415.7	20317.1	31319.8	69391.3	Neudesin	NENF	39595.5	11.9906	8.27736	7.60673	4.76766	7.34956	16.2835
Q09666	9	33359.2	30516.5	25206	5026.05	22341.3	41100	Neuroblast differentiation-associated protein AHNAK	AHNAK	29693.9	7.82814	7.16107	5.91489	1.17942	5.24266	9.64462
A2RRP1	1	3696.86	2299.19	1971.25	659.849	2387.73	4334.85	Neuroblastoma-amplified sequence	NBAS	2655.77	0.867513	0.539533	0.462578	0.154842	0.56031	1.01722
P07196	9	57399	41865.7	33347.8	17651.6	37709.9	73565.1	Neurofilament light polypeptide	NEFL	44204.2	13.4694	9.8243	7.82546	4.14216	8.84909	17.263
P07197	12	80955.7	61447.7	46220.7	21319.6	49444.7	101110	Neurofilament medium polypeptide	NEFM	62874.7	18.9972	14.4194	10.8462	5.00291	11.6028	23.7268
Q04721	1	4144.68	2694.33	2130.48	656	1756.52	3237.77	Neurogenic locus notch homolog protein 2	NOTCH2	2989.83	0.972599	0.632257	0.499943	0.153938	0.412188	0.759783
Q8NEJ9	1	6196.33	5364.82	3806.71	701.439	3027.19	5992.31	Neuroguidin	NGDN	5122.62	1.45404	1.25892	0.89329	0.164601	0.710368	1.40617
Q14697	19	71155.2	45714.2	36436.2	19922.6	48055.8	93695.2	Neutral alpha-glucosidase AB	GANAB	51101.9	16.6974	10.7274	8.55021	4.67509	11.2769	21.9867
Q15758	1	11185.6	5934.69	5590.85	2252.15	6382.7	12589.6	Neutral amino acid transporter B(0)	SLC1A5	7570.39	2.62484	1.39265	1.31196	0.528494	1.49778	2.9543
Q6PIU2	2	3557.53	2245.53	1951.32	1546.55	2528.8	4820.88	Neutral cholesterol ester hydrolase 1	NCEH1	2584.79	0.834819	0.526941	0.4579	0.362916	0.593414	1.13128
Q9Y6K9	2	9577.27	6023.37	5292.04	1667.67	5873.81	12241.7	NF-kappa-B essential modulator	IKBKG	6964.23	2.24742	1.41346	1.24184	0.391339	1.37836	2.87265
O15226	4	65820.5	61399.6	37907.9	1536.54	29249.7	50324.6	NF-kappa-B-repressing factor	NKRF	55042.7	15.4456	14.4082	8.89555	0.360568	6.8638	11.8093
Q9UMS0	1	3001.3	1862.93	2245.13	899.348	1993.55	3623.31	NFU1 iron-sulfur cluster scaffold homolog, mitochondrial	NFU1	2369.79	0.704291	0.437158	0.526847	0.211043	0.467811	0.850254
Q6ZNB6	3	7551.88	4972.11	3817.06	1546.84	3962.5	8788.07	NF-X1-type zinc finger protein NFXL1	NFXL1	5447.02	1.77214	1.16677	0.895719	0.362984	0.92985	2.06223
Q8NBF2	2	7297.03	4218.79	3669.34	946.183	4679.9	9311.77	NHL repeat-containing protein 2	NHLRC2	5061.72	1.71234	0.989991	0.861054	0.222033	1.0982	2.18512
Q969V3	3	8454.49	4482.74	3992.63	3066.5	5280.47	10382	Nicalin	NCLN	5643.29	1.98395	1.05193	0.93692	0.719591	1.23913	2.43627
Q15274	2	12559.1	8181.28	8380.08	2082.77	8937.95	14848.9	Nicotinate-nucleotide pyrophosphorylase [carboxylating]	QPRT	9706.83	2.94715	1.91984	1.96649	0.488748	2.0974	3.48447
Q9GZT8	3	6667.61	4651.97	3860.11	1039.86	5354.54	8530.73	NIF3-like protein 1	NIF3L1	5059.9	1.56463	1.09164	0.905822	0.244016	1.25651	2.00184
Q9Y314	3	37931.1	22425	18073.4	3176.02	12789.3	25265.2	Nitric oxide synthase-interacting protein	NOSIP	26143.2	8.901	5.2623	4.24114	0.745292	3.00117	5.92878
Q8NC60	1	5743.66	3431.86	2624.09	987.75	2308.15	4711.97	Nitric oxide-associated protein 1	NOA1	3933.2	1.34782	0.805328	0.615775	0.231787	0.541635	1.10572
Q5M9Q1	0	19038.6	18444	12761.6	10380.7	11294.7	16963.3	NKAP-like protein	NKAPL	16748.1	4.46763	4.32811	2.99465	2.43597	2.65044	3.98065
P69849	0	38275.5	26942.9	22888.3	13039	25349.1	47757.8	Nodal modulator 3	NOMO3	29368.9	8.9818	6.32247	5.37103	3.05976	5.94848	11.2069
Q15233	36	196575	132923	118673	23095	111282	254561	Non-POU domain-containing octamer-binding protein	NONO	149390	46.1286	31.192	27.8481	5.41951	26.1136	59.7358
Q9NVX2	2	3138.71	2735.59	1370.04	641.089	2163.4	4227.06	Notchless protein homolog 1	NLE1	2414.78	0.736535	0.641938	0.321497	0.150439	0.507667	0.991931
O15118	1	4519.85	3042.12	2813.26	1233.59	3524.44	5349.68	NPC intracellular cholesterol transporter 1	NPC1	3458.41	1.06064	0.713871	0.660167	0.289478	0.827052	1.25537
Q9UNZ2	8	17685.7	13397.1	11597	3030.76	14207.2	24836.6	NSFL1 cofactor p47	NSFL1C	14226.6	4.15017	3.1438	2.72138	0.711204	3.3339	5.82822
P49321	24	141089	85196.3	83999.3	19956.9	99949.1	186045	Nuclear autoantigenic sperm protein	NASP	103428	33.1082	19.9924	19.7115	4.68312	23.4543	43.6578
Q09161	4	10837.4	5873.5	6195	1458.15	6179.75	12858.6	Nuclear cap-binding protein subunit 1	NCBP1	7635.3	2.54313	1.37829	1.45373	0.342173	1.45015	3.01744
P52298	5	25153.4	15073.1	14083.1	3777.21	15691.5	29954.7	Nuclear cap-binding protein subunit 2	NCBP2	18103.2	5.90255	3.53709	3.30477	0.886368	3.68221	7.02924
A8CG34	0	12594.2	10032.8	6547.08	1764.33	7847.84	14836.2	Nuclear envelope pore membrane protein POM 121C	POM121C	9724.7	2.95539	2.35432	1.53635	0.414021	1.84159	3.4815
Q7Z417	3	7183.62	5698.03	3774.8	840.427	3823.49	7636.2	Nuclear fragile X mental retardation-interacting protein 2	NUFIP2	5552.15	1.68572	1.33711	0.885803	0.197217	0.897228	1.79193
Q12972	2	9551.32	7271.04	4930.87	1864.39	6605.84	12350.6	Nuclear inhibitor of protein phosphatase 1	PPP1R8	7251.08	2.24133	1.70624	1.15709	0.437503	1.55014	2.89823
Q9Y266	7	97680.4	64709.9	54480.4	14014.6	72531.2	130668	Nuclear migration protein nudC	NUDC	72290.2	22.9219	15.185	12.7845	3.28871	17.0203	30.6628
Q14980	15	78454.8	54294.2	49836.5	14969.2	39501.3	80468.6	Nuclear mitotic apparatus protein 1	NUMA1	60861.8	18.4104	12.7408	11.6947	3.51271	9.26947	18.8829
P57740	4	21126.1	14701.3	11937.6	2817.82	14051.2	28254.6	Nuclear pore complex protein Nup107	NUP107	15921.7	4.95749	3.44985	2.8013	0.661237	3.29728	6.63028
Q8WUM0	1	11920.4	7098.46	7056.42	1679.17	6986.17	14029.7	Nuclear pore complex protein Nup133	NUP133	8691.75	2.79726	1.66574	1.65587	0.394039	1.63939	3.29223
P49790	3	14064	9953.44	9516.97	2179.84	9221.8	17337.5	Nuclear pore complex protein Nup153	NUP153	11178.1	3.30029	2.3357	2.23327	0.511526	2.16401	4.06847
O75694	2	5437.9	3032.65	2758.66	1223.43	3607.83	7052.62	Nuclear pore complex protein Nup155	NUP155	3743.07	1.27607	0.711648	0.647353	0.287092	0.846622	1.65498
Q12769	2	9421.32	6216.37	4427.16	1322.82	5677.19	11833.9	Nuclear pore complex protein Nup160	NUP160	6688.28	2.21083	1.45875	1.03889	0.310417	1.33222	2.77697
Q92621	2	10699.3	8236.35	6905.61	2414.35	7230.22	14190.9	Nuclear pore complex protein Nup205	NUP205	8613.74	2.51071	1.93276	1.62048	0.566556	1.69666	3.33007
P35658	1	3457.13	2517.57	1595.33	648.616	2695.77	4062.6	Nuclear pore complex protein Nup214	NUP214	2523.34	0.811258	0.590777	0.374363	0.152206	0.632594	0.953339
Q9UKX7	1	6910.25	6270.29	4008.14	548.437	4932.11	8707.67	Nuclear pore complex protein Nup50	NUP50	5729.56	1.62157	1.4714	0.940559	0.128697	1.15738	2.04336
Q99567	3	9417.1	5045.48	4022.42	1102.36	5217.4	8937.88	Nuclear pore complex protein Nup88	NUP88	6161.66	2.20984	1.18398	0.943909	0.258683	1.22433	2.09738
Q8N1F7	12	62275	39674	33799.2	17645.9	43810.8	84037.1	Nuclear pore complex protein Nup93	NUP93	45249.4	14.6136	9.30998	7.93138	4.14082	10.2807	19.7203
P52948	10	81611.1	51774.4	40111.3	14014.7	49823.1	95808.9	Nuclear pore complex protein Nup98-Nup96	NUP98	57832.2	19.151	12.1495	9.4126	3.28872	11.6916	22.4827
Q8TEM1	8	40851.6	26517.4	20849.1	11430.5	27214.2	58695	Nuclear pore membrane glycoprotein 210	NUP210	29406	9.58632	6.22263	4.8925	2.6823	6.38613	13.7735
Q9HCD5	1	6474.91	4976.81	3523.42	750.394	4160.63	7164.4	Nuclear receptor coactivator 5	NCOA5	4991.72	1.51942	1.16787	0.826814	0.176089	0.976342	1.68121
O75376	2	6336.21	4589.56	3301.55	735.388	3245.5	5851.32	Nuclear receptor corepressor 1	NCOR1	4742.44	1.48687	1.077	0.774749	0.172568	0.761595	1.37308
Q9Y618	1	1937.15	1585.22	1382.94	448.729	1063.47	2223.03	Nuclear receptor corepressor 2	NCOR2	1635.11	0.454576	0.371992	0.324525	0.1053	0.249557	0.521661
Q9UBU9	1	3254.48	1780.91	1442.33	381.201	1510.49	3132.09	Nuclear RNA export factor 1	NXF1	2159.24	0.763704	0.417912	0.338461	0.0894534	0.354455	0.734983
Q9H1E3	6	22046.2	28427.4	17955	4204.93	23411.5	34667.9	Nuclear ubiquitous casein and cyclin-dependent kinase substrate 1	NUCKS1	22809.5	5.17341	6.67083	4.21337	0.986737	5.49378	8.13525
Q86WB0	2	8257.06	8936.57	4709.13	1446.87	6563.19	7737.35	Nuclear-interacting partner of ALK	ZC3HC1	7300.92	1.93762	2.09708	1.10505	0.339526	1.54013	1.81566
Q02818	6	41664.2	32659	24182.2	8793.06	15645.5	27188.2	Nucleobindin-1	NUCB1	32835.1	9.777	7.66384	5.67465	2.0634	3.6714	6.38003
P80303	5	23435	13859.8	15340.7	7263.5	13892.4	24906.2	Nucleobindin-2	NUCB2	17545.2	5.4993	3.25238	3.59987	1.70447	3.26003	5.84455
Q14978	11	104478	86384.1	62250	49332.3	96299.3	167287	Nucleolar and coiled-body phosphoprotein 1	NOLC1	84370.7	24.517	20.2711	14.6077	11.5764	22.5978	39.256
Q9BXS6	2	6900.03	5989.73	4182.61	1279.01	4466.76	8379.66	Nucleolar and spindle-associated protein 1	NUSAP1	5690.79	1.61918	1.40556	0.9815	0.300136	1.04818	1.96639
Q9Y3T9	2	6876.77	6357.25	3296.31	1487.45	5135.65	11090.9	Nucleolar complex protein 2 homolog	NOC2L	5510.11	1.61372	1.4918	0.773518	0.349049	1.20514	2.60261
Q8WTT2	1	9056.88	6752.42	4950.96	1953.7	6296.99	12635	Nucleolar complex protein 3 homolog	NOC3L	6920.08	2.12531	1.58454	1.1618	0.45846	1.47767	2.96496
Q13823	3	11408.8	12305.2	6920.64	768.225	6256.09	10760.2	Nucleolar GTP-binding protein 2	GNL2	10211.5	2.67722	2.88755	1.62401	0.180273	1.46807	2.52501
P78316	6	18955.3	13392.5	9535.9	2985.77	12305.3	24197.8	Nucleolar protein 14	NOP14	13961.2	4.44809	3.14271	2.23772	0.700648	2.8876	5.6783
O00567	1	1855.14	1895.11	1238.77	350.121	1602.11	2523.52	Nucleolar protein 56	NOP56	1663.01	0.435332	0.444711	0.290693	0.0821602	0.375955	0.592175
Q9H6R4	1	2894.02	2030.23	1410.36	358.459	2355.22	4643.63	Nucleolar protein 6	NOL6	2111.54	0.679117	0.476419	0.330957	0.0841169	0.55268	1.08968
Q9NR30	11	38521.2	27802.2	19207.4	7540.85	34844.7	61108.3	Nucleolar RNA helicase 2	DDX21	28510.2	9.03946	6.52412	4.50724	1.76955	8.17673	14.3398
P17480	3	14339	17462.6	8681.58	2131.8	9376.72	16005.1	Nucleolar transcription factor 1	UBTF	13494.4	3.36481	4.09782	2.03724	0.500253	2.20036	3.7558
P19338	75	1.13756e+06	1.05064e+06	682656	243287	1.06503e+06	1.76522e+06	Nucleolin	NCL	956951	266.942	246.545	160.194	57.0903	249.923	414.229
P31483	1	21720	12982.4	11588.5	3349.49	13540.2	26987.1	Nucleolysin TIA-1 isoform p40	TIA1	15430.3	5.09686	3.04648	2.71939	0.785998	3.17737	6.33284
P06748	40	571378	1.10057e+06	491478	76720.2	670421	814088	Nucleophosmin	NPM1	721141	134.081	258.261	115.331	18.0033	157.322	191.036
O75607	2	1453.78	895.418	1001.02	152.244	1171.64	2108.96	Nucleoplasmin-3	NPM3	1116.74	0.341146	0.210121	0.234902	0.035726	0.274939	0.494892
Q9BTX1	1	5639.82	3314.62	3355.1	1164.25	3806.69	6905.7	Nucleoporin NDC1	NDC1	4103.18	1.32345	0.777817	0.787314	0.273206	0.893286	1.62051
Q8NFH5	8	28420.6	21790.8	15015.2	7599.22	20746.5	39334.9	Nucleoporin NUP35	NUP35	21742.2	6.66924	5.11348	3.52349	1.78325	4.86842	9.23041
Q7Z3B4	2	8079.27	5095.01	4142.2	1586.86	5840.26	11024.2	Nucleoporin p54	NUP54	5772.16	1.8959	1.19561	0.972018	0.372376	1.37049	2.58696
Q9BVL2	1	2336.55	1657.6	1689.96	655.722	2547.43	4067.74	Nucleoporin p58/p45	NUP58	1894.7	0.548299	0.388976	0.396569	0.153873	0.597786	0.954545
Q96EE3	3	12578.1	8894.22	6914.67	2937.47	9763.25	16996.9	Nucleoporin SEH1	SEH1L	9462.32	2.9516	2.08714	1.62261	0.689314	2.29107	3.98853
P12270	23	108311	71933.9	61148.7	20362	75083.1	141592	Nucleoprotein TPR	TPR	80464.5	25.4165	16.8802	14.3493	4.77819	17.6192	33.2262
Q6DKJ4	1	3307.58	1838.91	1406.44	543.912	2039.24	4417.37	Nucleoredoxin	NXN	2184.31	0.776164	0.431524	0.330037	0.127636	0.478532	1.03659
O75414	4	14319.2	10185.1	7043.66	4739.99	10380.9	19523	Nucleoside diphosphate kinase 6	NME6	10516	3.36018	2.39007	1.65288	1.1123	2.43599	4.5813
P15531	1	9445.19	6532.54	6991.99	1490.43	7488.08	10617.2	Nucleoside diphosphate kinase A	NME1	7656.57	2.21643	1.53294	1.64076	0.349748	1.75717	2.49146
A8MXV4	1	4301.6	2624.89	2057.37	1105.5	3046.36	4598.27	Nucleoside diphosphate-linked moiety X motif 19	NUDT19	2994.62	1.00942	0.615962	0.482786	0.259419	0.714866	1.07904
P55209	2	2121.8	1294.02	1288.53	242.442	1586.29	2803.71	Nucleosome assembly protein 1-like 1	NAP1L1	1568.12	0.497905	0.303658	0.30237	0.0568919	0.372242	0.657925
Q99733	4	22683	20559	12417.4	3091.98	18920.1	28793.6	Nucleosome assembly protein 1-like 4	NAP1L4	18553.1	5.32284	4.82441	2.9139	0.725571	4.43984	6.75677
Q96RS6	2	7876.27	3912.43	3615.83	1020.15	5099.98	10036.3	NudC domain-containing protein 1	NUDCD1	5134.85	1.84826	0.9181	0.848499	0.239391	1.19677	2.35513
Q8IXM6	1	9742.57	5540.34	4874.43	1598.49	5673.79	11799.4	Nurim	NRM	6719.11	2.28621	1.30011	1.14384	0.375106	1.33142	2.76886
Q9NTK5	5	24250.2	14622.1	15428.6	3283.55	18615.4	30287.5	Obg-like ATPase 1	OLA1	18100.3	5.69061	3.43126	3.62052	0.770524	4.36834	7.10733
Q16625	1	1318.21	855.105	749.592	1	1119.45	2173.33	Occludin	OCLN	974.301	0.309333	0.200661	0.175901	0.000234662	0.262693	0.509997
Q9NX40	3	30187.1	22749.2	15863.8	8585.16	16720.7	31614.3	OCIA domain-containing protein 1	OCIAD1	22933.4	7.08377	5.33838	3.72262	2.01461	3.92372	7.41868
Q9NZT2	2	6879.06	5585.66	3824.75	780.386	4082.45	6793	Opioid growth factor receptor	OGFR	5429.82	1.61426	1.31074	0.897523	0.183127	0.957996	1.59406
Q13416	1	7370.17	5188.97	4619.44	874.998	4577.38	8399.16	Origin recognition complex subunit 2	ORC2	5726.19	1.7295	1.21765	1.08401	0.205329	1.07414	1.97096
P04181	9	57488.2	33627.1	32344.2	13794.6	34525	68909.5	Ornithine aminotransferase, mitochondrial	OAT	41153.2	13.4903	7.89102	7.58996	3.23708	8.10172	16.1704
Q92882	2	4475.33	3151.19	2456.4	967.317	2978.42	5457.12	Osteoclast-stimulating factor 1	OSTF1	3360.97	1.05019	0.739465	0.576424	0.226993	0.698923	1.28058
Q01804	1	3499.37	3423.32	2276.65	1078.59	2847.08	4316.81	OTU domain-containing protein 4	OTUD4	3066.45	0.821171	0.803323	0.534245	0.253103	0.668101	1.01299
Q8N573	1	3254.97	1721.41	1883.37	555.854	2123.51	3542.66	Oxidation resistance protein 1	OXR1	2286.58	0.763818	0.40395	0.441955	0.130438	0.498307	0.831329
P36551	4	15330.2	12065.6	9226.28	5859.97	11193.8	20299.3	Oxygen-dependent coproporphyrinogen-III oxidase, mitochondrial	CPOX	12207.4	3.59742	2.83134	2.16506	1.37511	2.62677	4.76347
P22059	2	6837.67	5017.56	4569.16	1526.66	5795.69	8907.82	Oxysterol-binding protein 1	OSBP	5474.8	1.60454	1.17743	1.07221	0.35825	1.36003	2.09033
Q9BZF1	3	9944.95	9218.97	7047.01	2044.2	6684.4	11685	Oxysterol-binding protein-related protein 8	OSBPL8	8736.98	2.3337	2.16334	1.65367	0.479696	1.56858	2.74203
Q96SU4	1	4503.39	3502.33	2608.06	806.004	2933.59	4550.99	Oxysterol-binding protein-related protein 9	OSBPL9	3537.93	1.05677	0.821865	0.612014	0.189139	0.688402	1.06795
P56373	1	3898.84	3076.87	8454.57	1268.22	2698.35	4085.15	P2X purinoceptor 3	P2RX3	5143.43	0.91491	0.722024	1.98397	0.297603	0.6332	0.958629
Q96ST3	4	14293.6	10951.2	8429.36	1686.38	7697.5	14618.2	Paired amphipathic helix protein Sin3a	SIN3A	11224.7	3.35416	2.56984	1.97805	0.395729	1.80631	3.43033
Q9ULE6	1	3794.61	2065.82	1811.53	440.831	2526.32	5210.82	Paladin	PALD1	2557.32	0.890451	0.484769	0.425098	0.103446	0.592832	1.22278
Q8WX93	1	5907.7	4894.83	3645.98	835.568	3960.04	7258.02	Palladin	PALLD	4816.17	1.38631	1.14863	0.855573	0.196076	0.929272	1.70318
P50897	2	5852.35	3485.97	3315.13	444.01	2268.75	5050.83	Palmitoyl-protein thioesterase 1	PPT1	4217.82	1.37333	0.818026	0.777935	0.104192	0.53239	1.18524
Q9NUJ1	2	10216.4	6474.89	5094.39	3929.67	7400.96	14535.6	Palmitoyl-protein thioesterase ABHD10, mitochondrial	ABHD10	7261.89	2.3974	1.51941	1.19546	0.922146	1.73673	3.41095
Q6P1J9	1	14315.7	9370.08	7171.79	1151.27	5977.73	13882.4	Parafibromin	CDC73	10285.8	3.35935	2.1988	1.68295	0.270159	1.40275	3.25766
Q8WXF1	4	21143.1	17295.5	14059.9	3926.94	15160.3	29476.1	Paraspeckle component 1	PSPC1	17499.5	4.96149	4.0586	3.29933	0.921505	3.55754	6.91693
P20962	3	24936.7	19665.3	22335.4	4509.04	20503.3	34715.2	Parathymosin	PTMS	22312.5	5.85169	4.61471	5.24127	1.0581	4.81134	8.14635
Q99497	17	105904	65303.6	58513.8	14647.8	76437.9	132418	Parkinson disease protein 7	PARK7	76573.8	24.8517	15.3243	13.731	3.43727	17.9371	31.0734
Q9BRP8	1	7772.38	6671.87	4671.5	1527.54	6017.71	9634.98	Partner of Y14 and mago	PYM1	6371.92	1.82388	1.56564	1.09622	0.358455	1.41213	2.26097
Q96A33	3	33048	18144.7	17486.5	9195.35	20621.2	39351.7	PAT complex subunit CCDC47	CCDC47	22893.1	7.75512	4.25787	4.10342	2.1578	4.83901	9.23436
Q8IY17	1	2362.5	1195.99	892.771	220.31	1618.42	3425.99	Patatin-like phospholipase domain-containing protein 6	PNPLA6	1483.75	0.554389	0.280654	0.209499	0.0516985	0.379783	0.803951
Q9Y5B6	1	4424.54	4467.44	3147.18	626.083	3728.44	6192.84	PAX3- and PAX7-binding protein 1	PAXBP1	4013.05	1.03827	1.04834	0.738525	0.146918	0.874923	1.45322
Q6ZW49	1	618.526	481.603	276.43	1	505.317	668.912	PAX-interacting protein 1	PAXIP1	458.853	0.145145	0.113014	0.0648676	0.000234662	0.118579	0.156968
Q5JVF3	1	14003.3	6381.6	8890.07	1213.9	7381.75	15985.4	PCI domain-containing protein 2	PCID2	9758.33	3.28605	1.49752	2.08616	0.284857	1.73222	3.75118
O00151	2	9509.47	7391.2	5917.22	1238.85	6240.04	11283.9	PDZ and LIM domain protein 1	PDLIM1	7605.96	2.23151	1.73443	1.38855	0.290712	1.4643	2.6479
Q96JY6	1	4469.51	4206.98	3200.21	813.827	3164.41	5339.85	PDZ and LIM domain protein 2	PDLIM2	3958.9	1.04882	0.98722	0.750968	0.190974	0.742568	1.25306
Q53GG5	2	5759.54	4661.61	3164.64	765.533	4517.13	8024.7	PDZ and LIM domain protein 3	PDLIM3	4528.6	1.35155	1.0939	0.742622	0.179642	1.06	1.88309
P50479	2	7929.36	6014.32	9774.35	2134.08	5807.28	12609.9	PDZ and LIM domain protein 4	PDLIM4	7906.01	1.86072	1.41133	2.29367	0.500788	1.36275	2.95908
Q9NR12	1	12559.8	7660.2	6690.14	1209.54	5949.98	10023.1	PDZ and LIM domain protein 7	PDLIM7	8970.06	2.94732	1.79756	1.56992	0.283834	1.39623	2.35204
O14908	1	4039.02	3011.83	2551.85	629.745	2782.12	4233.72	PDZ domain-containing protein GIPC1	GIPC1	3200.9	0.947806	0.706762	0.598822	0.147777	0.652857	0.993494
Q9UBV8	2	8188.42	5158.19	5517.66	3036.09	7132.26	13012.7	Peflin	PEF1	6288.09	1.92151	1.21043	1.29479	0.712454	1.67367	3.05358
Q96A99	1	6987.28	3981.62	4101.42	2628.78	4647.88	9965.36	Pentraxin-4	PTX4	5023.44	1.63965	0.934334	0.962448	0.616874	1.09068	2.33849
Q8IYS1	1	3033.29	2048.75	1780.29	411.382	2104.63	3460.41	Peptidase M20 domain-containing protein 2	PM20D2	2287.44	0.711799	0.480763	0.417767	0.0965359	0.493876	0.812027
Q9HBH1	1	6675.15	4268.94	3902.11	1454.93	4892.31	8951.05	Peptide deformylase, mitochondrial	PDF	4948.73	1.56641	1.00176	0.915677	0.341416	1.14804	2.10047
P62937	30	200223	142082	127622	26568.6	153540	248769	Peptidyl-prolyl cis-trans isomerase A	PPIA	156642	46.9847	33.3414	29.948	6.23465	36.03	58.3767
P23284	3	27397.4	21036.2	17463	7112.8	18436.4	30362.3	Peptidyl-prolyl cis-trans isomerase B	PPIB	21965.5	6.42912	4.9364	4.09792	1.6691	4.32634	7.12489
Q08752	1	4740.28	3826.16	2839.53	897.962	4058.41	6467.11	Peptidyl-prolyl cis-trans isomerase D	PPID	3801.99	1.11236	0.897854	0.666331	0.210718	0.952355	1.51758
P30405	3	3502.42	2421.89	2601.93	992.424	2335.84	4325.09	Peptidyl-prolyl cis-trans isomerase F, mitochondrial	PPIF	2842.08	0.821886	0.568325	0.610574	0.232884	0.548132	1.01494
Q96AY3	16	192925	137194	102739	67136.2	121931	233328	Peptidyl-prolyl cis-trans isomerase FKBP10	FKBP10	144286	45.2721	32.1942	24.109	15.7543	28.6125	54.7534
P62942	7	65262	47810.3	35003.1	10404.8	53639.3	96792	Peptidyl-prolyl cis-trans isomerase FKBP1A	FKBP1A	49358.5	15.3145	11.2193	8.21391	2.44162	12.5871	22.7134
P26885	2	9054.29	7154.33	5721.18	2798.22	6556.06	12558.4	Peptidyl-prolyl cis-trans isomerase FKBP2	FKBP2	7309.94	2.1247	1.67885	1.34255	0.656638	1.53846	2.94698
Q00688	3	14585.3	20008.6	9976.3	2577.98	13944.3	20233.4	Peptidyl-prolyl cis-trans isomerase FKBP3	FKBP3	14856.7	3.42261	4.69525	2.34106	0.604954	3.2722	4.74801
Q02790	16	68560.9	44754.8	39838.1	9640.25	52623.1	92125.7	Peptidyl-prolyl cis-trans isomerase FKBP4	FKBP4	51051.2	16.0886	10.5022	9.34849	2.2622	12.3487	21.6184
Q13451	3	15782.4	9277.21	9530.21	1339.69	10257.8	19556	Peptidyl-prolyl cis-trans isomerase FKBP5	FKBP5	11530	3.70354	2.17701	2.23638	0.314374	2.40713	4.58905
Q9Y680	4	13515.1	9226.25	7975.12	4667.17	8359.13	16664.2	Peptidyl-prolyl cis-trans isomerase FKBP7	FKBP7	10238.8	3.17148	2.16505	1.87146	1.09521	1.96157	3.91046
Q14318	2	6323.79	3511.56	2753.68	727.739	2678.51	6117.43	Peptidyl-prolyl cis-trans isomerase FKBP8	FKBP8	4196.34	1.48395	0.82403	0.646185	0.170773	0.628545	1.43553
O95302	1	3998.48	2915.28	2122.05	1295.15	2539.88	5729.84	Peptidyl-prolyl cis-trans isomerase FKBP9	FKBP9	3011.94	0.938291	0.684107	0.497964	0.303923	0.596013	1.34458
Q13526	1	7402.18	5991.61	3537.82	819.799	2739.7	4866.73	Peptidyl-prolyl cis-trans isomerase NIMA-interacting 1	PIN1	5643.87	1.73701	1.406	0.830193	0.192376	0.642905	1.14204
Q9Y237	3	20350.4	12037.2	11087.6	3409.56	14524.7	27040.5	Peptidyl-prolyl cis-trans isomerase NIMA-interacting 4	PIN4	14491.7	4.77547	2.82468	2.60183	0.800095	3.4084	6.34538
Q9Y3C6	3	58691.8	40409.2	36179.3	10482.4	47253.4	74198.3	Peptidyl-prolyl cis-trans isomerase-like 1	PPIL1	45093.4	13.7728	9.48251	8.4899	2.45983	11.0886	17.4115
Q8WUA2	4	9459.34	5073.75	5214.65	660.896	5914.27	11003.9	Peptidyl-prolyl cis-trans isomerase-like 4	PPIL4	6582.58	2.21975	1.19062	1.22368	0.155087	1.38785	2.58219
Q96BP3	2	6986.55	4031.97	3841.18	1175.13	5253.62	10143.3	Peptidylprolyl isomerase domain and WD repeat-containing protein 1	PPWD1	4953.23	1.63948	0.946151	0.901379	0.275759	1.23283	2.38024
Q9Y3E5	1	1534.16	1497.43	770.956	356.303	946.288	1941.76	Peptidyl-tRNA hydrolase 2, mitochondrial	PTRH2	1267.51	0.360008	0.351389	0.180914	0.0836108	0.222058	0.455657
Q14197	2	16950	9335.42	9426.99	5148.83	11294.1	21807.9	Peptidyl-tRNA hydrolase ICT1, mitochondrial	MRPL58	11904.1	3.97752	2.19067	2.21216	1.20824	2.65029	5.11749
Q99541	1	2910.05	2150.31	1467.29	581.789	2114.39	3952.86	Perilipin-2	PLIN2	2175.88	0.682879	0.504596	0.344318	0.136524	0.496167	0.927588
O60664	3	5601.96	3710.32	3017.33	1432.35	5022.26	9584.28	Perilipin-3	PLIN3	4109.87	1.31457	0.870671	0.708052	0.336118	1.17853	2.24907
Q13610	1	6733.19	4377.55	3228.75	903.596	3756.55	7311.79	Periodic tryptophan protein 1 homolog	PWP1	4779.83	1.58002	1.02724	0.757666	0.21204	0.881521	1.7158
Q06830	14	671625	395625	404543	95581.5	538360	895975	Peroxiredoxin-1	PRDX1	490598	157.605	92.8383	94.9309	22.4294	126.333	210.251
P32119	6	54316.3	34329.3	37760.7	6799.19	41848.4	67522.9	Peroxiredoxin-2	PRDX2	42135.5	12.746	8.0558	8.86102	1.59551	9.82024	15.8451
Q13162	5	25722.9	16152.5	13259.2	7052.54	17365.5	29668.6	Peroxiredoxin-4	PRDX4	18378.2	6.03619	3.79038	3.11143	1.65496	4.07503	6.96211
P30044	5	22343.3	12252.5	13246.5	2532.09	14683.8	24205.2	Peroxiredoxin-5, mitochondrial	PRDX5	15947.4	5.24312	2.8752	3.10846	0.594185	3.44573	5.68004
P30041	11	56622	38879.5	34216.9	7002.2	39946	71281.8	Peroxiredoxin-6	PRDX6	43239.5	13.287	9.12355	8.0294	1.64315	9.37381	16.7271
Q15067	2	2238.66	1423.4	1382.21	533.032	1232.2	2771.17	Peroxisomal acyl-coenzyme A oxidase 1	ACOX1	1681.42	0.525328	0.334018	0.324351	0.125082	0.289152	0.650289
P51659	10	51068.9	28323.5	29130.1	13318.5	33591.6	60561.4	Peroxisomal multifunctional enzyme type 2	HSD17B4	36174.1	11.9839	6.64645	6.83572	3.12534	7.88269	14.2115
P50542	2	20788	15015.6	13350.3	3202.51	12045.7	22387.3	Peroxisomal targeting signal 1 receptor	PEX5	16384.6	4.87815	3.52359	3.13281	0.751509	2.82666	5.25345
O00541	6	48251.2	34513.9	25868.9	6988.09	25018.3	44745.3	Pescadillo homolog	PES1	36211.3	11.3227	8.0991	6.07044	1.63984	5.87085	10.5
Q8WW12	2	11143.4	8017.23	7784.66	1633.2	8358.65	14261.3	PEST proteolytic signal-containing nuclear protein	PCNP	8981.76	2.61493	1.88134	1.82677	0.383251	1.96146	3.34658
Q8WUB8	1	5967.96	4758.93	3576.87	542.353	2612.02	6280.45	PHD finger protein 10	PHF10	4767.92	1.40045	1.11674	0.839356	0.12727	0.612942	1.47378
Q92576	1	296.021	1	186.836	1	214.047	588.144	PHD finger protein 3	PHF3	161.286	0.069465	0.000234662	0.0438433	0.000234662	0.0502287	0.138015
Q8IWS0	1	2910.1	3500.68	2101.46	534.425	2788.08	4089.31	PHD finger protein 6	PHF6	2837.41	0.682889	0.821478	0.493134	0.125409	0.654257	0.959607
Q7RTV0	5	45879.4	29277.2	27205.5	6788.62	32444.9	55926.4	PHD finger-like domain-containing protein 5A	PHF5A	34120.7	10.7662	6.87025	6.38411	1.59303	7.6136	13.1238
Q9Y285	14	39336	26353.9	21076.4	6600.43	28337.6	48111.6	Phenylalanine--tRNA ligase alpha subunit	FARSA	28922.1	9.23067	6.18427	4.94583	1.54887	6.64977	11.29
Q9NSD9	7	58164	33852.5	31089	8547.13	40986.1	74724.5	Phenylalanine--tRNA ligase beta subunit	FARSB	41035.2	13.6489	7.94389	7.29542	2.00569	9.61788	17.535
Q9H2J4	2	7521.09	4487.07	4472.36	771.458	4732.1	8544.35	Phosducin-like protein 3	PDCL3	5493.51	1.76491	1.05294	1.04949	0.181032	1.11045	2.00504
Q00325	7	56928.7	36200.9	31138.1	17554.7	37586.3	71067.1	Phosphate carrier protein, mitochondrial	SLC25A3	41422.6	13.359	8.49499	7.30693	4.11943	8.82009	16.6768
Q9UKL6	1	4675.63	3342.62	3027.16	1261.1	3669.1	6488.49	Phosphatidylcholine transfer protein	PCTP	3681.8	1.09719	0.784385	0.71036	0.295931	0.861	1.5226
P30086	8	76757.9	43255.7	45058.2	10457.9	54818.9	96728.3	Phosphatidylethanolamine-binding protein 1	PEBP1	55024	18.0122	10.1505	10.5734	2.45407	12.8639	22.6985
Q8WUK0	1	4742.66	2399.23	2362.33	871.636	2830.03	6660.62	Phosphatidylglycerophosphatase and protein-tyrosine phosphatase 1	PTPMT1	3168.07	1.11292	0.563008	0.55435	0.20454	0.664101	1.563
Q9UBF8	2	3317.33	1974.43	1268.28	242.617	1850.67	3573.14	Phosphatidylinositol 4-kinase beta	PI4KB	2186.68	0.778452	0.463323	0.297616	0.0569329	0.434283	0.83848
O00443	1	2908.16	1220.35	964.963	429.313	1291.32	2659.62	Phosphatidylinositol 4-phosphate 3-kinase C2 domain-containing subunit alpha	PIK3C2A	1697.82	0.682436	0.28637	0.22644	0.100743	0.303024	0.624113
P48426	1	1065	716.044	683.711	175.669	656.845	1309.79	Phosphatidylinositol 5-phosphate 4-kinase type-2 alpha	PIP4K2A	821.586	0.249916	0.168028	0.160441	0.0412229	0.154137	0.307357
P48739	3	11767.4	6502.84	6585.6	1794.26	8377.6	14307.1	Phosphatidylinositol transfer protein beta isoform	PITPNB	8285.29	2.76137	1.52597	1.54539	0.421045	1.96591	3.35733
Q9NTJ5	3	17960.9	10373.9	10760.9	3805.27	12471	20926.8	Phosphatidylinositol-3-phosphatase SAC1	SACM1L	13031.9	4.21473	2.43436	2.52517	0.892953	2.92647	4.91073
Q9BVG9	1	12544	6917.62	7011.59	3639.56	7411.69	14898.9	Phosphatidylserine synthase 2	PTDSS2	8824.41	2.94361	1.6233	1.64535	0.854068	1.73924	3.49621
Q16822	6	25895.4	21073.4	13443.9	4218.6	10300.8	21407.2	Phosphoenolpyruvate carboxykinase [GTP], mitochondrial	PCK2	20137.6	6.07666	4.94513	3.15478	0.989945	2.41721	5.02347
P36871	5	12920.6	9581.75	8230.6	1758.96	10697.7	17062.7	Phosphoglucomutase-1	PGM1	10244.3	3.03198	2.24848	1.93141	0.412761	2.51035	4.00397
Q96G03	5	54379.2	31310.2	31160.2	8032.96	37878.5	67507.2	Phosphoglucomutase-2	PGM2	38949.9	12.7607	7.34732	7.31211	1.88503	8.88866	15.8414
P00558	10	68288.8	49675.8	42762	12277.3	55227.7	100613	Phosphoglycerate kinase 1	PGK1	53575.6	16.0248	11.657	10.0346	2.88101	12.9599	23.61
P18669	3	18933.2	10453.4	11040.2	2515.36	13480.7	24419	Phosphoglycerate mutase 1	PGAM1	13475.6	4.4429	2.45301	2.59071	0.590261	3.1634	5.73022
Q99570	2	1809.02	1081.15	1256.17	529.894	1380.3	1949.79	Phosphoinositide 3-kinase regulatory subunit 4	PIK3R4	1382.12	0.424509	0.253706	0.294776	0.124346	0.323905	0.457541
Q9Y263	1	6360.88	4022.53	3960.13	797.577	3951.98	7232.82	Phospholipase A-2-activating protein	PLAA	4781.18	1.49266	0.943937	0.929293	0.187161	0.927381	1.69727
Q9Y2Q0	1	1937.9	1667.58	1838.82	523.359	1824.43	2833.12	Phospholipid-transporting ATPase IA	ATP8A1	1814.77	0.454751	0.391319	0.431502	0.122813	0.428125	0.664825
Q8NB49	1	4582.97	3763.3	2814.53	1077.05	3077.48	6370.84	Phospholipid-transporting ATPase IG	ATP11C	3720.26	1.07545	0.883104	0.660463	0.252743	0.722167	1.495
Q15126	3	15499.3	8583.77	8385.52	1642.16	7825.1	13508	Phosphomevalonate kinase	PMVK	10822.9	3.63711	2.01429	1.96776	0.385352	1.83626	3.16981
O60256	2	13962.8	8542.23	7206.53	2307.52	10208.5	18153.6	Phosphoribosyl pyrophosphate synthase-associated protein 2	PRPSAP2	9903.85	3.27654	2.00454	1.6911	0.541489	2.39554	4.25995
O15067	16	75603.2	44207.5	43061.5	11130.4	55754	102743	Phosphoribosylformylglycinamidine synthase	PFAS	54290.7	17.7412	10.3738	10.1049	2.61187	13.0834	24.1098
Q9H814	2	4695.39	2625	2996.08	684.337	3052.47	5382	Phosphorylated adapter RNA export protein	PHAX	3438.82	1.10183	0.615988	0.703067	0.160588	0.7163	1.26295
Q6NYC8	1	3591.69	2985.38	2441.65	635.144	2594.77	4690.03	Phostensin	PPP1R18	3006.24	0.842835	0.700556	0.572963	0.149044	0.608895	1.10057
Q9NWS0	1	3018.53	1977.09	1610.16	482.284	2405.94	3770.72	PIH1 domain-containing protein 1	PIH1D1	2201.93	0.708334	0.463947	0.377844	0.113174	0.564583	0.884845
Q9H307	4	21268.8	24512.1	14893.4	5483.24	16260	25598.8	Pinin	PNN	20224.8	4.99099	5.75207	3.49492	1.28671	3.81562	6.00707
Q9GZP4	4	11765.2	6720.11	6833.17	1911	7878.08	13564.4	PITH domain-containing protein 1	PITHD1	8439.49	2.76084	1.57695	1.60349	0.44844	1.84869	3.18305
Q99959	1	703.74	270.893	366.647	145.803	343.259	668.865	Plakophilin-2	PKP2	447.093	0.165141	0.0635684	0.0860381	0.0342144	0.0805498	0.156957
Q99569	1	4032.43	2184.45	2249.89	766.777	2467.89	4849.68	Plakophilin-4	PKP4	2822.26	0.94626	0.512607	0.527965	0.179933	0.57912	1.13804
Q9BTY2	1	2145.92	2091.17	1665.23	647.833	1571.49	2743.87	Plasma alpha-L-fucosidase	FUCA2	1967.44	0.503566	0.490719	0.390767	0.152022	0.36877	0.643883
P20020	3	34396.6	23750.4	17705.6	8429.01	22753.6	45810.7	Plasma membrane calcium-transporting ATPase 1	ATP2B1	25284.2	8.07159	5.57332	4.15484	1.97797	5.3394	10.75
P23634	1	9686.62	8101.68	6197.66	2802.55	7627.47	12897.2	Plasma membrane calcium-transporting ATPase 4	ATP2B4	7995.32	2.27308	1.90116	1.45436	0.657653	1.78988	3.02649
Q8NC51	2	20101.4	21537.9	14218	3287.14	15667.7	24989.7	Plasminogen activator inhibitor 1 RNA-binding protein	SERBP1	18619.1	4.71703	5.05413	3.33644	0.771368	3.67661	5.86415
Q9HBL7	2	10917.5	7720.37	6119.92	3578.32	7495.34	16303.5	Plasminogen receptor (KT)	PLGRKT	8252.61	2.56193	1.81168	1.43611	0.839696	1.75887	3.82582
Q14651	1	3957.47	2575.64	2071.16	578.314	3048.31	5597.41	Plastin-1	PLS1	2868.09	0.928668	0.604406	0.486022	0.135708	0.715323	1.3135
P13797	6	99983.1	58887.1	54255	14080.3	69084.8	130006	Plastin-3	PLS3	71041.7	23.4622	13.8186	12.7316	3.30412	16.2116	30.5075
Q15102	2	8730.2	5044.6	4537.33	1077.41	6749.55	10839.5	Platelet-activating factor acetylhydrolase IB subunit alpha1	PAFAH1B3	6104.04	2.04865	1.18378	1.06474	0.252828	1.58386	2.54363
P43034	3	24557	16178	13378.1	5320.23	18747.9	32587.1	Platelet-activating factor acetylhydrolase IB subunit beta	PAFAH1B1	18037.7	5.7626	3.79637	3.13934	1.24846	4.39942	7.64697
Q6NSJ2	1	1621.28	1099.84	917.497	1	816.953	1937.6	Pleckstrin homology-like domain family B member 3	PHLDB3	1212.87	0.380452	0.25809	0.215302	0.000234662	0.191708	0.454681
Q15149	18	85823.1	61944.3	54184.3	18648.9	53683.6	111818	Plectin	PLEC	67317.2	20.1394	14.536	12.715	4.37619	12.5975	26.2394
O43660	1	14762.6	10241.8	8502.57	2082.41	9802.24	19919.6	Pleiotropic regulator 1	PLRG1	11169	3.46422	2.40336	1.99523	0.488664	2.30022	4.67437
Q9UIW2	1	1	1	1	1	1	1	Plexin-A1	PLXNA1	1	0.000234662	0.000234662	0.000234662	0.000234662	0.000234662	0.000234662
O15031	2	5686.05	3502.96	3185.32	1291.6	3915.78	8031.89	Plexin-B2	PLXNB2	4124.78	1.3343	0.822013	0.747474	0.30309	0.918885	1.88478
P09874	29	170861	129906	125236	36178.6	122924	263585	Poly [ADP-ribose] polymerase 1	PARP1	142001	40.0946	30.4841	29.3882	8.48975	28.8455	61.8535
Q9NVV4	1	5462.46	5023	3092.12	1469.54	3379.6	6004.38	Poly(A) RNA polymerase, mitochondrial	MTPAP	4525.86	1.28183	1.17871	0.725603	0.344846	0.793064	1.409
Q86W56	1	3076.39	1578.75	1502.4	445.459	1923.07	3492.37	Poly(ADP-ribose) glycohydrolase	PARG	2052.52	0.721912	0.370474	0.352557	0.104532	0.451272	0.819527
Q15365	3	18116	12001.9	9846.62	2336.34	11612.7	20432.4	Poly(rC)-binding protein 1	PCBP1	13321.5	4.25113	2.81639	2.31063	0.54825	2.72506	4.79471
Q15366	6	209922	121090	117663	16058.7	112644	203435	Poly(rC)-binding protein 2	PCBP2	149558	49.2607	28.4152	27.611	3.76838	26.4332	47.7384
Q9UHX1	11	24514.7	17476.7	15548.3	3512.26	16926.2	28385.1	Poly(U)-binding-splicing factor PUF60	PUF60	19179.9	5.75268	4.10111	3.64861	0.824194	3.97193	6.6609
P11940	2	312514	199335	172496	28882.8	164271	292830	Polyadenylate-binding protein 1	PABPC1	228115	73.3353	46.7765	40.4782	6.77771	38.5481	68.716
Q86U42	4	33077.8	18596.3	17024.1	3754.61	13744.9	26575	Polyadenylate-binding protein 2	PABPN1	22899.4	7.76211	4.36385	3.99491	0.881065	3.2254	6.23615
Q13310	11	62491.3	33706.1	33604.6	4952.65	33618.9	65766.1	Polyadenylate-binding protein 4	PABPC4	43267.3	14.6643	7.90954	7.88573	1.1622	7.88908	15.4328
Q9BPZ3	0	18354.8	12037.6	11142.9	2661.39	10085.9	18637.4	Polyadenylate-binding protein-interacting protein 2	PAIP2	13845.1	4.30717	2.82477	2.61481	0.624528	2.36677	4.37349
O60828	3	6088	5315.18	4351.5	857.653	4691.28	8504.4	Polyglutamine-binding protein 1	PQBP1	5251.56	1.42862	1.24727	1.02113	0.201259	1.10086	1.99566
Q9Y2S7	5	18556.1	10716.1	10047.1	3178.59	8935.45	16892.3	Polymerase delta-interacting protein 2	POLDIP2	13106.4	4.35441	2.51466	2.35767	0.745896	2.09681	3.96397
Q9BY77	3	23717.6	16935.9	13498.6	2680.59	11227.3	24376.8	Polymerase delta-interacting protein 3	POLDIP3	18050.7	5.56563	3.97423	3.16762	0.629034	2.63463	5.7203
Q5SY16	1	2855.75	1391.01	1239.22	1	1302.4	2533.8	Polynucleotide 5'-hydroxyl-kinase NOL9	NOL9	1828.66	0.670137	0.326417	0.290798	0.000234662	0.305625	0.594586
Q10471	2	13566.9	9677.29	8509.61	3221.41	8882.75	16231.5	Polypeptide N-acetylgalactosaminyltransferase 2	GALNT2	10584.6	3.18364	2.27089	1.99688	0.755943	2.08445	3.80892
Q92562	1	2668.42	1747	1496.24	470.611	1605.66	3433.12	Polyphosphoinositide phosphatase	FIG4	1970.56	0.626178	0.409955	0.351111	0.110435	0.376788	0.805624
P26599	1	7187.31	3419.12	3863.64	1071.61	5355.63	10743.5	Polypyrimidine tract-binding protein 1	PTBP1	4823.35	1.68659	0.802338	0.906649	0.251466	1.25676	2.52109
Q8TCS8	6	55355.6	33622.9	26894.8	16054.4	37896.2	76436.5	Polyribonucleotide nucleotidyltransferase 1, mitochondrial	PNPT1	38624.4	12.9899	7.89002	6.31119	3.76735	8.8928	17.9368
Q8N131	1	5600.58	3497.28	2635.62	1460.11	3278.25	4995.33	Porimin	TMEM123	3911.16	1.31424	0.820679	0.618479	0.342633	0.769281	1.17221
O60831	2	6489.95	3815.59	3489.9	1862.88	3610.8	8181.54	PRA1 family protein 2	PRAF2	4598.48	1.52295	0.895374	0.818947	0.437147	0.847319	1.9199
O75915	3	13452.3	8995.16	7700.69	2595.1	8603.18	14257.4	PRA1 family protein 3	ARL6IP5	10049.4	3.15675	2.11082	1.80706	0.608972	2.01884	3.34568
O60925	4	20699.4	13389.5	13370.4	2815.14	16072	28111.6	Prefoldin subunit 1	PFDN1	15819.8	4.85737	3.14202	3.13752	0.660607	3.77149	6.59673
Q9UHV9	1	5030.3	5415.39	2592.87	555.905	4533.05	7611.09	Prefoldin subunit 2	PFDN2	4346.19	1.18042	1.27079	0.608448	0.13045	1.06374	1.78604
P61758	8	48226.3	26399.7	26277.7	4758.77	33208.3	64303.2	Prefoldin subunit 3	VBP1	33634.6	11.3169	6.19502	6.16638	1.1167	7.79273	15.0895
Q9NQP4	1	982.602	447.476	541.821	1	390.563	728.596	Prefoldin subunit 4	PFDN4	657.3	0.23058	0.105006	0.127145	0.000234662	0.0916503	0.170974
P02545	19	94974.4	78838.9	68863.5	20102	64579.5	119066	Prelamin-A/C	LMNA	80892.2	22.2869	18.5005	16.1597	4.71717	15.1544	27.9402
Q9C0J8	1	5383.66	4408.6	2757.12	815.216	4569.29	7852.19	pre-mRNA 3' end processing protein WDR33	WDR33	4183.13	1.26334	1.03453	0.646991	0.1913	1.07224	1.84261
Q6UN15	1	4993.69	2989.34	2752.83	434.187	3101.66	6396.22	Pre-mRNA 3'-end-processing factor FIP1	FIP1L1	3578.62	1.17183	0.701484	0.645986	0.101887	0.727843	1.50095
O60508	1	3994.51	2848.72	3111.44	1028.01	4437.05	6429.62	Pre-mRNA-processing factor 17	CDC40	3318.23	0.93736	0.668487	0.730138	0.241236	1.04121	1.50879
Q9UMS4	9	64973.2	39957.3	34994.5	10690	45599.8	93074.6	Pre-mRNA-processing factor 19	PRPF19	46641.7	15.2468	9.37647	8.21188	2.50854	10.7005	21.8411
O75400	3	26418	19446.1	15523.2	2708.8	13237.4	25926.1	Pre-mRNA-processing factor 40 homolog A	PRPF40A	20462.4	6.19931	4.56327	3.6427	0.635653	3.10632	6.08387
O94906	4	19501.3	14069.4	11373.1	1434.94	11537.2	20807.2	Pre-mRNA-processing factor 6	PRPF6	14981.3	4.57622	3.30155	2.66884	0.336727	2.70734	4.88267
Q6P2Q9	13	37583.7	23749.2	20758.6	5321.05	25997.4	46600.4	Pre-mRNA-processing-splicing factor 8	PRPF8	27363.9	8.81948	5.57305	4.87125	1.24865	6.10061	10.9353
Q8NAV1	1	2736.94	2120.1	1284.25	436.991	2069.98	4065.55	Pre-mRNA-splicing factor 38A	PRPF38A	2047.1	0.642256	0.497508	0.301364	0.102545	0.485747	0.954032
O43143	4	26010.6	15815.8	15356.2	3190.97	16125.9	29414.9	Pre-mRNA-splicing factor ATP-dependent RNA helicase DHX15	DHX15	19060.9	6.10371	3.71136	3.60352	0.748801	3.78413	6.90257
O60231	3	14788.7	9180.2	8137.14	1982.83	9378.4	17281.3	Pre-mRNA-splicing factor ATP-dependent RNA helicase DHX16	DHX16	10702	3.47035	2.15425	1.90948	0.465294	2.20075	4.05526
Q92620	1	2589.2	2435.69	1646.43	643.167	1980.71	3778.15	Pre-mRNA-splicing factor ATP-dependent RNA helicase PRP16	DHX38	2223.78	0.607588	0.571565	0.386355	0.150927	0.464798	0.886589
O75934	3	8427	5134.5	4018.21	978.255	4697.06	11030.7	Pre-mRNA-splicing factor SPF27	BCAS2	5859.9	1.9775	1.20487	0.942922	0.229559	1.10222	2.58849
Q9HCS7	1	3160.25	2012.01	1753	302.952	2311.41	3585.95	Pre-mRNA-splicing factor SYF1	XAB2	2308.42	0.741592	0.472143	0.411363	0.0710915	0.5424	0.841487
Q15007	1	7405.73	5599.9	4800.8	1090.75	4859.94	9749.05	Pre-mRNA-splicing regulator WTAP	WTAP	5935.47	1.73784	1.31408	1.12657	0.255958	1.14044	2.28773
Q8IY81	5	15079.8	8132.83	6606.04	1426.22	7220.88	13352	pre-rRNA 2'-O-ribose RNA methyltransferase FTSJ3	FTSJ3	9939.57	3.53867	1.90847	1.55019	0.334681	1.69447	3.13322
Q2NL82	2	7204.91	3944.73	3362.38	1021.69	4394.86	10480.2	Pre-rRNA-processing protein TSR1 homolog	TSR1	4837.34	1.69072	0.92568	0.789024	0.239752	1.03131	2.45931
Q969E8	1	10717.7	6571.68	6887.1	1370.75	6366.78	11675.8	Pre-rRNA-processing protein TSR2 homolog	TSR2	8058.84	2.51505	1.54212	1.61614	0.321664	1.49404	2.73986
Q5JRX3	6	36414.2	23130.8	19344.1	5435.41	15458.9	28870.4	Presequence protease, mitochondrial	PITRM1	26296.4	8.54504	5.42791	4.53932	1.27548	3.62761	6.77479
P46087	4	17195.9	18257.6	11083.7	3733.05	18200.8	27584.9	Probable 28S rRNA (cytosine(4447)-C(5))-methyltransferase	NOP2	15512.4	4.03522	4.28437	2.60093	0.876006	4.27103	6.47312
Q96HY7	1	4221.82	2434.6	2281.19	702.761	2862.79	5049.36	Probable 2-oxoglutarate dehydrogenase E1 component DHKTD1, mitochondrial	DHTKD1	2979.2	0.990701	0.571307	0.535309	0.164911	0.671789	1.18489
Q13206	1	2671.97	2386.75	1615.95	1	1344.3	2675.19	Probable ATP-dependent RNA helicase DDX10	DDX10	2224.89	0.62701	0.560079	0.379201	0.000234662	0.315456	0.627765
Q92841	32	390520	282437	242316	51328.9	226784	403504	Probable ATP-dependent RNA helicase DDX17	DDX17	305091	91.6403	66.2772	56.8623	12.045	53.2177	94.6872
Q9UHI6	2	12402.3	10017.1	7497.88	825.317	8635.47	11513.1	Probable ATP-dependent RNA helicase DDX20	DDX20	9972.43	2.91035	2.35063	1.75947	0.193671	2.02642	2.70168
Q9BUQ8	1	1	1	1	1	1	1	Probable ATP-dependent RNA helicase DDX23	DDX23	1	0.000234662	0.000234662	0.000234662	0.000234662	0.000234662	0.000234662
Q96GQ7	1	1	1	1	1	1	1	Probable ATP-dependent RNA helicase DDX27	DDX27	1	0.000234662	0.000234662	0.000234662	0.000234662	0.000234662	0.000234662
Q9NUL7	1	3031	2901.05	1905.55	1	1622.36	3380.89	Probable ATP-dependent RNA helicase DDX28	DDX28	2612.54	0.711262	0.680767	0.44716	0.000234662	0.380708	0.793366
Q9UJV9	3	12458	9679.21	7295.8	1242.3	5776.78	11010.5	Probable ATP-dependent RNA helicase DDX41	DDX41	9811.02	2.92343	2.27134	1.71205	0.291521	1.35559	2.58375
Q7L014	15	59180.9	40549.4	33234	7519.22	40729.6	75322.4	Probable ATP-dependent RNA helicase DDX46	DDX46	44321.4	13.8875	9.5154	7.79876	1.76448	9.55769	17.6753
Q9Y6V7	1	5390.76	3250.79	2614.92	962.011	3899.02	6737.95	Probable ATP-dependent RNA helicase DDX49	DDX49	3752.16	1.26501	0.762838	0.613623	0.225748	0.914952	1.58114
P17844	17	124548	119146	77921.2	9823.34	60995	119489	Probable ATP-dependent RNA helicase DDX5	DDX5	107205	29.2267	27.9591	18.2852	2.30517	14.3132	28.0395
Q9NY93	1	3876.36	3167.14	2525.79	1777.67	3492.77	6759.24	Probable ATP-dependent RNA helicase DDX56	DDX56	3189.76	0.909635	0.743208	0.592707	0.417153	0.81962	1.58614
P26196	2	13983.1	8071.86	8031.69	2225.89	9341.54	19345.1	Probable ATP-dependent RNA helicase DDX6	DDX6	10028.9	3.2813	1.89416	1.88473	0.522332	2.19211	4.53956
Q8IY37	1	7814.32	5128.66	4380.44	770.76	3532.21	7083.32	Probable ATP-dependent RNA helicase DHX37	DHX37	5774.47	1.83373	1.2035	1.02792	0.180868	0.828876	1.66219
Q9UNQ2	2	15518.8	8930.14	7219.76	1404.02	8108.44	19378.9	Probable dimethyladenosine transferase	DIMT1	10556.2	3.64167	2.09557	1.6942	0.329471	1.90274	4.54749
P28370	1	3871.04	3610.5	2374.87	828.188	3522.37	5586.4	Probable global transcription activator SNF2L1	SMARCA1	3285.47	0.908386	0.847247	0.557293	0.194344	0.826566	1.31092
Q15031	2	15609.8	8786.55	9213.22	3306.51	9654.25	18752	Probable leucine--tRNA ligase, mitochondrial	LARS2	11203.2	3.66303	2.06187	2.16199	0.775912	2.26549	4.4004
A0A075B6R9	0	5330.24	7902.91	11441.6	5041.48	6567.17	5538.1	Probable non-functional immunoglobulin kappa variable 2D-24	IGKV2D-24	8224.92	1.2508	1.85451	2.68491	1.18304	1.54107	1.29958
Q99848	2	10866.5	9862.73	6909.66	3213.06	13192.3	22699.8	Probable rRNA-processing protein EBP2	EBNA1BP2	9212.96	2.54995	2.31441	1.62144	0.753983	3.09574	5.32678
Q9H3G5	2	10215.2	6860.66	6211.7	3466.07	6707.35	12535.9	Probable serine carboxypeptidase CPVL	CPVL	7762.5	2.39711	1.60994	1.45765	0.813356	1.57396	2.94171
Q9NPF4	3	11614.5	7200.72	5584.63	1352.2	7737.13	13727	Probable tRNA N6-adenosine threonylcarbamoyltransferase	OSGEP	8133.29	2.72549	1.68974	1.3105	0.317311	1.81561	3.22122
Q8WWH5	1	1	1	1	1	1	1	Probable tRNA pseudouridine synthase 1	TRUB1	1	0.000234662	0.000234662	0.000234662	0.000234662	0.000234662	0.000234662
Q93008	4	36894.4	22425.3	21498.2	6745.39	24930.5	41797.7	Probable ubiquitin carboxyl-terminal hydrolase FAF-X	USP9X	26939.3	8.65771	5.26238	5.04481	1.58289	5.85023	9.80834
Q8NBJ5	5	46153.5	29388.1	24666.6	12530.1	28479	57656.4	Procollagen galactosyltransferase 1	COLGALT1	33402.7	10.8305	6.89628	5.78832	2.94035	6.68295	13.5298
Q02809	3	19644.2	9972.67	10006.3	6656.02	11741.3	24198.9	Procollagen-lysine,2-oxoglutarate 5-dioxygenase 1	PLOD1	13207.7	4.60975	2.34021	2.3481	1.56192	2.75525	5.67858
O00469	4	15371.8	8782.55	8280.89	4306.35	9915.42	19337.5	Procollagen-lysine,2-oxoglutarate 5-dioxygenase 2	PLOD2	10811.7	3.60717	2.06093	1.94321	1.01054	2.32677	4.53778
P07737	10	77034.9	41060.2	49589.4	8411.4	62554.6	91941.9	Profilin-1	PFN1	55894.9	18.0772	9.63528	11.6368	1.97384	14.6792	21.5753
P35080	4	28498.9	17952.9	15084.4	2404.26	17671.3	33774.9	Profilin-2	PFN2	20512.1	6.68762	4.21286	3.53974	0.564189	4.14678	7.9257
Q8WUM4	2	9553.64	7717.99	6669.54	2263.44	7830.89	12741.4	Programmed cell death 6-interacting protein	PDCD6IP	7980.39	2.24188	1.81112	1.56509	0.531144	1.83761	2.98993
Q53EL6	2	1300.8	682.973	556.678	1	1426.47	2753.58	Programmed cell death protein 4	PDCD4	846.816	0.305248	0.160268	0.130631	0.000234662	0.334739	0.646161
O14737	3	46052.7	32681.2	31175.2	7431.46	35119.2	68815	Programmed cell death protein 5	PDCD5	36636.4	10.8068	7.66903	7.31565	1.74388	8.24115	16.1483
P35232	30	183181	103119	99445.9	63136.9	127384	248703	Prohibitin	PHB	128582	42.9857	24.1981	23.3362	14.8158	29.8921	58.3612
Q99623	38	307094	169808	161729	90455.6	208473	412364	Prohibitin-2	PHB2	212877	72.0633	39.8474	37.9517	21.2265	48.9208	96.7663
P12004	21	208184	115500	117837	24565.3	124435	210081	Proliferating cell nuclear antigen	PCNA	147174	48.8529	27.1035	27.652	5.76454	29.2001	49.2979
Q9UQ80	15	81656.7	49186.5	40249.3	9719.32	58381.4	101801	Proliferation-associated protein 2G4	PA2G4	57030.8	19.1617	11.5422	9.445	2.28076	13.6999	23.8889
Q92733	1	5571.19	3861.39	3429.56	684.323	3641.22	6629.52	Proline-rich protein PRCC	PRCC	4287.38	1.30735	0.906121	0.804789	0.160585	0.854456	1.5557
Q07954	4	11773.4	7713.37	7242.36	2830.51	8414.69	14953.7	Prolow-density lipoprotein receptor-related protein 1	LRP1	8909.71	2.76277	1.81004	1.69951	0.664214	1.97461	3.50906
Q32P28	5	25442.3	14158.9	13596	6628.32	16534.9	29672.1	Prolyl 3-hydroxylase 1	P3H1	17732.4	5.97035	3.32257	3.19047	1.55542	3.88012	6.96291
P13674	3	10383.8	10042.5	5410.95	3197.44	7260.16	14149.1	Prolyl 4-hydroxylase subunit alpha-1	P4HA1	8612.43	2.43669	2.3566	1.26975	0.750318	1.70368	3.32026
O15460	3	12352.6	8431.6	6289.27	3208.58	6109.07	13458.7	Prolyl 4-hydroxylase subunit alpha-2	P4HA2	9024.49	2.89869	1.97858	1.47585	0.752932	1.43357	3.15825
P48147	8	22701.4	12581	12725	2971.15	16232.2	28311.1	Prolyl endopeptidase	PREP	16002.4	5.32715	2.95227	2.98607	0.697217	3.80909	6.64355
P05166	1	2003.17	1324.52	1201.31	642.452	1499.85	2747.48	Propionyl-CoA carboxylase beta chain, mitochondrial	PCCB	1509.67	0.470069	0.310815	0.281902	0.150759	0.351958	0.64473
Q9P2B2	4	17306.3	11649	9367.08	4587.76	11706.1	22849.3	Prostaglandin F2 receptor negative regulator	PTGFRN	12774.2	4.06114	2.73359	2.1981	1.07657	2.74698	5.36186
Q16186	2	6857.93	3804.3	3534.14	1136.25	4531.23	8013.16	Proteasomal ubiquitin receptor ADRM1	ADRM1	4732.12	1.6093	0.892726	0.829328	0.266636	1.06331	1.88039
Q06323	1	5540.72	4005.65	3112.1	811.311	3656.17	7312.84	Proteasome activator complex subunit 1	PSME1	4219.49	1.3002	0.939974	0.730291	0.190384	0.857964	1.71605
P61289	1	2370.14	1371.08	1944.9	226.747	2235.33	4558.95	Proteasome activator complex subunit 3	PSME3	1895.37	0.556182	0.321742	0.456394	0.053209	0.524547	1.06981
P25786	13	86666.2	46695.5	50712.1	12957.3	65392.4	114548	Proteasome subunit alpha type-1	PSMA1	61357.9	20.3373	10.9577	11.9002	3.0406	15.3451	26.88
P25787	4	22537.1	13970.4	14709.3	2263.98	17403	31157.5	Proteasome subunit alpha type-2	PSMA2	17072.3	5.28861	3.27832	3.45172	0.531271	4.08383	7.31149
P25788	14	199413	121988	108232	28042.7	146979	281719	Proteasome subunit alpha type-3	PSMA3	143211	46.7948	28.6261	25.398	6.58057	34.4903	66.1088
P25789	2	22106.7	14061.1	13770.2	3298.49	14375.7	29532.4	Proteasome subunit alpha type-4	PSMA4	16646	5.1876	3.29961	3.23135	0.77403	3.37343	6.93013
P28066	4	33044.7	23773.7	18216.6	4556.73	22405.8	43672.5	Proteasome subunit alpha type-5	PSMA5	25011.6	7.75433	5.57878	4.27474	1.06929	5.2578	10.2483
P60900	15	83990.1	54129.1	55118.4	12754.6	61300.4	112035	Proteasome subunit alpha type-6	PSMA6	64412.5	19.7093	12.7021	12.9342	2.99301	14.3849	26.2903
P20618	6	31251.7	22619.7	22024	3587.12	19942.7	31353.1	Proteasome subunit beta type-1	PSMB1	25298.5	7.33358	5.30798	5.1682	0.841761	4.6798	7.35738
P49721	2	3917.55	2905.12	3237.15	730.032	3440.36	4838.24	Proteasome subunit beta type-2	PSMB2	3353.28	0.919301	0.681722	0.759637	0.171311	0.807323	1.13535
P28070	6	28267.5	15610.2	19306.7	4332.22	21044.8	35859.5	Proteasome subunit beta type-4	PSMB4	21061.5	6.63331	3.66313	4.53054	1.01661	4.93841	8.41488
P28074	13	107887	65396.9	55047.4	14583.3	79210.6	146788	Proteasome subunit beta type-5	PSMB5	76110.3	25.3169	15.3462	12.9175	3.42215	18.5877	34.4456
P28072	3	30336	16592.5	16775.9	4210.06	22816.5	41166.7	Proteasome subunit beta type-6	PSMB6	21234.8	7.11871	3.89364	3.93667	0.987942	5.35416	9.66026
Q99436	3	118141	68811.1	71892.9	18419.3	92618.2	164692	Proteasome subunit beta type-7	PSMB7	86281.7	27.7233	16.1474	16.8705	4.3223	21.734	38.6471
Q13438	1	1073.1	864.515	922.953	339.629	724.754	1750.69	Protein	OS9	953.521	0.251815	0.202869	0.216582	0.079698	0.170072	0.410821
P11171	1	1357.83	931.324	1028.4	291.002	1298.19	2435.41	Protein 4.1	EPB41	1105.85	0.318631	0.218547	0.241326	0.068287	0.304636	0.571499
Q9BVL4	1	2044.81	1306.79	1168.63	321.832	1057	1960.59	Protein adenylyltransferase SelO, mitochondrial	SELENOO	1506.74	0.47984	0.306653	0.274232	0.0755218	0.248037	0.460076
Q13015	1	2105.55	1036.39	952.066	215.413	564.122	1476.63	Protein AF1q	MLLT11	1364.67	0.494092	0.2432	0.223414	0.0505493	0.132378	0.346509
Q99873	5	18365.6	11124.6	11860.5	1946.74	14763.4	21882.5	Protein arginine N-methyltransferase 1	PRMT1	13783.6	4.30972	2.61052	2.78321	0.456827	3.46442	5.135
O14744	1	2244.73	1259.38	1271.52	156.388	1558.22	2772.98	Protein arginine N-methyltransferase 5	PRMT5	1591.88	0.526753	0.29553	0.298377	0.0366983	0.365655	0.650713
Q9UKV8	1	5240.48	3319.72	2929.16	611.373	3114.74	5700.74	Protein argonaute-2	AGO2	3829.79	1.22974	0.779013	0.687362	0.143466	0.730911	1.33775
Q96CP6	1	2911.21	2775.92	2512.85	664.54	1700.97	3088.06	Protein Aster-A	GRAMD1A	2733.33	0.683151	0.651403	0.589672	0.155942	0.399153	0.724652
Q8TD16	1	5178.81	4387.92	2626.48	902.575	3981.19	7250	Protein bicaudal D homolog 2	BICD2	4064.4	1.21527	1.02968	0.616335	0.2118	0.934234	1.7013
Q9Y2B0	8	36006	24215.6	23048	13789.2	23998.8	48536.3	Protein canopy homolog 2	CNPY2	27756.5	8.44924	5.68247	5.40849	3.2358	5.63161	11.3896
Q9BT09	1	3227.8	2043.2	2373.66	1055.6	2206.4	3468.09	Protein canopy homolog 3	CNPY3	2548.22	0.757442	0.479462	0.557009	0.24771	0.517759	0.813829
Q9UKY7	7	64800.8	58382.1	48302.2	9487.37	54257.8	86180.4	Protein CDV3 homolog	CDV3	57161.7	15.2063	13.7001	11.3347	2.22633	12.7323	20.2233
Q8TCG1	1	3671.85	2458.71	1751.5	476.464	1676.37	4035.94	Protein CIP2A	CIP2A	2627.36	0.861645	0.576966	0.411011	0.111808	0.393382	0.947082
Q96C57	2	2868.48	2092.79	1421.85	712.251	1835.73	3724.87	Protein CUST	CUSTOS	2127.71	0.673124	0.491099	0.333655	0.167138	0.430777	0.874085
Q5TDH0	2	7921.6	5085.51	4762.28	1058.99	5814	9377.96	Protein DDI1 homolog 2	DDI2	5923.13	1.8589	1.19338	1.11753	0.248505	1.36433	2.20065
P35659	1	20621.9	16463.2	14907.8	5763.9	17813.4	31220.4	Protein DEK	DEK	17331	4.83919	3.86329	3.49829	1.35257	4.18012	7.32625
O60610	4	23751.9	19082.4	15355.1	3664.02	17572.7	29906.2	Protein diaphanous homolog 1	DIAPH1	19396.5	5.57368	4.47792	3.60325	0.859808	4.12365	7.01786
P07237	22	312054	181646	159009	108158	187182	381892	Protein disulfide-isomerase	P4HB	217569	73.2272	42.6253	37.3133	25.3807	43.9245	89.6155
P30101	37	201535	145505	111922	60392.1	139075	268807	Protein disulfide-isomerase A3	PDIA3	152987	47.2926	34.1446	26.2639	14.1717	32.6355	63.0789
P13667	15	138580	99014.2	88383.3	46993.1	91865.4	175963	Protein disulfide-isomerase A4	PDIA4	108659	32.5194	23.2349	20.7402	11.0275	21.5573	41.292
Q15084	10	49890.8	42655.6	31252.4	16746.9	35861.6	63716.1	Protein disulfide-isomerase A6	PDIA6	41266.3	11.7075	10.0096	7.33376	3.92987	8.41536	14.9518
Q01658	4	21791.6	16503.8	15232	3197.37	15650.3	27564.5	Protein Dr1	DR1	17842.5	5.11367	3.87281	3.57438	0.750301	3.67254	6.46835
Q8N8S7	10	49518.8	42719.3	27836.9	8576.57	41183	64163.5	Protein enabled homolog	ENAH	40025	11.6202	10.0246	6.53226	2.0126	9.66409	15.0567
Q03111	2	5233.89	2985.39	2584.13	577.772	2496.63	4909.02	Protein ENL	MLLT1	3601.14	1.2282	0.700558	0.606397	0.135581	0.585865	1.15196
P49257	5	22463.8	14849.1	12851.4	7738.36	16722	30911	Protein ERGIC-53	LMAN1	16721.4	5.27141	3.48452	3.01574	1.8159	3.92401	7.25364
Q9NRY5	1	3305.33	2298.7	1498.77	439.608	2146.44	3499.44	Protein FAM114A2	FAM114A2	2367.6	0.775637	0.539418	0.351704	0.103159	0.503688	0.821186
Q96C01	2	10375.5	8231.08	6579.13	2917.13	7456.64	16834.1	Protein FAM136A	FAM136A	8395.24	2.43474	1.93152	1.54387	0.684541	1.74979	3.95033
Q14320	3	20197.1	12605.1	12594.5	3122.05	13108.5	24271	Protein FAM50A	FAM50A	15132.3	4.7395	2.95794	2.95546	0.732627	3.07606	5.69548
Q658Y4	1	3754.88	2093.64	1723.61	473.866	2625.17	4136.75	Protein FAM91A1	FAM91A1	2524.04	0.881128	0.491299	0.404466	0.111198	0.616028	0.970738
Q52LJ0	2	10471.4	6527.7	4823.99	1610.9	7040.09	13490.1	Protein FAM98B	FAM98B	7274.38	2.45725	1.5318	1.13201	0.378016	1.65204	3.16561
Q13045	3	17417.2	11973.5	10572.7	3277.93	12712	22101.1	Protein flightless-1 homolog	FLII	13321.1	4.08716	2.80973	2.48101	0.769206	2.98303	5.1863
Q70Z53	1	8569.29	14813.3	8041.63	1895.38	8931.28	10225.4	Protein FRA10AC1	FRA10AC1	10474.8	2.01089	3.47613	1.88707	0.444775	2.09583	2.39951
Q14331	2	4406.07	3347.36	2383.19	534.559	3098.09	5818.67	Protein FRG1	FRG1	3378.87	1.03394	0.785499	0.559244	0.125441	0.727004	1.36542
O94992	1	13647.9	11388.1	7535.25	1649.84	7326.99	14626.8	Protein HEXIM1	HEXIM1	10857.1	3.20264	2.67235	1.76824	0.387156	1.71937	3.43235
Q9BTY7	1	5095.45	2636.93	2520.29	834.823	2957.81	5375.1	Protein HGH1 homolog	HGH1	3417.56	1.19571	0.618789	0.591417	0.195901	0.694086	1.26133
Q86VS8	2	5377.4	3318.08	2555.05	1120.78	3125.49	6431.91	Protein Hook homolog 3	HOOK3	3750.17	1.26187	0.778627	0.599574	0.263004	0.733435	1.50933
Q96ST2	3	13163.4	10232.9	6960.82	1394.45	8646.02	15691.4	Protein IWS1 homolog	IWS1	10119	3.08895	2.40128	1.63344	0.327224	2.02889	3.68218
O15037	1	4111.5	3077.45	2437.87	590.747	2557.68	4613.68	Protein KHNYN	KHNYN	3208.94	0.964813	0.722162	0.572075	0.138626	0.600191	1.08266
Q9UKS6	2	2434.31	1584.95	1381.25	505.464	1352.14	3285.67	Protein kinase C and casein kinase substrate in neurons protein 3	PACSIN3	1800.17	0.571241	0.371927	0.324127	0.118613	0.317297	0.771021
Q8N9T8	1	5115.47	3696.13	3839.68	374.597	2197.57	4223.86	Protein KRI1 homolog	KRI1	4217.09	1.20041	0.867342	0.901028	0.0879037	0.515687	0.99118
O14910	2	17189	13138.3	10152	3086.88	11197.4	19812.7	Protein lin-7 homolog A	LIN7A	13493.1	4.03361	3.08305	2.38229	0.724373	2.62761	4.6493
Q9NUP9	1	1	1	1	1	1	1	Protein lin-7 homolog C	LIN7C	1	0.000234662	0.000234662	0.000234662	0.000234662	0.000234662	0.000234662
Q9BRT6	1	3127.22	1992.52	1750.13	543.339	1810.64	3194.01	Protein LLP homolog	LLPH	2289.96	0.733841	0.467568	0.41069	0.127501	0.424888	0.749513
Q96KN1	5	9751.18	8336.12	5517.56	1973.62	7351.23	14064.6	Protein LRATD2	LRATD2	7868.29	2.28823	1.95617	1.29476	0.463135	1.72506	3.30043
Q8ND56	2	7874.59	10077.9	6028.24	1137.58	6905.76	10490.8	Protein LSM14 homolog A	LSM14A	7993.56	1.84787	2.36489	1.4146	0.266947	1.62052	2.4618
Q86UE4	5	22888.7	23371.8	17434.1	4300.1	17850.4	31201.3	Protein LYRIC	MTDH	21231.5	5.37112	5.48448	4.09111	1.00907	4.18881	7.32178
P61326	0	31541.7	15040.2	17324.8	3304.02	17107.3	33519.4	Protein mago nashi homolog	MAGOH	21302.2	7.40164	3.52935	4.06548	0.775329	4.01443	7.86573
Q9Y316	1	2646.21	1633.39	1998.5	220.635	1748.15	2522.73	Protein MEMO1	MEMO1	2092.7	0.620965	0.383296	0.468973	0.0517746	0.410225	0.591989
Q8TDB4	1	258.178	1	227.987	1	157.572	259.414	Protein MGARP	MGARP	162.388	0.0605846	0.000234662	0.0534999	0.000234662	0.0369763	0.0608747
Q765P7	1	1178.52	1116.05	532.457	157.024	836.534	1577.89	Protein MTSS 2	MTSS2	942.342	0.276554	0.261895	0.124948	0.0368475	0.196303	0.37027
Q92597	1	5687.64	3754.91	3252.57	1555.21	5395.33	9743.74	Protein NDRG1	NDRG1	4231.7	1.33467	0.881134	0.763255	0.364949	1.26608	2.28649
Q9BPW8	5	19145.7	11927	10574.2	5197.09	13945.6	25194.8	Protein NipSnap homolog 1	NIPSNAP1	13882.3	4.49277	2.79882	2.48138	1.21956	3.2725	5.91226
O75323	3	32025.2	18414.7	17523.6	11034.3	24152.9	43918.6	Protein NipSnap homolog 2	NIPSNAP2	22654.5	7.5151	4.32124	4.11213	2.58934	5.66776	10.306
Q6ZXV5	1	7755.23	4512.23	4281.93	2154.57	5025.49	8646.53	Protein O-mannosyl-transferase TMTC3	TMTC3	5516.46	1.81986	1.05885	1.00481	0.505597	1.17929	2.02901
Q9NZW5	2	7363.08	4760.77	4185.08	1481.55	4682.14	8793.38	Protein PALS2	PALS2	5436.31	1.72784	1.11717	0.98208	0.347664	1.09872	2.06347
Q86TB9	1	950.872	879.869	857.224	216.138	900.534	1585.96	Protein PAT1 homolog 1	PATL1	895.988	0.223134	0.206472	0.201158	0.0507193	0.211321	0.372164
Q9BUH6	1	3159.5	1838.52	2136.46	742.382	2148.87	4665.32	Protein PAXX	PAXX	2378.16	0.741416	0.43143	0.501346	0.174209	0.504259	1.09477
Q9BVG4	2	11756.5	5942.96	6289.18	1742.4	6576.53	12844.6	Protein PBDC1	PBDC1	7996.22	2.75881	1.39459	1.47583	0.408875	1.54326	3.01413
O14974	8	44681.4	35771	25263.9	7650.57	30916.1	55690.9	Protein phosphatase 1 regulatory subunit 12A	PPP1R12A	35238.8	10.485	8.3941	5.92849	1.7953	7.25483	13.0685
Q96A00	1	809.987	446.132	492.686	1	606.158	1465.9	Protein phosphatase 1 regulatory subunit 14A	PPP1R14A	582.935	0.190073	0.10469	0.115615	0.000234662	0.142242	0.343991
Q96C90	4	7900.98	5108.64	4488.58	1329.06	6121.06	12512.8	Protein phosphatase 1 regulatory subunit 14B	PPP1R14B	5832.73	1.85406	1.1988	1.0533	0.31188	1.43638	2.93627
Q8TAE6	1	908.13	543.098	536.905	1	975.32	1765.73	Protein phosphatase 1 regulatory subunit 14C	PPP1R14C	662.711	0.213104	0.127445	0.125991	0.000234662	0.228871	0.414349
Q15435	6	26159.5	17771.6	13378.4	4172.59	20321.1	36865.5	Protein phosphatase 1 regulatory subunit 7	PPP1R7	19103.1	6.13864	4.17031	3.1394	0.979148	4.7686	8.65094
P49593	6	18532.6	11237.4	10951.2	3091.73	13837.5	25564.9	Protein phosphatase 1F	PPM1F	13573.8	4.34891	2.63698	2.56984	0.725512	3.24714	5.99911
O15355	9	41204.5	33735	24053.3	6899.16	34974.8	58914.4	Protein phosphatase 1G	PPM1G	32997.6	9.66915	7.91633	5.6444	1.61897	8.20726	13.825
Q9Y570	1	6323.51	3572.89	3507.76	821.53	4270.48	7848.83	Protein phosphatase methylesterase 1	PPME1	4468.05	1.48389	0.838423	0.823139	0.192782	1.00212	1.84182
P29590	1	3348.6	3498.35	1922.54	1	1608.78	2543.5	Protein PML	PML	2923.16	0.78579	0.820931	0.451147	0.000234662	0.37752	0.596864
P48634	3	16768.8	13550.2	10827.5	3357.95	12570.6	22459.8	Protein PRRC2A	PRRC2A	13715.5	3.935	3.17972	2.5408	0.787983	2.94985	5.27046
Q5JSZ5	1	3302.11	2374.02	1775.04	387.599	1320.22	2393.5	Protein PRRC2B	PRRC2B	2483.72	0.774881	0.557093	0.416535	0.0909547	0.309806	0.561663
Q9Y520	4	23432.8	16363	13144.6	3220.84	13553.9	27405.6	Protein PRRC2C	PRRC2C	17646.8	5.4988	3.83979	3.08454	0.75581	3.18058	6.43107
Q9P258	8	47813.7	30659.2	28543	8861.38	35127.7	64352.1	Protein RCC2	RCC2	35672	11.2201	7.19456	6.69797	2.07943	8.24315	15.101
Q13123	4	17757.6	13768.7	9915.54	3618.59	14538.5	25513.7	Protein Red	IK	13813.9	4.16704	3.23099	2.3268	0.849147	3.41164	5.98709
O15258	1	4865.35	2752.85	2308.26	1267.38	3163.15	5199.42	Protein RER1	RER1	3308.82	1.14171	0.64599	0.541661	0.297406	0.742273	1.22011
P05109	1	1062.4	1002.24	16073.7	256.351	982.333	1596.32	Protein S100-A8	S100A8	6046.13	0.249306	0.235189	3.7719	0.0601558	0.230516	0.374597
Q99590	1	5586.19	3789.07	2940.13	508.878	3312.4	6807.91	Protein SCAF11	SCAF11	4105.13	1.31087	0.889151	0.689937	0.119414	0.777294	1.59756
O75880	2	22953.3	12554.2	11731.9	5379.75	15078.9	26404.2	Protein SCO1 homolog, mitochondrial	SCO1	15746.4	5.38627	2.94599	2.75303	1.26242	3.53846	6.19607
O43819	4	20555.7	9620.9	10405.8	4095.18	11008.4	23512.1	Protein SCO2 homolog, mitochondrial	SCO2	13527.5	4.82364	2.25766	2.44185	0.960984	2.58326	5.5174
Q14160	8	25498	18339	13575.7	3026.17	14982.9	27627.7	Protein scribble homolog	SCRIB	19137.6	5.98342	4.30348	3.1857	0.710128	3.51591	6.48319
Q9NVU7	3	12622	8488.85	6446.61	1314.72	6936.97	12492.4	Protein SDA1 homolog	SDAD1	9185.83	2.96191	1.99201	1.51277	0.308516	1.62784	2.9315
Q9UBV2	1	2814.74	1871.32	1257.69	601.495	1983.54	3485.96	Protein sel-1 homolog 1	SEL1L	1981.25	0.660513	0.439127	0.295133	0.141148	0.465461	0.818024
P0DME0	0	76018.7	56992	57506.7	12408.2	63934.5	103732	Protein SETSIP	SETSIP	63505.8	17.8387	13.3739	13.4946	2.91175	15.003	24.342
Q9Y2Z0	3	16113.4	10773.9	8900.85	1856.51	10494.1	17212.1	Protein SGT1 homolog	SUGT1	11929.4	3.7812	2.52823	2.08869	0.435653	2.46258	4.03903
Q9H0W8	1	4156.74	3526.83	2024.17	687.997	2338.51	3863.56	Protein SMG9	SMG9	3235.91	0.97543	0.827613	0.474996	0.161447	0.548759	0.906631
P18583	7	47882	34877.7	27271.1	1417.28	11338.5	24023.2	Protein SON	SON	36676.9	11.2361	8.18447	6.39949	0.332581	2.66071	5.63734
Q96EA4	1	4065.57	2710.01	1820.95	537.207	2013.41	4202.54	Protein Spindly	SPDL1	2865.51	0.954036	0.635937	0.427309	0.126062	0.472472	0.986176
Q9H2V7	2	5090.22	3175.62	3067.7	1618.22	3672.76	6146.73	Protein spinster homolog 1	SPNS1	3777.84	1.19448	0.745197	0.719872	0.379734	0.861858	1.4424
Q9UK61	4	22882.2	16523.4	14916.5	1292.9	10955.5	21018.1	Protein TASOR	TASOR	18107.3	5.36958	3.87742	3.50033	0.303396	2.57084	4.93216
Q92734	1	6482.99	4134.28	3419.64	1000.25	4649.37	8240.14	Protein TFG	TFG	4678.97	1.52131	0.970159	0.80246	0.234722	1.09103	1.93365
Q8WUY1	1	2541.45	1149.46	1280.26	768.414	1330.46	2408.76	Protein THEM6	THEM6	1657.06	0.596383	0.269735	0.300427	0.180318	0.312208	0.565245
Q9UNS1	1	4225.36	2836.58	2280.86	1	1496.99	3275.6	Protein timeless homolog	TIMELESS	3114.27	0.991532	0.665637	0.535232	0.000234662	0.351286	0.76866
Q6PL24	2	9869.41	6014.16	5317.73	1530.05	6814.19	12676.6	Protein TMED8	TMED8	7067.1	2.31598	1.4113	1.24787	0.359044	1.59903	2.97471
O15027	5	19329.9	14519	11297.1	3655.68	14752.1	24854	Protein transport protein Sec16A	SEC16A	15048.7	4.53601	3.40707	2.65101	0.857851	3.46175	5.83229
P53992	2	9158.18	6465.02	5326.52	1573.3	6372.5	11094.4	Protein transport protein Sec24C	SEC24C	6983.24	2.14908	1.5171	1.24993	0.369194	1.49538	2.60344
O94979	4	12086.2	8823.26	7133.2	2222.99	8665.29	16221.7	Protein transport protein Sec31A	SEC31A	9347.54	2.83617	2.07049	1.67389	0.521652	2.03341	3.80661
P61619	1	4875.65	3592.39	2290.14	1497.89	3722.05	7611.66	Protein transport protein Sec61 subunit alpha isoform 1	SEC61A1	3586.06	1.14413	0.842998	0.53741	0.351497	0.873425	1.78617
P60468	1	1	1	1	1	1	1	Protein transport protein Sec61 subunit beta	SEC61B	1	0.000234662	0.000234662	0.000234662	0.000234662	0.000234662	0.000234662
A6NIH7	3	17439.6	9673.24	9580.05	2087.03	10911.6	21293.9	Protein unc-119 homolog B	UNC119B	12231	4.09241	2.26994	2.24808	0.489746	2.56053	4.99687
Q9H3U1	1	7848.02	5054.43	4339.74	1496.02	4732.64	8643.11	Protein unc-45 homolog A	UNC45A	5747.39	1.84163	1.18608	1.01837	0.35106	1.11057	2.02821
Q08AM6	1	4270.78	2972.41	2299.33	859.693	3108.92	5679.32	Protein VAC14 homolog	VAC14	3180.84	1.00219	0.697512	0.539565	0.201738	0.729546	1.33272
Q5BJH7	1	1091.28	994.529	765.499	382.169	809.294	1154.22	Protein YIF1B	YIF1B	950.436	0.256082	0.233378	0.179634	0.0896806	0.189911	0.270853
Q9BSR8	2	5599.38	4347.47	4262.55	1497.1	3801.42	6442.95	Protein YIPF4	YIPF4	4736.47	1.31396	1.02019	1.00026	0.351313	0.89205	1.51192
Q969M3	3	19591.5	12951.9	10329.7	5518.26	12577.7	23680.6	Protein YIPF5	YIPF5	14291.1	4.59739	3.03933	2.42399	1.29493	2.95151	5.55694
P22735	1	930.452	714.144	1999.98	436.407	677.944	1382.14	Protein-glutamine gamma-glutamyltransferase K	TGM1	1214.86	0.218342	0.167582	0.469321	0.102408	0.159088	0.324337
P22061	4	55259.8	33230.6	29987.3	11342.7	39327	72211.3	Protein-L-isoaspartate(D-aspartate) O-methyltransferase	PCMT1	39492.6	12.9674	7.79796	7.03688	2.66171	9.22855	16.9453
P06454	6	28540.9	36503.3	31111.6	4783.18	33272	44266.9	Prothymosin alpha	PTMA	32051.9	6.69746	8.56595	7.30072	1.12243	7.80767	10.3878
P12931	1	17483.5	11147.3	10457.3	3448.48	11789.6	21707.1	Proto-oncogene tyrosine-protein kinase Src	SRC	13029.4	4.10272	2.61585	2.45392	0.809227	2.76657	5.09384
Q96PZ0	0	4698.52	2637.1	2784.25	553.668	2718.6	5580.81	Pseudouridylate synthase 7 homolog	PUS7	3373.29	1.10256	0.618828	0.653358	0.129925	0.637953	1.3096
Q9GZU8	4	24984.7	19228.7	14287	4639.71	18784.8	32892.4	PSME3-interacting protein	PSME3IP1	19500.1	5.86296	4.51224	3.35262	1.08876	4.40809	7.71861
Q14671	5	14579.7	10160.8	7945.97	1658.29	8127.55	14192.4	Pumilio homolog 1	PUM1	10895.5	3.42131	2.38435	1.86462	0.389138	1.90723	3.33042
P00491	8	29188.8	21699.7	18699.9	4589.56	25966.6	42404.1	Purine nucleoside phosphorylase	PNP	23196.1	6.8495	5.09211	4.38816	1.077	6.09339	9.95063
P55786	2	33594.6	21603.2	21126.2	5814.34	26039.2	43847.2	Puromycin-sensitive aminopeptidase	NPEPPS	25441.3	7.88338	5.06945	4.95753	1.36441	6.11042	10.2893
Q5T280	1	3681.86	2554.67	1875.85	606.773	2480.6	5056.16	Putative methyltransferase C9orf114	SPOUT1	2704.13	0.863993	0.599485	0.440191	0.142387	0.582102	1.18649
Q96A73	1	2214.31	2387.73	1877.1	401.175	1358.39	2107.27	Putative monooxygenase p33MONOX	KIAA1191	2159.71	0.519614	0.560311	0.440485	0.0941407	0.318763	0.494496
O60361	0	49970.6	25766.5	26770.3	6550.44	31423.4	56836.6	Putative nucleoside diphosphate kinase	NME2P1	34169.1	11.7262	6.04642	6.28198	1.53714	7.37388	13.3374
Q8NDT2	1	4949.37	3479.8	2934.4	418.329	2018.57	3847.86	Putative RNA-binding protein 15B	RBM15B	3787.86	1.16143	0.816578	0.688592	0.0981659	0.473681	0.902948
Q9NQ29	2	8487.09	5541.96	4001.22	1411.62	5576.35	11300.7	Putative RNA-binding protein Luc7-like 1	LUC7L	6010.09	1.9916	1.30049	0.938936	0.331255	1.30856	2.65186
Q9Y383	12	73965.1	58641.3	42978.6	15025	55695.9	100768	Putative RNA-binding protein Luc7-like 2	LUC7L2	58528.3	17.3568	13.7609	10.0855	3.52581	13.0697	23.6463
A8MWD9	0	8055.14	5361.61	4392.37	1956.79	6942.11	12458.6	Putative small nuclear ribonucleoprotein G-like protein 15	SNRPGP15	5936.37	1.89024	1.25817	1.03072	0.459184	1.62905	2.92357
Q5T440	1	3913.17	2329.89	2264.31	914.275	2404.29	5091.88	Putative transferase CAF17, mitochondrial	IBA57	2835.79	0.918274	0.546737	0.531348	0.214546	0.564195	1.19487
O94903	3	10906.2	8770.53	6009.46	2039.4	8589.36	13263.5	Pyridoxal phosphate homeostasis protein	PLPBP	8562.06	2.55927	2.05811	1.41019	0.47857	2.0156	3.11244
Q6P996	2	7521.4	6720.88	3755.06	1048.23	4652.41	8448.35	Pyridoxal-dependent decarboxylase domain-containing protein 1	PDXDC1	5999.11	1.76499	1.57714	0.88117	0.245981	1.09175	1.98251
P32322	6	28342.1	17258.8	14847.2	4944.75	17861.1	34383.9	Pyrroline-5-carboxylate reductase 1, mitochondrial	PYCR1	20149.4	6.65082	4.04998	3.48408	1.16035	4.19131	8.0686
Q96C36	1	6402.88	3806.51	3475.85	877.508	4538.21	7457.27	Pyrroline-5-carboxylate reductase 2	PYCR2	4561.75	1.50251	0.893244	0.81565	0.205918	1.06495	1.74994
P11498	11	40631.1	26586.7	24106.7	6704.37	26213.9	45706.7	Pyruvate carboxylase, mitochondrial	PC	30441.5	9.53459	6.23889	5.65694	1.57326	6.15142	10.7256
P08559	3	29267.8	19145	15770.3	5186.99	19944.1	35403.2	Pyruvate dehydrogenase E1 component subunit alpha, somatic form, mitochondrial	PDHA1	21394.4	6.86805	4.49261	3.7007	1.21719	4.68013	8.3078
P11177	12	62922.7	37379	39709.9	9054.12	40276.4	77347.7	Pyruvate dehydrogenase E1 component subunit beta, mitochondrial	PDHB	46670.5	14.7656	8.77144	9.31841	2.12466	9.45134	18.1506
Q8NCN5	1	3575.39	2105.86	2121.27	915.78	2313.2	3790.77	Pyruvate dehydrogenase phosphatase regulatory subunit, mitochondrial	PDPR	2600.84	0.839009	0.494167	0.497782	0.214899	0.542822	0.88955
O00330	5	26441.6	15478.2	12764.5	4506.42	17113.1	33160.8	Pyruvate dehydrogenase protein X component, mitochondrial	PDHX	18228.1	6.20485	3.63214	2.99535	1.05749	4.01579	7.78158
P14618	70	543548	311672	323244	72617.7	416513	699382	Pyruvate kinase PKM	PKM	392821	127.55	73.1376	75.8531	17.0406	97.7399	164.118
Q9BXR0	2	5040.22	3109.18	2379.35	950.333	3467.39	5860.66	Queuine tRNA-ribosyltransferase catalytic subunit 1	QTRT1	3509.58	1.18275	0.729607	0.558344	0.223007	0.813665	1.37528
Q08257	2	9276.7	5229.75	4868.62	3213.48	6700.53	12989.5	Quinone oxidoreductase	CRYZ	6458.36	2.17689	1.22722	1.14248	0.754082	1.57236	3.04815
P31150	3	10735	6232.27	6254.09	1399.73	8178.4	14081.3	Rab GDP dissociation inhibitor alpha	GDI1	7740.47	2.51911	1.46248	1.4676	0.328465	1.91916	3.30434
P50395	5	38628.8	26923.6	26528.6	6976.89	28199.6	50307.3	Rab GDP dissociation inhibitor beta	GDI2	30693.7	9.06472	6.31796	6.22526	1.63721	6.61738	11.8052
Q15276	1	5394.38	3793.1	3596.44	1016.54	4377.45	6859.51	Rab GTPase-binding effector protein 1	RABEP1	4261.31	1.26586	0.890098	0.843949	0.238544	1.02722	1.60967
P24386	2	7394.12	4014.94	3995.35	1388.41	5037.71	9451.72	Rab proteins geranylgeranyltransferase component A 1	CHM	5134.81	1.73512	0.942155	0.937558	0.325808	1.18216	2.21796
Q6WKZ4	1	2830.63	2983.15	1462.54	278.234	2206.09	3813.2	Rab11 family-interacting protein 1	RAB11FIP1	2425.44	0.664242	0.700033	0.343203	0.0652909	0.517685	0.894814
Q9P260	1	3297.07	2315.74	2028.15	598.605	2687.4	4718.77	RAB11-binding protein RELCH	RELCH	2546.99	0.773698	0.543416	0.47593	0.14047	0.630632	1.10732
Q9H2M9	1	7430.33	8824.45	10657.5	4546.8	8553.24	11315.6	Rab3 GTPase-activating protein non-catalytic subunit	RAB3GAP2	8970.77	1.74362	2.07076	2.50092	1.06696	2.00712	2.65533
Q5HYI8	1	7370.59	5236.26	4371.03	1038.17	4607.81	8476.97	Rab-like protein 3	RABL3	5659.29	1.7296	1.22875	1.02572	0.243619	1.08128	1.98923
Q3YEC7	1	1140.68	714.107	776.679	198.498	921.371	1466.41	Rab-like protein 6	RABL6	877.157	0.267675	0.167574	0.182257	0.04658	0.216211	0.344111
P35241	2	9230.33	7946.19	5371.84	1480.79	7515.54	11971.8	Radixin	RDX	7516.12	2.16601	1.86467	1.26057	0.347485	1.76361	2.80933
Q6IAA8	2	1159.93	948.509	871.814	451.728	915.762	1799.26	Ragulator complex protein LAMTOR1	LAMTOR1	993.416	0.272191	0.222579	0.204582	0.106004	0.214895	0.422217
O43504	1	2066.05	987.906	985.105	340.105	888.03	1814.42	Ragulator complex protein LAMTOR5	LAMTOR5	1346.35	0.484823	0.231824	0.231167	0.0798098	0.208387	0.425776
Q6GYQ0	1	2195.94	1904.1	1226.22	507.781	2155.33	3049.32	Ral GTPase-activating protein subunit alpha-1	RALGAPA1	1775.42	0.515303	0.44682	0.287748	0.119157	0.505775	0.71556
Q96D71	1	1	1	1	1	1	1	RalBP1-associated Eps domain-containing protein 1	REPS1	1	0.000234662	0.000234662	0.000234662	0.000234662	0.000234662	0.000234662
P46060	5	36166.2	23350.3	20511.1	3312.74	20083.8	35056.8	Ran GTPase-activating protein 1	RANGAP1	26675.9	8.48685	5.47942	4.81318	0.777375	4.71291	8.2265
Q9H6Z4	2	5948.41	4928.98	3402.92	1207.96	4833.9	8491.91	Ran-binding protein 3	RANBP3	4760.1	1.39587	1.15664	0.798537	0.283463	1.13433	1.99273
P43487	8	82439.1	79514.9	51713.2	14547.8	64294	111809	Ran-specific GTPase-activating protein	RANBP1	71222.4	19.3453	18.6591	12.1351	3.41382	15.0874	26.2372
Q13283	10	26642.8	17630.2	15340.6	3301.99	17446.3	30776.8	Ras GTPase-activating protein-binding protein 1	G3BP1	19871.2	6.25206	4.13715	3.59985	0.774853	4.09398	7.22214
Q9UN86	2	19991.1	15662.8	10844.3	3223.16	13803.7	24061.8	Ras GTPase-activating protein-binding protein 2	G3BP2	15499.4	4.69115	3.67546	2.54475	0.756355	3.23921	5.64639
P46940	11	35491.8	18405.5	17184.7	4356.38	23041.4	43208.6	Ras GTPase-activating-like protein IQGAP1	IQGAP1	23694	8.32859	4.31908	4.0326	1.02228	5.40694	10.1394
Q13576	3	19649	13155.7	11116.9	3043.53	13726.7	23300	Ras GTPase-activating-like protein IQGAP2	IQGAP2	14640.5	4.61087	3.08714	2.60872	0.714202	3.22114	5.46763
P60763	1	3830.7	2088.95	1988.58	530.646	2431.67	5716.09	Ras-related C3 botulinum toxin substrate 3	RAC3	2636.08	0.898921	0.490198	0.466645	0.124523	0.570622	1.34135
Q5VZM2	0	12267.9	6894.05	6363.35	1962.97	7399.98	14530.5	Ras-related GTP-binding protein B	RRAGB	8508.42	2.8788	1.61777	1.49324	0.460635	1.73649	3.40975
P61026	2	83447.6	47386.2	46549.8	14385.6	51285	96623.5	Ras-related protein Rab-10	RAB10	59127.9	19.582	11.1198	10.9235	3.37576	12.0346	22.6739
P62491	0	130733	66859.9	70102.2	25125.6	81038.5	168257	Ras-related protein Rab-11A	RAB11A	89231.8	30.6781	15.6895	16.4503	5.89603	19.0167	39.4836
P51153	1	14460.4	8618.29	8556.42	1656.95	7320.58	14661.1	Ras-related protein Rab-13	RAB13	10545	3.3933	2.02239	2.00787	0.388824	1.71786	3.4404
P61106	1	7290.36	5627.83	5348.21	1263.14	4326.48	6770.42	Ras-related protein Rab-14	RAB14	6088.8	1.71077	1.32064	1.25502	0.296411	1.01526	1.58876
Q9NP72	2	13219.9	7286.95	6630.44	1020.2	6310.62	13904.8	Ras-related protein Rab-18	RAB18	9045.77	3.10222	1.70997	1.55591	0.239403	1.48086	3.26293
P62820	1	24429.7	15029.9	15151.7	4384.1	16019	30230.3	Ras-related protein Rab-1A	RAB1A	18203.8	5.73272	3.52694	3.55554	1.02878	3.75906	7.09391
Q9UL25	2	12457.4	8481.69	6356.39	2242.72	7416.3	15080.1	Ras-related protein Rab-21	RAB21	9098.49	2.92328	1.99033	1.49161	0.526281	1.74033	3.53872
Q9ULC3	3	22138.3	14158.1	12151.4	3783.21	12349.1	24159.3	Ras-related protein Rab-23	RAB23	16149.3	5.19503	3.32237	2.85148	0.887776	2.89786	5.66928
P61019	1	22475.1	12114.2	12447.7	4487.33	15590.7	28727.6	Ras-related protein Rab-2A	RAB2A	15679	5.27405	2.84275	2.921	1.05301	3.65854	6.74127
Q15286	1	8084.25	4976.6	4767.56	1304.6	5892.72	10824.6	Ras-related protein Rab-35	RAB35	5942.8	1.89707	1.16782	1.11877	0.30614	1.3828	2.54012
P51148	2	8005.75	7868.2	5879.52	3023.52	7317.58	11275.5	Ras-related protein Rab-5C	RAB5C	7251.15	1.87865	1.84637	1.3797	0.709506	1.71716	2.64593
Q9NRW1	1	13486.9	7771.69	7563.64	3099.45	10074.9	18486.3	Ras-related protein Rab-6B	RAB6B	9607.41	3.16487	1.82372	1.7749	0.727323	2.36421	4.33804
P51149	21	90753.6	49768.3	49684.9	17579.2	53651.8	106734	Ras-related protein Rab-7a	RAB7A	63402.3	21.2964	11.6787	11.6592	4.12518	12.59	25.0464
O14966	1	6361.84	4427.24	3690.49	1326.11	4661.91	8142.69	Ras-related protein Rab-7L1	RAB29	4826.52	1.49288	1.03891	0.866017	0.311188	1.09397	1.91078
P11233	0	9091.46	4076.63	4210.14	1060.95	4647.9	11561.9	Ras-related protein Ral-A	RALA	5792.74	2.13342	0.956632	0.98796	0.248966	1.09069	2.71314
P61224	0	34127.1	18892.5	19361.5	4956.35	19150.9	37473.7	Ras-related protein Rap-1b	RAP1B	24127	8.00834	4.43335	4.54341	1.16307	4.494	8.79367
P10114	0	5549.83	3027.88	3489.11	903.845	3732.35	7407.38	Ras-related protein Rap-2a	RAP2A	4022.27	1.30233	0.710529	0.818761	0.212098	0.875842	1.73823
P10301	0	6005.5	2903.09	3105.44	944.977	3344.42	7593.68	Ras-related protein R-Ras	RRAS	4004.67	1.40926	0.681244	0.728728	0.22175	0.784808	1.78195
A6NED2	1	5914.83	3657.45	3314.94	828.089	3298.34	7098.95	RCC1 domain-containing protein 1	RCCD1	4295.74	1.38799	0.858264	0.777891	0.194321	0.773997	1.66585
Q96I51	2	3471.11	1968.45	1685.19	843.683	1907.17	4146.82	RCC1-like G exchanging factor-like protein	RCC1L	2374.92	0.814538	0.46192	0.39545	0.19798	0.44754	0.973102
Q9BRK0	1	752.251	744.156	461.209	182.556	625.678	1079.87	Receptor expression-enhancing protein 2	REEP2	652.539	0.176525	0.174625	0.108228	0.0428389	0.146823	0.253404
Q9H6H4	2	7485.19	4568.25	4027.6	1029.49	4273.65	7249.97	Receptor expression-enhancing protein 4	REEP4	5360.34	1.75649	1.07199	0.945125	0.241583	1.00286	1.70129
Q96HR9	1	4128.62	3902.86	2641.8	893.45	2874.24	4896.29	Receptor expression-enhancing protein 6	REEP6	3557.76	0.96883	0.915854	0.61993	0.209659	0.674475	1.14897
P63244	17	138225	72663.8	74655.8	13252.8	70578.4	128459	Receptor of activated protein C kinase 1	RACK1	95181.6	32.4363	17.0514	17.5189	3.10993	16.5621	30.1445
Q13546	1	1	1	1	1	1	1	Receptor-interacting serine/threonine-protein kinase 1	RIPK1	1	0.000234662	0.000234662	0.000234662	0.000234662	0.000234662	0.000234662
Q96P16	3	3192.21	3212.9	6622.58	1267.51	2814.62	5037.56	Regulation of nuclear pre-mRNA domain-containing protein 1A	RPRD1A	4342.56	0.74909	0.753946	1.55407	0.297436	0.660485	1.18213
Q9NQG5	1	3412.58	2315.05	1839.76	728.761	2633.6	5367	Regulation of nuclear pre-mRNA domain-containing protein 1B	RPRD1B	2522.46	0.800802	0.543255	0.431723	0.171013	0.618006	1.25943
Q5VT52	1	6273.35	5413.22	2785.9	1108.65	4688.28	9220.11	Regulation of nuclear pre-mRNA domain-containing protein 2	RPRD2	4824.16	1.47212	1.27028	0.653745	0.260158	1.10016	2.16361
P18754	5	23331.9	16341	14555.4	4272.13	18212.8	29884.8	Regulator of chromosome condensation	RCC1	18076.1	5.47511	3.83461	3.41559	1.00251	4.27386	7.01283
Q92900	8	38719	24089.1	21402.6	5131.76	21374.9	42611.4	Regulator of nonsense transcripts 1	UPF1	28070.2	9.08588	5.6528	5.02238	1.20423	5.01587	9.99928
Q9BZI7	1	4043.32	2315.19	2389.54	430.502	2182.28	4078.46	Regulator of nonsense transcripts 3B	UPF3B	2916.02	0.948813	0.543288	0.560734	0.101022	0.512099	0.95706
Q8WUF5	1	6197.13	5270.01	3990.92	1151.59	3857.16	7778.09	RelA-associated inhibitor	PPP1R13L	5152.69	1.45423	1.23667	0.936517	0.270234	0.905129	1.82522
P35251	2	14410.3	12011	9016.61	275.129	6820.59	13167.7	Replication factor C subunit 1	RFC1	11812.6	3.38154	2.81853	2.11586	0.0645624	1.60053	3.08995
P35250	1	6741.37	3969.88	4014.08	788.274	3787.79	6727.17	Replication factor C subunit 2	RFC2	4908.44	1.58195	0.93158	0.941952	0.184978	0.88885	1.57861
P35249	1	1995.13	1230.61	1413.37	302.345	1343.37	2889.75	Replication factor C subunit 4	RFC4	1546.37	0.468182	0.288778	0.331665	0.070949	0.315238	0.678115
P40937	3	12517.9	7329.29	6257.4	1024.25	6942.12	15258	Replication factor C subunit 5	RFC5	8701.51	2.93747	1.71991	1.46837	0.240354	1.62905	3.58047
P15927	1	5632.61	4060.42	3482.85	596.023	2543.37	4512.13	Replication protein A 32 kDa subunit	RPA2	4391.96	1.32176	0.952827	0.817294	0.139864	0.596832	1.05883
P27694	3	30802.3	23059	18561.5	2885.71	12064.3	28192.9	Replication protein A 70 kDa DNA-binding subunit	RPA1	24140.9	7.22814	5.41108	4.35568	0.677167	2.83104	6.6158
Q6IQ49	1	3452.06	2417.54	1698.45	713.818	2653.35	3125.13	Replication stress response regulator SDE2	SDE2	2522.68	0.810067	0.567305	0.398563	0.167506	0.62264	0.73335
Q15293	3	16274.7	13269	10813.3	5921.43	11496.3	18608.2	Reticulocalbin-1	RCN1	13452.3	3.81907	3.11372	2.53748	1.38954	2.69775	4.36664
Q14257	8	12846.6	7352	7796.54	4520.83	7203.58	16908.9	Reticulocalbin-2	RCN2	9331.73	3.01462	1.72524	1.82955	1.06087	1.69041	3.96788
Q9NQC3	2	7430.66	9933.26	4706.11	2138.92	6420.03	9217.92	Reticulon-4	RTN4	7356.68	1.7437	2.33096	1.10435	0.501923	1.50654	2.1631
O94788	1	7013.05	3790.88	3876.94	1162.44	5060.66	9239.46	Retinal dehydrogenase 2	ALDH1A2	4893.62	1.6457	0.889576	0.909772	0.272782	1.18755	2.16815
Q15291	1	6962.87	5965.15	4648.83	1213.82	4469.8	8371.92	Retinoblastoma-binding protein 5	RBBP5	5858.95	1.63392	1.39979	1.0909	0.284837	1.04889	1.96457
Q8TC12	1	5628.01	2940.79	2821.19	1193.21	3540.62	6797.17	Retinol dehydrogenase 11	RDH11	3796.66	1.32068	0.690092	0.662026	0.280001	0.830851	1.59504
Q8NBN7	1	1	1	1	1	1	1	Retinol dehydrogenase 13	RDH13	1	0.000234662	0.000234662	0.000234662	0.000234662	0.000234662	0.000234662
P52565	3	20957.6	11966.1	13085.8	3004.78	16558.8	26655.3	Rho GDP-dissociation inhibitor 1	ARHGDIA	15336.5	4.91796	2.80799	3.07075	0.705109	3.88572	6.255
Q13017	1	528.92	394.334	210.17	1	399.866	456.263	Rho GTPase-activating protein 5	ARHGAP5	377.808	0.124118	0.0925352	0.0493189	0.000234662	0.0938333	0.107068
Q92974	6	33161.7	27785.6	20130.7	5074.59	23044.3	41611.8	Rho guanine nucleotide exchange factor 2	ARHGEF2	27026	7.78179	6.52023	4.72391	1.19081	5.40763	9.76471
Q13464	3	24129.5	16138.7	14560.6	4210.59	18460	30761	Rho-associated protein kinase 1	ROCK1	18276.3	5.66228	3.78713	3.41682	0.988066	4.33187	7.21843
O75116	2	11330.7	8205.59	6625.37	1971.73	8421.51	15034.8	Rho-associated protein kinase 2	ROCK2	8720.55	2.65888	1.92554	1.55472	0.46269	1.97621	3.5281
P08134	0	21064.5	17155.1	12402.1	3314.66	14744.7	24013.9	Rho-related GTP-binding protein RhoC	RHOC	16873.9	4.94303	4.02565	2.91031	0.777826	3.46003	5.63515
P84095	1	3903.4	2107.41	2038.8	353.707	2143.6	4668.77	Rho-related GTP-binding protein RhoG	RHOG	2683.2	0.915981	0.494529	0.478428	0.0830016	0.503022	1.09558
Q8TDP1	3	13951.9	9118.79	10846.7	1882.3	9733.88	18577	Ribonuclease H2 subunit C	RNASEH2C	11305.8	3.27399	2.13984	2.5453	0.441705	2.28417	4.35933
P13489	5	26420	16713	15235.6	3152.08	17284.7	28154.7	Ribonuclease inhibitor	RNH1	19456.2	6.19978	3.9219	3.57521	0.739674	4.05607	6.60684
Q99575	1	4402.78	2502.4	1847.35	497.026	2887.09	5345.46	Ribonucleases P/MRP protein subunit POP1	POP1	2917.51	1.03317	0.587219	0.433504	0.116633	0.677491	1.25438
Q8IY67	4	11850	7729.66	6524.18	2050.08	7426.88	13442.4	Ribonucleoprotein PTB-binding 1	RAVER1	8701.27	2.78074	1.81386	1.53098	0.481076	1.74281	3.15442
P23921	1	13986.6	8589.56	8684.42	2115.98	7983.24	14575.6	Ribonucleoside-diphosphate reductase large subunit	RRM1	10420.2	3.28212	2.01564	2.0379	0.49654	1.87336	3.42035
P31350	4	13226.5	10982.6	8101.64	1180.43	5785.24	10791.6	Ribonucleoside-diphosphate reductase subunit M2	RRM2	10770.3	3.10377	2.57721	1.90115	0.277002	1.35758	2.53238
O76021	2	12970.9	10970.9	8282.42	2884.75	14082.3	23141.2	Ribosomal L1 domain-containing protein 1	RSL1D1	10741.4	3.04377	2.57445	1.94357	0.676941	3.30457	5.43037
P56182	3	2919.25	2292.19	2017.25	508.884	1776.25	3362.41	Ribosomal RNA processing protein 1 homolog A	RRP1	2409.57	0.685038	0.53789	0.473373	0.119416	0.416818	0.789031
Q14684	12	96876.3	77877.9	55544	7057.98	54555.8	107137	Ribosomal RNA processing protein 1 homolog B	RRP1B	76766.1	22.7332	18.275	13.0341	1.65624	12.8022	25.1411
Q14137	4	5576.16	3199.59	2657.44	1179.44	3836.5	7425.63	Ribosome biogenesis protein BOP1	BOP1	3811.07	1.30851	0.750823	0.623601	0.276771	0.900281	1.74251
Q8TDN6	4	22005.8	15991.3	11395.2	3883.01	26368.9	50052.2	Ribosome biogenesis protein BRX1 homolog	BRIX1	16464.1	5.16392	3.75256	2.67403	0.911197	6.18778	11.7454
Q9NZM5	2	11116.2	8545.21	6213.29	2600.08	7581.62	13611.4	Ribosome biogenesis protein NOP53	NOP53	8624.9	2.60855	2.00524	1.45802	0.610139	1.77912	3.19407
Q9GZL7	3	8143.48	5292.27	4260.87	1282.8	6355.33	13444.3	Ribosome biogenesis protein WDR12	WDR12	5898.87	1.91097	1.2419	0.999864	0.301025	1.49135	3.15486
Q15050	1	998.472	757.986	564.905	1	641.371	1569.93	Ribosome biogenesis regulatory protein homolog	RRS1	773.788	0.234304	0.177871	0.132562	0.000234662	0.150506	0.368403
Q9Y3A5	2	30940.1	16713.9	17707.3	3950.13	19836.7	36107.1	Ribosome maturation protein SBDS	SBDS	21787.1	7.26047	3.92212	4.15522	0.926947	4.65492	8.47296
Q9H7B2	1	4017.48	2771.77	2641.03	572.875	2793.83	4762.64	Ribosome production factor 2 homolog	RPF2	3143.43	0.94275	0.650431	0.61975	0.134432	0.655606	1.11761
Q9P2E9	10	69074.8	47392.9	36604.9	7462.83	38891.5	73775.8	Ribosome-binding protein 1	RRBP1	51024.2	16.2092	11.1213	8.58979	1.75124	9.12637	17.3124
Q96E11	2	4503.41	3351.02	2434.85	1728.79	3405.34	6234.35	Ribosome-recycling factor, mitochondrial	MRRF	3429.76	1.05678	0.786358	0.571367	0.40568	0.799104	1.46296
Q969S9	3	16883.2	11403.6	9128.68	2035.74	7603.61	15358	Ribosome-releasing factor 2, mitochondrial	GFM2	12471.8	3.96186	2.67599	2.14216	0.477711	1.78428	3.60393
P16083	3	33205.8	20504.9	20199.9	5761.89	24370.5	44137.9	Ribosyldihydronicotinamide dehydrogenase [quinone]	NQO2	24636.9	7.79214	4.81172	4.74015	1.3521	5.71884	10.3575
Q8ND24	1	5615.58	3672.56	2678.92	857.759	3458.95	6726.91	RING finger protein 214	RNF214	3989.02	1.31776	0.861811	0.628641	0.201284	0.811686	1.57855
O43251	0	6365.3	4317.43	3784.89	785.098	3698.47	5590.93	RNA binding protein fox-1 homolog 2	RBFOX2	4822.54	1.4937	1.01314	0.88817	0.184233	0.86789	1.31198
Q9H0A0	4	16434.9	10327.8	10298.7	1737.35	17171.6	28117	RNA cytidine acetyltransferase	NAT10	12353.8	3.85664	2.42355	2.41671	0.407689	4.02952	6.59799
Q08J23	8	44746.5	25482.1	24791.9	3637.61	23980.7	44098.6	RNA cytosine C(5)-methyltransferase NSUN2	NSUN2	31673.5	10.5003	5.97969	5.81772	0.85361	5.62736	10.3483
Q9BTL3	1	555.648	306.679	221.476	1	223.219	579.482	RNA guanine-N7 methyltransferase activating subunit	RAMAC	361.268	0.13039	0.071966	0.0519721	0.000234662	0.052381	0.135983
Q8N7H5	4	17535.1	10309.8	10269.7	1651.62	8925.85	19635.3	RNA polymerase II-associated factor 1 homolog	PAF1	12704.9	4.11482	2.41933	2.40991	0.387573	2.09456	4.60766
Q9H6T3	6	14991	9479.18	8274.2	2591.54	10465.4	17614.8	RNA polymerase II-associated protein 3	RPAP3	10914.8	3.51782	2.22441	1.94164	0.608137	2.45584	4.13352
Q8WVC0	1	749.371	427.451	337.986	1	277.12	749.144	RNA polymerase-associated protein LEO1	LEO1	504.936	0.175849	0.100306	0.0793125	0.000234662	0.0650295	0.175796
Q92541	3	21237.3	12890.6	11625.4	4677.1	15509.1	28818.6	RNA polymerase-associated protein RTF1 homolog	RTF1	15251.1	4.98358	3.02493	2.72803	1.09754	3.63941	6.76264
Q8IZ73	1	5831.04	3500.41	2844.89	747.587	3385.31	6494.49	RNA pseudouridylate synthase domain-containing protein 2	RPUSD2	4058.78	1.36832	0.821414	0.667589	0.17543	0.794404	1.52401
P38159	3	90740	73082.7	50090.6	19570.4	85732.2	147597	RNA-binding motif protein, X chromosome	RBMX	71304.4	21.2932	17.1497	11.7544	4.59244	20.1181	34.6354
Q9Y388	2	5721.95	5461.84	3590.55	637.359	3955.43	5681.26	RNA-binding motif protein, X-linked 2	RBMX2	4924.78	1.34273	1.28169	0.842566	0.149564	0.92819	1.33318
P98175	7	15301	11817.7	7811.62	2212.69	8509.53	18736.8	RNA-binding protein 10	RBM10	11643.4	3.59056	2.77316	1.83309	0.519234	1.99687	4.39682
Q9NTZ6	2	20498.9	14054.5	12003.8	3469.77	10922	20537.2	RNA-binding protein 12	RBM12	15519.1	4.81031	3.29806	2.81685	0.814224	2.56298	4.8193
Q96PK6	29	269800	211184	163062	13734.3	117597	234865	RNA-binding protein 14	RBM14	214682	63.3119	49.5569	38.2644	3.22293	27.5956	55.1139
Q96T37	2	14502.4	13953.6	10531.7	1852.28	10433.8	19280.9	RNA-binding protein 15	RBM15	12995.9	3.40317	3.27439	2.47138	0.434659	2.44842	4.52449
P49756	7	23764.5	16537.5	18204.4	2877.82	12789.1	24914.7	RNA-binding protein 25	RBM25	19502.2	5.57663	3.88073	4.27189	0.675316	3.00113	5.84654
Q5T8P6	2	7962.61	8702.46	5113.44	1021.32	5596.83	11227	RNA-binding protein 26	RBM26	7259.5	1.86852	2.04214	1.19993	0.239666	1.31336	2.63456
Q9P2N5	2	5451.37	3849.91	3278.32	705.425	4029.62	7524.47	RNA-binding protein 27	RBM27	4193.2	1.27923	0.903429	0.769298	0.165537	0.9456	1.76571
Q9NW13	1	3593.31	1935.48	2029.53	692.132	2255.83	4670.14	RNA-binding protein 28	RBM28	2519.44	0.843214	0.454183	0.476253	0.162417	0.529357	1.0959
P98179	13	342209	265024	206943	66177.3	163586	297912	RNA-binding protein 3	RBM3	271392	80.3036	62.1912	48.5617	15.5293	38.3875	69.9086
P42696	2	16249.6	11928.3	9647.84	1743.52	8532.68	16303.3	RNA-binding protein 34	RBM34	12608.6	3.81317	2.79912	2.26398	0.409137	2.0023	3.82578
Q14498	6	37457.2	29724.6	26854.1	4652.61	22013.8	39565.1	RNA-binding protein 39	RBM39	31345.3	8.78978	6.97523	6.30164	1.09179	5.16582	9.28443
Q9BWF3	2	127871	96526.7	70885.7	13531	57138.4	109410	RNA-binding protein 4	RBM4	98428	30.0066	22.6512	16.6342	3.17522	13.4082	25.6743
P52756	2	5807.46	3887.82	3385.48	301.707	2191.19	4769.92	RNA-binding protein 5	RBM5	4360.25	1.36279	0.912324	0.794444	0.0707992	0.514189	1.11932
P78332	4	24285.3	22850.7	14290.7	1846.4	9987.96	17738.5	RNA-binding protein 6	RBM6	20475.6	5.69884	5.36219	3.35349	0.43328	2.3438	4.16255
Q9Y580	2	12787.1	9082.14	7023.78	1862.6	7172.88	13442.4	RNA-binding protein 7	RBM7	9631.02	3.00065	2.13123	1.64822	0.437081	1.6832	3.15443
Q9Y5S9	10	22929.9	16284.4	12697.9	3455.73	14842.1	29520.7	RNA-binding protein 8A	RBM8A	17304.1	5.38078	3.82133	2.97971	0.81093	3.48289	6.9274
Q01844	6	20157.7	18411.3	13416.1	4002.83	13522.2	22070.1	RNA-binding protein EWS	EWSR1	17328.4	4.73025	4.32043	3.14826	0.939312	3.17315	5.17901
P35637	2	8158.66	5608.36	4873.55	1944.01	7651.04	12400.8	RNA-binding protein FUS	FUS	6213.53	1.91453	1.31607	1.14364	0.456186	1.79541	2.91
A1L020	1	2409.69	1715.32	1329.21	1	1490.27	3054.66	RNA-binding protein MEX3A	MEX3A	1818.07	0.565463	0.40252	0.311916	0.000234662	0.34971	0.716812
Q9ULX3	1	1028.35	890.506	595.538	1	380.232	1040.98	RNA-binding protein NOB1	NOB1	838.13	0.241314	0.208968	0.13975	0.000234662	0.089226	0.244279
Q9NRX1	1	16334.8	14350.4	9630.18	2509.03	9195.86	16301.1	RNA-binding protein PNO1	PNO1	13438.4	3.83315	3.36749	2.25984	0.588774	2.15792	3.82525
Q9UKM9	1	3393.71	2508.7	2179.9	655.473	3027.13	5292.35	RNA-binding protein Raly	RALY	2694.1	0.796376	0.588696	0.51154	0.153815	0.710353	1.24192
Q15287	4	38408.1	28940.4	20136.1	4411.05	20854.6	38557	RNA-binding protein with serine-rich domain 1	RNPS1	29161.5	9.01292	6.79122	4.72519	1.03511	4.89379	9.04786
Q9Y3I0	4	20039.6	13792.9	11843.4	3363.73	13927.3	25329.1	RNA-splicing ligase RtcB homolog	RTCB	15225.3	4.70255	3.23668	2.77919	0.78934	3.26822	5.94377
Q9HC36	1	5434.53	6417.26	3513.14	2314.18	4321.65	6433.06	rRNA methyltransferase 3, mitochondrial	MRM3	5121.64	1.27528	1.50589	0.8244	0.543052	1.01413	1.5096
Q5JTH9	2	9608.01	7833.65	5680.84	1190.46	6364.18	11960	RRP12-like protein	RRP12	7707.5	2.25464	1.83826	1.33308	0.279357	1.49343	2.80655
Q96T51	2	4400.82	3247.35	2999.34	1	3190.86	4591.66	RUN and FYVE domain-containing protein 1	RUFY1	3549.17	1.03271	0.762031	0.703831	0.000234662	0.748774	1.07749
Q9Y265	9	51365.7	32836	28777.8	8533.13	38462.7	70532.7	RuvB-like 1	RUVBL1	37659.8	12.0536	7.70537	6.75307	2.0024	9.02575	16.5513
Q9Y230	12	100430	63246.3	53361.4	18011.5	75092.1	141944	RuvB-like 2	RUVBL2	72345.9	23.5671	14.8415	12.5219	4.22661	17.6213	33.3089
Q9H446	3	11019.7	6269.24	6585.95	7463.83	14811.3	28404.4	RWD domain-containing protein 1	RWDD1	7958.3	2.58591	1.47115	1.54547	1.75148	3.47565	6.66545
Q6NW29	1	4154.95	2971.5	2734.79	635.374	3245.15	4811.5	RWD domain-containing protein 4	RWDD4	3287.08	0.975009	0.697298	0.641753	0.149098	0.761515	1.12908
Q8N5C6	1	2508.54	2227	1679.12	501.111	1648.77	2857.33	S1 RNA-binding domain-containing protein 1	SRBD1	2138.22	0.588658	0.522593	0.394026	0.117592	0.386903	0.670506
O43865	0	5693.48	3124.26	2652.4	565.994	3181.3	5849.11	S-adenosylhomocysteine hydrolase-like protein 1	AHCYL1	3823.38	1.33605	0.733145	0.622418	0.132817	0.746531	1.37256
P31153	9	152285	91807.9	80115.8	11170.6	58330.4	98050.1	S-adenosylmethionine synthase isoform type-2	MAT2A	108069	35.7355	21.5438	18.8001	2.62133	13.6879	23.0087
P82979	8	104279	79568.6	58562.9	16510.6	72635.9	138692	SAP domain-containing ribonucleoprotein	SARNP	80803.4	24.4703	18.6717	13.7425	3.87442	17.0449	32.5457
Q9UHR5	2	4832.43	6227.74	3752.36	860.577	3569.09	4919.8	SAP30-binding protein	SAP30BP	4937.51	1.13399	1.46141	0.880536	0.201945	0.83753	1.15449
Q14BN4	2	5378.11	3638.78	2855.36	1149.1	3254.73	6128.97	Sarcolemmal membrane-associated protein	SLMAP	3957.42	1.26204	0.853883	0.670045	0.26965	0.763762	1.43824
P16615	3	49416.1	27358.1	24144.3	15601.1	29899.2	65839	Sarcoplasmic/endoplasmic reticulum calcium ATPase 2	ATP2A2	33639.5	11.5961	6.4199	5.66574	3.66099	7.0162	15.4499
Q15424	1	7626.88	6010.19	5875.36	2211.13	9751.15	14903	Scaffold attachment factor B1	SAFB	6504.14	1.78974	1.41036	1.37872	0.518868	2.28823	3.49716
Q8WTV0	2	5192.68	3604.77	2648.61	1085.07	3041.63	5517.38	Scavenger receptor class B member 1	SCARB1	3815.35	1.21853	0.845904	0.621528	0.254625	0.713756	1.29472
Q96GP6	1	3030.83	3209.85	1910.15	646.013	2338.68	3983.4	Scavenger receptor class F member 2	SCARF2	2716.94	0.711221	0.75323	0.448241	0.151595	0.5488	0.934753
Q9Y6Y8	3	5667.13	3146.85	2669.17	838.941	4127.09	10196.1	SEC23-interacting protein	SEC23IP	3827.72	1.32986	0.738446	0.626354	0.196868	0.968471	2.39263
Q12765	2	3921.74	2804.55	2108.22	350.439	2995.58	4827.18	Secernin-1	SCRN1	2944.84	0.920284	0.658121	0.494719	0.0822347	0.702949	1.13276
Q92765	1	1506.4	1160.56	791.348	1714.11	2810.74	4635.72	Secreted frizzled-related protein 3	FRZB	1152.77	0.353495	0.27234	0.185699	0.402238	0.659575	1.08783
O15126	1	854.908	667.215	364.904	1	590.389	979.572	Secretory carrier-associated membrane protein 1	SCAMP1	629.009	0.200614	0.15657	0.0856291	0.000234662	0.138542	0.229868
O14828	8	46701.1	27446.4	22967.4	11049.9	26607.1	48823.4	Secretory carrier-associated membrane protein 3	SCAMP3	32371.6	10.959	6.44063	5.38957	2.593	6.24367	11.457
Q969E2	2	7421.95	5863.18	4315.79	1694.04	5341.03	10206.8	Secretory carrier-associated membrane protein 4	SCAMP4	5866.97	1.74165	1.37587	1.01275	0.397526	1.25334	2.39516
Q9UHJ6	2	5100.95	3894.29	3163.83	1164.85	4699.88	9112.29	Sedoheptulokinase	SHPK	4053.02	1.197	0.913841	0.742432	0.273345	1.10289	2.13831
O14641	1	3123.74	2802	2771.32	594.755	1746.12	3454.17	Segment polarity protein dishevelled homolog DVL-2	DVL2	2899.02	0.733023	0.657524	0.650323	0.139567	0.409747	0.810562
Q99611	1	2732.21	1716.87	1403.89	332.812	2127.97	3636.7	Selenide, water dikinase 2	SEPHS2	1950.99	0.641146	0.402884	0.329439	0.0780984	0.499354	0.853396
P57772	1	6535.97	4232.82	3867.72	992.762	4033	7462.86	Selenocysteine-specific elongation factor	EEFSEC	4878.84	1.53374	0.993284	0.907608	0.232964	0.946392	1.75125
Q9Y6D0	1	4752.48	3172.49	2442.47	1116.98	2653.75	4762.74	Selenoprotein K	SELENOK	3455.81	1.11523	0.744463	0.573154	0.262114	0.622736	1.11764
Q9H2E6	2	1	1	1	1	1	1	Semaphorin-6A	SEMA6A	1	0.000234662	0.000234662	0.000234662	0.000234662	0.000234662	0.000234662
Q9H4L4	3	15936.9	9071.57	7393.13	673.641	5313.3	11728	Sentrin-specific protease 3	SENP3	10800.5	3.73978	2.12875	1.73489	0.158078	1.24683	2.75211
P35270	2	6560.36	4225.47	3703.61	1334.25	4645.95	8483.17	Sepiapterin reductase	SPR	4829.81	1.53947	0.991557	0.869096	0.313099	1.09023	1.99068
Q9NVA2	2	31713	16744.7	16610.1	4409.05	20998.7	41106	Septin-11	SEPTIN11	21689.2	7.44184	3.92934	3.89776	1.03464	4.92761	9.64603
Q15019	13	49511.7	30408.5	32058.1	8262.99	32148.2	59617.2	Septin-2	SEPTIN2	37326.1	11.6185	7.13573	7.52283	1.93901	7.54397	13.9899
Q16181	6	22708.5	16544.5	13041.1	4600.74	17558.6	31350.1	Septin-7	SEPTIN7	17431.4	5.32884	3.88238	3.06026	1.07962	4.12034	7.35668
Q9UHD8	4	14607	12547.6	8373	2289.46	10570.2	17996.8	Septin-9	SEPTIN9	11842.6	3.42772	2.94446	1.96483	0.537249	2.48043	4.22317
P34897	25	199340	114296	102585	64553.5	137325	272881	Serine hydroxymethyltransferase, mitochondrial	SHMT2	138740	46.7776	26.8209	24.0728	15.1483	32.225	64.035
O43464	1	1030.08	516.033	472.447	230.033	588.894	1248.75	Serine protease HTRA2, mitochondrial	HTRA2	672.855	0.241722	0.121093	0.110865	0.05398	0.138191	0.293033
Q8IYB3	2	8590.19	9226.48	4568.23	1646.25	6359.37	10535.6	Serine/arginine repetitive matrix protein 1	SRRM1	7461.63	2.01579	2.16511	1.07199	0.386313	1.4923	2.4723
Q9UQ35	40	242660	211926	154303	21263.3	100352	191128	Serine/arginine repetitive matrix protein 2	SRRM2	202963	56.9431	49.7309	36.209	4.98968	23.5488	44.8506
Q07955	34	247201	149055	134220	27913.3	156525	301409	Serine/arginine-rich splicing factor 1	SRSF1	176825	58.0088	34.9776	31.4963	6.55019	36.7304	70.7294
[truncated: 514 more rows]

## Sheet: Total Protein #2
Accession	Spectral Count	TMT Channel 126	TMT Channel 127	TMT Channel 128	TMT Channel 129	TMT Channel 130	TMT Channel 131	Description	Gene	Ctrl. Avg.	Norm. Ctrl. Rep. #1	Norm. Ctrl. Rep. #2	Norm. Ctrl. Rep. #3	Norm. Prop. Rep. #1	Norm. Prop. Rep. #2	Norm. Prop. Rep. #3
Q92506	2	2539.98	11042.8	10631.1	11449.6	7081.41	15124.4	(3R)-3-hydroxyacyl-CoA dehydrogenase	HSD17B8	6750.84	0.376247	1.57479	1.04897	1.63577	1.69603	2.24037
Q9C0C9	5	4495.39	17853.9	16113.4	13949.2	16500.1	22423.6	(E3-independent) E2 ubiquitin-conjugating enzyme	UBE2O	12369.6	0.665901	2.38687	2.44415	2.6447	2.06628	3.3216
O14874	3	2449.62	9608.47	9072.42	9896.84	7204.24	10446.4	[3-methyl-2-oxobutanoate dehydrogenase [lipoamide]] kinase, mitochondrial	BCKDK	6242.09	0.362861	1.34389	1.06716	1.4233	1.46601	1.54742
Q15118	2	3112.8	11942.6	12910	9397.08	9392.58	13156.9	[Pyruvate dehydrogenase (acetyl-transferring)] kinase isozyme 1, mitochondrial	PDK1	8471.8	0.461098	1.91236	1.39132	1.76906	1.39199	1.94893
Q9BV57	4	3499.5	6634.37	12297.3	6428.07	11199.6	7588.17	1,2-dihydroxy-3-keto-5-methylthiopentene dioxygenase	ADI1	8998.79	0.518379	1.82159	1.65899	0.982746	0.952188	1.12403
P61604	39	409940	1.80724e+06	1.50411e+06	1.97612e+06	1.12401e+06	2.27763e+06	10 kDa heat shock protein, mitochondrial	HSPE1	1.01269e+06	60.7243	222.804	166.5	267.706	292.722	337.384
Q15029	20	17328	70742.4	62388	48349.4	49549.3	78791.1	116 kDa U5 small nuclear ribonucleoprotein component	EFTUD2	43088.5	2.5668	9.24152	7.33972	10.4791	7.16199	11.6713
Q9NRX4	1	305.23	1150.25	1289.26	959.017	1273.99	1465.82	14 kDa phosphohistidine phosphatase	PHPT1	956.159	0.0452137	0.190978	0.188715	0.170387	0.142059	0.217131
P31946	5	12293.9	61963.1	54816.4	34846.9	41754.5	80728.3	14-3-3 protein beta/alpha	YWHAB	36288.3	1.8211	8.11994	6.18507	9.17858	5.16186	11.9583
P62258	43	134298	551733	521318	349092	429986	771825	14-3-3 protein epsilon	YWHAE	361867	19.8935	77.2227	63.6937	81.728	51.7109	114.33
Q04917	7	25416.7	89505.2	82954.2	57466.8	82865.5	112090	14-3-3 protein eta	YWHAH	63745.5	3.76497	12.288	12.2748	13.2584	8.51253	16.6038
P61981	11	166308	548921	526327	362498	549026	755076	14-3-3 protein gamma	YWHAG	413887	24.6351	77.9646	81.327	81.3115	53.6967	111.849
P27348	11	18916.4	75157.9	65731.2	50742	58946.5	94313	14-3-3 protein theta	YWHAQ	47864.7	2.80209	9.73675	8.73173	11.1331	7.51639	13.9705
P63104	19	78990.9	271779	255503	180653	255089	367897	14-3-3 protein zeta/delta	YWHAZ	196528	11.7009	37.8476	37.7862	40.2585	26.7601	54.4965
Q9C0C2	8	9225.29	27026	27619.8	21524.7	28945.6	32898.5	182 kDa tankyrase-1-binding protein	TNKS1BP1	21930.2	1.36654	4.09131	4.2877	4.00335	3.18845	4.87325
Q99943	2	1621.46	8305.4	8071.83	7221.27	4362.87	10407.5	1-acyl-sn-glycerol-3-phosphate acyltransferase alpha	AGPAT1	4685.39	0.240186	1.19568	0.64627	1.23028	1.06968	1.54165
Q9Y2I7	1	1	186.654	184.101	170.44	1	207.028	1-phosphatidylinositol 3-phosphate 5-kinase	PIKFYVE	62.0338	0.00014813	0.0272709	0.00014813	0.027649	0.0252473	0.030667
Q01970	4	4964.12	22723.3	15599.8	25026.4	16657.3	27678.4	1-phosphatidylinositol 4,5-bisphosphate phosphodiesterase beta-3	PLCB3	12407.1	0.735333	2.31079	2.46744	3.36599	3.70715	4.09999
P19174	4	11093.4	31259	28681.1	23004.8	34806.4	36272.7	1-phosphatidylinositol 4,5-bisphosphate phosphodiesterase gamma-1	PLCG1	24860.3	1.64326	4.24852	5.15586	4.63038	3.4077	5.37307
P16885	1	303.171	950.375	905.009	894.482	869.574	1419.01	1-phosphatidylinositol 4,5-bisphosphate phosphodiesterase gamma-2	PLCG2	692.585	0.0449087	0.134059	0.12881	0.140779	0.132499	0.210197
P09543	7	10957.6	33787.2	40453.4	30388.1	31150	41905.9	2',3'-cyclic-nucleotide 3'-phosphodiesterase	CNP	27520.3	1.62314	5.99234	4.61424	5.00489	4.50138	6.2075
Q16698	4	4035.96	14160.9	15410.9	15014.2	12771.4	18193.7	2,4-dienoyl-CoA reductase [(3E)-enoyl-CoA-producing], mitochondrial	DECR1	10739.4	0.597845	2.28281	1.89182	2.09765	2.22404	2.69503
Q6L8Q7	8	12261.4	46134.8	47495.5	37326.2	42753.5	52819.4	2',5'-phosphodiesterase 12	PDE12	34170.1	1.81628	7.0355	6.33306	6.83393	5.52912	7.82412
Q99460	7	16842.7	51945.2	53047.8	42986.6	54639.7	67340	26S proteasome non-ATPase regulatory subunit 1	PSMD1	41510.1	2.49491	7.85796	8.09375	7.69463	6.36759	9.97505
O75832	2	965.614	4025.35	3964.63	2598.22	2759.33	4842.22	26S proteasome non-ATPase regulatory subunit 10	PSMD10	2563.19	0.143036	0.587279	0.408739	0.596273	0.384873	0.717276
O00231	2	3835.71	13508.6	12247.5	11982.2	11395.6	18467.3	26S proteasome non-ATPase regulatory subunit 11	PSMD11	9159.57	0.568183	1.81421	1.68802	2.00103	1.77492	2.73555
O00232	5	4814.32	21607	17819.5	15217.4	13355.3	26656.3	26S proteasome non-ATPase regulatory subunit 12	PSMD12	11996.4	0.713144	2.6396	1.97832	3.20064	2.25415	3.94859
Q9UNM6	2	787.713	4113.78	4134.76	3892.64	3230.38	5281.96	26S proteasome non-ATPase regulatory subunit 13	PSMD13	2717.62	0.116684	0.612481	0.478515	0.609372	0.576616	0.782414
O00487	1	675.423	2924.08	3010.04	2072.78	2000.63	4015.67	26S proteasome non-ATPase regulatory subunit 14	PSMD14	1895.36	0.10005	0.445876	0.296353	0.433143	0.30704	0.59484
Q13200	13	9495.38	39605.6	36520.9	31106.9	29122.2	46592	26S proteasome non-ATPase regulatory subunit 2	PSMD2	25046.2	1.40655	5.40982	4.31386	5.86677	4.60785	6.90166
O43242	18	29664	137085	118144	101504	92041.1	172518	26S proteasome non-ATPase regulatory subunit 3	PSMD3	79949.7	4.39412	17.5006	13.634	20.3063	15.0357	25.555
P55036	4	36993.5	128648	107317	94729.6	93381.8	152718	26S proteasome non-ATPase regulatory subunit 4	PSMD4	79230.6	5.47984	15.8968	13.8326	19.0566	14.0323	22.6221
Q15008	3	8726.81	31789.6	29612.7	23859.5	23915.6	38173	26S proteasome non-ATPase regulatory subunit 6	PSMD6	20751.7	1.2927	4.38652	3.5426	4.70898	3.53431	5.65455
P51665	2	5115.24	22460.8	19068.2	18309.2	16599.1	28967.6	26S proteasome non-ATPase regulatory subunit 7	PSMD7	13594.2	0.757718	2.82457	2.45881	3.32712	2.71214	4.29096
P48556	3	4005.93	17136.7	14211.1	13851.9	11858.7	21468	26S proteasome non-ATPase regulatory subunit 8	PSMD8	10025.2	0.593398	2.10508	1.75663	2.53845	2.05188	3.18004
O00233	3	4454.56	16876.4	14335	14995.2	13643.8	19980.7	26S proteasome non-ATPase regulatory subunit 9	PSMD9	10811.1	0.659852	2.12344	2.02105	2.4999	2.22124	2.95974
P62333	14	7999.84	39204.5	32980.2	30963.6	24328.5	45650.1	26S proteasome regulatory subunit 10B	PSMC6	21769.5	1.18501	4.88534	3.60378	5.80735	4.58663	6.76214
P62191	8	12072.1	50989.7	45862.1	36699.4	39708.1	58896.6	26S proteasome regulatory subunit 4	PSMC1	32547.4	1.78823	6.79353	5.88195	7.55309	5.43627	8.72434
P17980	16	20654.1	69799.7	65454.2	62513.2	62937.9	85141.7	26S proteasome regulatory subunit 6A	PSMC3	49682.1	3.05949	9.69571	9.32297	10.3394	9.26006	12.612
P43686	6	6203.6	26831.3	22518.1	23999.6	19221.4	32710.1	26S proteasome regulatory subunit 6B	PSMC4	15981.1	0.918937	3.3356	2.84727	3.97451	3.55506	4.84533
P35998	12	9296.37	56011	44243.4	40722.3	33459.3	60770.9	26S proteasome regulatory subunit 7	PSMC2	28999.7	1.37707	6.55376	4.95631	8.29689	6.03218	9.00197
P62195	4	4007.88	14524.2	12991.9	10899.9	10346.7	16987.1	26S proteasome regulatory subunit 8	PSMC5	9115.5	0.593686	1.92449	1.53265	2.15146	1.6146	2.51629
Q13442	8	21581.7	67861.1	54650.4	47025	67670.1	83676.2	28 kDa heat- and acid-stable phosphoprotein	PDAP1	47967.4	3.19689	8.09535	10.0239	10.0522	6.9658	12.3949
P82912	4	2267.33	8274.36	8267.89	8128.49	8152.25	10223.5	28S ribosomal protein S11, mitochondrial	MRPS11	6229.16	0.335859	1.22472	1.20759	1.22568	1.20407	1.5144
O15235	3	3318.08	11412.1	12849.3	12050.4	10789.9	14819.9	28S ribosomal protein S12, mitochondrial	MRPS12	8985.77	0.491506	1.90337	1.5983	1.69047	1.78502	2.19526
O60783	3	1790.86	5391.48	5927.17	6373.87	4988.75	7286.51	28S ribosomal protein S14, mitochondrial	MRPS14	4235.59	0.265279	0.87799	0.738981	0.798638	0.94416	1.07935
P82914	1	1399.57	5902.54	5966.42	5715.8	3495.99	7372.75	28S ribosomal protein S15, mitochondrial	MRPS15	3620.66	0.207318	0.883803	0.51786	0.874341	0.846679	1.09212
Q9Y676	1	398.763	1363.7	1460.34	1315.73	1206.99	1561.37	28S ribosomal protein S18b, mitochondrial	MRPS18B	1022.03	0.0590686	0.216319	0.178791	0.202005	0.194898	0.231284
Q9Y399	8	9326.36	37637.6	41921.9	33266.8	23809.3	46129.3	28S ribosomal protein S2, mitochondrial	MRPS2	25019.2	1.38151	6.20987	3.52687	5.57524	4.9278	6.83312
P82650	8	14705.8	51045.6	49991	56195.2	42778.6	63644.2	28S ribosomal protein S22, mitochondrial	MRPS22	35825.1	2.17836	7.40515	6.33678	7.56137	8.32417	9.42759
Q9Y3D9	1	893.479	4583.78	5040.62	4330.51	2399.88	5439.12	28S ribosomal protein S23, mitochondrial	MRPS23	2777.99	0.132351	0.746665	0.355493	0.678994	0.641477	0.805695
Q96EL2	1	1613.96	9571.88	9626.07	9663.9	5604.34	12651.9	28S ribosomal protein S24, mitochondrial	MRPS24	5614.79	0.239076	1.42591	0.830168	1.41788	1.43151	1.87413
P82663	3	2663.53	11778.2	10798.8	11347.3	7977.47	14680.3	28S ribosomal protein S25, mitochondrial	MRPS25	7146.59	0.394548	1.59962	1.1817	1.7447	1.68087	2.17459
Q9BYN8	5	6750.64	27813.4	26748.9	25078.2	19397.8	32390.6	28S ribosomal protein S26, mitochondrial	MRPS26	17632.5	0.999969	3.96231	2.87339	4.11999	3.71483	4.79801
Q9Y2Q9	2	4563.82	17051.9	18486.2	17272.7	11513.9	19367.9	28S ribosomal protein S28, mitochondrial	MRPS28	11521.3	0.676037	2.73835	1.70555	2.5259	2.5586	2.86896
P51398	1	1512.48	4658.77	5079.09	6103.75	4853.3	5911.16	28S ribosomal protein S29, mitochondrial	DAP3	3814.96	0.224043	0.752364	0.718918	0.690102	0.904147	0.875619
Q92665	7	10294.5	42319.3	41358	45993.1	33103.4	55542.7	28S ribosomal protein S31, mitochondrial	MRPS31	28252	1.52492	6.12634	4.9036	6.26875	6.81294	8.22752
Q9Y291	2	2444.39	14489.9	12465.7	12757.4	7042.09	18761.3	28S ribosomal protein S33, mitochondrial	MRPS33	7317.39	0.362086	1.84654	1.04314	2.14638	1.88975	2.7791
P82930	8	8834.42	29716.5	32267.2	35821.8	32716.9	40176.3	28S ribosomal protein S34, mitochondrial	MRPS34	24606.2	1.30864	4.77973	4.84634	4.40189	5.30627	5.95131
P82673	4	4328.56	12810.9	15210.9	16977.4	15367	18575.2	28S ribosomal protein S35, mitochondrial	MRPS35	11635.5	0.641188	2.25319	2.27631	1.89767	2.51486	2.75153
P82909	4	7834.5	24904.8	24182.3	27231.2	22853.1	29479.4	28S ribosomal protein S36, mitochondrial	MRPS36	18290	1.16052	3.58212	3.38523	3.68913	4.03375	4.36677
P82675	2	4766.86	13051	15000.1	17336	15540.3	17729.4	28S ribosomal protein S5, mitochondrial	MRPS5	11769.1	0.706113	2.22196	2.30198	1.93323	2.56797	2.62626
P82933	4	9699.66	38171.9	41055.9	44147.8	32371.9	51767.1	28S ribosomal protein S9, mitochondrial	MRPS9	27709.1	1.43681	6.0816	4.79524	5.65439	6.5396	7.66824
O75600	1	2210.85	7699.3	9526	6278.87	5909.53	9644.68	2-amino-3-ketobutyrate coenzyme A ligase, mitochondrial	GCAT	5882.13	0.327492	1.41108	0.875376	1.14049	0.930086	1.42866
O43598	5	2543.74	14537.8	11520.9	7460.28	7656.04	19492.2	2'-deoxynucleoside 5'-phosphate N-hydrolase 1	DNPH1	7240.22	0.376803	1.70659	1.13409	2.15348	1.10509	2.88737
Q9UJ83	5	3106.93	13813.1	12469.3	11792	10388.1	16116.9	2-hydroxyacyl-CoA lyase 1	HACL1	8654.79	0.460229	1.84708	1.53879	2.04613	1.74674	2.38739
A1L0T0	4	795.84	8642.31	7634.73	6945.6	4403.7	10735.8	2-hydroxyacyl-CoA lyase 2	ILVBL	4278.09	0.117887	1.13093	0.652318	1.28018	1.02885	1.59028
P52758	2	3857.32	15079.5	12676.4	14171.8	11302.1	19264.8	2-iminobutanoate/2-iminopropanoate deaminase	RIDA	9278.6	0.571383	1.87776	1.67417	2.23372	2.09926	2.85369
Q02218	6	8561.53	30977.9	30553.8	34311.2	24989.8	41818.6	2-oxoglutarate dehydrogenase, mitochondrial	OGDH	21368.4	1.26822	4.52592	3.70173	4.58874	5.08251	6.19457
P12694	10	10659.3	41232.6	50961	40680.5	31346.7	51510	2-oxoisovalerate dehydrogenase subunit alpha, mitochondrial	BCKDHA	30989	1.57895	7.54884	4.64337	6.10778	6.02598	7.63015
Q9H6S0	4	4365.98	18203.2	16758.1	16501.3	12986.2	20877.2	3'-5' RNA helicase YTHDC2	YTHDC2	11370.1	0.646731	2.48237	1.92364	2.69643	2.44433	3.09254
Q9BYD6	1	1205.47	3798.28	3786.4	4833.98	4233.25	5013.7	39S ribosomal protein L1, mitochondrial	MRPL1	3075.04	0.178566	0.560878	0.62707	0.562637	0.716055	0.742678
Q9Y3B7	2	4079.88	14839.1	14328.3	13324	10447.8	16703.3	39S ribosomal protein L11, mitochondrial	MRPL11	9618.67	0.604351	2.12245	1.54763	2.1981	1.97368	2.47425
Q9BYD1	8	4636.85	14390.8	14752.7	14901.8	12232	19143.8	39S ribosomal protein L13, mitochondrial	MRPL13	10540.5	0.686856	2.18532	1.81192	2.1317	2.2074	2.83577
Q6P1L8	1	794.298	1820.31	2399.49	1974.74	2465	2162.51	39S ribosomal protein L14, mitochondrial	MRPL14	1886.26	0.117659	0.355435	0.36514	0.269642	0.292518	0.320332
Q9P015	3	3696.87	14895	15585.8	13000	9533.4	13163.6	39S ribosomal protein L15, mitochondrial	MRPL15	9605.34	0.547616	2.30871	1.41218	2.20639	1.92569	1.94992
Q9NX20	3	3154.11	14789.3	15234.8	9322.2	10470.3	16572.6	39S ribosomal protein L16, mitochondrial	MRPL16	9619.75	0.467217	2.25673	1.55096	2.19074	1.38089	2.45489
Q9NRX2	3	4684.4	17398.2	16554.6	15469.1	10942.8	20463.5	39S ribosomal protein L17, mitochondrial	MRPL17	10727.3	0.693898	2.45222	1.62096	2.57719	2.29143	3.03125
Q9H0U6	1	1958.02	6179.96	6743.78	8358.9	6103.48	8805.86	39S ribosomal protein L18, mitochondrial	MRPL18	4935.09	0.290041	0.998953	0.904106	0.915435	1.2382	1.30441
P49406	9	12245.4	51150.6	54391.6	49756.4	34547.3	64261.7	39S ribosomal protein L19, mitochondrial	MRPL19	33728.1	1.81391	8.05701	5.11748	7.57692	7.37039	9.51907
Q5T653	5	11914.1	42652.5	40538.7	46099	32549.6	49110.8	39S ribosomal protein L2, mitochondrial	MRPL2	28334.1	1.76484	6.00498	4.82156	6.3181	6.82863	7.27477
Q7Z2W9	3	8375.92	29157.4	24752.2	30604	23404.4	37679.1	39S ribosomal protein L21, mitochondrial	MRPL21	18844.2	1.24072	3.66653	3.46688	4.31908	4.53336	5.5814
Q9NWU5	4	3504.07	13394.3	14013.5	11874.9	11113.6	16062.5	39S ribosomal protein L22, mitochondrial	MRPL22	9543.73	0.519057	2.07582	1.64625	1.9841	1.75902	2.37934
Q16540	5	2043.36	8685.45	8902.4	7676.33	6110.49	10435.6	39S ribosomal protein L23, mitochondrial	MRPL23	5685.42	0.302682	1.31871	0.905145	1.28657	1.13709	1.54582
Q96A35	6	6174.6	21720.6	23456.1	20872.1	21478.3	28555.2	39S ribosomal protein L24, mitochondrial	MRPL24	17036.3	0.914641	3.47454	3.18157	3.21747	3.09178	4.22988
Q13084	2	559.642	2808.29	2750.72	2248.13	2338.26	3006.53	39S ribosomal protein L28, mitochondrial	MRPL28	1882.88	0.0828996	0.407463	0.346366	0.415992	0.333014	0.445357
P09001	2	1231.7	5251.44	5439.59	5208.92	3836.31	6699.94	39S ribosomal protein L3, mitochondrial	MRPL3	3502.53	0.182451	0.805764	0.568272	0.777894	0.771596	0.99246
O75394	1	1038.08	4093.64	3839.51	3072.23	3288.16	5112.8	39S ribosomal protein L33, mitochondrial	MRPL33	2721.92	0.153771	0.568745	0.487075	0.60639	0.455088	0.757357
Q9BZE1	3	4535.29	16723.5	18546.2	14266.7	13614.3	20255.7	39S ribosomal protein L37, mitochondrial	MRPL37	12231.9	0.671811	2.74724	2.01668	2.47725	2.11332	3.00048
Q96DV4	9	15281.1	59858.1	51105.1	60891.1	45782.6	73810	39S ribosomal protein L38, mitochondrial	MRPL38	37389.6	2.26359	7.57018	6.78176	8.86676	9.01977	10.9334
Q9NYK5	4	3546.25	14366.9	15346.5	16391.7	12129.1	19767.9	39S ribosomal protein L39, mitochondrial	MRPL39	10340.6	0.525305	2.27327	1.79668	2.12816	2.42809	2.92821
Q9BYD3	4	1125.68	4978.85	4946.46	6062.74	2899.63	6898.2	39S ribosomal protein L4, mitochondrial	MRPL4	2990.59	0.166746	0.732718	0.429521	0.737515	0.898071	1.02183
Q9NQ50	5	6095.21	18544.9	18711.3	17724.9	18943.5	23711	39S ribosomal protein L40, mitochondrial	MRPL40	14583.3	0.902882	2.77169	2.8061	2.74704	2.62558	3.5123
Q8IXM3	2	2877.56	11716.9	11265.5	11994.9	7303.16	15553.4	39S ribosomal protein L41, mitochondrial	MRPL41	7148.73	0.426252	1.66875	1.08181	1.73562	1.77681	2.30391
Q9BRJ2	4	2389.03	6961.35	8744.27	8552.59	8770.69	10040	39S ribosomal protein L45, mitochondrial	MRPL45	6634.66	0.353886	1.29529	1.2992	1.03118	1.26689	1.48723
Q9H2W6	1	274.379	3865.03	3396.78	3182.21	1236.81	5032.25	39S ribosomal protein L46, mitochondrial	MRPL46	1635.99	0.0406436	0.503164	0.183209	0.572526	0.471379	0.745425
Q9HD33	1	2171.95	6581.54	7211.69	7049.61	5426.02	8626.89	39S ribosomal protein L47, mitochondrial	MRPL47	4936.55	0.32173	1.06827	0.803754	0.974921	1.04426	1.2779
Q96GC5	2	2024.33	9526.27	9820.02	9986.21	6354.52	12851.8	39S ribosomal protein L48, mitochondrial	MRPL48	6066.29	0.299863	1.45464	0.941293	1.41112	1.47925	1.90373
Q13405	4	2960.93	13529.1	12092.2	13025.7	9637.62	17147	39S ribosomal protein L49, mitochondrial	MRPL49	8230.24	0.438601	1.79121	1.42762	2.00406	1.92949	2.53997
Q8N5N7	2	949.118	5356.07	4246.83	4937.31	3505.56	6415.78	39S ribosomal protein L50, mitochondrial	MRPL50	2900.5	0.140593	0.629081	0.519277	0.793392	0.731361	0.950367
Q86TS9	3	1623.72	6584	5503.67	8232.09	5127.9	8288.71	39S ribosomal protein L52, mitochondrial	MRPL52	4085.09	0.240521	0.815256	0.759593	0.975285	1.21942	1.2278
Q96EL3	4	4726.46	20515.7	20029.3	19170.4	13582.5	25936.5	39S ribosomal protein L53, mitochondrial	MRPL53	12779.4	0.700129	2.96694	2.01197	3.03899	2.8397	3.84196
Q6P161	2	3438.42	12885.1	13935.2	10587.3	8765.81	16022.9	39S ribosomal protein L54, mitochondrial	MRPL54	8713.14	0.509332	2.06422	1.29848	1.90867	1.5683	2.37347
Q7Z7F7	9	6033.57	28805.7	28109.1	26151.4	18488.1	37485.4	39S ribosomal protein L55, mitochondrial	MRPL55	17543.6	0.893751	4.16379	2.73863	4.26698	3.8738	5.5527
Q9NVS2	2	2349.75	11078.5	10038.4	10335.2	6680.13	13472.3	39S ribosomal protein S18a, mitochondrial	MRPS18A	6356.08	0.348067	1.48698	0.989525	1.64105	1.53096	1.99565
Q99714	21	11380.6	62323.1	57176.9	61556.7	34708.5	83561.7	3-hydroxyacyl-CoA dehydrogenase type-2	HSD17B10	34422	1.68581	8.46959	5.14135	9.23189	9.11837	12.378
Q9BUT1	2	2100.66	11596.8	10956.1	8644.2	7469.12	14717	3-hydroxybutyrate dehydrogenase type 2	BDH2	6841.96	0.31117	1.62292	1.1064	1.71783	1.28046	2.18003
P31937	5	3538.96	18594.4	14974.1	18466.7	10238.3	23476.4	3-hydroxyisobutyrate dehydrogenase, mitochondrial	HIBADH	9583.77	0.524224	2.2181	1.5166	2.75438	2.73546	3.47756
Q6NVY1	1	445.774	2288.46	2334.97	2456.99	1179.38	3322.67	3-hydroxyisobutyryl-CoA hydrolase, mitochondrial	HIBCH	1320.04	0.0660324	0.345878	0.174702	0.338989	0.363954	0.492185
P42765	5	4789.22	22169.9	20247.6	19022.6	13958.7	27764.2	3-ketoacyl-CoA thiolase, mitochondrial	ACAA2	12998.5	0.709425	2.99927	2.06769	3.28402	2.81782	4.1127
P09110	1	853.721	3103.37	3330.57	2985.62	2126.15	3944.52	3-ketoacyl-CoA thiolase, peroxisomal	ACAA1	2103.48	0.126461	0.493356	0.314946	0.459701	0.442259	0.5843
P25325	5	9594.98	14200.8	31926.7	17865.7	29273.6	14461.3	3-mercaptopyruvate sulfurtransferase	MPST	23598.4	1.4213	4.72929	4.33628	2.10355	2.64644	2.14215
Q8N4T8	1	954.949	2967.73	3066.91	3605.02	2901.95	3873.59	3-oxoacyl-[acyl-carrier-protein] reductase	CBR4	2307.94	0.141456	0.4543	0.429865	0.439609	0.534011	0.573793
Q9NWU1	2	1	1408.84	1386.68	1655.66	659.299	2210.54	3-oxoacyl-[acyl-carrier-protein] synthase, mitochondrial	OXSM	682.328	0.00014813	0.205409	0.0976617	0.20869	0.245252	0.327447
P46783	4	43772.2	111717	137531	95900.6	129496	146732	40S ribosomal protein S10	RPS10	103600	6.48397	20.3724	19.1822	16.5486	14.2057	21.7354
P62280	15	48214.5	177125	186852	127346	159915	225071	40S ribosomal protein S11	RPS11	131660	7.14199	27.6784	23.6881	26.2375	18.8637	33.3397
P25398	5	18927.1	58044.1	68662.5	44631.4	63869.2	77079.9	40S ribosomal protein S12	RPS12	50486.3	2.80366	10.171	9.46092	8.59805	6.61124	11.4178
P62277	4	32791.7	118915	115439	78294.9	85135.3	149518	40S ribosomal protein S13	RPS13	77788.8	4.85742	17.1	12.6111	17.6149	11.5978	22.148
P62263	15	46880.6	155077	170172	110890	148739	187546	40S ribosomal protein S14	RPS14	121931	6.9444	25.2075	22.0327	22.9715	16.4261	27.7811
P62841	3	3078.59	10770.4	8424.86	5413.68	5744.68	13217.6	40S ribosomal protein S15	RPS15	5749.38	0.456031	1.24797	0.850957	1.59542	0.801926	1.95791
P62244	4	5553.28	29822.7	29249.9	16824	18512.5	35977.8	40S ribosomal protein S15a	RPS15A	17771.9	0.822606	4.33278	2.74224	4.41762	2.49214	5.32937
P62249	17	47088.1	229301	213473	153421	125726	285947	40S ribosomal protein S16	RPS16	128762	6.97514	31.6216	18.6238	33.9662	22.7263	42.3572
P08708	3	1	2052.67	1790.09	1378.7	1579.88	2026.85	40S ribosomal protein S17	RPS17	1123.66	0.00014813	0.265165	0.234027	0.304061	0.204226	0.300237
P62269	6	14779.2	55201.4	46928.5	29233.8	32063.4	64417.1	40S ribosomal protein S18	RPS18	31257	2.18923	6.95151	4.74954	8.17697	4.3304	9.54208
P39019	3	1684.78	7593.3	7096.61	4796.72	4830.86	9643.04	40S ribosomal protein S19	RPS19	4537.41	0.249566	1.05122	0.715593	1.12479	0.710537	1.42842
P15880	8	19454.9	78044	88526.9	69050	65284.1	105609	40S ribosomal protein S2	RPS2	57755.3	2.88185	13.1135	9.67051	11.5606	10.2283	15.6439
P60866	13	34574.5	119996	132970	89369.4	108927	160644	40S ribosomal protein S20	RPS20	92157.2	5.12151	19.6969	16.1353	17.7749	13.2383	23.7962
P63220	8	58206.7	159269	176569	124616	173774	200685	40S ribosomal protein S21	RPS21	136183	8.62213	26.1551	25.741	23.5924	18.4593	29.7274
P62266	7	1838.16	9085.57	8427.3	5902.53	5986.98	9856.7	40S ribosomal protein S23	RPS23	5417.48	0.272286	1.24833	0.886849	1.34584	0.874339	1.46007
P62847	4	7228.27	26500	26012.6	20068	22874.3	36353	40S ribosomal protein S24	RPS24	18705.1	1.07072	3.85324	3.38836	3.92543	2.97266	5.38495
P62851	3	6831.47	32547.7	26957.4	17681.3	16063.7	35486	40S ribosomal protein S25	RPS25	16617.5	1.01194	3.99318	2.37951	4.82129	2.61913	5.25653
P62854	0	2306.72	6915.55	6749.63	5219.44	5473.63	8842	40S ribosomal protein S26	RPS26	4843.32	0.341693	0.99982	0.810807	1.0244	0.773153	1.30976
P42677	1	15458.2	44345.2	52873.9	34296.9	48432.6	54362.2	40S ribosomal protein S27	RPS27	38921.5	2.28981	7.83219	7.1743	6.56884	5.08039	8.05266
P62857	17	41512.3	96839	115127	74128.3	113026	116911	40S ribosomal protein S28	RPS28	89888.5	6.1492	17.0537	16.7426	14.3447	10.9806	17.318
P23396	24	43815.3	166715	171230	120142	136791	210467	40S ribosomal protein S3	RPS3	117279	6.49035	25.3642	20.2628	24.6955	17.7965	31.1764
P62861	2	3150.66	12548.7	12110	8633.01	10771.5	14070.9	40S ribosomal protein S30	FAU	8677.38	0.466707	1.79385	1.59557	1.85883	1.2788	2.08432
P61247	27	55546	180874	175605	117087	158056	212804	40S ribosomal protein S3a	RPS3A	129736	8.22801	26.0123	23.4128	26.7928	17.3441	31.5226
P62701	14	19596.3	79244.4	83475.2	51700.5	57451.7	96549.3	40S ribosomal protein S4, X isoform	RPS4X	53507.8	2.9028	12.3652	8.5103	11.7385	7.65837	14.3018
P46782	4	7816.86	34011.5	32719.3	23060.6	22732.2	41154.4	40S ribosomal protein S5	RPS5	21089.4	1.15791	4.84669	3.36731	5.03811	3.41596	6.09619
P62753	17	58234.2	183497	211905	129242	174857	220353	40S ribosomal protein S6	RPS6	148332	8.62621	31.3894	25.9015	27.1814	19.1445	32.6409
P62081	10	19107.8	56569.7	69299.6	45545.1	64619.7	76867.7	40S ribosomal protein S7	RPS7	51009	2.83043	10.2653	9.57209	8.37965	6.74658	11.3864
P62241	18	33748.9	121401	134901	90277	99844.9	149025	40S ribosomal protein S8	RPS8	89498.3	4.99921	19.9828	14.79	17.9832	13.3727	22.075
P46781	11	19357	83219.2	87096.7	63539.1	66216	106557	40S ribosomal protein S9	RPS9	57556.6	2.86735	12.9016	9.80855	12.3272	9.41202	15.7843
P08865	21	28847.1	134459	125047	77908.2	78737.5	158737	40S ribosomal protein SA	RPSA	77543.9	4.27311	18.5232	11.6634	19.9173	11.5405	23.5137
Q9BRK5	6	2709.33	10843.8	11935.7	11270.2	9901.44	14046.1	45 kDa calcium-binding protein	SDF4	8182.15	0.401332	1.76803	1.4667	1.60628	1.66945	2.08065
P08195	10	9625.91	39390.4	37356.7	36975.4	30347.6	47464	4F2 cell-surface antigen heavy chain	SLC3A2	25776.7	1.42588	5.53363	4.49538	5.83489	5.47715	7.03083
P49189	8	12266.7	48730.8	44845.5	46038.9	37372.5	67557.3	4-trimethylaminobutyraldehyde dehydrogenase	ALDH9A1	31494.9	1.81706	6.64295	5.53597	7.21848	6.81973	10.0072
Q8TCD5	2	833.486	5613.52	3781.26	2695.81	2216.04	7144.15	5'(3')-deoxyribonucleotidase, cytosolic type	NT5C	2276.93	0.123464	0.560117	0.328261	0.831528	0.39933	1.05826
Q8IV08	4	6010.8	16787.3	23120.1	19603.7	19810.7	25299.6	5'-3' exonuclease PLD3	PLD3	16313.9	0.890378	3.42477	2.93455	2.4867	2.90388	3.74762
Q9H0D6	11	12552.4	32031.9	41754.8	21773.8	38979.5	32650.8	5'-3' exoribonuclease 2	XRN2	31095.6	1.85939	6.18512	5.77402	4.74488	3.22534	4.83654
Q00013	3	2457.33	6568.03	8935.41	6593.91	7225.05	7097.54	55 kDa erythrocyte membrane protein	MPP1	6205.93	0.364003	1.3236	1.07024	0.97292	0.976753	1.05136
Q13131	2	2525.38	7222.91	7972.75	7623.87	6999.93	9129.59	5'-AMP-activated protein kinase catalytic subunit alpha-1	PRKAA1	5832.69	0.374083	1.181	1.0369	1.06993	1.12932	1.35236
P54646	1	1	350.735	291.225	362.644	246.115	511.528	5'-AMP-activated protein kinase catalytic subunit alpha-2	PRKAA2	179.447	0.00014813	0.0431391	0.0364569	0.0519542	0.0537184	0.0757724
Q99807	1	1664.28	5103.68	6248.53	4982.05	5007.02	7166.39	5-demethoxyubiquinone hydroxylase, mitochondrial	COQ7	4306.61	0.246529	0.925593	0.741689	0.756007	0.737989	1.06156
Q7Z4H3	4	2637.76	5759.83	7229.61	5206.37	8447.27	7369.99	5'-deoxynucleotidase HDDC2	HDDC2	6104.88	0.39073	1.07092	1.25129	0.853201	0.771218	1.09171
Q5TFE4	1	1734.69	6551.79	5740.92	4842.15	4978.28	8506.55	5'-nucleotidase domain-containing protein 1	NT5DC1	4151.3	0.256959	0.850401	0.737431	0.970515	0.717266	1.26007
Q9H857	4	2252.21	10936.4	11421.9	9159.08	7996.72	12743.2	5'-nucleotidase domain-containing protein 2	NT5DC2	7223.61	0.333618	1.69192	1.18455	1.62001	1.35673	1.88764
Q86UY8	2	4373.88	17636.5	18571.7	18055.6	14213.4	24610.5	5'-nucleotidase domain-containing protein 3	NT5DC3	12386.3	0.647901	2.75101	2.10542	2.61248	2.67457	3.64554
P10809	68	166482	874128	749040	931064	533441	1.16182e+06	60 kDa heat shock protein, mitochondrial	HSPD1	482988	24.6609	110.955	79.0184	129.484	137.918	172.099
P10155	3	2081.56	11263.2	10095	7699.55	6210.13	15422.4	60 kDa SS-A/Ro ribonucleoprotein	RO60	6128.88	0.30834	1.49536	0.919904	1.66842	1.14053	2.28451
P05388	2	19379.6	90781.7	86352.9	59582.7	58691.9	112227	60S acidic ribosomal protein P0	RPLP0	54808.1	2.87069	12.7914	8.69402	13.4475	8.82596	16.6242
P05386	1	205.289	1884.27	1162.96	869.549	656.24	1887.25	60S acidic ribosomal protein P1	RPLP1	674.831	0.0304094	0.172269	0.0972086	0.279116	0.128806	0.279557
Q96D46	4	5604.76	15035.9	18658.8	14365.3	17593.2	17776.8	60S ribosomal export protein NMD3	NMD3	13952.2	0.830231	2.76392	2.60607	2.22726	2.12793	2.63327
P27635	16	32427.4	101463	111600	83292.5	95182.8	124921	60S ribosomal protein L10	RPL10	79736.6	4.80346	16.5312	14.0994	15.0296	12.3381	18.5044
P62906	16	22656.8	96131.2	81668	65570.9	61399	110869	60S ribosomal protein L10a	RPL10A	55241.2	3.35614	12.0974	9.09501	14.2399	9.713	16.423
Q96L21	1	1	1	275.394	259.04	215.378	340.918	60S ribosomal protein L10-like	RPL10L	163.924	0.00014813	0.040794	0.0319039	0.00014813	0.0383714	0.0505
P62913	3	10664.7	35404.1	33368.1	26911.4	37606.4	41102.5	60S ribosomal protein L11	RPL11	27213.1	1.57975	4.9428	5.57063	5.24439	3.98637	6.0885
P30050	9	11925.4	48330.9	45235.8	35860.7	36285.4	59324.4	60S ribosomal protein L12	RPL12	31148.9	1.7665	6.70076	5.37494	7.15924	5.31203	8.7877
P26373	23	76107.2	294100	292571	195319	255703	362907	60S ribosomal protein L13	RPL13	208127	11.2737	43.3384	37.8772	43.5649	28.9325	53.7573
P40429	5	19889.6	62760.6	65807.4	52004.3	66632.2	74636.2	60S ribosomal protein L13a	RPL13A	50776.4	2.94624	9.74802	9.8702	9.29671	7.70339	11.0558
P50914	8	18370.6	56024.1	53281.7	51002.8	66004.7	64811.6	60S ribosomal protein L14	RPL14	45885.7	2.72123	7.8926	9.77725	8.29883	7.55503	9.60053
P61313	6	17796.4	56417	63226.2	44940.7	52274.4	66976.7	60S ribosomal protein L15	RPL15	44432.3	2.63617	9.36567	7.74339	8.35703	6.65704	9.92123
P18621	8	13994	38617.1	42385.5	31365.4	45717.9	50584.2	60S ribosomal protein L17	RPL17	34032.5	2.07293	6.27855	6.77218	5.72033	4.64615	7.49301
Q07020	9	7877.01	43919.7	44839	33692.1	27999.8	51575	60S ribosomal protein L18	RPL18	26905.3	1.16682	6.64198	4.1476	6.50581	4.9908	7.63979
Q02543	20	44104.7	151146	167536	123154	131789	184566	60S ribosomal protein L18a	RPL18A	114477	6.53322	24.8171	19.5218	22.3892	18.2428	27.3397
P84098	9	15703.7	60747.4	61801.2	36799.5	45337.1	74302.1	60S ribosomal protein L19	RPL19	40947.3	2.32618	9.15458	6.71577	8.9985	5.45109	11.0063
P46778	13	33520.1	118954	116849	82458.3	97853.9	144340	60S ribosomal protein L21	RPL21	82741	4.96532	17.3088	14.4951	17.6206	12.2145	21.381
P35268	22	23437.9	84040.8	86717.4	68977.6	74176.7	110637	60S ribosomal protein L22	RPL22	61444	3.47184	12.8454	10.9878	12.4489	10.2176	16.3886
Q6P5R6	3	1	2031.1	2050.07	929.354	931.442	1973.9	60S ribosomal protein L22-like 1	RPL22L1	994.171	0.00014813	0.303676	0.137974	0.300865	0.137665	0.292393
P62829	7	12822.8	49413.2	50584.3	33892.6	35977.1	57697.8	60S ribosomal protein L23	RPL23	33128.1	1.89944	7.49303	5.32928	7.31956	5.0205	8.54675
P62750	6	7293.19	22809.1	18958.7	16296.2	21654.6	24583.4	60S ribosomal protein L23a	RPL23A	15968.8	1.08034	2.80835	3.20769	3.37871	2.41395	3.64152
P83731	19	35043	161138	169379	103131	122091	195874	60S ribosomal protein L24	RPL24	108838	5.19091	25.09	18.0853	23.8693	15.2768	29.0147
P61254	0	81166.8	246365	263078	174683	237951	297036	60S ribosomal protein L26	RPL26	194065	12.0232	38.9696	35.2477	36.494	25.8758	43.9998
P61353	15	19454.9	82838.3	76407.9	54701.4	50282.8	96481.4	60S ribosomal protein L27	RPL27	48715.2	2.88185	11.3183	7.44837	12.2708	8.10289	14.2918
P46776	3	2717.03	15386.2	13264.8	9357.26	8887.08	17904.6	60S ribosomal protein L27a	RPL27A	8289.66	0.402473	1.96492	1.31644	2.27915	1.38609	2.6522
P46779	9	52074.7	178855	190518	116681	134679	218748	60S ribosomal protein L28	RPL28	125757	7.7138	28.2213	19.9499	26.4937	17.2839	32.403
P47914	1	1092.38	2521.6	2839.26	1379.79	3141.18	2435.1	60S ribosomal protein L29	RPL29	2357.6	0.161814	0.420578	0.465302	0.373524	0.204387	0.36071
P39023	28	52973.7	197037	204032	145754	169093	234968	60S ribosomal protein L3	RPL3	142033	7.84698	30.2232	25.0477	29.187	21.5905	34.8058
P62888	6	7822.35	23465.5	22337.4	19572.7	26135.3	27330.5	60S ribosomal protein L30	RPL30	18765	1.15872	3.30883	3.87141	3.47593	2.89929	4.04845
P62899	6	5931.83	23717.3	22113.8	17606.3	20284.7	29107.6	60S ribosomal protein L31	RPL31	16110.1	0.878679	3.27571	3.00476	3.51324	2.60801	4.3117
P49207	5	15278.1	59586.9	60061.7	52713.6	51603	73372.4	60S ribosomal protein L34	RPL34	42314.3	2.26313	8.89692	7.64393	8.82658	7.80845	10.8686
P42766	4	5210.95	48988.7	38016.4	24477.3	21259.5	59320.4	60S ribosomal protein L35	RPL35	21495.6	0.771897	5.63136	3.14917	7.25667	3.62581	8.78711
P18077	8	21480.8	87489	82323.6	52776.4	54923.5	94436.4	60S ribosomal protein L35a	RPL35A	52909.3	3.18194	12.1946	8.1358	12.9597	7.81776	13.9888
Q9Y3U8	2	3772.11	16338.2	13694.3	9373.27	10506	18348.8	60S ribosomal protein L36	RPL36	9324.12	0.558761	2.02852	1.55625	2.42016	1.38846	2.71801
Q969Q0	4	26380.5	72941.4	84426.7	55798.6	86609.5	89601.1	60S ribosomal protein L36a-like	RPL36AL	65805.6	3.90773	12.5061	12.8294	10.8048	8.26542	13.2726
P61927	1	3238.77	9999.03	8854.48	5573.5	8580.91	11261.9	60S ribosomal protein L37	RPL37	6891.38	0.479757	1.31161	1.27109	1.48115	0.825601	1.66821
P63173	2	3616.25	13772.9	15495	11064	11257.2	17000.8	60S ribosomal protein L38	RPL38	10122.8	0.535674	2.29526	1.66752	2.04018	1.6389	2.51833
P62891	0	1275.13	6531.02	5716.99	4033.82	3657.04	7498.11	60S ribosomal protein L39	RPL39	3549.72	0.188885	0.846855	0.541716	0.967438	0.597528	1.11069
P36578	15	21773.5	95930.4	96384.8	65462.1	67765.3	106119	60S ribosomal protein L4	RPL4	61974.5	3.2253	14.2774	10.0381	14.2101	9.69688	15.7194
P46777	12	25671.2	85787.2	77297	58434.1	74087.6	103264	60S ribosomal protein L5	RPL5	59018.6	3.80266	11.45	10.9746	12.7076	8.65583	15.2964
Q02878	14	64024.9	256624	237318	182080	186234	298670	60S ribosomal protein L6	RPL6	162526	9.48399	35.1539	27.5868	38.0137	26.9714	44.2418
P18124	7	19427.2	59816	61835.6	40606	55156.4	66988.3	60S ribosomal protein L7	RPL7	45473.1	2.87775	9.15969	8.17029	8.86053	6.01495	9.92295
P62424	6	15441.4	50922.2	48531.9	38137.3	48648.1	58205.4	60S ribosomal protein L7a	RPL7A	37540.5	2.28733	7.18902	7.20623	7.54308	5.64926	8.62194
P62917	12	18385.2	77226.5	72528.5	51959.6	53106.9	92888.5	60S ribosomal protein L8	RPL8	48006.8	2.72339	10.7436	7.8667	11.4395	7.69676	13.7595
P32969	9	8633.31	36535.2	37510.1	29820.8	30832.8	46179.9	60S ribosomal protein L9	RPL9	25658.7	1.27885	5.55636	4.56725	5.41194	4.41734	6.84061
P52209	12	13459.6	63761.8	50498.3	44581.7	46453.6	85522.1	6-phosphogluconate dehydrogenase, decarboxylating	PGD	36803.8	1.99376	7.48029	6.88116	9.44502	6.60387	12.6684
O95336	3	3010.53	14304.1	12749.9	9346.16	9299.97	19029.5	6-phosphogluconolactonase	PGLS	8353.47	0.445948	1.88864	1.3776	2.11886	1.38444	2.81883
P36639	1	225.16	947.167	740.731	918.941	675.947	1031.55	7,8-dihydro-8-oxoguanine triphosphatase	NUDT1	547.279	0.0333528	0.109724	0.100128	0.140304	0.136122	0.152804
Q9UBM7	1	861.26	4876.78	4778.89	4079.67	2571.62	5965.42	7-dehydrocholesterol reductase	DHCR7	2737.26	0.127578	0.707896	0.380933	0.722396	0.60432	0.883656
Q7L2J0	1	1585.17	3795.34	4142.22	2703.62	3748.54	4569.31	7SK snRNA methylphosphate capping enzyme	MEPCE	3158.64	0.234811	0.613586	0.55527	0.562203	0.400486	0.67685
Q9NYB9	4	4869.15	14639.1	15415.6	10773.6	12634.7	17328.6	Abl interactor 2	ABI2	10973.2	0.721266	2.28351	1.87158	2.16848	1.59588	2.56688
Q9BWD1	3	3029.04	14943	12170.3	10435.5	9679.73	18287.1	Acetyl-CoA acetyltransferase, cytosolic	ACAT2	8293.04	0.448691	1.80279	1.43386	2.2135	1.54581	2.70886
P24752	5	50110.4	30125.2	191853	45503.8	156413	36562.9	Acetyl-CoA acetyltransferase, mitochondrial	ACAT1	132792	7.42284	28.419	23.1695	4.46244	6.74046	5.41605
Q13085	8	8791.05	27961.3	24767.2	28662.2	25855.2	30004.7	Acetyl-CoA carboxylase 1	ACACA	19804.5	1.30222	3.66875	3.82993	4.1419	4.24572	4.44459
Q9NUB1	2	1239.43	6235.92	4838.83	5079.06	3238.15	7829.78	Acetyl-coenzyme A synthetase 2-like, mitochondrial	ACSS1	3105.47	0.183597	0.716774	0.479666	0.923724	0.75236	1.15982
O43427	1	225.286	1160.03	1438	1123.98	1049.46	1195.24	Acidic fibroblast growth factor intracellular-binding protein	FIBP	904.25	0.0333715	0.213011	0.155456	0.171835	0.166495	0.17705
P39687	6	24579	84879.7	67463.8	54505.6	77130.1	102252	Acidic leucine-rich nuclear phosphoprotein 32 family member A	ANP32A	56390.9	3.64088	9.99339	11.4252	12.5732	8.07389	15.1466
Q92688	1	2130.4	10325.9	8043.42	5041.03	5126.42	13288.7	Acidic leucine-rich nuclear phosphoprotein 32 family member B	ANP32B	5100.08	0.315575	1.19147	0.759374	1.52958	0.746726	1.96845
Q9BTT0	1	283.02	926.38	810.941	582.665	1080.65	1053.26	Acidic leucine-rich nuclear phosphoprotein 32 family member E	ANP32E	724.869	0.0419237	0.120124	0.160076	0.137224	0.08631	0.156019
Q99798	23	28602.4	109628	109349	107838	86699.5	141421	Aconitate hydratase, mitochondrial	ACO2	74883.5	4.23686	16.1978	12.8428	16.2392	15.9739	20.9487
P62736	0	1867.96	12327.9	9176.19	7541.43	8257.37	13266.7	Actin, aortic smooth muscle	ACTA2	6433.84	0.2767	1.35927	1.22316	1.82612	1.11711	1.96519
P60709	0	681621	2.0104e+06	2.28587e+06	1.95345e+06	2.10514e+06	2.29246e+06	Actin, cytoplasmic 1	ACTB	1.69088e+06	100.968	338.604	311.834	297.8	289.365	339.581
O96019	5	5666.65	23028.9	21959.7	17833.5	17633.5	26567.4	Actin-like protein 6A	ACTL6A	15086.6	0.839398	3.25289	2.61205	3.41126	2.64168	3.93542
P61160	7	4738.32	18887.8	19345.1	13455.3	14216.3	23802.5	Actin-related protein 2	ACTR2	12766.6	0.701886	2.86559	2.10585	2.79785	1.99313	3.52586
Q92747	2	2351.36	9000.97	7858.77	6127.29	6563.13	10962.1	Actin-related protein 2/3 complex subunit 1A	ARPC1A	5591.09	0.348306	1.16412	0.972194	1.33331	0.907633	1.62382
O15143	1	1444.34	5256.68	5499.45	4055.93	4188.43	6925.49	Actin-related protein 2/3 complex subunit 1B	ARPC1B	3710.74	0.21395	0.814632	0.62043	0.778671	0.600803	1.02587
O15144	3	3930.95	15493.1	13769.9	9841.7	11172.4	18336.7	Actin-related protein 2/3 complex subunit 2	ARPC2	9624.43	0.58229	2.03974	1.65496	2.29499	1.45785	2.71621
O15145	2	1822.87	12169.7	8806.28	6993.55	4830.44	13267.6	Actin-related protein 2/3 complex subunit 3	ARPC3	5153.2	0.270021	1.30447	0.715531	1.80269	1.03595	1.96533
P59998	11	13254.2	49679.8	47541.4	36635.2	43062.3	64710.8	Actin-related protein 2/3 complex subunit 4	ARPC4	34619.3	1.96335	7.04229	6.3788	7.35906	5.42676	9.58559
Q9BPX5	1	1	191.279	1	1	1	169.298	Actin-related protein 2/3 complex subunit 5-like protein	ARPC5L	1	0.00014813	0.00014813	0.00014813	0.0283341	0.00014813	0.0250781
P61158	4	9692.99	34566.8	32647.8	24690.6	30115.3	45651.6	Actin-related protein 3	ACTR3	24152	1.43582	4.83611	4.46097	5.12036	3.6574	6.76235
P53999	13	16174.8	77798.6	52778.6	67754.7	48494.4	100385	Activated RNA polymerase II transcriptional coactivator p15	SUB1	39149.3	2.39596	7.81808	7.18345	11.5243	10.0365	14.8701
Q8N3C0	3	3880.08	13031.5	14186.2	12737.2	10974.9	15657.6	Activating signal cointegrator 1 complex subunit 3	ASCC3	9680.42	0.574754	2.1014	1.62571	1.93035	1.88675	2.31936
O95433	5	5779.46	33831.1	25642.9	18206.8	20564.3	42386.5	Activator of 90 kDa heat shock protein ATPase homolog 1	AHSA1	17328.9	0.856109	3.79847	3.04619	5.01138	2.69696	6.2787
Q9ULW3	1	1301.02	2214.63	3873.23	1445.63	3717.5	1804.69	Activator of basal transcription 1	ABT1	2963.92	0.192719	0.573741	0.550672	0.328053	0.214141	0.267327
Q86WX3	1	1101.37	4028.81	4741.81	3579.91	4845.83	4896.57	Active regulator of SIRT1	RPS19BP1	3563	0.163145	0.702402	0.717811	0.596787	0.530291	0.725327
Q9H2P0	1	952.551	2819.48	3926.31	2236.46	2838.21	3279.31	Activity-dependent neuroprotector homeobox protein	ADNP	2572.36	0.141101	0.581603	0.420423	0.417648	0.331287	0.485763
P13798	4	2878.76	13314.3	10755.8	9374.2	10156.7	16544.9	Acylamino-acid-releasing enzyme	APEH	7930.45	0.426429	1.59326	1.50452	1.97224	1.3886	2.45078
O60427	1	1197.58	2538.33	4892.28	2790.19	3994.11	2611.96	Acyl-CoA (8-3)-desaturase	FADS1	3361.32	0.177397	0.724691	0.591646	0.376003	0.41331	0.386908
Q709F0	3	2858.42	13729	13748.1	11157.1	8612.93	15851.5	Acyl-CoA dehydrogenase family member 11	ACAD11	8406.48	0.423417	2.0365	1.27583	2.03368	1.6527	2.34807
Q9H6R3	2	3140.14	12926.7	13329.5	10758.2	8913.01	17395.8	Acyl-CoA synthetase short-chain family member 3, mitochondrial	ACSS3	8460.87	0.465148	1.97449	1.32028	1.91483	1.59361	2.57683
P07108	1	708.707	5749.75	3338.94	3553.71	2839.81	5652.42	Acyl-CoA-binding protein	DBI	2295.82	0.10498	0.494596	0.42066	0.851708	0.52641	0.83729
Q86TX2	0	24322.3	82461.2	89001.5	83532.2	70689.3	114432	Acyl-coenzyme A thioesterase 1	ACOT1	61337.7	3.60286	13.1838	10.4712	12.2149	12.3736	16.9507
Q9NPJ3	2	1818.41	10620.4	9555.37	9712.39	5743.54	15294.1	Acyl-coenzyme A thioesterase 13	ACOT13	5705.77	0.26936	1.41543	0.850789	1.57319	1.43869	2.26551
Q9Y305	1	708.048	2909.25	3126.76	2937.68	2165.55	3717.42	Acyl-coenzyme A thioesterase 9, mitochondrial	ACOT9	2000.12	0.104883	0.463166	0.320782	0.430947	0.435158	0.55066
Q53H12	7	12364.6	57334.8	52781.9	54322.5	32293.4	76945.3	Acylglycerol kinase, mitochondrial	AGK	32480	1.83156	7.81857	4.78361	8.49298	8.04677	11.3979
P07311	1	808.707	4544.9	3513.22	2529.17	2313.25	5628.24	Acylphosphatase-1	ACYP1	2211.72	0.119793	0.520412	0.34266	0.673234	0.374646	0.833709
O75608	1	2551.77	7411.28	8162.53	8658.96	7947.41	10829.4	Acyl-protein thioesterase 1	LYPLA1	6220.57	0.377993	1.20911	1.17725	1.09783	1.28265	1.60416
Q6P587	1	834.284	3338.34	2930.33	3222.56	2059.01	4137.54	Acylpyruvase FAHD1, mitochondrial	FAHD1	1941.21	0.123582	0.434069	0.305	0.494507	0.477356	0.612892
P46108	3	3272.66	11588.3	10748.1	8517.58	11356.6	15233.1	Adapter molecule crk	CRK	8459.12	0.484778	1.59212	1.68224	1.71657	1.26171	2.25648
Q9NVZ3	2	3242.39	10200.8	10762.2	7146.43	8380.71	12780.6	Adaptin ear-binding coat-associated protein 2	NECAP2	7461.77	0.480294	1.5942	1.24143	1.51104	1.0586	1.89318
P07741	4	5300.76	26660.2	20750.5	17370.7	15414	34838.4	Adenine phosphoribosyltransferase	APRT	13821.8	0.785199	3.07377	2.28328	3.94916	2.57312	5.1606
P00813	1	818.871	3687.56	2764.74	2567.28	2279.87	4116.97	Adenosine deaminase	ADA	1954.49	0.121299	0.40954	0.337716	0.546237	0.380291	0.609845
P23526	13	28368.1	122942	116414	80264.7	91556.2	164849	Adenosylhomocysteinase	AHCY	78779.5	4.20215	17.2444	13.5622	18.2114	11.8896	24.419
O43306	1	680.481	2546.53	2625.9	2687.82	2339.97	3347.81	Adenylate cyclase type 6	ADCY6	1882.12	0.100799	0.388974	0.346619	0.377217	0.398146	0.49591
P54819	14	16626.6	81143.3	68938	66357.2	50460	98650.5	Adenylate kinase 2, mitochondrial	AK2	45341.5	2.46289	10.2118	7.47462	12.0197	9.82946	14.6131
P00568	3	2332.52	10891.4	9418.78	7643.29	5734.25	13436.1	Adenylate kinase isoenzyme 1	AK1	5828.52	0.345515	1.3952	0.849413	1.61334	1.1322	1.99028
Q9Y3D8	1	2398.05	8372.37	9936.77	6683.34	7845.83	6508.14	Adenylate kinase isoenzyme 6	AK6	6726.89	0.355222	1.47193	1.1622	1.2402	0.990001	0.964048
P30566	7	9996.67	45636.5	39323.1	29021.4	30238.4	61475.4	Adenylosuccinate lyase	ADSL	26519.4	1.4808	5.82492	4.4792	6.76012	4.29893	9.10633
P30520	10	17423.2	67118.2	60294.5	42654.4	53575.6	79557.9	Adenylosuccinate synthetase isozyme 2	ADSS2	43764.4	2.58089	8.9314	7.93613	9.94219	6.31838	11.7849
Q01518	2	5549.58	18458.5	17746.7	13525.5	18236	25794.4	Adenylyl cyclase-associated protein 1	CAP1	13844.1	0.822057	2.62881	2.7013	2.73426	2.00353	3.82091
O95490	2	587.762	2125.96	2539.72	1952.86	2192.44	2691.03	Adhesion G protein-coupled receptor L2	ADGRL2	1773.31	0.087065	0.376207	0.324765	0.314918	0.289276	0.398622
Q9HDC9	10	13869.3	49016.1	48250.4	55473.2	45335.6	70067.9	Adipocyte plasma membrane-associated protein	APMAP	35818.5	2.05446	7.14732	6.71555	7.26074	8.21723	10.3791
P05141	11	58688.4	243644	231834	250772	184563	326444	ADP/ATP translocase 2	SLC25A5	158362	8.6935	34.3415	27.3392	36.0909	37.1467	48.356
P12236	1	3613.73	16617.2	17515.6	13885	10568.4	21635.7	ADP/ATP translocase 3	SLC25A6	10565.9	0.535301	2.59457	1.56549	2.4615	2.05678	3.2049
Q9BRR6	2	1198.44	3610.39	3468.53	3285.32	3586.56	4481.18	ADP-dependent glucokinase	ADPGK	2751.18	0.177525	0.513792	0.531275	0.534806	0.486654	0.663796
Q9NX46	2	629.659	1944.29	1975.62	1317.92	1548.21	2771.99	ADP-ribose glycohydrolase ARH3	ADPRS	1384.49	0.0932711	0.292647	0.229335	0.288006	0.195222	0.410614
P61204	0	3915.85	15670.3	17272.4	14318.6	12694.9	22130.5	ADP-ribosylation factor 3	ARF3	11294.4	0.580053	2.55855	1.88048	2.32124	2.12101	3.27818
P84085	3	2385.95	12828.6	10684.6	7119.37	6259.97	13807.3	ADP-ribosylation factor 5	ARF5	6443.5	0.353431	1.5827	0.927287	1.9003	1.05459	2.04527
Q8N6H7	8	11045.4	36770.8	35389.6	29819.7	30752.9	45225.7	ADP-ribosylation factor GTPase-activating protein 2	ARFGAP2	25729.3	1.63615	5.24224	4.55542	5.44685	4.41717	6.69926
Q9NXU5	1	1779.75	4419.93	5474.9	4197.27	4130.83	5219.99	ADP-ribosylation factor-like protein 15	ARL15	3795.16	0.263633	0.810995	0.611899	0.654722	0.62174	0.773235
P36404	1	706.614	3079.18	2885.84	2245.09	1839.22	3444.86	ADP-ribosylation factor-like protein 2	ARL2	1810.56	0.10467	0.427479	0.272443	0.456118	0.332565	0.510285
P36405	2	807.079	5160.92	4346.15	4153.12	2534.93	6728.78	ADP-ribosylation factor-like protein 3	ARL3	2562.72	0.119552	0.643794	0.375498	0.764486	0.6152	0.996732
Q8N6S5	1	1774.75	5540.05	6073.08	4528.84	5045.39	6080.03	ADP-ribosylation factor-like protein 6-interacting protein 6	ARL6IP6	4297.74	0.262893	0.899604	0.747372	0.820645	0.670855	0.900633
Q9NVJ2	1	6607.23	24712.7	28422.8	24898.7	17898.1	32191.6	ADP-ribosylation factor-like protein 8B	ARL8B	17642.7	0.978727	4.21026	2.65124	3.66069	3.68824	4.76852
Q9UKK9	5	5062.94	16581.6	16473.1	12516.8	17191	23901	ADP-sugar pyrophosphatase	NUDT5	12909	0.749971	2.44016	2.5465	2.45622	1.8541	3.54044
P10109	4	7059.04	24096.1	23393.5	21717.6	20161.9	29388.1	Adrenodoxin, mitochondrial	FDX1	16871.5	1.04565	3.46527	2.98658	3.56935	3.21702	4.35324
Q9UHB7	1	785.313	2281.86	3302.52	1693.12	2854.23	2728.56	AF4/FMR2 family member 4	AFF4	2314.02	0.116328	0.489201	0.422796	0.338011	0.250801	0.404181
P55196	5	11321.4	30490.1	36113.8	25432.6	36288.4	38571.8	Afadin	AFDN	27907.8	1.67703	5.34952	5.37539	4.51648	3.76732	5.71363
Q9Y4W6	5	9497.69	37512.5	40147.2	39447.8	29596.3	46576.7	AFG3-like protein 2	AFG3L2	26413.7	1.40689	5.947	4.38409	5.55671	5.84338	6.89939
O43488	4	5907.7	25707.6	21704.8	17918	19016.1	33689.6	Aflatoxin B1 aldehyde reductase member 2	AKR7A2	15542.9	0.875106	3.21513	2.81685	3.80806	2.65418	4.99043
O00468	1	522.224	1770.92	1379.11	2160.06	1185.89	1541.53	Agrin	AGRN	1029.07	0.0773568	0.204287	0.175665	0.262325	0.319968	0.228346
O00170	5	5764.38	18005.8	18374	14139.3	17604.3	22932.6	AH receptor-interacting protein	AIP	13914.2	0.853876	2.72173	2.60772	2.66719	2.09445	3.397
Q92667	4	8517.5	24676.5	27919.3	32790.3	30305.6	26454.5	A-kinase anchor protein 1, mitochondrial	AKAP1	22247.5	1.26169	4.13567	4.48916	3.65532	4.85722	3.9187
Q02952	12	13151.9	42601.8	43558.9	36249.3	40483.5	54964.3	A-kinase anchor protein 12	AKAP12	32398.1	1.94819	6.45236	5.99681	6.31059	5.3696	8.14184
Q9ULX6	5	9956.43	19019.7	35103.2	13194	27013.3	18875.6	A-kinase anchor protein 8-like	AKAP8L	24024.3	1.47484	5.19983	4.00146	2.81738	1.95442	2.79604
Q9NRG9	3	4549.08	18579.9	18845.7	15542.3	12454.7	22071.7	Aladin	AAAS	11949.8	0.673854	2.7916	1.84491	2.75223	2.30228	3.26947
Q8TD30	1	1073.48	3280.13	3808.25	2687.3	3149.51	3649.65	Alanine aminotransferase 2	GPT2	2677.08	0.159014	0.564115	0.466536	0.485885	0.398068	0.540622
P49588	21	20691.5	73109.5	81289.8	86046.4	66447.8	89682.3	Alanine--tRNA ligase, cytoplasmic	AARS1	56143	3.06502	12.0414	9.84289	10.8297	12.746	13.2846
Q5JTZ9	6	14264.9	17102.9	52108.2	17488	41571.8	16792.4	Alanine--tRNA ligase, mitochondrial	AARS2	35981.7	2.11305	7.71877	6.15802	2.53345	2.59049	2.48745
P11766	1	1	1	1	1	1	1	Alcohol dehydrogenase class-3	ADH5	1	0.00014813	0.00014813	0.00014813	0.00014813	0.00014813	0.00014813
Q8IZ83	2	2928.38	11090.3	9375.76	7889.66	7914.11	14005.8	Aldehyde dehydrogenase family 16 member A1	ALDH16A1	6739.41	0.433779	1.38883	1.17231	1.6428	1.16869	2.07468
P51648	1	782.709	3962.82	3789.05	3335.5	1505.71	4434.25	Aldehyde dehydrogenase family 3 member A2	ALDH3A2	2025.82	0.115942	0.561271	0.22304	0.587011	0.494087	0.656844
P30837	9	5416.53	24328.4	24470.8	22426.9	17853.3	30419.5	Aldehyde dehydrogenase X, mitochondrial	ALDH1B1	15913.5	0.802349	3.62484	2.64461	3.60375	3.32209	4.50603
P05091	13	19421.8	66763.3	70879.9	70063	54293.8	94949.4	Aldehyde dehydrogenase, mitochondrial	ALDH2	48198.5	2.87694	10.4994	8.04252	9.88962	10.3784	14.0648
P15121	13	27509.4	116441	97633.9	81258.7	92952.1	165463	Aldo-keto reductase family 1 member B1	AKR1B1	72698.4	4.07495	14.4625	13.769	17.2483	12.0368	24.5099
O00116	16	15824.8	61857.4	63980.2	55735.7	50715.7	72037.3	Alkyldihydroxyacetonephosphate synthase, peroxisomal	AGPS	43506.9	2.34412	9.47736	7.5125	9.16291	8.25612	10.6709
Q6NUM9	1	739.519	3082.47	3568.55	3051.39	2628.93	3285.1	All-trans-retinol 13,14-reductase	RETSAT	2312.33	0.109545	0.528608	0.389422	0.456606	0.452001	0.48662
Q9H6U8	1	1	1	1	1	1	1	Alpha-1,2-mannosyltransferase ALG9	ALG9	1	0.00014813	0.00014813	0.00014813	0.00014813	0.00014813	0.00014813
Q10469	1	1041.35	3434.54	3897.14	3752.21	3486.36	4350.71	Alpha-1,6-mannosyl-glycoprotein 2-beta-N-acetylglucosaminyltransferase	MGAT2	2808.28	0.154254	0.577281	0.516434	0.508757	0.555813	0.644469
Q09328	1	432.793	1288.79	1604.45	1389.11	1420.85	1779.54	Alpha-1,6-mannosylglycoprotein 6-beta-N-acetylglucosaminyltransferase A	MGAT5	1152.7	0.0641094	0.237666	0.21047	0.190908	0.205768	0.263602
P01023	1	1572.42	3226.6	4932.12	3114.48	5300.58	4471.08	Alpha-2-macroglobulin	A2M	3935.04	0.232922	0.730594	0.785173	0.477955	0.461347	0.6623
P30533	2	1704.83	5602.35	6543.93	4073.92	5534.09	6024.35	Alpha-2-macroglobulin receptor-associated protein	LRPAP1	4594.28	0.252535	0.96935	0.819763	0.829874	0.603468	0.892384
P12814	8	13320.1	38292.5	48742.4	31355.4	42795.4	49227.2	Alpha-actinin-1	ACTN1	34952.6	1.97311	7.22019	6.33926	5.67226	4.64466	7.29201
O43707	9	22054.2	85103.1	103143	65899.5	61003.6	104587	Alpha-actinin-4	ACTN4	62067	3.26688	15.2786	9.03644	12.6063	9.76167	15.4924
P35611	4	9412.5	33969.3	41320.3	30609.7	29368.2	45143.2	Alpha-adducin	ADD1	26700.3	1.39427	6.12076	4.3503	5.03185	4.53421	6.68704
P49419	7	11518.9	35135.4	36864	34381.4	33230.9	51334.2	Alpha-aminoadipic semialdehyde dehydrogenase	ALDH7A1	27204.6	1.70629	5.46064	4.92247	5.2046	5.0929	7.60412
Q9UDR5	1	639.117	2288.74	2554.64	2573.23	1647.74	3526.28	Alpha-aminoadipic semialdehyde synthase, mitochondrial	AASS	1613.83	0.0946721	0.378418	0.244079	0.339031	0.381171	0.522346
P61163	2	13402.9	56851.5	48762.3	38742.5	45877.6	71223	Alpha-centractin	ACTR1A	36014.3	1.98537	7.22315	6.79583	8.42139	5.73892	10.5502
O43768	1	10042.6	31593.5	28996.8	21906.9	31053.6	38284.2	Alpha-endosulfine	ENSA	23364.3	1.4876	4.29529	4.59996	4.67994	3.24506	5.67103
P06733	79	177690	740981	618409	452022	599316	996304	Alpha-enolase	ENO1	465138	26.3212	91.6046	88.7764	109.761	66.9579	147.582
P06280	5	3785.69	11315.7	12104.6	8886.02	10649	14570.4	Alpha-galactosidase A	GLA	8846.43	0.560773	1.79306	1.57743	1.67619	1.31628	2.1583
Q12800	1	1	1	1	1	1	1	Alpha-globin transcription factor CP2	TFCP2	1	0.00014813	0.00014813	0.00014813	0.00014813	0.00014813	0.00014813
Q16352	1	872.456	3157.91	2978.86	2173.27	2964.87	3120.46	Alpha-internexin	INA	2272.06	0.129237	0.441258	0.439185	0.46778	0.321925	0.462233
Q96Q83	1	812.084	2516.9	2729.04	1993.09	2673.07	3369.01	Alpha-ketoglutarate-dependent dioxygenase alkB homolog 3	ALKBH3	2071.4	0.120294	0.404252	0.395961	0.372828	0.295235	0.499051
Q9C0B1	4	2850.08	13264.2	11216.2	9145.22	9188.56	16123	Alpha-ketoglutarate-dependent dioxygenase FTO	FTO	7751.62	0.422181	1.66146	1.3611	1.96482	1.35468	2.3883
P54802	2	1181.71	4977.94	4678.76	4814.43	4323.98	6215.84	Alpha-N-acetylglucosaminidase	NAGLU	3394.82	0.175046	0.693063	0.64051	0.737381	0.71316	0.920751
P54920	2	1724.16	8385.28	6044.9	7069.61	5250.87	10805.1	Alpha-soluble NSF attachment protein	NAPA	4339.98	0.255398	0.89543	0.77781	1.24211	1.04722	1.60055
P37840	0	1688.14	7726.26	6617.72	6560.04	6099.97	10210.1	Alpha-synuclein	SNCA	4801.94	0.250063	0.98028	0.903587	1.14449	0.971736	1.51242
P40222	7	3443.57	9905.3	12528.3	8320.57	12167.9	12618.7	Alpha-taxilin	TXLNA	9379.91	0.510094	1.85581	1.80242	1.46727	1.23252	1.86921
Q06203	9	16834.4	62663.6	56098.2	40800.8	46238.6	79766.8	Amidophosphoribosyltransferase	PPAT	39723.7	2.49367	8.30981	6.84931	9.28234	6.0438	11.8158
P21397	1	1075.65	6223.4	4928.11	4791.44	3344.08	7687.29	Amine oxidase [flavin-containing] A	MAOA	3115.95	0.159336	0.729999	0.495357	0.92187	0.709755	1.13872
P27338	1	241.946	1304.48	704.576	861.707	809.824	1203.15	Amine oxidase [flavin-containing] B	MAOB	585.449	0.0358393	0.104369	0.119959	0.193232	0.127644	0.178223
Q12904	8	17609.5	55107.9	55668.6	52376.3	57083.3	70013.4	Aminoacyl tRNA synthase complex-interacting multifunctional protein 1	AIMP1	43453.8	2.60848	8.24617	8.45573	8.16312	7.75848	10.3711
Q13155	4	3996.53	14034.7	13253.2	12409.1	13489.6	15932.6	Aminoacyl tRNA synthase complex-interacting multifunctional protein 2	AIMP2	10246.5	0.592004	1.9632	1.99821	2.07895	1.83816	2.36009
Q9H4A4	8	10351.6	45484.2	37122.1	33428.2	32673.2	57600.5	Aminopeptidase B	RNPEP	26715.7	1.53339	5.49889	4.83987	6.73756	4.9517	8.53234
Q01433	2	1588.26	5904.13	5134.83	4061.78	4863	6181.98	AMP deaminase 2	AMPD2	3862.03	0.235268	0.76062	0.720355	0.874577	0.601671	0.915735
Q6FI81	6	15010	64870.5	54143.1	37048.6	38726.2	77270.2	Anamorsin	CIAPIN1	35959.8	2.22343	8.02019	5.7365	9.60925	5.48799	11.446
Q9H1A4	3	2763.32	8031.07	10150.4	6466.48	8154.32	9070.17	Anaphase-promoting complex subunit 1	ANAPC1	7022.68	0.40933	1.50357	1.2079	1.18964	0.957878	1.34356
Q9UJX3	2	1953.21	15110.2	8240.05	13725	6278.44	16048.9	Anaphase-promoting complex subunit 7	ANAPC7	5490.57	0.289329	1.2206	0.930024	2.23827	2.03307	2.37732
Q13685	2	7085.54	20348.7	21692	15587.9	19256.6	24390.5	Angio-associated migratory cell protein	AAMP	16011.4	1.04958	3.21322	2.85248	3.01424	2.30903	3.61296
Q4VCS5	8	24683.1	44907.8	92671.2	33141.3	74260.3	40126.6	Angiomotin	AMOT	63871.5	3.6563	13.7273	11.0002	6.65218	4.90921	5.94394
Q9NQW6	2	2673.45	5434.92	9980.63	4664.7	9268.63	5130.77	Anillin	ANLN	7307.57	0.396017	1.47843	1.37296	0.805073	0.690981	0.76002
P04920	3	954.173	2461.95	3868.18	2616.06	2963.15	3049.76	Anion exchange protein 2	SLC4A2	2595.17	0.141341	0.572992	0.438931	0.364688	0.387515	0.45176
Q9P0K7	1	313.933	928.393	929.21	886.609	1150.55	1486	Ankycorbin	RAI14	797.899	0.0465028	0.137644	0.170431	0.137523	0.131333	0.220121
Q86XL3	1	1	352.183	544.207	494.768	309.867	522.759	Ankyrin repeat and LEM domain-containing protein 2	ANKLE2	285.025	0.00014813	0.0806132	0.0459004	0.0521687	0.0732898	0.077436
Q6ZW76	1	1	1	1	1	1	1	Ankyrin repeat and SAM domain-containing protein 3	ANKS3	1	0.00014813	0.00014813	0.00014813	0.00014813	0.00014813	0.00014813
Q9H8Y5	1	626.39	2757.28	2277.48	2164.77	2121.05	3150.71	Ankyrin repeat and zinc finger domain-containing protein 1	ANKZF1	1674.97	0.0927869	0.337362	0.31419	0.408434	0.320667	0.466714
O75179	2	1327.53	4096.53	4625.5	4055.34	3788.6	5013.39	Ankyrin repeat domain-containing protein 17	ANKRD17	3247.21	0.196647	0.685173	0.561203	0.606818	0.600716	0.742632
Q9ULJ7	1	251.892	947.03	964.491	924.531	871.938	1412.93	Ankyrin repeat domain-containing protein 50	ANKRD50	696.107	0.0373127	0.14287	0.12916	0.140283	0.13695	0.209297
Q12955	1	1723.8	21463	8489.62	25844.5	5503.96	29000.4	Ankyrin-3	ANK3	5239.13	0.255347	1.25756	0.8153	3.17931	3.82833	4.29582
P04083	1	3399.54	18928	9452.39	11611.8	11067.9	14646.5	Annexin A1	ANXA1	7973.28	0.503572	1.40018	1.63949	2.8038	1.72005	2.16958
P50995	15	27484.1	158942	87241.8	173016	83375.8	216627	Annexin A11	ANXA11	66033.9	4.07122	12.9231	12.3504	23.544	25.6287	32.0889
P07355	23	67534.5	282292	236584	249884	222730	324620	Annexin A2	ANXA2	175616	10.0039	35.0451	32.993	41.8159	37.0152	48.0858
P12429	1	1	932.748	545.489	1088.23	463.23	1443.02	Annexin A3	ANXA3	336.573	0.00014813	0.0808031	0.068618	0.138168	0.161198	0.213755
P09525	10	8594.15	46262.8	29331.2	48535.7	26685.2	70483.6	Annexin A4	ANXA4	21536.8	1.27305	4.34482	3.95286	6.85289	7.18958	10.4407
P08758	26	28730.5	215644	105261	191782	90919.4	246611	Annexin A5	ANXA5	74970.3	4.25585	15.5923	13.4679	31.9433	28.4086	36.5304
P08133	33	27786.7	293658	140809	245330	92263.5	382944	Annexin A6	ANXA6	86952.9	4.11604	20.8579	13.667	43.4995	36.3407	56.7253
P20073	10	5929.49	43954	22513.5	39474.6	16744.9	56291	Annexin A7	ANXA7	15062.6	0.878333	3.33491	2.48042	6.51089	5.84735	8.33836
Q9HCE9	1	535.705	2201.5	1759.16	1816.1	1082.71	2638.29	Anoctamin-8	ANO8	1125.86	0.0793538	0.260584	0.160382	0.326107	0.269019	0.390808
Q03518	1	1	506.78	593.625	1	1	487.801	Antigen peptide transporter 1	TAP1	198.542	0.00014813	0.0879335	0.00014813	0.0750692	0.00014813	0.0722579
Q10567	4	6602.63	23707.5	24078.6	17662.7	23235.1	31409.7	AP-1 complex subunit beta-1	AP1B1	17972.1	0.978045	3.56675	3.44181	3.51178	2.61637	4.6527
O43747	1	921.537	5438.91	5316.37	4293.13	3083.6	7061.49	AP-1 complex subunit gamma-1	AP1G1	3107.17	0.136507	0.787512	0.456773	0.805664	0.635939	1.04602
Q9BXS5	5	7470.34	35351.5	33429.9	24136.6	21480	41204.1	AP-1 complex subunit mu-1	AP1M1	20793.4	1.10658	4.95196	3.18182	5.2366	3.57534	6.10355
P61966	1	1157.51	3868.96	4052.03	2442.48	3064.12	4767.23	AP-1 complex subunit sigma-1A	AP1S1	2757.89	0.171462	0.600226	0.453887	0.573108	0.361804	0.706168
P56377	2	2841.2	8156.71	9674.09	6379.61	8006.53	10124.6	AP-1 complex subunit sigma-2	AP1S2	6840.61	0.420866	1.43302	1.186	1.20825	0.94501	1.49975
O95782	2	4723.13	16185.8	18308.6	12631.6	13334.6	18796.5	AP-2 complex subunit alpha-1	AP2A1	12122.1	0.699636	2.71204	1.97525	2.3976	1.87112	2.78431
P63010	6	9880.44	32857.9	38384.1	27975.4	32236.1	38231.1	AP-2 complex subunit beta	AP2B1	26833.5	1.46359	5.68583	4.77511	4.86722	4.14399	5.66316
Q96CW1	8	15330.6	44139	56069.9	41959	52200.1	58299.7	AP-2 complex subunit mu	AP2M1	41200.2	2.27091	8.30562	7.73238	6.53829	6.21537	8.63591
P53680	3	4741.52	12235.3	17787.3	10938.8	12340.6	14346	AP-2 complex subunit sigma	AP2S1	11623.1	0.702359	2.63482	1.828	1.81241	1.62036	2.12506
O00203	2	1854.78	5559.03	5558.53	5444.95	5541.01	7228.89	AP-3 complex subunit beta-1	AP3B1	4318.11	0.274748	0.823384	0.820788	0.823457	0.806559	1.07081
O14617	4	2703.97	11825.2	10490.5	9349.72	9018.79	13881.6	AP-3 complex subunit delta-1	AP3D1	7404.43	0.400538	1.55396	1.33595	1.75167	1.38497	2.05628
Q9Y2T2	3	1018.13	3176.71	3333.02	2660.88	2144.86	4143.86	AP-3 complex subunit mu-1	AP3M1	2165.34	0.150815	0.493719	0.317717	0.470565	0.394156	0.613828
Q92572	1	1068.63	4762.79	3652.56	3454.52	2794.46	5620.67	AP-3 complex subunit sigma-1	AP3S1	2505.22	0.158295	0.541053	0.413943	0.705511	0.511717	0.832588
Q9BQE5	1	641.341	1252.22	1812.02	1308.23	1763.36	1191.09	Apolipoprotein L2	APOL2	1405.57	0.0950015	0.268414	0.261206	0.18549	0.193788	0.176436
Q9BZZ5	7	13970.6	57335.9	55776.5	41498.4	45800.1	73498.9	Apoptosis inhibitor 5	API5	38515.8	2.06947	8.26216	6.78435	8.49315	6.14714	10.8874
Q07812	4	3998.9	15211.8	13525.5	11042.1	10982.3	22232.4	Apoptosis regulator BAX	BAX	9502.25	0.592355	2.00353	1.62681	2.25332	1.63566	3.29328
Q8WTP8	1	953.222	1700.73	3471.3	2059.91	3061.48	2389.42	Apoptosis-enhancing nuclease	AEN	2495.33	0.1412	0.514203	0.453496	0.251928	0.305133	0.353943
O95831	24	49958.1	196136	186816	224615	160882	285500	Apoptosis-inducing factor 1, mitochondrial	AIFM1	132552	7.40028	27.673	23.8314	29.0536	33.2722	42.291
Q9UKV3	5	10907.6	31177.8	32911.7	22633.9	31260.6	27032.9	Apoptotic chromatin condensation inducer in the nucleus	ACIN1	25026.6	1.61575	4.87519	4.63061	4.61836	3.35275	4.00438
Q9Y2X7	1	1	723.053	1007.74	631.842	608.146	759.728	ARF GTPase-activating protein GIT1	GIT1	538.963	0.00014813	0.149276	0.0900845	0.107106	0.0935945	0.112538
P53367	2	2924.55	9558.47	9558.37	8128.45	9149.71	12104.1	Arfaptin-1	ARFIP1	7210.88	0.433212	1.41588	1.35534	1.41589	1.20406	1.79297
Q15027	1	2889.75	9154.73	7445.61	5613.81	8425.01	9755.31	Arf-GAP with coiled-coil, ANK repeat and PH domain-containing protein 1	ACAP1	6253.46	0.428057	1.10292	1.24799	1.35609	0.831571	1.44505
Q96P47	2	2619.91	9329.67	9805.35	8331.67	8384.59	12967.8	Arf-GAP with GTPase, ANK repeat and PH domain-containing protein 3	AGAP3	6936.61	0.388086	1.45246	1.24201	1.382	1.23417	1.92092
Q96P48	2	488.545	2529.96	2484.97	2219.68	2164.28	3295.59	Arf-GAP with Rho-GAP domain, ANK repeat and PH domain-containing protein 1	ARAP1	1712.6	0.072368	0.368097	0.320595	0.374762	0.328801	0.488174
P78540	5	2449.79	9524.9	8433.17	8592.55	8222.85	11447.8	Arginase-2, mitochondrial	ARG2	6368.6	0.362887	1.2492	1.21805	1.41092	1.27281	1.69575
Q7L4I2	3	17208.7	48768.8	51071.2	32299.7	45928.4	50789.3	Arginine/serine-rich coiled-coil protein 2	RSRC2	38069.4	2.54912	7.56516	6.80336	7.22411	4.78454	7.5234
P54136	5	5733.89	19864.7	19201.7	17862.4	18635.4	24263.1	Arginine--tRNA ligase, cytoplasmic	RARS1	14523.7	0.84936	2.84434	2.76046	2.94256	2.64595	3.59408
P00966	1	1997.88	8653.28	7889.43	8063.17	4158.43	12245.5	Argininosuccinate synthase	ASS1	4681.92	0.295945	1.16866	0.615987	1.28181	1.19439	1.81392
Q9NVT9	3	951.434	3270.38	3422.3	3106.91	2556.64	3690.13	Armadillo repeat-containing protein 1	ARMC1	2310.13	0.140936	0.506944	0.378714	0.48444	0.460226	0.546618
Q8N2F6	1	3641.17	12021.2	14467.2	12216.3	10953.5	14617.5	Armadillo repeat-containing protein 10	ARMC10	9687.31	0.539365	2.14303	1.62254	1.7807	1.80959	2.16528
Q9UH62	1	872.688	2448	3211.41	3070.58	2465.65	3534.51	Armadillo repeat-containing X-linked protein 3	ARMCX3	2183.25	0.129271	0.475705	0.365235	0.362621	0.454844	0.523565
Q7Z6K5	5	5101.92	18170.7	18284.7	12722	14938.6	26816.6	Arpin	ARPIN	12775.1	0.755746	2.7085	2.21285	2.69162	1.8845	3.97233
P15289	2	1060.51	4134.2	4339.7	5101.39	3555.15	6807.34	Arylsulfatase A	ARSA	2985.12	0.157093	0.642838	0.526623	0.612398	0.755666	1.00837
P08243	11	10370.4	43624.3	45910.1	31152.9	31899.6	55317.5	Asparagine synthetase [glutamine-hydrolyzing]	ASNS	29393.4	1.53617	6.80065	4.72528	6.46205	4.61467	8.19415
O43776	8	13329.4	47364.3	44034.3	41013.3	48710.1	63884.7	Asparagine--tRNA ligase, cytoplasmic	NARS1	35357.9	1.97448	6.52279	7.21541	7.01606	6.07529	9.46322
P17174	10	10626.6	47599.9	36775.7	28931	27967.1	55352.9	Aspartate aminotransferase, cytoplasmic	GOT1	25123.1	1.57411	5.44757	4.14275	7.05095	4.28554	8.19941
P00505	17	31122.5	161191	130892	149926	93405.2	222995	Aspartate aminotransferase, mitochondrial	GOT2	85140.1	4.61016	19.3891	13.8361	23.8772	22.2085	33.0321
P14868	17	26090.2	107011	103393	93252.3	78610.7	133477	Aspartate--tRNA ligase, cytoplasmic	DARS1	69364.5	3.86473	15.3155	11.6446	15.8516	13.8134	19.7719
Q6PI48	14	14612.2	59707.7	65930	53079.2	42713.8	73958.9	Aspartate--tRNA ligase, mitochondrial	DARS2	41085.3	2.1645	9.76619	6.32718	8.84448	7.8626	10.9555
Q12797	10	7389.29	29149.1	26651.7	28172.6	19842.8	35242.8	Aspartyl/asparaginyl beta-hydroxylase	ASPH	17961.3	1.09457	3.94791	2.93931	4.31785	4.1732	5.22051
Q9UBB4	1	2552.12	10133.3	8818.91	7419.7	8468.23	11818.9	Ataxin-10	ATXN10	6613.09	0.378044	1.30634	1.2544	1.50105	1.09908	1.75072
Q99700	2	1160.35	2446.13	3482.82	2255.59	3229.83	3312.47	Ataxin-2	ATXN2	2624.33	0.171882	0.515908	0.478434	0.362344	0.33412	0.490674
Q8WWM7	7	10231.3	32222.8	34838.9	28641.5	32365.8	37884.1	Ataxin-2-like protein	ATXN2L	25812	1.51556	5.16068	4.79433	4.77316	4.24266	5.61176
Q8NHH9	1	1569.15	4398.54	5122.41	3399.97	3740.16	4524.49	Atlastin-2	ATL2	3477.24	0.232438	0.758781	0.554028	0.651554	0.503636	0.670211
Q6DD88	2	698.248	2277.15	2781.22	1736.48	2314.59	2592.68	Atlastin-3	ATL3	1931.35	0.103431	0.411981	0.34286	0.337314	0.257224	0.384053
P24539	3	3696.81	16936.1	14966.7	14958.9	10919.7	20744.2	ATP synthase F(0) complex subunit B1, mitochondrial	ATP5PB	9861.07	0.547608	2.21702	1.61753	2.50874	2.21585	3.07284
P05496	0	3523.16	12734.1	10737.7	14649.1	11221.7	17004.6	ATP synthase F(0) complex subunit C1, mitochondrial	ATP5MC1	8494.17	0.521885	1.59057	1.66226	1.8863	2.16996	2.51888
Q96IX5	2	2458.5	13582.7	13223.7	11340.4	6950.25	17911.1	ATP synthase membrane subunit K, mitochondrial	ATP5MK	7544.14	0.364177	1.95881	1.02954	2.012	1.67984	2.65317
P25705	93	177411	800929	717536	829488	536149	1.05404e+06	ATP synthase subunit alpha, mitochondrial	ATP5F1A	477032	26.2798	106.288	79.4196	118.641	122.872	156.134
P06576	72	91932	414786	370444	397946	265749	525546	ATP synthase subunit beta, mitochondrial	ATP5F1B	242708	13.6179	54.8738	39.3653	61.4422	58.9476	77.8489
O75947	2	1032.36	4035.5	3088.55	3524.73	2679.11	5440.62	ATP synthase subunit d, mitochondrial	ATP5PD	2266.67	0.152923	0.457506	0.396855	0.597777	0.522117	0.805918
P30049	16	60941.8	204538	219938	219573	187444	280419	ATP synthase subunit delta, mitochondrial	ATP5F1D	156108	9.02728	32.5794	27.766	30.2982	32.5253	41.5384
P56385	2	5946.64	19565.1	18538.8	22571.6	20563.2	27135.6	ATP synthase subunit e, mitochondrial	ATP5ME	15016.2	0.880874	2.74615	3.04602	2.89818	3.34352	4.01959
P56134	3	1818.95	6936.82	7496.48	6311.5	4897.11	9408.33	ATP synthase subunit f, mitochondrial	ATP5MF	4737.51	0.26944	1.11045	0.725408	1.02755	0.93492	1.39365
O75964	1	1041.12	3792.3	3505.97	3111.44	2305.86	4725.83	ATP synthase subunit g, mitochondrial	ATP5MG	2284.32	0.154221	0.519339	0.341567	0.561753	0.460897	0.700035
P36542	10	14786	68903.8	69420.9	66219	49373.9	91586	ATP synthase subunit gamma, mitochondrial	ATP5F1C	44526.9	2.19025	10.2833	7.31374	10.2067	9.80899	13.5666
P48047	6	8590.17	38496.4	35344.9	35677.9	25676.6	48993.3	ATP synthase subunit O, mitochondrial	ATP5PO	23203.9	1.27246	5.23562	3.80347	5.70246	5.28495	7.25737
P18859	1	791.119	2043.58	2681.41	2698.75	1493.38	2535.45	ATP synthase-coupling factor 6, mitochondrial	ATP5PF	1655.3	0.117188	0.397197	0.221214	0.302715	0.399765	0.375575
Q9NVI7	7	42002.4	167397	170890	158337	132391	212222	ATPase family AAA domain-containing protein 3A	ATAD3A	115094	6.22179	25.3139	19.611	24.7965	23.4544	31.4364
Q5T9A4	3	665.304	8056.97	6601.57	6545	3297.44	10033.8	ATPase family AAA domain-containing protein 3B	ATAD3B	3521.44	0.0985512	0.977888	0.488448	1.19348	0.969508	1.48631
O43681	3	1682.83	9713.69	8008.06	7601.26	4844.25	12888.6	ATPase GET3	GET3	4845.04	0.249277	1.18623	0.717576	1.43889	1.12597	1.90918
Q9UII2	7	11110.5	42374.8	35208	45740.1	34844.6	54749.7	ATPase inhibitor, mitochondrial	ATP5IF1	27054.3	1.64579	5.21535	5.16151	6.27696	6.77547	8.11005
Q96S55	2	2706.27	5529.56	7668.18	3426.42	7355.15	3967.29	ATPase WRNIP1	WRNIP1	5909.87	0.400879	1.13588	1.08952	0.819092	0.507555	0.587673
Q9NRK6	2	2813.35	12573.7	10127.4	11505	7399.86	15604.5	ATP-binding cassette sub-family B member 10, mitochondrial	ABCB10	6780.21	0.41674	1.50017	1.09614	1.86253	1.70423	2.3115
Q9NP58	1	353.964	941.649	1042.26	931.388	964.921	1315.42	ATP-binding cassette sub-family B member 6	ABCB6	787.049	0.0524325	0.15439	0.142933	0.139486	0.137966	0.194853
P33897	5	2769.9	10347.8	12369.2	9889.11	9167.05	12418	ATP-binding cassette sub-family D member 1	ABCD1	8102.05	0.410304	1.83225	1.35791	1.53282	1.46487	1.83947
P28288	6	15803.5	42455.5	50408.9	42470.2	48928.9	49684.2	ATP-binding cassette sub-family D member 3	ABCD3	38380.4	2.34097	7.46705	7.24782	6.28892	6.29109	7.35971
P61221	5	19674.6	79248.1	73022.3	46211.6	51245	96655.3	ATP-binding cassette sub-family E member 1	ABCE1	47980.6	2.91439	10.8168	7.5909	11.739	6.84531	14.3175
Q8NE71	13	15574.9	61838.6	59319.5	57732.9	44563.3	71292.7	ATP-binding cassette sub-family F member 1	ABCF1	39819.2	2.3071	8.78697	6.60115	9.16014	8.55196	10.5606
Q9UG63	6	8830.91	27726.1	32238.9	25876.6	25074.9	28873.3	ATP-binding cassette sub-family F member 2	ABCF2	22048.2	1.30812	4.77554	3.71434	4.10706	3.83309	4.277
Q9NUQ8	2	5055.25	18552.8	19444.9	15483.5	13111	18379.1	ATP-binding cassette sub-family F member 3	ABCF3	12537	0.748833	2.88037	1.94212	2.74822	2.29357	2.7225
P53396	30	42974.6	208259	164979	134196	130897	254482	ATP-citrate synthase	ACLY	112950	6.36582	24.4383	19.3897	30.8493	19.8783	37.6963
P17858	4	6095.5	37802	26871.2	23074.2	17234.7	44106.1	ATP-dependent 6-phosphofructokinase, liver type	PFKL	16733.8	0.902924	3.98042	2.55297	5.59959	3.41798	6.53341
P08237	3	3659.65	17026.2	16070.5	13401.2	12234	22196.2	ATP-dependent 6-phosphofructokinase, muscle type	PFKM	10654.7	0.542102	2.38051	1.81221	2.52209	1.98511	3.28792
O76031	3	4392.83	13182.8	17566.4	9764.48	11808.5	14724.8	ATP-dependent Clp protease ATP-binding subunit clpX-like, mitochondrial	CLPX	11255.9	0.650709	2.6021	1.74919	1.95276	1.44641	2.18119
Q16740	7	6447.04	30148.5	27586.5	29020.8	21285.8	37446.8	ATP-dependent Clp protease proteolytic subunit, mitochondrial	CLPP	18439.8	0.954997	4.08637	3.15306	4.46588	4.29885	5.54698
P46063	2	2426.71	9778.03	8927.98	9307.28	8003.19	13679.4	ATP-dependent DNA helicase Q1	RECQL	6452.62	0.359468	1.3225	1.18551	1.44842	1.37868	2.02633
Q9H2U1	2	1646.48	4657.65	4827.11	3346.03	4593.37	5526.32	ATP-dependent DNA/RNA helicase DHX36	DHX36	3688.99	0.243893	0.715039	0.680414	0.689936	0.495647	0.818612
Q08211	36	93648.9	257272	338169	210520	279259	264726	ATP-dependent RNA helicase A	DHX9	237026	13.8722	50.0929	41.3665	38.1095	31.1842	39.2138
Q92499	10	18582.3	77556.4	80921.8	62801	55873	106250	ATP-dependent RNA helicase DDX1	DDX1	51792.4	2.75259	11.9869	8.27645	11.4884	9.3027	15.7387
Q9NVP1	2	3645.9	16159.1	12539.5	14576.3	9934.31	19157.2	ATP-dependent RNA helicase DDX18	DDX18	8706.57	0.540067	1.85747	1.47157	2.39364	2.15919	2.83775
Q9NUU7	0	10402.9	39264.3	35864.9	34264.3	31544.6	46528.1	ATP-dependent RNA helicase DDX19A	DDX19A	25937.5	1.54098	5.31266	4.6727	5.81621	5.07556	6.89219
O00148	3	1470.73	6067.13	5491.92	5374.27	4298.05	7866.25	ATP-dependent RNA helicase DDX39A	DDX39A	3753.57	0.217859	0.813516	0.636669	0.898722	0.796089	1.16522
O00571	8	27777.7	78085.5	93513.9	59502	90791.5	91639	ATP-dependent RNA helicase DDX3X	DDX3X	70694.4	4.1147	13.8522	13.4489	11.5668	8.81402	13.5745
Q86XP3	13	17175.2	48655.5	63550.7	33158.7	50749.4	62142.3	ATP-dependent RNA helicase DDX42	DDX42	43825.1	2.54416	9.41374	7.51749	7.20732	4.91178	9.20512
Q9BQ39	3	342.159	2982.37	2171.07	3401.35	1996.46	3663.12	ATP-dependent RNA helicase DDX50	DDX50	1503.23	0.050684	0.3216	0.295735	0.441777	0.503841	0.542617
Q8N8A6	1	1561.22	7660.17	7945.51	5907.09	3979.58	9347.93	ATP-dependent RNA helicase DDX51	DDX51	4495.44	0.231263	1.17697	0.589494	1.1347	0.875015	1.38471
Q8TDD1	5	4011.46	14757.7	16815.3	10092.1	13924.7	17179.2	ATP-dependent RNA helicase DDX54	DDX54	11583.8	0.594216	2.49085	2.06266	2.18606	1.49494	2.54474
Q8NHQ9	2	847.151	2788.73	3010.92	2432.46	3008.01	3241.87	ATP-dependent RNA helicase DDX55	DDX55	2288.7	0.125488	0.446007	0.445576	0.413093	0.360319	0.480217
Q7L2E3	13	17767.6	61888.2	67407.2	56401.4	49657.7	67834.7	ATP-dependent RNA helicase DHX30	DHX30	44944.1	2.6319	9.985	7.35578	9.16747	8.35472	10.0483
Q9H6R0	1	1707.17	3788.02	4950.43	3398.12	5589.37	4319.35	ATP-dependent RNA helicase DHX33	DHX33	4082.33	0.252883	0.733306	0.827951	0.561119	0.503362	0.639823
Q14562	2	1974.13	8485.73	8094.29	6510.34	5617.31	9909.21	ATP-dependent RNA helicase DHX8	DHX8	5228.58	0.292427	1.199	0.832091	1.25699	0.964375	1.46785
Q8IYB8	4	3163.03	11723	10702.1	12380.6	7945.83	15266.2	ATP-dependent RNA helicase SUPV3L1, mitochondrial	SUPV3L1	7270.31	0.468538	1.58529	1.17701	1.73652	1.83394	2.26138
Q96TA2	1	1112.26	3638.34	4627.85	3029.55	3446.08	4609.55	ATP-dependent zinc metalloprotease YME1L1	YME1L1	3062.06	0.164759	0.685522	0.510467	0.538946	0.448766	0.682811
O14497	2	3029.17	8228.3	9806.93	7007.52	10097.8	8793.93	AT-rich interactive domain-containing protein 1A	ARID1A	7644.64	0.44871	1.4527	1.49579	1.21886	1.03802	1.30264
Q8NI60	3	1524.85	7022.64	6294.84	5842.96	4301.93	8237.26	Atypical kinase COQ8A, mitochondrial	COQ8A	4040.54	0.225875	0.932452	0.637243	1.04026	0.865516	1.22018
Q2TAZ0	1	3942.9	13216.1	10248	7238.89	7286.28	15507.2	Autophagy-related protein 2 homolog A	ATG2A	7159.07	0.58406	1.51804	1.07931	1.9577	1.07229	2.29708
Q7Z3C6	1	251.372	452.525	374.795	574.435	571.27	666.789	Autophagy-related protein 9A	ATG9A	399.146	0.0372356	0.0555183	0.084622	0.0670323	0.0850909	0.0987713
Q96BJ3	1	536.644	2037.47	2668.96	1461.38	1853.75	2572.3	Axin interactor, dorsalization-associated protein	AIDA	1686.45	0.0794929	0.395352	0.274596	0.30181	0.216474	0.381033
Q13490	1	469.38	1447.08	1495.97	1342.38	1545.41	1705.8	Baculoviral IAP repeat-containing protein 2	BIRC2	1170.25	0.0695291	0.221598	0.228921	0.214355	0.198846	0.252679
Q9NR09	1	370.935	1904.73	1970.18	1535.12	1637.88	2046.6	Baculoviral IAP repeat-containing protein 6	BIRC6	1326.33	0.0549465	0.291842	0.242619	0.282147	0.227396	0.303163
O95816	3	6833.22	22368.6	24586.7	18879.1	19530.8	22779.8	BAG family molecular chaperone regulator 2	BAG2	16983.6	1.0122	3.64202	2.8931	3.31345	2.79655	3.37436
O95817	2	1397.79	6430.12	5721.45	3519.99	4547.53	6549.63	BAG family molecular chaperone regulator 3	BAG3	3888.93	0.207054	0.847517	0.673624	0.952491	0.521415	0.970194
O95429	2	770.069	2086.09	2538.49	1728.66	2374.49	2432.21	BAG family molecular chaperone regulator 4	BAG4	1894.35	0.11407	0.376026	0.351732	0.309012	0.256065	0.360282
O43491	22	52962.9	139668	188822	109463	183599	164770	Band 4.1-like protein 2	EPB41L2	141795	7.84537	27.9701	27.1964	20.6889	16.2148	24.4073
Q9Y2J2	4	7317.18	15941.1	21574.9	13164.1	20180.5	19948.8	Band 4.1-like protein 3	EPB41L3	16357.5	1.08389	3.19588	2.98933	2.36135	1.94999	2.95501
P35613	22	95211.1	309743	307434	308423	257770	397952	Basigin	BSG	220138	14.1036	45.54	38.1834	45.8821	45.6866	58.9485
P51572	10	34535.3	120235	113495	116108	102533	155170	B-cell receptor-associated protein 31	BCAP31	83521.2	5.1157	16.812	15.1882	17.8103	17.1991	22.9853
Q9NYF8	20	29291.9	91960.9	87270.5	78533.1	90208.2	104664	Bcl-2-associated transcription factor 1	BCLAF1	68923.5	4.339	12.9274	13.3625	13.6221	11.6331	15.5039
Q6W2J9	1	755.651	1328.12	2618.9	978.014	2147.12	1617.32	BCL-6 corepressor	BCOR	1840.56	0.111934	0.387936	0.318052	0.196734	0.144873	0.239573
Q13425	3	3554.33	14403.4	15129.2	10219.3	10930.3	14137.9	Beta-2-syntrophin	SNTB2	9871.29	0.526501	2.24108	1.61911	2.13357	1.51378	2.09424
P49407	1	401.774	1871.29	1687.55	1236.75	1470.41	1549.65	Beta-arrestin-1	ARRB1	1186.58	0.0595146	0.249976	0.217811	0.277193	0.1832	0.22955
P32121	1	1059.85	3235.91	3080.87	2118.26	2385.36	3823.48	Beta-arrestin-2	ARRB2	2175.36	0.156995	0.456368	0.353343	0.479335	0.313777	0.566371
Q8WYA6	1	3947.61	10197.2	11292.5	8982.64	13534.6	11207.2	Beta-catenin-like protein 1	CTNNBL1	9591.57	0.584757	1.67275	2.00488	1.51051	1.3306	1.66011
P16278	2	1459.18	6932.66	6214.32	7557.26	5550.95	9283.62	Beta-galactosidase	GLB1	4408.15	0.216147	0.920525	0.82226	1.02693	1.11945	1.37518
P08236	1	1	429.136	281.696	352.602	300.156	441.508	Beta-glucuronidase	GUSB	194.284	0.00014813	0.0417275	0.0444619	0.0635677	0.0522309	0.0654004
P06865	1	2972.75	10869.4	10694.9	10979.5	8304.04	14251.3	Beta-hexosaminidase subunit alpha	HEXA	7323.89	0.440352	1.58423	1.23007	1.61008	1.62639	2.11104
P07686	1	731.981	2671.36	2766.19	2671.59	2385.18	4094.34	Beta-hexosaminidase subunit beta	HEXB	1961.12	0.108428	0.409755	0.353316	0.395707	0.395742	0.606493
Q9HBI1	1	1	388.813	306.182	186.268	274.657	428.846	Beta-parvin	PARVB	193.946	0.00014813	0.0453546	0.0406848	0.0575948	0.0275918	0.0635247
P55957	1	1	1	1	1	164.843	1	BH3-interacting domain death agonist	BID	55.6143	0.00014813	0.00014813	0.0244181	0.00014813	0.00014813	0.00014813
O43252	4	5373.1	19454.9	16833.7	14209.8	15110.6	25332.1	Bifunctional 3'-phosphoadenosine 5'-phosphosulfate synthase 1	PAPSS1	12439.1	0.795915	2.49357	2.23833	2.88184	2.1049	3.75243
Q6NYC1	1	1	648.976	516.127	497.195	398.749	605.139	Bifunctional arginine demethylase and lysyl-hydroxylase JMJD6	JMJD6	305.292	0.00014813	0.0764537	0.0590666	0.0961326	0.0736493	0.089639
Q13057	1	1116.16	3785.27	2883.21	3712.25	3456.08	3994.25	Bifunctional coenzyme A synthase	COASY	2485.15	0.165337	0.427089	0.511947	0.56071	0.549895	0.591666
P07814	46	56039.3	229977	210060	204038	180323	279880	Bifunctional glutamate/proline--tRNA ligase	EPRS1	148808	8.30109	31.1161	26.7112	34.0664	30.224	41.4586
P13995	3	8707.36	32882.1	35988.2	28821.6	25970.6	39305.8	Bifunctional methylenetetrahydrofolate dehydrogenase/cyclohydrolase, mitochondrial	MTHFD2	23555.4	1.28982	5.33091	3.84701	4.87081	4.26934	5.82236
P31939	20	16393.5	83832.3	68312.6	51650.3	46825.7	107312	Bifunctional purine biosynthesis protein ATIC	ATIC	43844	2.42837	10.1191	6.93628	12.418	7.65094	15.8961
Q9Y223	4	3482.04	14338.1	12060	10318.8	10022.8	16996.9	Bifunctional UDP-N-acetylglucosamine 2-epimerase/N-acetylmannosamine kinase	GNE	8521.61	0.515794	1.78644	1.48467	2.1239	1.52852	2.51774
P53004	3	5996.61	20579.7	18137.8	15057	16678.4	25827.4	Biliverdin reductase A	BLVRA	13604.3	0.888275	2.68675	2.47057	3.04847	2.23039	3.8258
Q9NUP1	2	2477.52	8584.92	7953.12	6768.78	7652.53	11428.6	Biogenesis of lysosome-related organelles complex 1 subunit 4	BLOC1S4	6027.72	0.366994	1.17809	1.13357	1.27168	1.00266	1.69292
Q8NFC6	3	3031.28	10103.9	11030	8208.98	10469.4	12439.1	Biorientation of chromosomes in cell division protein 1-like 1	BOD1L1	8176.91	0.449023	1.63388	1.55083	1.49668	1.21599	1.8426
Q969J3	1	1533.97	4831.2	5028.27	3916.93	4204.48	5737.87	BLOC-1-related complex subunit 5	BORCS5	3588.91	0.227226	0.744836	0.622809	0.715644	0.580213	0.849949
Q96GS4	1	1	1	1	1	1	1	BLOC-1-related complex subunit 6	BORCS6	1	0.00014813	0.00014813	0.00014813	0.00014813	0.00014813	0.00014813
Q96B45	1	428.214	1582.83	1359.78	1259.18	836.896	1835.3	BLOC-1-related complex subunit 7	BORCS7	874.963	0.0634312	0.201424	0.123969	0.234464	0.186522	0.271863
Q9H3K6	3	9413.42	35320	32109.3	25431.4	27200.5	43858.4	BolA-like protein 2	BOLA2	22907.7	1.39441	4.75634	4.0292	5.23193	3.76714	6.49673
Q53S33	2	3069.37	15751.1	12503.8	14049.7	8960.7	19340.4	BolA-like protein 3	BOLA3	8177.96	0.454665	1.85219	1.32734	2.33321	2.08118	2.86488
Q9UHR4	1	1101.32	3133.59	3476.13	2494.33	3109.15	3577.1	Brain-specific angiogenesis inhibitor 1-associated protein 2-like protein 1	BAIAP2L1	2562.2	0.163139	0.514918	0.460557	0.464177	0.369485	0.529874
P54687	3	5333.39	18912.9	17305.1	12570.9	14096.2	25039.5	Branched-chain-amino-acid aminotransferase, cytosolic	BCAT1	12244.9	0.790033	2.56339	2.08806	2.80156	1.86213	3.7091
O15382	1	1404.4	5205.05	5022.11	6181.83	3187.74	7869.1	Branched-chain-amino-acid aminotransferase, mitochondrial	BCAT2	3204.75	0.208033	0.743924	0.472199	0.771022	0.915713	1.16565
P11274	1	972.784	4443.81	4407.02	4167.92	3150.99	5014.42	Breakpoint cluster region protein	BCR	2843.6	0.144098	0.65281	0.466755	0.658259	0.617392	0.742784
Q15018	1	1035.06	3083.65	2574.68	2160.16	2823.7	4385.57	BRISC complex subunit Abraxas 2	ABRAXAS2	2144.48	0.153323	0.381387	0.418274	0.456779	0.319984	0.649633
Q9ULD4	1	2372.74	9834.85	9515.12	6973.49	5711.67	11002.3	Bromodomain and PHD finger-containing protein 3	BRPF3	5866.51	0.351474	1.40947	0.846068	1.45683	1.03298	1.62976
P25440	1	1497.09	7473.72	6429.88	4768.97	3573.43	7941.97	Bromodomain-containing protein 2	BRD2	3833.47	0.221764	0.952456	0.529332	1.10708	0.706426	1.17644
Q96CX2	23	36681.6	146071	119695	88736.9	107845	173298	BTB/POZ domain-containing protein KCTD12	KCTD12	88073.9	5.43363	17.7304	15.975	21.6375	13.1446	25.6706
O43670	2	2801.58	12867.4	10825.6	9529.19	8280.73	17106.9	BUB3-interacting and GLEBS motif-containing protein ZNF207	ZNF207	7302.65	0.414997	1.6036	1.22662	1.90604	1.41156	2.53404
Q9BRD0	1	3174.37	10916.6	9375.77	7710.63	7869.8	11286.5	BUD13 homolog	BUD13	6806.65	0.470218	1.38883	1.16575	1.61708	1.14217	1.67187
Q7KYR7	1	826.985	2893.19	2721.39	2778.87	2374.85	3227.64	Butyrophilin subfamily 2 member A1	BTN2A1	1974.41	0.122501	0.403118	0.351785	0.428567	0.411634	0.478109
Q13895	4	3345.7	8064.49	8191.19	6771.33	7272.88	9044.12	Bystin	BYSL	6269.93	0.495597	1.21336	1.07733	1.19459	1.00303	1.3397
P11586	26	61898.3	275130	233527	211063	192569	350699	C-1-tetrahydrofolate synthase, cytoplasmic	MTHFD1	162665	9.16897	34.5922	28.5252	40.7549	31.2647	51.9489
O75844	6	11018.6	50595.2	39029.7	77112	37107.5	65861.2	CAAX prenyl protease 1 homolog	ZMPSTE24	29051.9	1.63218	5.78146	5.49672	7.49464	11.4226	9.756
P27708	18	23471.7	89481.2	81814.3	96528.7	67435.5	83367.7	CAD protein	CAD	57573.8	3.47685	12.1191	9.9892	13.2548	14.2988	12.3492
Q9HCU4	1	420.785	1353.84	1191.57	1221.66	975.594	1504	Cadherin EGF LAG seven-pass G-type receptor 2	CELSR2	862.651	0.0623307	0.176507	0.144514	0.200544	0.180964	0.222787
P19022	7	9609.89	24866.2	30195.9	18255.5	26150.9	27633.6	Cadherin-2	CDH2	21985.5	1.42351	4.4729	3.87372	3.68343	2.70419	4.09335
Q8IWX8	6	15261.4	40794.4	57218.1	23773.3	41084.6	40649.1	Calcium homeostasis endoplasmic reticulum protein	CHERP	37854.7	2.26067	8.47569	6.08585	6.04286	3.52153	6.02133
Q8IYU8	1	2142.22	7469.28	8382.01	8658.03	8100.21	9910.83	Calcium uptake protein 2, mitochondrial	MICU2	6208.15	0.317326	1.24162	1.19988	1.10642	1.28251	1.46809
Q13557	1	720.224	2644.01	2616.87	2120.5	2094.97	3571.62	Calcium/calmodulin-dependent protein kinase type II subunit delta	CAMK2D	1810.69	0.106687	0.387637	0.310326	0.391656	0.314109	0.529063
Q9UJS0	5	9960.47	49085.2	41562.9	45553.8	30792.9	66031.8	Calcium-binding mitochondrial carrier protein Aralar2	SLC25A13	27438.8	1.47544	6.1567	4.56134	7.27097	6.74786	9.78127
Q6NUK1	1	673.29	3653.51	2941.87	3381.41	1817.11	4862.5	Calcium-binding mitochondrial carrier protein SCaMC-1	SLC25A24	1810.76	0.0997342	0.435778	0.269168	0.541193	0.500886	0.72028
Q9Y2V2	4	4173.27	19871.3	12018.4	18649.5	10825.8	25849.8	Calcium-regulated heat-stable protein 1	CARHSP1	9005.82	0.618185	1.78028	1.60362	2.94353	2.76254	3.82912
P98194	1	1481.03	3958.56	5089	5285.19	4477.32	5334.15	Calcium-transporting ATPase type 2C member 1	ATP2C1	3682.45	0.219384	0.753832	0.663224	0.58638	0.782893	0.790146
Q9HB71	10	18977.2	63851.2	51836	47952.2	73541.7	78776.2	Calcyclin-binding protein	CACYBP	48118.3	2.81109	7.67845	10.8937	9.45825	7.10314	11.6691
Q05682	3	3012.08	9020.18	8922.83	6142.2	9412.33	12029.5	Caldesmon	CALD1	7115.74	0.446178	1.32173	1.39425	1.33616	0.909841	1.78192
O14967	3	3104.52	11989.4	12162.3	13860.8	11621.8	18977.3	Calmegin	CLGN	8962.87	0.459871	1.80159	1.72154	1.77599	2.0532	2.81109
P0DP23	0	35136.8	81358.7	75603.4	69091.1	73026.8	119079	Calmodulin-1	CALM1	61255.7	5.2048	11.1991	10.8174	12.0516	10.2344	17.6391
P27482	1	1	654.74	533.828	426.374	584.404	641.182	Calmodulin-like protein 3	CALML3	373.078	0.00014813	0.0790758	0.0865676	0.0969865	0.0631587	0.0949781
Q08AD1	1	483.484	1344.02	1544.89	1094.87	1120.52	1816.24	Calmodulin-regulated spectrin-associated protein 2	CAMSAP2	1049.63	0.0716183	0.228844	0.165982	0.199089	0.162183	0.269038
Q9P1Y5	1	258.707	1390.17	1321.81	1304.44	890.136	1619.69	Calmodulin-regulated spectrin-associated protein 3	CAMSAP3	823.55	0.0383221	0.195799	0.131856	0.205926	0.193227	0.239924
P27824	31	71098.2	330113	269772	260440	179230	417378	Calnexin	CANX	173367	10.5317	39.9612	26.5493	48.8995	38.5788	61.826
P07384	7	8170.08	40334.6	30013.1	25190.6	22466.1	49130.7	Calpain-1 catalytic subunit	CAPN1	20216.4	1.21023	4.44583	3.32789	5.97474	3.73148	7.27772
Q9UMQ6	1	1268.52	4975.6	4154.58	4889.7	3010.72	6560.96	Calpain-11	CAPN11	2811.27	0.187905	0.615417	0.445977	0.737033	0.724309	0.971873
P17655	7	3775.84	14748.5	14304	12324	11609.7	21452.9	Calpain-2 catalytic subunit	CAPN2	9896.54	0.559313	2.11885	1.71975	2.18469	1.82555	3.17781
P20810	1	274.495	815.747	761.678	528.938	603.75	991.923	Calpastatin	CAST	546.641	0.0406608	0.112827	0.0894333	0.120836	0.0783515	0.146933
Q15417	5	9165.61	32468.8	28884.2	23558.3	23762.4	37551.7	Calponin-3	CNN3	20604.1	1.3577	4.27861	3.51991	4.80959	3.48968	5.56252
P27797	20	46069.3	327346	247650	232312	140235	403014	Calreticulin	CALR	144652	6.82423	36.6843	20.773	48.4896	34.4123	59.6984
O43852	9	56028.3	187101	160018	181211	136914	234328	Calumenin	CALU	117653	8.29945	23.7034	20.2811	27.7151	26.8427	34.7109
P10644	3	4148.04	10377.1	13487	9688.58	12825.7	12164.4	cAMP-dependent protein kinase type I-alpha regulatory subunit	PRKAR1A	10153.6	0.614448	1.99783	1.89987	1.53716	1.43517	1.80191
P13861	9	13844	47290.7	49640	44607.6	37962.1	58915.4	cAMP-dependent protein kinase type II-alpha regulatory subunit	PRKAR2A	33815.4	2.05071	7.35316	5.62332	7.00516	6.60771	8.72711
Q9BSD7	4	2955.4	12201.1	11004.4	9618.96	7392.69	13027.8	Cancer-related nucleoside-triphosphatase	NTPCR	7117.48	0.437782	1.63007	1.09508	1.80734	1.42485	1.92981
P30622	3	831.404	4173.36	3535.76	3278.42	4015.55	5219.42	CAP-Gly domain-containing linker protein 1	CLIP1	2794.24	0.123156	0.52375	0.594823	0.618198	0.485631	0.773151
Q14444	3	2551.39	5383.02	9474.41	4051.72	8324.9	6350.25	Caprin-1	CAPRIN1	6783.57	0.377936	1.40344	1.23316	0.797385	0.60018	0.94066
Q8N1G2	6	9326.21	45222.9	38358.5	32033.9	28517.3	55781.3	Cap-specific mRNA (nucleoside-2'-O-)-methyltransferase 1	CMTR1	25400.7	1.38149	5.68203	4.22426	6.69886	4.74517	8.26286
P00918	8	16497.2	68722.3	60504.3	42132.5	53504.5	87679.2	Carbonic anhydrase 2	CA2	43502	2.44373	8.96248	7.9256	10.1798	6.24107	12.9879
P35219	2	860.164	3717.33	3598.32	2851.76	2691.53	5346.23	Carbonic anhydrase-related protein	CA8	2383.34	0.127416	0.533018	0.398695	0.550647	0.422431	0.791936
P16152	7	12561.8	57637.1	47629.7	36551.4	34593.1	77693.6	Carbonyl reductase [NADPH] 1	CBR1	31594.8	1.86077	7.05536	5.12426	8.53776	5.41435	11.5087
Q6UWW8	2	366.261	1588.37	1356.56	884.325	724.515	1782.08	Carboxylesterase 3	CES3	815.778	0.0542541	0.200947	0.107322	0.235284	0.130995	0.263979
Q96DG6	1	1367.29	7066.57	5229.06	4061.21	4072.47	9003.64	Carboxymethylenebutenolidase homolog	CMBL	3556.27	0.202537	0.774578	0.603254	1.04677	0.601586	1.33371
O75976	5	4786.24	15954	18458.4	15630	14788.3	21629.8	Carboxypeptidase D	CPD	12677.7	0.708983	2.73424	2.19058	2.36327	2.31527	3.20401
P16870	1	1080.21	4356.41	5127.18	5163.1	3533.54	5934.08	Carboxypeptidase E	CPE	3246.98	0.160011	0.759487	0.523423	0.645313	0.764808	0.879013
P43155	1	782.736	3206.07	3304.57	2516.17	2643.01	3347.54	Carnitine O-acetyltransferase	CRAT	2243.44	0.115946	0.489505	0.391508	0.474915	0.372719	0.495869
P50416	4	3959.48	16335.2	17441	12309.4	12167.2	19058.5	Carnitine O-palmitoyltransferase 1, liver isoform	CPT1A	11189.2	0.586516	2.58353	1.80232	2.41972	1.82339	2.82313
P23786	4	3772.45	15572.2	13838.8	16114.8	9304.34	21134	Carnitine O-palmitoyltransferase 2, mitochondrial	CPT2	8971.86	0.558812	2.04993	1.37825	2.3067	2.38708	3.13057
O75718	2	4280.16	17746.8	18136.4	13734.3	12075	20734.4	Cartilage-associated protein	CRTAP	11497.2	0.634019	2.68653	1.78866	2.62882	2.03446	3.07138
P68400	2	11587.9	42251.5	40176.3	37213.2	36509.3	53124.1	Casein kinase II subunit alpha	CSNK2A1	29424.5	1.71651	5.9513	5.40811	6.2587	5.51238	7.86925
P19784	7	10571.7	41314	36784	29315.9	35705	55031.9	Casein kinase II subunit alpha'	CSNK2A2	27686.9	1.56599	5.4488	5.28897	6.11983	4.34255	8.15186
P67870	3	1919.85	14602.1	9400.19	7509.94	5707.53	15586.8	Casein kinase II subunit beta	CSNK2B	5675.86	0.284387	1.39245	0.845454	2.16301	1.11244	2.30887
Q9H078	7	11746.7	50110.4	50481.1	46269.7	34039.8	60580.5	Caseinolytic peptidase B protein homolog	CLPB	32089.2	1.74004	7.47775	5.0423	7.42284	6.85392	8.97377
P55210	1	1099.74	3342.24	3266.97	2984.26	3362.03	3510.64	Caspase-7	CASP7	2576.25	0.162903	0.483935	0.498017	0.495084	0.442057	0.520031
P04040	9	9900.14	53610.1	39301.2	46681.3	28694.2	61565.6	Catalase	CAT	25965.2	1.4665	5.82168	4.25046	7.94125	6.91489	9.1197
P21964	6	17400.1	48282.4	55275.2	53726.5	59625.4	63228.4	Catechol O-methyltransferase	COMT	44100.2	2.57747	8.1879	8.83229	7.15205	7.95849	9.366
Q86VU5	2	707.645	4295.71	4535.92	4929.77	2645.83	6135.26	Catechol O-methyltransferase domain-containing protein 1	COMTD1	2629.8	0.104823	0.671904	0.391926	0.636323	0.730246	0.908813
P35221	3	6070.98	17585.1	19581.1	14292.6	15702.4	20546.1	Catenin alpha-1	CTNNA1	13784.8	0.899292	2.90055	2.32599	2.60488	2.11716	3.04349
P35222	4	2380.99	8421.02	9146.63	6728.38	7625.6	10854.8	Catenin beta-1	CTNNB1	6384.41	0.352696	1.35489	1.12958	1.2474	0.996672	1.60792
O60716	13	12494.8	35110.8	41351.7	27442.6	32717.9	37919.3	Catenin delta-1	CTNND1	28854.8	1.85085	6.12541	4.84649	5.20095	4.06507	5.61697
P07858	1	3709.76	11839.8	14048.5	4611.52	9813.3	10775.7	Cathepsin B	CTSB	9190.53	0.549526	2.081	1.45364	1.75383	0.683103	1.59619
P07339	5	3673.77	19242.9	18484.2	16080.6	11858.5	25159.3	Cathepsin D	CTSD	11338.8	0.544194	2.73806	1.75659	2.85045	2.38201	3.72683
P20645	2	1742.89	6458.76	4963.63	4277.42	3340.21	7299.43	Cation-dependent mannose-6-phosphate receptor	M6PR	3348.91	0.258173	0.735261	0.494784	0.956733	0.633613	1.08126
Q8WY07	1	342.142	1724.23	1822.28	2071.76	1436.76	2254.05	Cationic amino acid transporter 3	SLC7A3	1200.39	0.0506813	0.269934	0.212827	0.25541	0.306889	0.333892
P11717	15	16988.6	71470.4	66653.6	68064.2	51465.1	98181.3	Cation-independent mannose-6-phosphate receptor	IGF2R	45035.8	2.51652	9.87337	7.62351	10.5869	10.0823	14.5436
Q03701	2	1198.5	5089.14	4811.79	3356.89	3234.49	5250.69	CCAAT/enhancer-binding protein zeta	CEBPZ	3081.59	0.177533	0.712768	0.479124	0.753852	0.497255	0.777783
A5YKK6	4	7673.23	30569.5	26104.1	34229.1	23140.9	36575	CCR4-NOT transcription complex subunit 1	CNOT1	18972.7	1.13663	3.86679	3.42785	4.52825	5.07034	5.41784
Q9NZN8	2	1629.72	5486.04	6700.9	4166.92	5170.66	4925.3	CCR4-NOT transcription complex subunit 2	CNOT2	4500.43	0.24141	0.992603	0.765928	0.812644	0.617244	0.729583
O75175	3	1663.55	5443.36	6148.56	3529.51	4891.53	5313.15	CCR4-NOT transcription complex subunit 3	CNOT3	4234.55	0.246421	0.910783	0.724581	0.806322	0.522825	0.787035
Q9UIV1	1	402.487	1482.32	1601.19	1378.99	953.353	1805.86	CCR4-NOT transcription complex subunit 7	CNOT7	985.678	0.0596203	0.237184	0.14122	0.219576	0.204269	0.267501
Q13740	6	2838.04	11496.4	12741.6	8368.57	8407.3	13660	CD166 antigen	ALCAM	7995.64	0.420399	1.88741	1.24537	1.70296	1.23963	2.02345
O95400	6	4656.63	11242.2	13960.1	8440.76	13077.1	13054.2	CD2 antigen cytoplasmic tail-binding protein 2	CD2BP2	10564.6	0.689785	2.06791	1.93711	1.66531	1.25033	1.93371
Q9Y5K6	4	5702.58	18757.4	20174.8	17963.4	18215.3	22252.1	CD2-associated protein	CD2AP	14697.6	0.844721	2.98849	2.69822	2.77853	2.66091	3.29619
Q8TCZ2	3	1339.51	3718.11	4701.81	3168.19	4589.52	5109.1	CD99 antigen-like protein 2	CD99L2	3543.61	0.198421	0.696478	0.679845	0.550763	0.469304	0.756809
Q00587	2	4081.13	10174.8	13941.4	9596.8	11752.4	11423.5	Cdc42 effector protein 1	CDC42EP1	9924.96	0.604537	2.06513	1.74088	1.50718	1.42157	1.69216
[truncated: 2,628 more rows]

## Sheet: Combined Prop Total
	Total Protein #1			Total Protein #2			Total Protein #1			Total Protein #2
[truncated: 2,137 more rows]

## Sheet: Pellet Fraction #1
Accession	Spectral Count	TMT Channel 126	TMT Channel 127	TMT Channel 128	TMT Channel 129	TMT Channel 130	TMT Channel 131	Description	Gene	Ctrl. Avg.	Norm. Ctrl. Rep. #1	Norm. Ctrl. Rep. #2	Norm. Ctrl. Rep. #3	Norm. Prop. Rep. #1	Norm. Prop. Rep. #2	Norm. Prop. Rep. #3	Fold Change	Log2Fold	P Value	Moderated P value	NegLogPvalue
[truncated: 2,186 more rows]

[truncated: 3 more sheets: Pellet Fraction #2, Combined Pellet Total, Definitions]
